# Supplementary material for: DCAF15 control of cohesin dynamics sustains acute myeloid leukemia
Source: Nat Commun. 2024 Jul 3;15:5604. doi: 10.1038/s41467-024-49882-x (PMC11222469; doi:10.1038/s41467-024-49882-x)
Supplement: Supplementary file 4 — Supplementary Data 1 [file 41467_2024_49882_MOESM4_ESM.xlsx]

## Sheet: CRL Library sgRNA Sequences
sgRNA Target	sgRNA Sequence
ABTB1_BTB	GAGACGTGGAGGTGAATGTG
ABTB1_BTB	GCTCTACGCCAATGTCCAGG
ABTB1_BTB	GCAGGGCCCCAAAGGCCACG
ABTB1_BTB	ATGCTGGACACCAAATGGAA
ABTB1_BTB	CGAAGGTGTTGGCCTCGCAG
ABTB1_BTB	AGGGGGATGTGGGCCGAGTG
ABTB1_BTB	GGACCTGCTCAGCGACCTGG
ABTB1_BTB	TGTGTACAGGTACTGCAGCA
ABTB1_BTB	TGCCTGCTTGTGTGGGCACG
ABTB1_BTB	CCTGCTGGAGCAGCGAGACG
ABTB1_BTB	GGTGAATGTGCGGGACAAGT
ABTB1_BTB	AGTAGGCACTACGTGCACCC
ABTB2_BTB837947_E1_3078.239	TTATGCACATAAAGTCCTGC
ABTB2_BTB837947_E1_3078.246	ATGCAGTATCTGTACTACGG
ABTB2_BTB837947_E1_3078.248	GATCCCCACCACTGACATCC
ABTB2_BTB837947_E1_3078.292	GGATCTCGCAGTGCCTCTGC
ABTB2_BTB837947_E1_3078.302	GTCAGTGGTGGGGATCTCCA
ABTB2_BTB837947_E1_3078.306	TGTTAGAAGCTGTCACCAGC
AMBRA1_X_E1_45857	TGGTAGAAGATAAAACCCGG
AMBRA1_X_E1_46278	GCCAATAAGAAGGTAGAGCG
AMBRA1_X_E1_46923	TGACACACCATGGAGTACGG
AMBRA1_X_E1_48486	TCGACGGGAACCCTTTGCTG
AMBRA1_X_E1_50107	GTGAGTAAGTAGTGTCCAAG
AMBRA1_X_E1_51890	AGAGGAACTAGCCTCGCCAG
ANKFY1_BTB111198_E1_3636.41	CGATCTGAAGATAAAGGTTG
ANKFY1_BTB111198_E1_3636.43	CAGTGCTCACAAGTTTGTCC
ANKFY1_BTB111198_E1_3636.477	CTAGTTTCATCAGTTCAGTC
ANKFY1_BTB111198_E1_3636.478	AGCATTGTCATCGTCACCTC
ANKFY1_BTB111198_E1_3636.48	TGACGATGACAATGCTTCGC
ANKFY1_BTB111198_E1_3636.483	AGCTGTCACTGCGGGCTGCC
ANKRD9_BC_E1_2719	GGACAAGTTCCAGTGGCTGG
ANKRD9_BC_E1_2743	CATGGCGCGCGCGAAGAGCG
ANKRD9_BC_E1_2779	GAAGCGGCCTGGAGAGATGG
ANKRD9_BC_E1_2797	CTCTCCAGGCCGCTTCCCCG
ANKRD9_BC_E1_2801	GCAGCTCGTCCAGGGCCTCG
ANKRD9_BC_E1_2829	TCCAACGGCTGCAGGAATGG
ANKRD9_X_E1_2006	AGAAGGCGAACGACGACTTG
ANKRD9_X_E1_2026	GTCGTTCGCCTTCTACCAGG
ANKRD9_X_E1_2049	TGCGCGACCTGCTACCCGTG
ANKRD9_X_E1_2288	TGCGGCGCAGAATGCCCACG
ANKRD9_X_E1_2492	GCAGCAGCTCGAGAGGCGTG
ANKRD9_X_E1_2615	CGGGGGTGTACAGCGCCAGG
APPBP2_BC_E1_344	GTTGTCCACGACAGCGGAGA
APPBP2_BC_E1_350	CACCGCCATCTCCGCTGTCG
APPBP2_BC_E1_350	gatgtAGTTGTCCACGACAG
APPBP2_BC_E1_378	gcaaggagcggatgtctcgg
APPBP2_BC_E1_390	ggatgttctcgggcaaggag
APPBP2_BC_E1_395	AAACTggatgttctcgggca
ARID1A_BC_E1_26779910	TTTGAGATGTCCAAACACCC
ARID1A_BC_E1_26779911	TTGAGATGTCCAAACACCCA
ARID1A_BC_E1_26779965	TGCACCACAAGCACCCAGAA
ARID1A_BC_E1_26779996	ACCACTAACTTATGAAAAGG
ARID1A_BC_E1_26780014	GGAGGAGGAACAGGACCAAG
ARID1A_BC_E1_26780032	AGGGGTGAGCTGCAACAAAG
ARID1A_X_E1_26696922	GTCTTCCACCAACAACATGG
ARID1A_X_E1_26729795	ACGGGTCCCAGACCCCGCAG
ARID1A_X_E1_26731467	tgGTAAGGAGACTGAGCCTG
ARID1A_X_E1_26732739	CAATGACCTCCAGTAAGGGA
ARID1A_X_E1_26761049	GCGAGACTGAGCAACACTGG
ARID1A_X_E1_26761469	TCAAGCATTGCCCAAGATCG
ARID1B_BC_E1_157206922	TACACAGAGGAGTCTCGTCT
ARID1B_BC_E1_157206935	CAGTGCGCGATGGTACACAG
ARID1B_BC_E1_157207045	GCCGAAATGTCCAAACATCC
ARID1B_BC_E1_157207069	GAAGAAGAATCAGCTTCCCC
ARID1B_BC_E1_157207131	ACCGCAGACCTATGAGAAAG
ARID1B_BC_E1_157207212	GGTCTTGAGGGATAACACGT
ARID1B_X_E1_156778694	CCTTGCTTTGATCAACATGG
ARID1B_X_E1_156829266	CTGCCCATGCCATACAACTG
ARID1B_X_E1_156871648	ATGGAAAGAAACATTCTGGT
ARID1B_X_E1_156901388	ACACCTTGCTGTCCATACTG
ARID1B_X_E1_156935518	TTCATGGTTAGGTTTTCCGG
ARID1B_X_E1_157084750	CGGGTCCACGAGCAGCCAAG
ARMC5_BTB_E1_31465958	GAAGGGCAGGGTCAGCGCGC
ARMC5_BTB_E1_31466090	AAGCAGCCGGCGCCACAGAG
ARMC5_BTB_E1_31466162	GAAGAGGAAGAGCGGGTGTG
ARMC5_BTB_E1_31466189	GAGGCAGGAAAGGGAGTCCG
ARMC5_BTB_E1_31466208	TGGGAGACACCAGGTCTTGG
ARMC5_BTB_E1_31466228	TGGGACAGCTGGGCTCACAG
ASB1_SOCS_E1_305	GAGCTCTTCTCACAGCCACA
ASB1_SOCS_E1_308	GTGGCTGTGAGAAGAGCTCT
ASB1_SOCS_E1_312	GAAGAGCTCTTGGCAAACAC
ASB1_SOCS_E1_316	GCGAAGGAATCAGATGAAGC
ASB1_SOCS_E1_322	GGGTCTGGCAGAGGCAGCGA
ASB1_SOCS_E1_325	TTCTTTATGGGGTCTGGCAG
ASB10_SOCS_E1_435	GGCTGCCCTCCAGGTGGGAG
ASB10_SOCS_E1_435	GCGCTCCGCTCCCACCTGGA
ASB10_SOCS_E1_435	TGCGCTCCGCTCCCACCTGG
ASB10_SOCS_E1_437	GGGGCAGGCTGCCCTCCAGG
ASB10_SOCS_E1_437	GGGCAGGCTGCCCTCCAGGT
ASB10_SOCS_E1_438	CTTGGGGCAGGCTGCCCTCC
ASB11_SOCS_E1_293	GACACTTCCGGACACACAGG
ASB11_SOCS_E1_294	CGAGACACTTCCGGACACAC
ASB11_SOCS_E1_296	CTGTGTGTCCGGAAGTGTCT
ASB11_SOCS_E1_297	ATGCTCGACCGAGACACTTC
ASB11_SOCS_E1_308	TGGCAGATGTAGCTTGTGGA
ASB11_SOCS_E1_309	GCTCTGGCAGATGTAGCTTG
ASB12_SOCS_E1_277	TGATAGAAGTGACCGTGGAG
ASB12_SOCS_E1_286	AGGCTCTGCGGACGACTAAA
ASB12_SOCS_E1_302	AGGAATATCCAGCTGGTTGA
ASB12_SOCS_E1_304	ACATGGGAGGAATATCCAGC
ASB12_SOCS_E1_309	AGGTAGCTAATCAACATGGG
ASB12_SOCS_E1_310	TTTAGGTAGCTAATCAACAT
ASB13_SOCS_E1_248	AGCTCTGCAGGGTGAACTTG
ASB13_SOCS_E1_269	GGTAATCAATGAGCCGGGGC
ASB13_SOCS_E1_270	AGGTAATCAATGAGCCGGGG
ASB13_SOCS_E1_271	AGGAGAGGTAATCAATGAGC
ASB13_SOCS_E1_271	GAGAGGTAATCAATGAGCCG
ASB13_SOCS_E1_271	GGAGAGGTAATCAATGAGCC
ASB14_SOCS_E1_543	CTAAAGATCCGGAAATGCAT
ASB14_SOCS_E1_543	CCTAAAGATCCGGAAATGCA
ASB14_SOCS_E1_544	GTAACCGTCCCATGCATTTC
ASB14_SOCS_E1_545	AGATCCGGAAATGCATGGGA
ASB14_SOCS_E1_555	GAAGAAATGACATGAAGACA
ASB14_SOCS_E1_556	GGAAGAAATGACATGAAGAC
ASB15_SOCS_E1_546	TTAAAAATTCGAAGGCTTAT
ASB15_SOCS_E1_553	AGGCTGGCTGGCAGAGTTTC
ASB15_SOCS_E1_557	ACTCTGCCAGCCAGCCTCAG
ASB15_SOCS_E1_557	GCTTCTCCACTGAGGCTGGC
ASB15_SOCS_E1_559	GGAAGCTTCTCCACTGAGGC
ASB15_SOCS_E1_560	TAGAGGAAGCTTCTCCACTG
ASB16_SOCS_E1_410	GCCAGGTGCTGCAGCTGCCT
ASB16_SOCS_E1_438	GCCACTGCCCCCGCTCCTCA
ASB16_SOCS_E1_445	GGACTACCTGCTGCTGCGTG
ASB16_SOCS_E1_445	ACCCCTCCACACGCAGCAGC
ASB16_SOCS_E1_446	CTACCTGCTGCTGCGTGTGG
ASB16_SOCS_E1_446	TACCTGCTGCTGCGTGTGGA
ASB17_SOCS_E1_255	CAAAGATGTAATAGTTCACA
ASB17_SOCS_E1_262	ATCTTTGCAGACTAACCATC
ASB17_SOCS_E1_265	GGTTAATAGTTGATTCCTGA
ASB17_SOCS_E1_272	TCCATCTGGGAGCATATTGT
ASB17_SOCS_E1_273	ACCAACAATATGCTCCCAGA
ASB17_SOCS_E1_276	GAAGTGAAAATATTCCATCT
ASB18_SOCS_E1_422	AAAGATGCTGCAGGCAGCGT
ASB18_SOCS_E1_450	ATTCTGCAGGGGCTTTGGCA
ASB18_SOCS_E1_452	AGGTAATTCTGCAGGGGCTT
ASB18_SOCS_E1_454	CAAAAGTAGGTAATTCTGCA
ASB18_SOCS_E1_454	AAAAGTAGGTAATTCTGCAG
ASB18_SOCS_E1_454	CCAAAAGTAGGTAATTCTGC
ASB2_SOCS_E1_594	AGGTGAGCCAGAGGTCTTGG
ASB2_SOCS_E1_595	CAAAGGTGAGCCAGAGGTCT
ASB2_SOCS_E1_600	TTCGAACCCGCAGTCGGCAA
ASB2_SOCS_E1_623	GGTATCTAATCAGCCTGCCT
ASB2_SOCS_E1_624	AGGTATCTAATCAGCCTGCC
ASB2_SOCS_E1_630	ACTGGGTGTTCTCGTATTTC
ASB3_SOCS_E1_465	AATTTCCAAACGACAAAGAT
ASB3_SOCS_E1_465	CCTGACCCATCTTTGTCGTT
ASB3_SOCS_E1_465	GAATTTCCAAACGACAAAGA
ASB3_SOCS_E1_468	ATCTTTGTCGTTTGGAAATT
ASB3_SOCS_E1_477	GTCTAAAATCAGAACGTCTA
ASB3_SOCS_E1_491	TTATGTAGGCTTCTGGGAAG
ASB4_SOCS_E1_379	CTGTGTGCTGTAACTCTCCA
ASB4_SOCS_E1_383	GATAAGTGCATGAGAGTCCT
ASB4_SOCS_E1_393	GTTGTGTAATGTTCTTCTAA
ASB4_SOCS_E1_402	AAAGCAAAGGAATTGCTCTA
ASB4_SOCS_E1_407	GACAATGGGAGGGAAAGCAA
ASB5_SOCS_E1_302	CTCTGTATCCGAAGCTACAT
ASB5_SOCS_E1_310	TGTGGGATAAGGTGCAATCT
ASB5_SOCS_E1_313	GCAGCTGGAGTTGTGGGATA
ASB5_SOCS_E1_315	ACGTTGGCAGCTGGAGTTGT
ASB5_SOCS_E1_316	AACGTTGGCAGCTGGAGTTG
ASB5_SOCS_E1_318	TCTTCAGTAACGTTGGCAGC
ASB6_SOCS_E1_401	AAGCCCTGCCTCTGCCCGAC
ASB6_SOCS_E1_402	CACTTCAGCCTGTCGGGCAG
ASB6_SOCS_E1_404	AGGTACCACTTCAGCCTGTC
ASB6_SOCS_E1_404	GAGGTACCACTTCAGCCTGT
ASB6_SOCS_E1_404	CTCTGCCCGACAGGCTGAAG
ASB6_SOCS_E1_410	AGCCACTGTGCTCGCTAAGG
ASB7_SOCS_E1_277	GCACAGGTCCTGCAAGTTTC
ASB7_SOCS_E1_277	CACAGGTCCTGCAAGTTTCT
ASB7_SOCS_E1_287	ATTAAAATTCGACAATGTAT
ASB7_SOCS_E1_296	GTAGTTCATCAAGTAGCTTT
ASB7_SOCS_E1_302	TGATGAACTACCAATTGCCA
ASB7_SOCS_E1_304	TCTTTCATGACCTTGGCAAT
ASB8_SOCS_E1_269	GAAGGCCCTTCACTGCATCG
ASB8_SOCS_E1_270	TGGAAGGCCCTTCACTGCAT
ASB8_SOCS_E1_270	GGAAGGCCCTTCACTGCATC
ASB8_SOCS_E1_275	TCAAAGAAGCTGGCAGTGGA
ASB8_SOCS_E1_277	TCCTTCAAAGAAGCTGGCAG
ASB8_SOCS_E1_278	TCCACTGCCAGCTTCTTTGA
ASB9_SOCS_E1_265	CAAAACACTTCCGAATTCTA
ASB9_SOCS_E1_267	CTTAGAATTCGGAAGTGTTT
ASB9_SOCS_E1_281	ATCCTCTGGGAGGACGAGTT
ASB9_SOCS_E1_282	AACCAAACTCGTCCTCCCAG
ASB9_SOCS_E1_284	ACTGTTTCAGATCCTCTGGG
ASB9_SOCS_E1_285	GAAACTGTTTCAGATCCTCT
ATG16L1_X_E1_233251888	GCCACATCTCGGAGCAACTG
ATG16L1_X_E1_233256153	AGTGTTGGCCCAGAAACTAC
ATG16L1_X_E1_233263228	TGAATTACACAAGAAACGTG
ATG16L1_X_E1_233264032	GAATAACCAAATGCAGCGGA
ATG16L1_X_E1_233264987	AAGAGCCAACCAGACCCTGA
ATG16L1_X_E1_233272986	TGATGACATTGAGGTCATTG
BACH1_BTB24127_E1_2211	TACTCAGCCTTAATGACCAG
BACH1_BTB24127_E1_2211.184	ACTGCTGCATGCCGCCAGCA
BACH1_BTB24127_E1_2211.188	ACAGCACATCTTTCTTCCGC
BACH1_BTB24127_E1_2211.5	GACAGCGGTTCCGCGCTCAC
BACH1_BTB24127_E1_2211.6	CCGCGCTCACCGGTCCGTGC
BACH1_BTB24127_E1_2211.9	CCACTCAAGAATCGTAGGCC
BACH2_BTB27133_E1_2526.15	TATTTTTGGCAGGCGCTGGT
BACH2_BTB27133_E1_2526.25	CAGCAGAGAAAACATCCGCG
BACH2_BTB27133_E1_2526.3	CCTCAATGACCAGCGGAAAA
BACH2_BTB27133_E1_2526.424	CCTCCAGGTTGTGCATGCGC
BACH2_BTB27133_E1_2526.426	CAGCACAGCGGATGACCTCG
BACH2_BTB27133_E1_2526.5	ACGTGACTTTGATCGTGGAG
BCL6_BTB22128_E1_2121.1	ATCTCGGCTCAATTTGCGGG
BCL6_BTB22128_E1_2121.12	TTTGCGGGAGGGCAACATCA
BCL6_BTB22128_E1_2121.17	AGCATGTTGTGGACACTTGC
BCL6_BTB22128_E1_2121.358	GGCCATGAGGACCGTTTTAT
BCL6_BTB22128_E1_2121.36	CAGTCAAGATGTCTCGACTC
BCL6_BTB22128_E1_2121.361	CTCGACTCCGGAGACGATTA
BCL6B_BTB28134_E1_1440.17	TTCAATTTTCCGGGGCCGTG
BCL6B_BTB28134_E1_1440.244	GCAAATAGGTGGCGGCCGCT
BCL6B_BTB28134_E1_1440.264	CGTCAGTGAGGATCCCGCGC
BCL6B_BTB28134_E1_1440.27	CCCGGGGGTCCCGAAGCGAG
BCL6B_BTB28134_E1_1440.28	GAGAGGCTTCGCCCCTCTAT
BCL6B_BTB28134_E1_1440.6	CTCAACGAGCTGCGCCTGCG
BRWD1_X_E1_23042	CCAGCGCATCGGTCCTATGT
BRWD1_X_E1_25216	TGCAGGCACACAGTTTGGAA
BRWD1_X_E1_8101	CCGACTCGATGAGAGGCACC
BRWD1_X_E1_8278	AGCTGTACTTCCTTATCGCC
BRWD1_X_E1_8484	GCAGGAGCTGGAGCAGTACC
BRWD1_X_E1_8679	GTTGCCGAAGAGATTGGACT
BTBD1_BTB62175_E1_1449.14	CAGCTCGATCTCGGCCGACG
BTBD1_BTB62175_E1_1449.25	GAGCGATGTGCGCTTCGTAC
BTBD1_BTB62175_E1_1449.29	TTCGTACTGGGCAAGGGTCG
BTBD1_BTB62175_E1_1449.34	CCCCGCCCACCGCTTCGTGC
BTBD1_BTB62175_E1_1449.39	CGCCATGTTCAACGGCGGCA
BTBD1_BTB62175_E1_1449.42	CGAGATCGAGCTGCCGGACG
BTBD10_BTB_E1_46124	CAGAATCGCTCGAAACACAG
BTBD10_BTB_E1_57522	TGGGCACTAGCTACCATGAG
BTBD10_BTB_E1_57539	ATGGTAGCTAGTGCCCAGAG
BTBD10_BTB_E1_57617	GAAGAATATCCACCACAGAT
BTBD10_BTB_E1_57618	GAATATTCTTCTCCCATCTG
BTBD10_BTB_E1_74206	AGTTGTAGATCACTTCTGGG
BTBD11_BTB9151022_E1_3315.257	GTTATGCAGTATCTCTACTA
BTBD11_BTB9151022_E1_3315.26	TGCTGCTAAGTTTTTCCAGC
BTBD11_BTB9151022_E1_3315.287	GTCGCTGCAAAGCCTCCAGC
BTBD11_BTB9151022_E1_3315.288	TTTTTAATGAGCAGTGACTC
BTBD11_BTB9151022_E1_3315.291	CACATAACCAATCTCTATGC
BTBD11_BTB9151022_E1_3315.293	GCCATCATTTGTCGGCTTGC
BTBD17_BTB53162_E1_1437.26	CAGGTGCGCGCGCATGTAGT
BTBD17_BTB53162_E1_1437.265	GGAGGACACGCCGTACTTGG
BTBD17_BTB53162_E1_1437.274	CGGTCAGCTCCCCGCAGTAC
BTBD17_BTB53162_E1_1437.284	GGCGGTGGGCGTGGAATACC
BTBD17_BTB53162_E1_1437.285	GTGGAATACCCGGACCTCAT
BTBD17_BTB53162_E1_1437.49	CTACATGCGCGCGCACCTGG
BTBD18_BTB24120_E1_2139.24	TCAGCTCCGTGTGTCTGAGC
BTBD18_BTB24120_E1_2139.318	GGCAGCAGATAGCACATCCT
BTBD18_BTB24120_E1_2139.32	TCCTAAGTGTGCTGATCTTC
BTBD18_BTB24120_E1_2139.326	AGAAGGGGCTACAAGCTGAC
BTBD18_BTB24120_E1_2139.329	AGAACACATCACTCTGCTGC
BTBD18_BTB24120_E1_2139.8	CTTCACAGAGCGCCTGGAGC
BTBD19_BTB30123_E1_876.147	GCTTGACACTGTTGGTATAT
BTBD19_BTB30123_E1_876.152	AGTGCTTAGCACCACAGGAC
BTBD19_BTB30123_E1_876.159	CTGGAAGAAGTTGCATCTAC
BTBD19_BTB30123_E1_876.16	TACAGGCCAACAAGCACCGA
BTBD19_BTB30123_E1_876.6	GGTTGGTCAAGAACGGCAGG
BTBD19_BTB30123_E1_876.9	CAACTTCTTCCAGCGACTTC
BTBD2_BTB110217_E1_1578.239	ACGCAATGGGCCTCGAGCGC
BTBD2_BTB110217_E1_1578.242	CTTCTTGGCGGTGTATAGCG
BTBD2_BTB110217_E1_1578.251	GTCGGGCAGCTCAATCTCCG
BTBD2_BTB110217_E1_1578.253	GGCCATTCCCCCGTTGAACA
BTBD2_BTB110217_E1_1578.7	TACTCGGACGAGGTGCAGAT
BTBD2_BTB110217_E1_1578.73	ATACACCGCCAAGAAGTACG
BTBD3_BTB156263_E1_1698.167	AAAGCAGCAGGTTCGACATC
BTBD3_BTB156263_E1_1698.172	AACCGTTGAGTCCCACCTGG
BTBD3_BTB156263_E1_1698.35	CATTTTGTGGTTGGGCCACC
BTBD3_BTB156263_E1_1698.39	GGTGGGACTCAACGGTTGCC
BTBD3_BTB156263_E1_1698.42	GTGTTCCATGCGATGTTTTA
BTBD3_BTB156263_E1_1698.43	GTTTTACGGAGAACTTGCAG
BTBD6_BTB76183_E1_1458.15	CATGTTCAACAACGAGCTCA
BTBD6_BTB76183_E1_1458.16	GGCCGACGTGCACTTCGTCG
BTBD6_BTB76183_E1_1458.212	CTTCTTAGCAGCGTACAGAG
BTBD6_BTB76183_E1_1458.22	CTTCGTCGTGGGGCCCCCGG
BTBD6_BTB76183_E1_1458.28	TGCCATGTTCTACGGAGACC
BTBD6_BTB76183_E1_1458.32	GATCGATCTGGAAGCCGACA
BTBD7_BTB137235_E1_3399.34	TTGTTACACTACCTTTATAC
BTBD7_BTB137235_E1_3399.346	ATATCTACATCAAGGGAATT
BTBD7_BTB137235_E1_3399.35	TACCTTTATACAGGAGAGTT
BTBD7_BTB137235_E1_3399.352	CTCTGCCCCATACTCTGGTG
BTBD7_BTB137235_E1_3399.355	GCCAAAATGGCACGATGAAC
BTBD7_BTB137235_E1_3399.38	AGTTTGGAATGGAGGACTCA
BTBD7_BTB268397_E1_3399.325	TGCTATGTGGTAAAGTTCCA
BTBD7_BTB268397_E1_3399.48	TTACAAAGGAGGATACGAAC
BTBD7_BTB268397_E1_3399.49	AAATCACAGACCGAACTTTG
BTBD7_BTB268397_E1_3399.51	CTGTATGTATACCGACGTGG
BTBD7_BTB268397_E1_3399.52	TTTGCACTGTAGCCCCTCTG
BTBD7_BTB268397_E1_3399.57	AAGTTCAGGCTCTCGTCGCA
BTBD8_BTB207300_E1_1137.38	TATTTTGCTGCAATGCTGAG
BTBD8_BTB207300_E1_1137.45	ATTCCAGACAAAACTAATGT
BTBD8_BTB207300_E1_1137.61	TCATAACATTCAGTTCTACA
BTBD8_BTB207300_E1_1137.62	CTTGAAGAGTAACGTACTCT
BTBD8_BTB207300_E1_1137.64	TGCAGCAAAATAACTAGATC
BTBD8_BTB207300_E1_1137.65	ACTAGATCTGGCACTCAAAA
BTBD8_BTB48121_E1_1137.22	TACAGATGTTACCTTCTCTG
BTBD8_BTB48121_E1_1137.25	ATCAAATAGTTTAACAAATC
BTBD8_BTB48121_E1_1137.26	AAATCAGGAGCCTATTGCTG
BTBD8_BTB48121_E1_1137.73	TCAACATTCTCCACAGCAAT
BTBD8_BTB48121_E1_1137.75	AGTCAGGAACTCTTGCTAAA
BTBD8_BTB48121_E1_1137.77	CAGAGAAGGTAACATCTGTA
BTBD9_BTB33137_E1_1839.11	AGAAACGTTTTCCTGCCCAC
BTBD9_BTB33137_E1_1839.18	GAGGTAGAATCCTCTAGCTC
BTBD9_BTB33137_E1_1839.189	GGCTGCTAAAATTACCCTGT
BTBD9_BTB33137_E1_1839.2	GGCAACGCTGACAGATGAGA
BTBD9_BTB33137_E1_1839.25	TTGAGCCTGGCTCATAAATA
BTBD9_BTB33137_E1_1839.9	ATATGGCGACGTCACATTCG
BTRC_Fbox_E1_210	TGCTGCTGAACTTGTGTGCA
BTRC_Fbox_E1_212	CTGAACTTGTGTGCAAGGAA
BTRC_Fbox_E1_218	GCATGCCATCAGAGGTCACT
BTRC_Fbox_E1_218	TGGTACCGAGTGACCTCTGA
BTRC_Fbox_E1_221	CTTCCACAGCATGCCATCAG
BTRC_Fbox_E1_222	TGACCTCTGATGGCATGCTG
CCIN_BTB18128_E1_1767.13	CTACTTCTATAGCGGCAAGG
CCIN_BTB18128_E1_1767.234	AGTCGTTACAGTGAACTCGA
CCIN_BTB18128_E1_1767.241	TGTGACCGGGCTCAGGTAAC
CCIN_BTB18128_E1_1767.244	AGCGGTCTTCATGTCATTGC
CCIN_BTB18128_E1_1767.25	AGACGTGGTTGTCCACACTC
CCIN_BTB18128_E1_1767.5	CTTTGCACATCGCAATGTGC
CCNF_Fbox_E1_29	ACTCAAGATGGTCAGGTTTC
CCNF_Fbox_E1_29	GACTCAAGATGGTCAGGTTT
CCNF_Fbox_E1_29	CTCAAGATGGTCAGGTTTCG
CCNF_Fbox_E1_31	CGGGGAGACTCAAGATGGTC
CCNF_Fbox_E1_70	CACATGCCCACACACTGGCG
CCNF_Fbox_E1_72	GCTGGCACATGCCCACACAC
CDK1_e5.1	ACACAATCCCCTGTAGGATT
CDK1_e6.1	ACTCAACTCCAGTTGACATT
CDK1_e7.1	ACATGGGATGCTAGGCTTCC
CDK9_e2.1	CTGGCCGGTCTTGCGGTGCC
CDK9_e3.1	GATCTCCCGCAAGGCTGTAA
CDK9_e4.2	GCTCGCAGAAGTCGAACACC
CDK9_e5.1	ATGTGCTTATCACTCGTGAT
CDRT1_Fbox_E1_12034	GTTAGAATGAGTACAACCTG
CDRT1_Fbox_E1_12077	AACGCAGCAGGTCCTGATGG
CDRT1_Fbox_E1_6002	GGCCCAGTGCTGGCTCACAG
CDRT1_Fbox_E1_7000	GAAGTGGAAGTTGAGAACGA
CIAO1_X_E1_96266484	AATCCGCATCTGGGGCACGG
CIAO1_X_E1_96267371	AAGGCCACCAGCGCACCGTG
CIAO1_X_E1_96267653	TCTCGAGGGCCATGAAAATG
CIAO1_X_E1_96267884	TGTTCTCAACTCCCACACAC
CIAO1_X_E1_96268556	AGGGCCATGAATCCACTGTG
CIAO1_X_E1_96269296	TACAGATACATTTCCAACTG
CISH_SOCS_E1_261	CCTGCCACTGCCCCGGCGCA
CISH_SOCS_E1_261	TCGGCCATGCGCCGGGGCAG
CISH_SOCS_E1_263	GGAGGTAGTCGGCCATGCGC
CISH_SOCS_E1_263	GAGGTAGTCGGCCATGCGCC
CISH_SOCS_E1_263	AGGTAGTCGGCCATGCGCCG
CISH_SOCS_E1_267	GGGGTACTGTCGGAGGTAGT
CRBN_X_E1_12057	ACCAATGTTCATATAAATGG
CRBN_X_E1_23469	TATAAGGAATACAGCCAGCG
CRBN_X_E1_26237	CTTGACATTGTTTACAGCAA
CRBN_X_E1_27146	GGATTCACATAAGCTGCCAT
CRBN_X_E1_28690	GGCTTGCACAGATCTTACAC
CRBN_X_E1_5603	CTCAAGAAGTCAGTATGGTG
cul1_cullin_E1_148754021	CACCAGTCAAACCAAGCACG
cul1_cullin_E1_148757117	GTTCGCCGTGAATGTGACGA
cul1_cullin_E1_148783996	TCGCTTCATAAACAACAACG
cul1_cullin_E1_148784038	GTATCGAGCCAGCAACTCAG
cul1_cullin_E1_148784039	AGTATCGAGCCAGCAACTCA
cul1_cullin_E1_148790373	ACAGTGGCCGAAAATTGACG
cul2_cullin_E1_19393	TTTGACGACAATAAAAGCCG
cul2_cullin_E1_29736	GTACTGGGAAGAATACAGCA
cul2_cullin_E1_36158	CACCACCATAGCCATACTGA
cul2_cullin_E1_45813	AAACCAGAAAGTAATCCATG
cul2_cullin_E1_55389	AATCATATGAGGTAAACCAG
cul2_cullin_E1_58156	GTAATTTACAACTGACGTAA
cul3_cullin_E1_27622	ATCCAGCGTAAGAATAACAG
cul3_cullin_E1_70766	ATGATTGCAAGAGAGCGGAA
cul3_cullin_E1_73946	GGAAGAACCAATTGTAAAGG
cul3_cullin_E1_78402	ATAACTTGTACATGCAACCA
cul3_cullin_E1_79403	TATCATCAATAAATAATGAG
cul3_cullin_E1_82396	GAGCATCTCAAACACAACGA
cul4a_cullin_E1_113210072	CTCCATCAGGTACAACCTCG
cul4a_cullin_E1_113218982	CAGTTGCTTGTAGAGCATTG
cul4a_cullin_E1_113229484	AGTTCTGCAGCACATAGGTG
cul4a_cullin_E1_113233281	CGAGCGCGAGAGGAGCGGCG
cul4a_cullin_E1_113239476	ACAGCTGGTACATCTGTGCG
cul4a_cullin_E1_113245021	AGACTTTTCAGCATCGACTG
cul4b_cullin_E1_31651	AACCGGCTCTATGCAGCTGA
cul4b_cullin_E1_34091	GAATTCGGTTTTCATCAAGG
cul4b_cullin_E1_34148	CTCTTCAGTAGAGTTCGAGG
cul4b_cullin_E1_35282	ATCCAGCAATTCTTGAACCA
cul4b_cullin_E1_36448	GTAGATTCAAAACTTCGTGC
cul4b_cullin_E1_37077	TTAGCCAAGCGCCTGTTAGT
cul5_cullin_E1_108050018	ATTACTTTAATGGGTAAACA
cul5_cullin_E1_108054665	TAACCTTTGTTCTAATCCTG
cul5_cullin_E1_108054755	ACCATTTTGTTGTAAATACG
cul5_cullin_E1_108070158	ACTATCTTAGCTGAGTGCCA
cul5_cullin_E1_108088566	AGTAATTGGCAAGCAGCTCA
cul5_cullin_E1_108095579	CAATACAGCGAGCTGAAACG
cul7_APC10-CUL7_E1_7644	GCTGCCGTTGGACTCCCAAT
cul7_APC10-CUL7_E1_7693	ATCACCCTGCACATGCGCCG
cul7_APC10-CUL7_E1_7708	TGTGGGAGAGTTACCTGATG
cul7_APC10-CUL7_E1_7896	TGAGGACTCGAGTTACATGC
cul7_APC10-CUL7_E1_7944	TAGCACTAGCTCTCTTCACA
cul7_APC10-CUL7_E1_8565	GCATTGATACGCGCATTCGG
cul7_cullin_E1_13687	AGGCAACAGGCCAGGAGTGT
cul7_cullin_E1_13707	GTTCAGTGTGTGGCAGATTG
cul7_cullin_E1_13749	GTTCAAAGTGCCCCTCAGGT
cul7_cullin_E1_13750	TGCCTGCCCTCCTACCTGAG
cul7_cullin_E1_14991	CCCTTGAGCGAGGCTCACAG
cul7_cullin_E1_15003	GCTCACAGAGGCGACTGCAG
cul9_APC10-like_E1_43200765	CCACAACCCCAAGACCTACT
cul9_APC10-like_E1_43200768	GCTGCCGTTGGACTCCCAGT
cul9_APC10-like_E1_43200817	ATCACCCTGCACATGCACCG
cul9_APC10-like_E1_43202766	AAGCTACATGCCAGCCAGGG
cul9_APC10-like_E1_43202800	GGTGACAGCACCAGCTGCAT
cul9_APC10-like_E1_43203147	AGCGGTTCAGGTTCTCCAAG
cul9_cullin_E1_43206028	TCGAACCAAAGCTCAGGAGA
cul9_cullin_E1_43206085	GGAGGCGGTTGGGAAAACAG
cul9_cullin_E1_43206408	GGGGAGACGGGCCAGCAGCG
cul9_cullin_E1_43206429	GGATGGTACAGGTAGCAGAG
cul9_cullin_E1_43206484	GAAACTGGAGAAACGGTCAA
cul9_cullin_E1_43213181	TCCTGGACATGGGACCACAT
DCAF1_X_E1_16194	GACTACAGTAGTGGTACATG
DCAF1_X_E1_29037	GAAACTGAAGAGTATCGTAA
DCAF1_X_E1_33144	AAGTGGCCCAGCATACACTC
DCAF1_X_E1_36815	CAAGCTGCAGTGTTTAAAGG
DCAF1_X_E1_56151	GAGAGGCCGATCAACCATTG
DCAF1_X_E1_58368	GAACTCAACAACCAAACCTG
DCAF10_X_E1_37801340	TGAGGTACACCGAGTCCGCG
DCAF10_X_E1_37819343	TTTATGTGCTTTGAAGATAT
DCAF10_X_E1_37842196	TTTACATGGTCACACTAGCT
DCAF10_X_E1_37854887	CAAAATTAAGAGATATCCAG
DCAF10_X_E1_37857294	TTAGAATCACTATGATGACA
DCAF10_X_E1_37860087	ACTCTCACCAAGAACTTCAG
DCAF11_X_E1_24115645	GGGTCCGGAGACCCCTCCGA
DCAF11_X_E1_24116985	TCAGGCCCTCTTGGACTCAG
DCAF11_X_E1_24117331	CACAAGTGGAACTGGCCACA
DCAF11_X_E1_24117691	CAAGGGAGAAGCTTCCCCGA
DCAF11_X_E1_24118106	TACTCTCAGAAGGCTTTCTG
DCAF11_X_E1_24118404	CATATCGGCAGTCATAGAGT
DCAF12_X_E1_20018	ACACACACAGGATCCAGCGT
DCAF12_X_E1_20937	AGTGTCGCTGATCCATGCGA
DCAF12_X_E1_2349	GTGGTTGAATCATAGGCAAG
DCAF12_X_E1_28975	TGAGTGATGTGTGCATACAC
DCAF12_X_E1_34066	ACGTTGTATGATGGCTGCCG
DCAF12_X_E1_987	TGGCCCGGAAAGTAGTTAGC
DCAF13_X_E1_103415289	TTGCCGGCAAAACTACGGAG
DCAF13_X_E1_103420373	GGTGACCATCCAGCGAAGCA
DCAF13_X_E1_103421040	GCACATGAAGGCTTTGTACG
DCAF13_X_E1_103426111	TGGGCCAGGCTATGGAGACG
DCAF13_X_E1_103427212	ACTTATACTGTCAAATCCCC
DCAF13_X_E1_103430663	ATATAGTACTGTACGATATG
DCAF15_X_E1_13952544	GAAATCGgagcggaacagcg
DCAF15_X_E1_13954410 ("sgDCAF15#2")	CGTGTCCCTCAAGAACATTG
DCAF15_X_E1_13954562	TGGTGTAGGAGAGGACGTAG
DCAF15_X_E1_13955975 ("sgDCAF15#3")	TGTACCTGACCGTATGCGAG
DCAF15_X_E1_13956200	TGACATCTACGTCAGCACCG
DCAF15_X_E1_13956377 ("sgDCAF15#1")	GCAGCATGAAGCCATGCCGT
DCAF16_X_E1_6703	TTACCTAAATGAGAGTTCTG
DCAF16_X_E1_6727	CATAGAGTCCTCTTCTTCAG
DCAF16_X_E1_6765	TGCCAGGCAAGACTCTCAAG
DCAF16_X_E1_6973	AAAAGGTGGGACTCCACAAG
DCAF16_X_E1_7002	AGCCGGCTGGGACTTGTAAG
DCAF16_X_E1_7039	TTGCAGTGCTCCATTTAGAG
DCAF17_X_E1_171434673	GTGGTGCAGAGGACCAACCT
DCAF17_X_E1_171435142	TCACCTATAGCCTATGAGAG
DCAF17_X_E1_171443582	TTCCAAATCAGAAAAAATAG
DCAF17_X_E1_171448721	AGCAGTCAGTGCTATGAGTG
DCAF17_X_E1_171449933	GTTAAGTCAGCTCAGAACAG
DCAF17_X_E1_171453159	GTAGAACTCGGAACACTGCA
DCAF4_X_E1_72938012	GGCAGAGTAGAAGACGACAT
DCAF4_X_E1_72939847	ACGGAGACTCGTCATCACCG
DCAF4_X_E1_72940299	GGATGCTCTCTTTCGTCAGG
DCAF4_X_E1_72941755	AGATGCATTAAATCCCATCC
DCAF4_X_E1_72943005	GCAGCTGAGACGCAGCTCGT
DCAF4_X_E1_72945981	CATGAACACCTTGAGCGTAG
DCAF5_X_E1_272	TGCTCACTCAGGACTTTCAG
DCAF5_X_E1_30807	TGTGCCATAGCAGAACCCGG
DCAF5_X_E1_35005	GACATTCGGGAATCCCCCCA
DCAF5_X_E1_36724	TTGGCTGTGGCCAACAACCT
DCAF5_X_E1_61327	AGTGTACGATTCAACAGCAA
DCAF5_X_E1_77751	TGAAGTCATCAGAGCCCGAA
DCAF6_X_E1_167936934	GTCCCACAACAGGTGTGGGT
DCAF6_X_E1_167951852	GCAACCCTTAATGTGCATGA
DCAF6_X_E1_167966652	ACAATCTGTTGGAATGACAC
DCAF6_X_E1_167974951	TTCTGCATCTTGCTCAACGT
DCAF6_X_E1_167987555	GTGAAGATGGAACTGTTAGG
DCAF6_X_E1_167991238	TGGGCAAATAGCAACAGACG
DCAF7_X_E1_63550811	CGTGGAGGAGTACAACAACA
DCAF7_X_E1_63578620	GCGGTGACTATCTCCGTGTG
DCAF7_X_E1_63579416	CACCTCATTCCAGTCAAAGG
DCAF7_X_E1_63579857	ATACGACATGCACCATCTGG
DCAF7_X_E1_63583574	TGGGTGCTGATGGCTCGGTG
DCAF7_X_E1_63585241	AACCTGGCGACAGGTGTGCA
DCAF8_X_E1_18568	GGCAGAACAGACTTAGCTAA
DCAF8_X_E1_22408	TCGAGTCCATGACCGCTCag
DCAF8_X_E1_23907	AAACGTGTGGCCCAGCACAA
DCAF8_X_E1_25330	CCTGCAGATAAGAACGTACA
DCAF8_X_E1_31209	AATACCCACCAGTTTGCAGT
DCAF8_X_E1_37460	TGTCTTGTGTACAGCCACGA
DDA1_X_E1_17314078	CAATTTTAGTCGATTTCACG
DDA1_X_E1_17314354	GCGGGTAGGCAGGTAGACTG
DDA1_X_E1_17314368	TCAGACGGGTACTCGCGGGT
DDA1_X_E1_17314372	CTGTTCAGACGGGTACTCGC
DDA1_X_E1_17315982	GCGCTACCTGCATCAGCAAT
DDA1_X_E1_17319609	GTCCGCGCCACCTTGCGGGG
DDB1_WDrepeat	CGATTAGGGTCAGACCGCAG
DDB1_WDrepeat	GTAATGGCTACTCTCAAAGG
DDB1_WDrepeat	GGATAGCCATCTGAATTGAG
DDB1_WDrepeat	TCAGGCCAAGAACATCAGTG
DDB1_WDrepeat	GAGCCGAGATGTCCGTCCAG
DDB1_WDrepeat	GTTGCTGCTATAGATGACAG
DDB2_X_E1_47215177	GGGGCGTAATACAATCTCGG
DDB2_X_E1_47216404	CTGACGATGCTGCGGCATGG
DDB2_X_E1_47216922	TGTAGCCCTCCTGTCAAAGG
DDB2_X_E1_47232887	GTTTTACGCCTCCTCAATGG
DDB2_X_E1_47234634	TGGTCACAGGAGACAACGTG
DDB2_X_E1_47234794	CAAAAAGAAAGTGACGCATG
DET1_X_E1_15043	TTCACCGCTTGGAACGCCGG
DET1_X_E1_15318	CAGCGGTCAGTGAATATCCG
DET1_X_E1_15525	AGTCTTCTAGAGGGGACCGT
DET1_X_E1_18924	GTACAATATGGTGACGACAG
DET1_X_E1_29755	GGCACACAGAGGCAGTACGC
DET1_X_E1_33579	TCAAGTTTGAGATCCAGGCG
DTL_X_E1_212035925	ATTTCTCAGGACGCCAAGCT
DTL_X_E1_212043026	GCACTGATAACCAGTCAGAA
DTL_X_E1_212044697	CTAGCAGTTGCCAATGAAGA
DTL_X_E1_212047193	TTTAAGTTCACCAGGAACCC
DTL_X_E1_212047365	GAGCTGATTGGAACATGCAA
DTL_X_E1_212062923	AGATGGCAACATTATGGTCT
ECT2L_Fbox_E1_103	GTGCCGCTGCCCAAGTCAGC
ECT2L_Fbox_E1_104	CTTCCAGGGCCAGCTGACTT
ECT2L_Fbox_E1_104	ACTTCCAGGGCCAGCTGACT
ECT2L_Fbox_E1_105	CTGCCCAAGTCAGCTGGCCC
ECT2L_Fbox_E1_109	CTGTTCAGTTAAAAACTTCC
ECT2L_Fbox_E1_109	TGTTCAGTTAAAAACTTCCA
EED_X_E1_86245276	GGCGGGAACAGACATGCCTG
EED_X_E1_86250316	GACGCTGTCAGTATAGAAAG
EED_X_E1_86252198	TTTAACTGGCACAGTAAAGA
EED_X_E1_86255274	CCGGTTGTTGCAATCTTACG
EED_X_E1_86256464	CTGGCTGTAGCTGGATCTAG
EED_X_E1_86257562	GAAGATTTGGATCTCTTGGA
ELOA1_BC&Cul_E1_23754117	CCAGCTTCTTCTTCTTCCTG
ELOA1_BC&Cul_E1_23754128	CCCCAGGAAGAAGAAGAAGC
ELOA1_BC&Cul_E1_23754138	AAGAAGAAGCTGGATTTACT
ELOA1_BC&Cul_E1_23754163	ACCAGAATACACCTGCATCT
ELOA1_BC&Cul_E1_23754187	TTTAGGGAGATAGGCACACT
ELOA1_BC&Cul_E1_23754217	TCGGATGCATTGCTGGTGCA
ELOA2_BC&Cul_E1_1942	GCACACTGCTGGCGCAGCGT
ELOA2_BC&Cul_E1_1964	CGGATTGTTTCTAAGCACCT
ELOA2_BC&Cul_E1_1994	TCCGGACGCCCTCAGCGACG
ELOA2_BC&Cul_E1_2011	ACGTGGGAGAGGTCCCCTAC
ELOA2_BC&Cul_E1_2013	CAGGTTCAAGAACCCAGTAG
ELOA2_BC&Cul_E1_2015	AACAGGTTCAAGAACCCAGT
ELOA3_BC&Cul_E1_1114	TTTTGAGGCCATGACCTCCC
ELOA3_BC&Cul_E1_1144	TTCCTCCTGGAGCGCTGGCG
ELOA3_BC&Cul_E1_1150	ACTCTCCGCGCCAGCGCTCC
ELOA3_BC&Cul_E1_1153	CTCCGCGCCAGCGCTCCAGG
ELOA3_BC&Cul_E1_1195	CAGAGTGAACGCTAAGATGC
ELOA3_BC&Cul_E1_1203	GGCCTGGAGCCCGAGTACAC
ENC1_BTB36144_E1_1770.14	TTGACTATGCGTACTCCTCC
ENC1_BTB36144_E1_1770.23	GGAAGGTCCTATTTCCGGCA
ENC1_BTB36144_E1_1770.232	CGTCAGTGAAGAGACGCTGC
ENC1_BTB36144_E1_1770.233	GCTGCTGGCGTAAAAGATTC
ENC1_BTB36144_E1_1770.5	ATAGGACCTTCCCTTGCCAC
ENC1_BTB36144_E1_1770.8	TGCATGCAGTCGCTACTTTG
ERCC8_X_E1_138	GGAGAGCAGAGTCAACACGG
ERCC8_X_E1_16166	GGGTGTTAATTCCACCGCCG
ERCC8_X_E1_22978	TGTGTAATAAGATTGTCTGC
ERCC8_X_E1_26743	CAGTGGTATCCTCATGACAC
ERCC8_X_E1_40265	TGCTACCAAACAGTGCTTGG
ERCC8_X_E1_42607	GCCAAGATATAGTCATAACG
FBXL12_Fbox_E1_10	ATCTCGAGCAGGACCGAGTC
FBXL12_Fbox_E1_13	GGTAAGAGAAGATCTCGAGC
FBXL12_Fbox_E1_20	GGATCCGGTCCCGTACCGGG
FBXL12_Fbox_E1_42	CGACATGTCGCCACAGCCAC
FBXL12_Fbox_E1_5	GGCGACTTTGGTCGAACTGC
FBXL12_Fbox_E1_7	TTTGGTCGAACTGCCGGACT
FBXL13_Fbox_E1_175	TTAAAAGATGTGATAATATG
FBXL13_Fbox_E1_182	GTGGTCAAGTTAATCATGCC
FBXL13_Fbox_E1_186	TAGTTGTGTCATCAACATCC
FBXL13_Fbox_E1_192	TGACACAACTAAACTCACTG
FBXL14_Fbox_E1_20	CTTCGGCTACCTGGACGTCC
FBXL14_Fbox_E1_21	GCCCCTTGTCCCGGACGTCC
FBXL14_Fbox_E1_22	CTACCTGGACGTCCGGGACA
FBXL14_Fbox_E1_22	TACCTGGACGTCCGGGACAA
FBXL14_Fbox_E1_24	GCGCCGCGCGCCCCTTGTCC
FBXL14_Fbox_E1_46	GTCGGTGTGGCGGGGGGTGG
FBXL15_Fbox_E1_21	CGTCTTCCCAGGGCAGGTCC
FBXL15_Fbox_E1_23	GCAGCACGTCTTCCCAGGGC
FBXL15_Fbox_E1_25	GGGAGCAGCACGTCTTCCCA
FBXL15_Fbox_E1_25	TGGGAGCAGCACGTCTTCCC
FBXL15_Fbox_E1_36	GCAGCTGGCGCAGCGGGACC
FBXL15_Fbox_E1_53	GGTGAAGCTGCACCAGCGAC
FBXL16_Fbox_E1_8733	AATACCAGAAGAGCCCATTG
FBXL16_Fbox_E1_8794	CCCAGGTGTGCAAGGCCTGG
FBXL16_Fbox_E1_8837	GTTCTGGGCAGGCCTCACGC
FBXL16_Fbox_E1_8877	CTCTACAACGTGCTGCCTGG
FBXL16_Fbox_E1_8904	AAGGAGTTCGTGAACCTGCA
FBXL16_Fbox_E1_8921	GAAGCCCTCGAAGCCTCTGG
FBXL17_Fbox_E1_344	TGCAAACCAATGATGCGGAA
FBXL17_Fbox_E1_346	GTACTTGCAAACCAATGATG
FBXL17_Fbox_E1_349	CATCATTGGTTTGCAAGTAC
FBXL17_Fbox_E1_356	AAAACTGGAAGTCTAAACAA
FBXL17_Fbox_E1_359	TTTGTTTAGACTTCCAGTTT
FBXL17_Fbox_E1_361	GATCCAGCTGCTTCCAAAAC
FBXL18_Fbox_E1_57	CAGGGCTGCAAGCTTCCGAC
FBXL18_Fbox_E1_63	TGAGGCTCTTGTCAAGGCAC
FBXL18_Fbox_E1_63	GAGGCTCTTGTCAAGGCACA
FBXL18_Fbox_E1_65	TGTGGATGAGGCTCTTGTCA
FBXL18_Fbox_E1_69	GCAGCAACACGGTGTGGATG
FBXL18_Fbox_E1_73	CCACACCGTGTTGCTGCAAA
FBXL19_CXXC5077_E1_2085.27	TGAAGAAGTTCGGGGGGCCC
FBXL19_CXXC5077_E1_2085.28	TGAAGCAGTCGTGCCTGCTC
FBXL19_CXXC5077_E1_2085.487	GCACGACTGCTTCATGCGCC
FBXL19_CXXC5077_E1_2085.488	CACGACTGCTTCATGCGCCC
FBXL19_CXXC5077_E1_2085.489	CCCCGAACTTCTTCATGTCT
FBXL19_CXXC5077_E1_2085.49	TCTTCATGTCTCGGCAGAAG
FBXL19_Fbox_E1_424	GCCAGGCGGCCCGGGGCAGG
FBXL19_Fbox_E1_425	AGCCAGGCGGCCCGGGGCAG
FBXL19_Fbox_E1_425	GAAGCCAGGCGGCCCGGGGC
FBXL19_Fbox_E1_425	AAGCCAGGCGGCCCGGGGCA
FBXL19_Fbox_E1_464	CGCCGGCTCAGGTCCATTCG
FBXL19_Fbox_E1_465	GGCCTCGAATGGACCTGAGC
FBXL19_Phd_E3_123.10	GAAATTTGGTTTGAGCCTCA
FBXL19_Phd_E3_123.11	TGCAACGAGATCGTCCACCC
FBXL19_Phd_E3_123.12	TGCAGATTGTACACTCCATG
FBXL19_Phd_E4_63.0	ATGCAGAGATCCCCAACTGC
FBXL19_Phd_E4_63.1	TGCAGAGATCCCCAACTGCT
FBXL19_Phd_E4_63.2	GCGAGGGCACTCCCAGCAGT
FBXL2_Fbox_E1_27	CAAAGTTACTATATCCAAGA
FBXL2_Fbox_E1_45	TGGAACATCTTAGCCCTGGA
FBXL2_Fbox_E1_48	TTGCCAGTTGCTTCCATCCA
FBXL2_Fbox_E1_48	TTTGCCAGTTGCTTCCATCC
FBXL2_Fbox_E1_49	TAGCCCTGGATGGAAGCAAC
FBXL20_Fbox_E1_46	AGACCTGAGCACAGCGGCAC
FBXL20_Fbox_E1_47	TACCCTGTGCCGCTGTGCTC
FBXL20_Fbox_E1_50	GCCGCTGTGCTCAGGTCTCC
FBXL20_Fbox_E1_56	ATCCAGAGCCAGAACATTCC
FBXL20_Fbox_E1_58	TGGAATGTTCTGGCTCTGGA
FBXL20_Fbox_E1_62	TGGCTCTGGATGGCAGTAAC
FBXL21_Fbox_E1_135936718	ACACGGTTCTTCTAGACTGG
FBXL21_Fbox_E1_135936736	ATTTGTAATACTACATGGTG
FBXL21_Fbox_E1_135936772	GCACAGGCCCGATCTAGTAA
FBXL21_Fbox_E1_135936802	GTGCATCTTCTGTATGTAGG
FBXL21_Fbox_E1_135936840	CAAATTCAAACTTTCTCCAA
FBXL21_Fbox_E1_135936896	CTGAATGAGATCAGGATGAG
FBXL22_Fbox_E1_11	GCACATAACCCAGCTCAACC
FBXL22_Fbox_E1_11	TGCACATAACCCAGCTCAAC
FBXL22_Fbox_E1_12	GCAGGCACTCCCGGTTGAGC
FBXL22_Fbox_E1_12	CAGGCACTCCCGGTTGAGCT
FBXL22_Fbox_E1_52	GAGGGAACGGAAGTGCAGCA
FBXL22_Fbox_E1_52	TGAGGGAACGGAAGTGCAGC
FBXL3_Fbox_E1_63	CTTCACAAGTTTGCCGCAAC
FBXL3_Fbox_E1_65	GAAATACCTGGTTCCAGTTG
FBXL3_Fbox_E1_65	AGTTTGCCGCAACTGGAACC
FBXL3_Fbox_E1_69	AGTCAGGCATGTGAAATACC
FBXL3_Fbox_E1_73	TATTTCACATGCCTGACTTG
FBXL3_Fbox_E1_75	TCAAAACATCTCCACAAGTC
FBXL4_Fbox_E1_300	TGTGCTAATCTACACAGGTC
FBXL4_Fbox_E1_301	AAGTCTGTGCTAATCTACAC
FBXL4_Fbox_E1_313	GCAGAGGATCACAGCAATGC
FBXL5_Fbox_E1_212	AAAATTGACAGCATTACCTC
FBXL5_Fbox_E1_224	CTGCATCGACATAACTCTTG
FBXL5_Fbox_E1_232	GCAGTCAAGTAAGCATGAAA
FBXL5_Fbox_E1_238	TGGTCTCAGCTGACAAAAAC
FBXL5_Fbox_E1_238	ATGGTCTCAGCTGACAAAAA
FBXL5_Fbox_E1_242	TGACAAAAACGGGATCGCTT
FBXL6_Fbox_E1_114	CTGGGGAGACCGCATTCCCT
FBXL6_Fbox_E1_115	CCAGGATTTCCAAGGGAATG
FBXL6_Fbox_E1_117	CCGCATTCCCTTGGAAATCC
FBXL6_Fbox_E1_118	ATCTGCACCAGGATTTCCAA
FBXL6_Fbox_E1_134	GACGGCCCCATGCCCTTCCT
FBXL6_Fbox_E1_161	CAGCGGGGACGACAGGGTCA
FBXL7_Fbox_E1_114	GTCCGGGAGCCGGTCTATGC
FBXL7_Fbox_E1_115	GGCCAGCATAGACCGGCTCC
FBXL7_Fbox_E1_117	CCATGGAGTGGTCCGGGAGC
FBXL7_Fbox_E1_119	CCGGCTCCCGGACCACTCCA
FBXL7_Fbox_E1_157	TGGAGGACTATCCGCCTGAC
FBXL7_Fbox_E1_159	TGATGGTCTCGCCCGTCAGG
FBXL8_Fbox_E1_67161814	TGGAGAGGGACTGCCAGAGG
FBXL8_Fbox_E1_67161845	CACGGTCTCTCAGGGACAGG
FBXL8_Fbox_E1_67161863	AGACCCTGGCGGCGGCAGCA
FBXL8_Fbox_E1_67161874	CCAGGCCCTGCAGACCCTGG
FBXL8_Fbox_E1_67161901	CACGGCGCTGCAGGTAGCAG
FBXL8_Fbox_E1_67161919	GATTTTTGTGTCGTGCCACA
FBXO10_Fbox_E1_24	ATACCAGGCTGCAGCGGCCC
FBXO10_Fbox_E1_47	CGCTGGCGGCAGCTGTGTCT
FBXO10_Fbox_E1_7	TGCGCCACAGCTCCAAGGGG
FBXO10_Fbox_E1_8	TCATGCGCCACAGCTCCAAG
FBXO10_Fbox_E1_8	GTGGCCTCCCCTTGGAGCTG
FBXO10_Fbox_E1_9	ATCATGCGCCACAGCTCCAA
FBXO11_Fbox_E1_160	GGAGAAACTGCCAGATGAAG
FBXO11_Fbox_E1_169	AAAAATCTTCTCTTACTTGC
FBXO11_Fbox_E1_171	CTTCTCTTACTTGCTGGAAC
FBXO15_Fbox_E1_80	ATCTTCAGCAAGATTTCTGA
FBXO15_Fbox_E1_89	AAGGCTCACAGCATCCAAGT
FBXO15_Fbox_E1_94	GCTGTGAGCCTTCTGTGTAC
FBXO15_Fbox_E1_95	TCACACATCCAGTACACAGA
FBXO15_Fbox_E1_99	TGTGTACTGGATGTGTGAGC
FBXO16_Fbox_E1_108	GCACAACGACAAAGGCTCCG
FBXO16_Fbox_E1_122	TTGGAAGAACCTTGCTGAGC
FBXO16_Fbox_E1_123	AGAGCTGGTCCAGCTCAGCA
FBXO16_Fbox_E1_126	TTGCTGAGCTGGACCAGCTC
FBXO16_Fbox_E1_128	AACATTTCAGCATCCAGAGC
FBXO16_Fbox_E1_132	TCTGGATGCTGAAATGTTTA
FBXO17_Fbox_E1_111	TACTGTCTGCGCGCGCCCTT
FBXO17_Fbox_E1_115	GAAGATGAGATTGCGGCCGA
FBXO17_Fbox_E1_115	AAGATGAGATTGCGGCCGAA
FBXO17_Fbox_E1_117	AGGAGTTGAAGATGAGATTG
FBXO17_Fbox_E1_137	TGGAGCATGGCGGGAACGGC
FBXO17_Fbox_E1_280	ACGGATCCTGACCCTCACAC
FBXO18_Fbox_E1_263	CACTAGGCAGGCTGCAAATG
FBXO18_Fbox_E1_266	CATTTGCAGCCTGCCTAGTG
FBXO18_Fbox_E1_267	GCCTCAGGACCTCACTAGGC
FBXO18_Fbox_E1_269	ACGTGCCTCAGGACCTCACT
FBXO18_Fbox_E1_293	TGATGATCTCCCTCCACAAG
FBXO18_Fbox_E1_307	CGATGGTACAGCTTCTTCCA
FBXO2_Fbox_E1_154	GCTGCCTGGAGACAGTGGGG
FBXO2_Fbox_E1_154	AACTCCACCCCACTGTCTCC
FBXO2_Fbox_E1_162	ACTTCTTGACGCTCTCATCG
FBXO2_Fbox_E1_162	CTTCTTGACGCTCTCATCGT
FBXO2_Fbox_E1_187	CCTGCAGGCTGAGGGCTACT
FBXO2_Fbox_E1_290	TTCTACCCACACGCTGCTGT
FBXO21_Fbox_E1_31	CAGCTGCCTCGTCAACCTGC
FBXO21_Fbox_E1_31	CCTCACCCGGCAGGTTGACG
FBXO21_Fbox_E1_31	AGCTGCCTCGTCAACCTGCC
FBXO21_Fbox_E1_33	CCTCGTCAACCTGCCGGGTG
FBXO21_Fbox_E1_75	GGTGTGGAAGGAGCAGTTCC
FBXO21_Fbox_E1_75	AGGTGTGGAAGGAGCAGTTC
FBXO22_Fbox_E1_364	ATGGAGAAATTGGATGTGAT
FBXO22_Fbox_E1_40	ACCCGCAGCAACGCCTTGGC
FBXO22_Fbox_E1_51	GCACACACTCCCTCCATAAG
FBXO22_Fbox_E1_58	AGTGTGTGCGCAGAGTATTG
FBXO22_Fbox_E1_61	GCAGAGTATTGCGGACCCAT
FBXO22_Fbox_E1_64	GATCCAGGTTACGCTCCGAT
FBXO24_Fbox_E1_101	AGTAGCGGCAGGTCTGGCCG
FBXO24_Fbox_E1_114	TGTGCGATGGGGAAGGCGTG
FBXO24_Fbox_E1_93	CAACAAGGTCTCTGACTGGG
FBXO24_Fbox_E1_94	GGGCAACAAGGTCTCTGACT
FBXO24_Fbox_E1_95	AGGGCAACAAGGTCTCTGAC
FBXO24_Fbox_E1_97	GTCAGAGACCTTGTTGCCCT
FBXO25_Fbox_E1_458408	ATGTTGTTCAGCATGTGCAG
FBXO25_Fbox_E1_458445	ATACCGGTTCTCAGACGGAT
FBXO25_Fbox_E1_458483	TCACTAAGCATATACAACGT
FBXO25_Fbox_E1_458510	TTAGTGAAGACAGACAGCTG
FBXO25_Fbox_E1_463089	TCAGAAACATTACCCAGCGA
FBXO25_Fbox_E1_463121	GAGACACACTGCATTTCTGT
FBXO27_Fbox_E1_100	CAGAAGCGGCCCAGGGGGCA
FBXO27_Fbox_E1_101	GCGCGCAGAAGCGGCCCAGG
FBXO27_Fbox_E1_102	GCGCGCGCAGAAGCGGCCCA
FBXO27_Fbox_E1_102	CGCGCGCAGAAGCGGCCCAG
FBXO27_Fbox_E1_274	TCGCACGATCACACTGGAGT
FBXO27_Fbox_E1_276	ACGGACTCGCACGATCACAC
FBXO28_Fbox_E1_100	ATCCCTGATTCAACATTCTC
FBXO28_Fbox_E1_101	CTGCCAGAGAATGTTGAATC
FBXO28_Fbox_E1_101	TGCCAGAGAATGTTGAATCA
FBXO28_Fbox_E1_106	GAATCAGGGATTTCTGAAAG
FBXO28_Fbox_E1_77	CGTCGTAGGACATAAAGCTG
FBXO28_Fbox_E1_82	GAGCTGGCTAATTTCGTCGT
FBXO3_Fbox_E1_28	TAGATCCCGATAGTCCAAAA
FBXO3_Fbox_E1_46	GCGGATCATGACTTGATAGC
FBXO3_Fbox_E1_50	TATCAAGTCATGATCCGCTG
FBXO3_Fbox_E1_53	TTGCAATGTCTTCTCCACAG
FBXO3_Fbox_E1_58	GAAGACATTGCAAAAAATAC
FBXO3_Fbox_E1_72	AAACACAGAAGAATCAGTGT
FBXO30_Fbox_E1_622	GAAAGCCTGCAATATGCTGC
FBXO30_Fbox_E1_626	CATATTGCAGGCTTTCTCGA
FBXO30_Fbox_E1_641	ATGTGTATCCAAGTTAATGA
FBXO30_Fbox_E1_641	CATGTGTATCCAAGTTAATG
FBXO30_Fbox_E1_642	ACACACATCCCTCATTAACT
FBXO30_Fbox_E1_644	AAGTTAATGAGGGATGTGTG
FBXO31_Fbox_E1_107	ACGGCAACGCCTCCTCCAGA
FBXO31_Fbox_E1_110	CTGGAGGAGGCGTTGCCGTG
FBXO31_Fbox_E1_80	GAGATCTTCGCGTCGCTGCC
FBXO31_Fbox_E1_80	GGAGATCTTCGCGTCGCTGC
FBXO31_Fbox_E1_82	CTTCGCGTCGCTGCCGGGCA
FBXO31_Fbox_E1_85	AAGCTGGGTAGGTCCGTGCC
FBXO32_Fbox_E1_34672	ATGTTCAGTTGTAGGCACAA
FBXO32_Fbox_E1_34708	TGCAGAGGCTGAGCGACGGG
FBXO32_Fbox_E1_34774	TCAGCGAAGACCGGCTGCTG
FBXO32_Fbox_E1_34807	GCCAGTACCACTTCTCCGAG
FBXO32_Fbox_E1_36538	aacttgtccgatgttacccA
FBXO32_Fbox_E1_36569	ACAGTGTTTGCAGAGCTGAA
FBXO33_Fbox_E1_111	CGCGGAGGCAGATGCGGAGC
FBXO33_Fbox_E1_113	GCGAGACGCGGAGGCAGATG
FBXO33_Fbox_E1_74	ATGTGCACGATCAGCTCGCT
FBXO33_Fbox_E1_74	GATGTGCACGATCAGCTCGC
FBXO33_Fbox_E1_86	GCCCGCAGCCGGTCGGGCGC
FBXO33_Fbox_E1_87	TGCCGGCGCCCGACCGGCTG
FBXO34_Fbox_E1_585	ACATTATGGTAAAAATCTTC
FBXO34_Fbox_E1_593	AAGGGCCACTAAACTCTTGG
FBXO34_Fbox_E1_593	AGGGCCACTAAACTCTTGGT
FBXO34_Fbox_E1_593	ACTTCCCACCAAGAGTTTAG
FBXO34_Fbox_E1_599	AATAGCAGCAGGTACATTTA
FBXO34_Fbox_E1_603	GATAAACTTGAAATAGCAGC
FBXO36_Fbox_E1_104	CCAGATAAGAAATGATAGTC
FBXO36_Fbox_E1_106	CCTGACTATCATTTCTTATC
FBXO36_Fbox_E1_113	TGGATCTTGAAGATATTGCC
FBXO38_Fbox_E1_48	ATACACATGATATCCTGCAG
FBXO38_Fbox_E1_50	TCTGCAGGATATCATGTGTA
FBXO38_Fbox_E1_55	TGTGTATGGAATGTCTTTCC
FBXO38_Fbox_E1_58	ATGTCTTTCCCGGAAGCTAA
FBXO38_Fbox_E1_59	TCACTGCTTCCTTTAGCTTC
FBXO38_Fbox_E1_59	CACTGCTTCCTTTAGCTTCC
FBXO39_Fbox_E1_35	AGGAGACAGGGACAGGTCCA
FBXO39_Fbox_E1_39	TCTGCAGACAAGAGCAGCCC
FBXO39_Fbox_E1_43	CTGCTCTTGTCTGCAGAAAG
FBXO39_Fbox_E1_49	GCTCAGCAGAATACATCATC
FBXO39_Fbox_E1_53	TGATGTATTCTGCTGAGCTC
FBXO39_Fbox_E1_54	TGTATTCTGCTGAGCTCTGG
FBXO4_Fbox_E1_193	CATCAAGCTCAACACCAAAG
FBXO4_Fbox_E1_198	GTTGAGCTTGATGTCTTCAG
FBXO4_Fbox_E1_204	GAGGAACTTTGCCCAACAGC
FBXO4_Fbox_E1_206	TCTGAGGCAAACCAGCTGTT
FBXO4_Fbox_E1_365	ACAGAGGCTGAAACTCTGAC
FBXO4_Fbox_E1_378	TGAGTGGATTCTTGAAGAAG
FBXO40_Fbox_E1_595	CAGCCTGGCCCAGCTCTCCC
FBXO40_Fbox_E1_596	CACAGACACCTGGGAGAGCT
FBXO40_Fbox_E1_596	GCACAGACACCTGGGAGAGC
FBXO40_Fbox_E1_599	CCTCATCAGCACAGACACCT
FBXO40_Fbox_E1_599	TCCTCATCAGCACAGACACC
FBXO40_Fbox_E1_601	CCCAGGTGTCTGTGCTGATG
FBXO41_Fbox_E1_558	GTAGGTGAAGATGCAGAAGA
FBXO41_Fbox_E1_558	GGTAGGTGAAGATGCAGAAG
FBXO41_Fbox_E1_561	CTTCTGCATCTTCACCTACC
FBXO41_Fbox_E1_564	CAGTGTGCGCGTGTCCAGGT
FBXO41_Fbox_E1_588	CAGCACCCTTGTCCAGACTG
FBXO41_Fbox_E1_588	CCACCCCGCAGTCTGGACAA
FBXO42_Fbox_E1_62	TTCCTGATACGGTGAGAGAA
FBXO42_Fbox_E1_63	GTCCTTTCTCTCACCGTATC
FBXO42_Fbox_E1_68	GTATCAGGAACACAAAACTG
FBXO42_Fbox_E1_74	ATACCACTGTTTGCAGACAA
FBXO42_Fbox_E1_74	GATACCACTGTTTGCAGACA
FBXO42_Fbox_E1_75	CGGCCCTTGTCTGCAAACAG
FBXO43_Fbox_E1_509	TTTAAAGCATATTCTTGCTA
FBXO43_Fbox_E1_518	GCATAGGCTCTCTGCGGTCA
FBXO43_Fbox_E1_529	TTTGGAAAGTAAGCAGAAAT
FBXO43_Fbox_E1_541	TTCAAGATAAAAATGCAAAT
FBXO43_Fbox_E1_542	AAGATAAAAATGCAAATCGG
FBXO43_Fbox_E1_543	ATAAAAATGCAAATCGGAGG
FBXO44_Fbox_E1_200	ACTTGGCATCGCTCTTCTGC
FBXO44_Fbox_E1_203	AGCAGAAGAGCGATGCCAAG
FBXO44_Fbox_E1_204	AGAAGAGCGATGCCAAGTGG
FBXO44_Fbox_E1_204	GAAGAGCGATGCCAAGTGGA
FBXO44_Fbox_E1_248	CCAACAGCAGCATCACCATC
FBXO44_Fbox_E1_251	TCAGGGCAGCGGGGGCCCGA
FBXO45_Fbox_E1_39	CCAGCACCCGGCTGGGCAGC
FBXO45_Fbox_E1_39	CCGGGGGCCGGCTGCCCAGC
FBXO45_Fbox_E1_39	CGGGGGCCGGCTGCCCAGCC
FBXO45_Fbox_E1_41	CCGGCTGCCCAGCCGGGTGC
FBXO45_Fbox_E1_54	ACCTGGAGCTGTCCGAGCTG
FBXO45_Fbox_E1_84	GAGCCTGTGCGCCCGCAGCC
FBXO46_Fbox_E1_478	GCTGCTGCCCGAGCACGTGC
FBXO46_Fbox_E1_479	ATCTTGACCAGCACGTGCTC
FBXO46_Fbox_E1_479	GATCTTGACCAGCACGTGCT
FBXO46_Fbox_E1_489	CGGCCAGCGCGCGCGTGGGC
FBXO46_Fbox_E1_491	GAGGGCGGCCAGCGCGCGCG
FBXO46_Fbox_E1_505	CCACTTCAAGGGCATCATCG
FBXO47_Fbox_E1_4525	ATTATCTGGAATATTTCCAA
FBXO47_Fbox_E1_4554	ATAATTTTAAAATATTTGTC
FBXO47_Fbox_E1_5377	GGATATCAGCATGCTAAGCA
FBXO47_Fbox_E1_5392	AATGTGTTGGCTGACTGTTT
FBXO47_Fbox_E1_5405	AGATATAATTAATAATGTGT
FBXO47_Fbox_E1_5429	AATTATATCTCAACCTCATC
FBXO48_Fbox_E1_2234	ATTTTAAAAGTGATTTCTGC
FBXO48_Fbox_E1_2279	TGGACATTCGGAGTCTGTGC
FBXO48_Fbox_E1_2280	GGACATTCGGAGTCTGTGCA
FBXO48_Fbox_E1_2297	GCAGGGCTTCATTGACATGC
FBXO48_Fbox_E1_2303	CTTCATTGACATGCAGGAGC
FBXO48_Fbox_E1_2351	GCTCTTACAGTCATGCAGTG
FBXO48_Fbox_E1_73	TAAGAAACAGTGACTCTTTA
FBXO5_Fbox_E1_278	TGTCTAAAGTGAGCACAACT
FBXO5_Fbox_E1_286	AAGATCCTAGAAGATGATAA
FBXO5_Fbox_E1_286	GAAGATCCTAGAAGATGATA
FBXO5_Fbox_E1_286	ATGCCCCCTTATCATCTTCT
FBXO5_Fbox_E1_287	AGATCCTAGAAGATGATAAG
FBXO5_Fbox_E1_287	GATCCTAGAAGATGATAAGG
FBXO6_Fbox_E1_127	TACTTCTTGACTTTGGGGTC
FBXO6_Fbox_E1_128	CAAAATACTTCTTGACTTTG
FBXO6_Fbox_E1_129	GACAAAATACTTCTTGACTT
FBXO6_Fbox_E1_129	ACAAAATACTTCTTGACTTT
FBXO6_Fbox_E1_174	TTTGCTGCCAGAGCCGACTG
FBXO6_Fbox_E1_253	GCTGACGACAATGCTGCTGT
FBXO7_Fbox_E1_363	GGTCATTTGAAGCAGTAAAG
FBXO7_Fbox_E1_369	CTTCAAATGACCCACTCCTG
FBXO7_Fbox_E1_370	CAAATGACCCACTCCTGTGG
FBXO7_Fbox_E1_370	ATAAAAACCTCCACAGGAGT
FBXO7_Fbox_E1_371	TATAAAAACCTCCACAGGAG
FBXO7_Fbox_E1_372	GCAGATATAAAAACCTCCAC
FBXO8_Fbox_E1_102	AGAGAAGTTCATCATTCGCA
FBXO8_Fbox_E1_105	TTGCGAATGATGAACTTCTC
FBXO8_Fbox_E1_106	AATGATGAACTTCTCTGGCA
FBXO8_Fbox_E1_92	AAACACATGAAGCCAAGCAA
FBXO8_Fbox_E1_95	TTTGCTTGGCTTCATGTGTT
FBXO8_Fbox_E1_96	CTTGGCTTCATGTGTTTGGC
FBXO9_Fbox_E1_194	ATGTACATCAGGACCTCCAT
FBXO9_Fbox_E1_197	CCCATCGGAAGATGTACATC
FBXO9_Fbox_E1_199	TCCTGATGTACATCTTCCGA
FBXO9_Fbox_E1_199	CCTGATGTACATCTTCCGAT
FBXO9_Fbox_E1_210	TGACTTGGACCTCAGATCAT
FBXO9_Fbox_E1_238	CTGGCCTGCTTGAAAGTTTG
FBXW10_Fbox_E1_18749879	GCAGGTAACGGATGAAGTCT
FBXW10_Fbox_E1_18749906	TTAGAATGTACTTGGAGAGG
FBXW10_Fbox_E1_18750070	CTTGACCTGTTGAGCCATGG
FBXW10_Fbox_E1_18751003	TTCCTAAAATGGTAGATGAC
FBXW10_Fbox_E1_18751049	GAAGTGGAAGCTGAGAACGA
FBXW10_Fbox_E1_18756076	GTGGACTGCATACCAGAACG
FBXW11_Fbox_E1_136	AGAAAACATTCTTTCGTACC
FBXW11_Fbox_E1_139	TTCTTTCGTACCTGGATGCC
FBXW11_Fbox_E1_140	CACACAGAGACCTGGCATCC
FBXW11_Fbox_E1_157	TGGCAGCGAGTGATCTCAGA
FBXW11_Fbox_E1_161	TGATCTCAGAAGGAATGCTT
FBXW12_Fbox_E1_18	GCAGCAAGCCGAACAGGTCC
FBXW12_Fbox_E1_20	AAACCTGCAGCAAGCCGAAC
FBXW12_Fbox_E1_21	GGACCTGTTCGGCTTGCTGC
FBXW12_Fbox_E1_24	CGGCTTGCTGCAGGTTTCCC
FBXW12_Fbox_E1_39	TTGCAGACAGTGATTACCTG
FBXW12_Fbox_E1_47	GTCACTATCTCTGCAGAGAT
FBXW2_Fbox_E1_63	ACAAATAAAAACTGAGCTCC
FBXW2_Fbox_E1_76	CAGCATGTGAGTAAAGTCTG
FBXW2_Fbox_E1_83	TATTCCACTGTTTAGAGACG
FBXW2_Fbox_E1_84	GCTGCCTCGTCTCTAAACAG
FBXW2_Fbox_E1_86	CGTCTCTAAACAGTGGAATA
FBXW2_Fbox_E1_93	GGTGATAAGTGCCTGTACAG
FBXW4_Fbox_E1_29	GCCTGCGCTCTGGCGCCTGC
FBXW4_Fbox_E1_30	TGCGCTCTGGCGCCTGCCGG
FBXW4_Fbox_E1_32	GCAGCAGCAGCTCCTCCGGC
FBXW4_Fbox_E1_34	ATGAGCAGCAGCAGCTCCTC
FBXW4_Fbox_E1_45	TACCTGGACATGCGGGCCCT
FBXW4_Fbox_E1_70	GCTCTGGCGCCGGATAGCCC
FBXW4P1_Fbox_E1_23262980	GCATCATCAAAGGAGATGAG
FBXW4P1_Fbox_E1_23263586	CATGCCCAGCAGACTCCCAG
FBXW4P1_Fbox_E1_23263954	AAAATCTGGGACCTCAACAG
FBXW4P1_Fbox_E1_23264190	CCGTACAACGCTATAGAAGG
FBXW4P1_Fbox_E1_23264606	AGAGGAGTGCAGCTGAACCT
FBXW4P1_Fbox_E1_23264727	GTGGCAGAAAGAAACCACCT
FBXW5_Fbox_E1_14	TCAGGAAGATCTGGTAGACC
FBXW5_Fbox_E1_18	TACCAGATCTTCCTGAGCCT
FBXW5_Fbox_E1_20	CGTCGGCCGGGCCCAGGCTC
FBXW5_Fbox_E1_20	GATCTTCCTGAGCCTGGGCC
FBXW5_Fbox_E1_22	CCAGCACGTCGGCCGGGCCC
FBXW5_Fbox_E1_46	GGTAGAACTGCTCCCTCCAC
FBXW7_Fbox_E1_300	AGCTGCTTGTAGCAGGTCTT
FBXW7_Fbox_E1_302	ATGTCTGAGCTGCTTGTAGC
FBXW7_Fbox_E1_308	CAGCTCAGACATGTCGCTAC
FBXW7_Fbox_E1_311	ATGTCGCTACTGGAGAATTT
FBXW7_Fbox_E1_318	TGGCTGAAGACAACCTTCTC
FBXW7_Fbox_E1_320	TGCATTTCTCTCTCCAGAGA
FBXW8_Fbox_E1_150	GAAGGTGATTGCAGAGGATG
FBXW8_Fbox_E1_153	TTGCAGAGGATGAGGTGCTG
FBXW8_Fbox_E1_155	AGGATGAGGTGCTGTGGTAC
FBXW8_Fbox_E1_159	GTGGTACAGGCTGTGCCAGC
FBXW8_Fbox_E1_160	TACAGGCTGTGCCAGCAGGA
FBXW8_Fbox_E1_161	ACAGGCTGTGCCAGCAGGAA
FEM1A_BC_E1_4793773	CCGGGCCGCAAGGCACTGCA
FEM1A_BC_E1_4793779	CGTGACCCTGCAGTGCCTTG
FEM1A_BC_E1_4793783	TATCCAGGGCCCGGGCCGCA
FEM1A_BC_E1_4793784	CCCTGCAGTGCCTTGCGGCC
FEM1A_BC_E1_4793797	AGGGATCTTGTTCTTATCCA
FEM1A_BC_E1_4793816	CCGGGATGAAGCCCTTGTAA
FEM1B_BC_E1_68291090	CCAGTTGTACTTTTGTCTAG
FEM1B_BC_E1_68291102	CGCTAGACAAAAGTACAACT
FEM1B_BC_E1_68291103	GCTAGACAAAAGTACAACTG
FEM1B_BC_E1_68291154	GAAGATGAGTCTCAAGTGCC
FEM1B_BC_E1_68291169	GTCATTAGCCCGAACTGCTC
FEM1B_BC_E1_68291170	TGTCATTAGCCCGAACTGCT
FEM1C_BC_E1_20406	AGTTTGTTTGTGCAAGTTTG
FEM1C_BC_E1_20433	ACAAACTGCTAGTGACTTGC
FEM1C_BC_E1_20442	TAGTGACTTGCTGGATGAGA
FEM1C_BC_E1_20473	ATGTGGTATGATTTATAGGC
FEM1C_BC_E1_20490	AGCAGCAAGACACTGCAATG
FEM1C_BC_E1_20536	AATCATAGAATATATTATAA
GAN_BTB20125_E1_1794	AGCGCTCAGCTCTTTCCGCG
GAN_BTB20125_E1_1794.15	ACTTGAAGGGATATCGGTAA
GAN_BTB20125_E1_1794.182	TAAGGTCCGTCAGTAGCAGC
GAN_BTB20125_E1_1794.19	TGTACGGGCTGGCCGCCGCC
GAN_BTB20125_E1_1794.195	CGCAGAAGCGAGACTCCTCG
GAN_BTB20125_E1_1794.4	CGCGCACCTGGTCCTCGACG
GMCL1_BTB101207_E1_1548.115	TCTACATCAATGTTCTGGTC
GMCL1_BTB101207_E1_1548.116	CAGTTCAATAATATTCATGC
GMCL1_BTB101207_E1_1548.36	GACATTAAGATTTGTGCTCT
GMCL1_BTB101207_E1_1548.4	CTAGTATGTTCAGTGGTTCT
GMCL1_BTB101207_E1_1548.44	CAGTCGAGTTGTTGCCATTT
GMCL1_BTB101207_E1_1548.48	GCAGTGTGGTGAGACAATGA
GNB2_X_E1_100676291	GCTGGAGCAACTGAGACAGG
GNB2_X_E1_100676738	GAATCCAGATGAGGACCCGG
GNB2_X_E1_100677372	GATGAGCTTCCCATCCTGGG
GNB2_X_E1_100677616	CTACAGCCTCAAGACCCGCG
GNB2_X_E1_100677803	CCAAATCATCACCAGCTCTG
GNB2_X_E1_100678194	AGGCGCCTGACACAAACGTG
GRWD1_X_E1_48446043	GCGGCGCACGTGTGAAACCG
GRWD1_X_E1_48446422	GACATAGTCCGGGATCACCT
GRWD1_X_E1_48446820	CGGTTGATGCCACCATAGTG
GRWD1_X_E1_48450438	TTTGGGCCTGCTCATCCCGG
GRWD1_X_E1_48450721	CTCTGGACACCTACGGACGG
GRWD1_X_E1_48451128	ATTGACGTCCCCATCATGGG
GZF1_BTB21133_E1_2136.1	GATGCATGAGCTTCGCCTCC
GZF1_BTB21133_E1_2136.13	TGTCTACTTAAATGAAGTGC
GZF1_BTB21133_E1_2136.16	CTACACTGCAAAGGTACAGG
GZF1_BTB21133_E1_2136.275	TCACGTCACACAGGTGACCC
GZF1_BTB21133_E1_2136.3	GTGTGACGTGACAGTCAGCG
GZF1_BTB21133_E1_2136.5	ACAGTCAGCGTGGAGTATCA
HIC1_BTB37152_E1_2202.12	CCGCGCGCACAAGAACGTGC
HIC1_BTB37152_E1_2202.22	CTTCATCTACACCGGCCGCC
HIC1_BTB37152_E1_2202.469	AGTACTTGCCGTGGCGCTTG
HIC1_BTB37152_E1_2202.472	TTGCACAGCGCCACGAGGTC
HIC1_BTB37152_E1_2202.503	CGTTCTTGTGCGCGCGGAAG
HIC1_BTB37152_E1_2202.506	ACAAGAAGCCCTTGGTGCGC
HIC2_BTB40141_E1_1848.26	CGCCGCAAACTCAAGCGAGC
HIC2_BTB40141_E1_1848.381	GGCTCGGCTGGCTGGTCGCT
HIC2_BTB40141_E1_1848.387	TGAGGTTGTCGTGCAGGACC
HIC2_BTB40141_E1_1848.393	GGCGGCTAGGACGTTCTTGT
HIC2_BTB40141_E1_1848.395	GTTCTTGTGGGCCCGGAAGA
HIC2_BTB40141_E1_1848.396	CCATGATGATGACGTCACAC
IBTK_BTB554639_E1_4062.106	CATGATGTGACATTTCAAGT
IBTK_BTB554639_E1_4062.107	CCCTGCACATAAATATATTT
IBTK_BTB554639_E1_4062.111	TGCAGGGTGCCATCTCTTTG
IBTK_BTB554639_E1_4062.112	CCATCTCTTTGTGGTAGAGA
IBTK_BTB554639_E1_4062.278	AAAAGGTATTCAAACATGTC
IBTK_BTB554639_E1_4062.28	CTGCAGAATCTTCATCTTTC
IBTK_BTB761871_E1_4062.123	TGACGTGACCATGAAATCAG
IBTK_BTB761871_E1_4062.126	ATAGTATGCTGAGTAGCTCA
IBTK_BTB761871_E1_4062.133	CTGATCAACTTCTCATAACC
IBTK_BTB761871_E1_4062.263	TTCACAAATCTCTTTCAACC
IBTK_BTB761871_E1_4062.264	CCACAGCTTCATCAGTATAG
IBTK_BTB761871_E1_4062.266	CATTTCCAGAGCTGCACAAC
IPP_BTB28134_E1_1755.1	AAAGATGTTGTACCGATTCT
IPP_BTB28134_E1_1755.14	CATAGGTGTGAATAATGTCC
IPP_BTB28134_E1_1755.152	CTGCTGCAATAATCAACTCC
IPP_BTB28134_E1_1755.156	AGCTGCAAAGTAAGGACTGC
IPP_BTB28134_E1_1755.3	TGTGATGTGCAGCTGCAAGT
IPP_BTB28134_E1_1755.6	AAGTTTTAAAGCTCATCGGC
IVNS1ABP_BTB22126_E1_1929.1	TTGCCAAATTAAATGCCCTG
IVNS1ABP_BTB22126_E1_1929.157	AACAAGACTTCAACAGCTTC
IVNS1ABP_BTB22126_E1_1929.158	TTAACGTGAGAAATTCCATG
IVNS1ABP_BTB22126_E1_1929.161	CTCTGTGTGCTAACATTTCA
IVNS1ABP_BTB22126_E1_1929.163	AGAACTGGCCACTTTTCCTC
IVNS1ABP_BTB22126_E1_1929.5	AATAGTGATAGTGATCCTCA
KATNB1_X_E1_57737257	GGCTGTCTTGGTGACCACAG
KATNB1_X_E1_57741781	TGATGGACCACAGGTTGACG
KATNB1_X_E1_57744443	CGTCCGCCTCAACACCCCCG
KATNB1_X_E1_57750882	CTACAAACTCGCCGTACGGG
KATNB1_X_E1_57751682	ACGCCAACCACTTCCCATCG
KATNB1_X_E1_57752001	TCACACGGGGCCTGTCAACG
KBTBD11_BTB141225_E1_1872.376	CCGCCTTGTGCGCGCGCAGC
KBTBD11_BTB141225_E1_1872.65	ACTTCCGCGCGCGCGCGTCG
KBTBD11_BTB141225_E1_1872.67	GCGCGTCGCGGGACGTGCTG
KBTBD11_BTB141225_E1_1872.75	CGACGCCTACAGCGGGCGCA
KBTBD11_BTB141225_E1_1872.79	GGGCGTGCGGCCCGACAACG
KBTBD11_BTB141225_E1_1872.86	CAGCGCGCCACCGACGCCGT
KBTBD12_BTB32127_E1_1872.1	GGCTGCCTATTTTATGCAGA
KBTBD12_BTB32127_E1_1872.173	CATAGCTACAGTCTGTACAT
KBTBD12_BTB32127_E1_1872.174	ATTACATTCAAGTAGTCCAC
KBTBD12_BTB32127_E1_1872.2	GAAATTTCCTTGCCACAGAC
KBTBD12_BTB32127_E1_1872.4	TTCAAAGCTATGTTCACCTG
KBTBD12_BTB32127_E1_1872.8	TTACATGTACAATGCAGCTT
KBTBD13_BTB13101_E1_1377.12	GCCTCTTCCGCTCCGGCATG
KBTBD13_BTB13101_E1_1377.16	CGCGCAGCAGAGGTGCGCCT
KBTBD13_BTB13101_E1_1377.19	CTGGGCGTTCTGAGCGCGGG
KBTBD13_BTB13101_E1_1377.2	AGGTTTCCGCGCCACGCTGC
KBTBD13_BTB13101_E1_1377.22	TGCAGGTGCTGCGCGGCGAC
KBTBD13_BTB13101_E1_1377.33	GCCGGCGCTGGCTCGCTTTC
KBTBD2_BTB21128_E1_1872.1	TTATGCATACACGGGTAACT
KBTBD2_BTB21128_E1_1872.149	TGGCAGCATCGACATTCCTC
KBTBD2_BTB21128_E1_1872.15	CGACATTCCTCAGGTGTACA
KBTBD2_BTB21128_E1_1872.152	ACTTAGTCCACTCATAAACA
KBTBD2_BTB21128_E1_1872.153	GCAAGAACCATCTTATGACA
KBTBD2_BTB21128_E1_1872.2	GACATAGTGTTAATTGTTGA
KBTBD3_BTB42149_E1_1839.104	TAAAAAGTCACTGCAAGCTT
KBTBD3_BTB42149_E1_1839.106	ACTGCAAGCTTTGGATAGGA
KBTBD3_BTB42149_E1_1839.107	CTTGAAGAAATGATGACAAC
KBTBD3_BTB42149_E1_1839.111	CTTGGAGGACAAATTAGTAA
KBTBD3_BTB42149_E1_1839.112	GCTAACACACAACGATGACA
KBTBD3_BTB42149_E1_1839.6	TTTCTCGATTATGCCTATAC
KBTBD4_BTB62156_E1_1605.18	GGAGTTTCAGCTCCATCGGC
KBTBD4_BTB62156_E1_1605.207	CAGCACAATCACCCGGTTGT
KBTBD4_BTB62156_E1_1605.215	CTCCCGGCCTTCCACCGAAA
KBTBD4_BTB62156_E1_1605.23	CAACCGGGTGATTGTGCTGC
KBTBD4_BTB62156_E1_1605.27	GACTGTGAAACTTCGAGCTG
KBTBD4_BTB62156_E1_1605.32	TGAGGAATGCTCTCGGTTTT
KBTBD6_BTB53168_E1_2025.21	CAACCGCAATGTGCTGGCCG
KBTBD6_BTB53168_E1_2025.224	CGCGTACAGGCGCTCCACGT
KBTBD6_BTB53168_E1_2025.232	CTTGAAGTAGGGACATGCCG
KBTBD6_BTB53168_E1_2025.234	GGCCAGCACATTGCGGTTGC
KBTBD6_BTB53168_E1_2025.238	GGGAACAGGCGACCCGTGCC
KBTBD6_BTB53168_E1_2025.241	CAGCAGCCGCGCATCGTAGA
KBTBD7_BTB53168_E1_2055.14	TCAAGTCCTTCTACGACGCG
KBTBD7_BTB53168_E1_2055.212	GTCAAGACGTCGGGCTAAGA
KBTBD7_BTB53168_E1_2055.217	GCATGTCGGAGGCCGCGTAC
KBTBD7_BTB53168_E1_2055.218	CGCGTACAGGCGCTGCACAT
KBTBD7_BTB53168_E1_2055.226	TGCTAGCACGTTGCGATTGC
KBTBD7_BTB53168_E1_2055.228	GAAAAGAGGCGACCCGTGCC
KBTBD8_BTB39147_E1_1806.1	TGGTGTTGAAGCTGAATCGA
KBTBD8_BTB39147_E1_1806.131	CTTAGCACATTGGTCTTGGA
KBTBD8_BTB39147_E1_1806.136	GGCCTCTGTAAGAATAACTC
KBTBD8_BTB39147_E1_1806.139	TGTAAGGCCGCTAGTGAACA
KBTBD8_BTB39147_E1_1806.3	CTCAAAACAATGTACGATGA
KBTBD8_BTB39147_E1_1806.9	CAAAAAGAAGTTCGAATAGT
KCNA1_BTB39130_E1_1488.1	CGCGTGGTGATCAACATCTC
KCNA1_BTB39130_E1_1488.13	GCAGTTCCCCAACACGCTGC
KCNA1_BTB39130_E1_1488.199	TCCGCAGGCGGCCGCCGGAC
KCNA1_BTB39130_E1_1488.2	CGCCGGACTGGTAGTAGTAG
KCNA1_BTB39130_E1_1488.211	AGTAGCGCATGCGTTTCTTA
KCNA1_BTB39130_E1_1488.26	CAAGTTTTACGAGTTGGGCG
KCNA10_BTB88179_E1_1536.204	GCCGAATTTTCCCACCAGAT
KCNA10_BTB88179_E1_1536.21	CGGGTGATCATCAACATTGC
KCNA10_BTB88179_E1_1536.216	ACTGACTAAGGGTTCTGAGC
KCNA10_BTB88179_E1_1536.29	AGTATTTCTTTGATCGGAAC
KCNA10_BTB88179_E1_1536.3	CGGAACCGGCCCAGTTTTGA
KCNA10_BTB88179_E1_1536.41	GGCCATGGACCAGTTCCGGG
KCNA2_BTB35126_E1_1500.14	GGGACCCAAAGAAACGAATG
KCNA2_BTB35126_E1_1500.15	GAAATGAGTACTTTTTCGAT
KCNA2_BTB35126_E1_1500.16	ATTTTGTACTACTACCAGTC
KCNA2_BTB35126_E1_1500.192	AAAAGTACTCATTTCGGAGG
KCNA2_BTB35126_E1_1500.2	ACCAGTCAGGGGGCCGATTG
KCNA2_BTB35126_E1_1500.202	CTGGGCTAAGGTCTTTAGCT
KCNA3_BTB106197_E1_1728.25	TCCTCGGAGAAAATGTCGAT
KCNA3_BTB106197_E1_1728.252	CGATGGGCACGTTGACCGGC
KCNA3_BTB106197_E1_1728.264	AGAAGTACTCGTTGCGGAGC
KCNA3_BTB106197_E1_1728.266	AAGTACCTCATGCGCCGCTT
KCNA3_BTB106197_E1_1728.43	CTCTACTACTATCAGTCCGG
KCNA3_BTB106197_E1_1728.52	GGCCATGGAGAAGTTCCGCG
KCNA4_BTB178269_E1_1962.244	CGTCCTCCCGAAACTTCAAC
KCNA4_BTB178269_E1_1962.258	AAAAATACTCATTGCGCAAA
KCNA4_BTB178269_E1_1962.266	TCATTTGGGTCTCAAAGCGT
KCNA4_BTB178269_E1_1962.63	CGTGTGGTGATAAATGTGTC
KCNA4_BTB178269_E1_1962.71	AATCAGGAGGCCGCCTGAAG
KCNA4_BTB178269_E1_1962.74	GGAGGTGAAGTTCTATCAGT
KCNA5_BTB122213_E1_1842.349	CTCGTCCGCGAACACGTCCA
KCNA5_BTB122213_E1_1842.35	ACGTCCAGGGAGACGTTGAC
KCNA5_BTB122213_E1_1842.351	AGACGTTGACCGGCCTCCGC
KCNA5_BTB122213_E1_1842.356	GTAGAGGATACCGTCGAAGC
KCNA5_BTB122213_E1_1842.364	TCAGGGGGTCGAAGTAGCGC
KCNA5_BTB122213_E1_1842.72	CGAGATACGCTTCTACCAGC
KCNA6_BTB43134_E1_1590.28	CGGCTGGTGATCAATATCTC
KCNA6_BTB43134_E1_1590.318	GGTCGAAGAAGCGGACTCGC
KCNA6_BTB43134_E1_1590.321	GGGTCTCCGAGCAGCGTGTC
KCNA6_BTB43134_E1_1590.322	GCGTGTCCGGAAACAGCGAC
KCNA6_BTB43134_E1_1590.324	TTGTGTCTCAAAGCGCAGCC
KCNA6_BTB43134_E1_1590.34	TCCGCTTCTTCGACCCCCTG
KCNA7_BTB_E1_472	CTTCCCGGACACTCTGCTAG
KCNA7_BTB_E1_521	GCCGGTCGAAGAAATACTCG
KCNA7_BTB_E1_549	TAGAGCACGGCGTCGAAGCT
KCNA7_BTB_E1_579	TCTACTACTACCAGTCCGGT
KCNA7_BTB_E1_582	ACTACTACCAGTCCGGTGGG
KCNA7_BTB_E1_615	TCTTCCAGGAAGACGTCGAG
KCNB1_BTB33132_E1_2577.14	CGAGGTACTCTGGCGTACCC
KCNB1_BTB33132_E1_2577.19	GTACTTCTTTGACCGCCACC
KCNB1_BTB33132_E1_2577.27	AGCCAAGAGCTCGACTACTG
KCNB1_BTB33132_E1_2577.28	GGGCATCGACGAGATCTACC
KCNB1_BTB33132_E1_2577.391	AGTCGTGCGTGTTGCAGTCG
KCNB1_BTB33132_E1_2577.8	GCGGGTCCGCCTCAACGTCG
KCNB2_BTB37136_E1_2736.23	TTTTAAATTTCTACCGGACC
KCNB2_BTB37136_E1_2736.3	GGGGATTGATGAGATCTACT
KCNB2_BTB37136_E1_2736.361	TATAGTCGTCGCACACTTCC
KCNB2_BTB37136_E1_2736.364	AAGCTTCCCCAGGCGCGTCC
KCNB2_BTB37136_E1_2736.366	GCCTGTCCAGCGTTCTCCAC
KCNB2_BTB37136_E1_2736.367	GCGTTCTCCACAGGACTTCG
KCNC1_BTB10104_E1_1758.13	CGTGTGCGGGCCGCTCTACG
KCNC1_BTB10104_E1_1758.2	CGCATCGTGATCAACGTGGG
KCNC1_BTB10104_E1_1758.27	GTAGAGCGGCCCGCACACGT
KCNC1_BTB10104_E1_1758.277	GGATGTGCGCGAAGACGCCG
KCNC1_BTB10104_E1_1758.282	CACGCGGGTCATAGTCGAAG
KCNC1_BTB10104_E1_1758.293	GCAGGGTCGAGCGGTACGTC
KCNC2_BTB10151_E1_1917.248	GCACATAGGCGAAGACGCCC
KCNC2_BTB10151_E1_1917.251	GAAGAACTCGCGGCCGCCAC
KCNC2_BTB10151_E1_1917.274	GCCGTGGTCAAGCAGTCGCC
KCNC2_BTB10151_E1_1917.291	TGCTGCGGTAGGTTTCGTGC
KCNC2_BTB10151_E1_1917.293	GCCGGGTGCCCCCGACATTG
KCNC2_BTB10151_E1_1917.32	GTGCTCAATTACTACCGCAC
KCNC3_BTB90184_E1_2274.47	GCACGCTTCGACTACGACCC
KCNC3_BTB90184_E1_2274.495	GCACGTACGCGAAGACTCCC
KCNC3_BTB90184_E1_2274.498	AAGAAGAACTCGTCGGCGCC
KCNC3_BTB90184_E1_2274.5	GTCGAAGCGTGCCGCCGCCT
KCNC3_BTB90184_E1_2274.508	GCGTCGAGCGGTACGTCTCA
KCNC3_BTB90184_E1_2274.61	CATCGACGAGACCGACGTGG
KCNC4_BTB38143_E1_1908.23	CTGGCCGACCCCGACGGCGG
KCNC4_BTB38143_E1_1908.344	GAGCGGCCCGCACACGTCCG
KCNC4_BTB38143_E1_1908.349	GCGGTAGTAGTTGAGCACGT
KCNC4_BTB38143_E1_1908.351	GCACGTAGGCGAAGACGCCC
KCNC4_BTB38143_E1_1908.354	ACACCGCCGCCATCGGTCTC
KCNC4_BTB38143_E1_1908.366	GGCGAGGCGGGTTCCCGGTA
KCND1_BTB42131_E1_1944.19	GCGGACGGCGCTTTGAGACT
KCND1_BTB42131_E1_1944.2	TGAGACTTGGAAGAATACGC
KCND1_BTB42131_E1_1944.29	TGAACTTCTACCGAACGGGG
KCND1_BTB42131_E1_1944.307	CACCGACTAGCTCGGGAACC
KCND1_BTB42131_E1_1944.308	GAAAGCCAGCTCTTCGTCGA
KCND1_BTB42131_E1_1944.35	AGAGCTGGCTTTCTACGGCC
KCND2_BTB43132_E1_1893.17	GTGGCACCCGCTTCCAGACG
KCND2_BTB43132_E1_1893.208	CGCCGATGATTTCCGGGATG
KCND2_BTB43132_E1_1893.21	CGTAAGCAGAGATGCACTCG
KCND2_BTB43132_E1_1893.212	TGCACTCGTGGCGAGGATAG
KCND2_BTB43132_E1_1893.226	AGTGTCTGGGTAACGTTCCA
KCND2_BTB43132_E1_1893.24	ATCCTGAATTTCTACCGCAC
KCND3_BTB42131_E1_1968.296	AGTCCCCGATGATCTCCGGG
KCND3_BTB42131_E1_1968.298	GAAGGCCAGCTCGTCGTCGT
KCND3_BTB42131_E1_1968.3	CGTGCTCAACTTCTACCGCA
KCND3_BTB42131_E1_1968.3	CAGAGATGCACTCGTAGCGC
KCND3_BTB42131_E1_1968.306	AGCGGAACACCTCGGGGTCC
KCND3_BTB42131_E1_1968.307	CCGGTCGAAGAAGTACTCCT
KCNG1_BTB65164_E1_1542.14	CGTCGGATCATCATCAACGT
KCNG1_BTB65164_E1_1542.18	CGAGTTCCCGCTGACGCGCC
KCNG1_BTB65164_E1_1542.24	CTTCTTCGACCGCAACCCGG
KCNG1_BTB65164_E1_1542.246	CAGCTTGCCCGCGCGCAGGA
KCNG1_BTB65164_E1_1542.252	GTCGAAGAAGAACTCGTTGC
KCNG1_BTB65164_E1_1542.261	GAACTCGTCCAGCGTGGTCC
KCNG2_BTB19112_E1_1401.17	GTGCGCCTTCCGCGCCATCG
KCNG2_BTB19112_E1_1401.249	GTAGGCCAGCTCGTCGCGGA
KCNG2_BTB19112_E1_1401.252	TGCGCGCAAAAGCGCCACGA
KCNG2_BTB19112_E1_1401.26	ACACGCGCAGCAGGTCGTCG
KCNG2_BTB19112_E1_1401.28	GGCCTACTGGGGCATCGACG
KCNG2_BTB19112_E1_1401.9	CGGCACGTCATCATCAACGT
KCNG3_BTB11111_E1_1311.15	CTTCTTCGACCGGCACTCGG
KCNG3_BTB11111_E1_1311.163	AGAAGTACTCGTTGCGCTCG
KCNG3_BTB11111_E1_1311.164	CACCTCGAGCACGTCGCGCT
KCNG3_BTB11111_E1_1311.18	CTGCTCTACGTGCGCGGCCA
KCNG3_BTB11111_E1_1311.19	GCAAGCTGCGCTTCGCGCCG
KCNG3_BTB11111_E1_1311.7	GCGCCCGGTATTCGCTGTCC
KCNG4_BTB61160_E1_1560.19	GAAGGAGATCCTGATCAACG
KCNG4_BTB61160_E1_1560.285	ACGATCACCCCGAAGGCGCT
KCNG4_BTB61160_E1_1560.29	TGAGCCGCCTGAGCAAACTC
KCNG4_BTB61160_E1_1560.33	TGATTACGACGAGGACAGCC
KCNG4_BTB61160_E1_1560.34	GCCAGGAGTTCTTCTTCGAC
KCNG4_BTB61160_E1_1560.5	GCTGGCCTACTGGGGCATCG
KCNRG_BTB795_E1_819.1	GAACTGGTCACTTTGAATGT
KCNRG_BTB795_E1_819.12	CTATCTTAGGCTTCAGAGAG
KCNRG_BTB795_E1_819.4	GAGGGAAGATATTCACGACA
KCNRG_BTB795_E1_819.6	CGTTTGGCACGCATGTTAGA
KCNRG_BTB795_E1_819.7	CACCAACCATCTTGAATTCT
KCNRG_BTB795_E1_819.71	ATGCGTGCCAAACGAGAAGC
KCNS1_BTB52151_E1_1581.15	GAGGCGCTGCGCGTGAACGT
KCNS1_BTB52151_E1_1581.2	GCGCGCCCTGGCGCGCTTCC
KCNS1_BTB52151_E1_1581.248	GCTCGTCGAGCACGTGCAGG
KCNS1_BTB52151_E1_1581.32	GTGCGACGACTACGACGAGG
KCNS1_BTB52151_E1_1581.33	CGCGCGAATTCTACTTCGAC
KCNS1_BTB52151_E1_1581.37	GAGCTGTGCGTCTTCGCCTT
KCNS2_BTB19118_E1_1434.11	GCGCTTCCCCGAGACGCGCC
KCNS2_BTB19118_E1_1434.15	ATGACTACGACGACGTCCAG
KCNS2_BTB19118_E1_1434.18	CACCGGCAAGCTTCACGTCA
KCNS2_BTB19118_E1_1434.226	GGTCGAAGTAGAACTCCCGC
KCNS2_BTB19118_E1_1434.228	CCAGAATGGCCTCGCGCGAG
KCNS2_BTB19118_E1_1434.6	CGGGGAGATCCGCATCAATG
KCNS3_BTB17116_E1_1476.14	TGATTACAGTGTGGCCGATA
KCNS3_BTB17116_E1_1476.179	GTCTGGTGTGAGGAAACCGC
KCNS3_BTB17116_E1_1476.182	GAAACCGCAGGAGGGTGCTT
KCNS3_BTB17116_E1_1476.183	GCTTAAAGCCCCCCACATTC
KCNS3_BTB17116_E1_1476.21	GTGCGTATTCTCATTCTGCC
KCNS3_BTB17116_E1_1476.22	TCTGCCAGGAGATCGAGTAC
KCNV1_BTB42150_E1_1503.17	CCGCTTCGTGCTCTCGCAGC
KCNV1_BTB42150_E1_1503.175	GGCCGGTGCGGTAGTAGTGC
KCNV1_BTB42150_E1_1503.181	GTACTCGTTGTCCACGGGGT
KCNV1_BTB42150_E1_1503.198	AGCTTGCCAAGGCGCGTGTG
KCNV1_BTB42150_E1_1503.23	GTGGCTTCCTACCGCCGCCC
KCNV1_BTB42150_E1_1503.29	CTTCTTCGACCGCAGCTCGC
KCNV2_BTB99190_E1_1638.241	AGTCGTCGCACAGGCTTAGC
KCNV2_BTB99190_E1_1638.251	AGGCGACCTAGGCGCGTCTT
KCNV2_BTB99190_E1_1638.37	CCAGCTGGACTACTGCGAGC
KCNV2_BTB99190_E1_1638.41	AAGCCTGTGCGACGACTACG
KCNV2_BTB99190_E1_1638.42	ATACTTCTTCGACCGCGACC
KCNV2_BTB99190_E1_1638.43	CGACCCGGCCGTCTTCCAGC
KCTD1_BTB40132_E1_798.1	CTACACTTTGTTATATGAAG
KCTD1_BTB40132_E1_798.7	TGGTACAGAGCCCATTGTTT
KCTD1_BTB40132_E1_798.71	ATCATCAGGAATGAGGAGTT
KCTD1_BTB40132_E1_798.78	TGGATTCAGGGTATTTGGTG
KCTD1_BTB40132_E1_798.8	CACTATTTCATTGACAGAGA
KCTD1_BTB40132_E1_798.84	TGTGGCCGCCCACATCAATG
KCTD10_BTB34124_E1_942.114	GCCTTGGACTAGGTAGTACT
KCTD10_BTB34124_E1_942.119	TCCCGGCGGCTCTCGGGTAA
KCTD10_BTB34124_E1_942.12	GGCCATGTTCAGCGGGCGCA
KCTD10_BTB34124_E1_942.16	GGATCCTCATTGACCGCTGT
KCTD10_BTB34124_E1_942.2	ACTCAACTACCTTCGAGACG
KCTD10_BTB34124_E1_942.24	CGAGAGCCGCCGGGAGATCG
KCTD11_BTB2270_E1_699.142	CGTCCAGGAGGGGCCGGATC
KCTD11_BTB2270_E1_699.145	GCTGTCTCTCCGTACCCACG
KCTD11_BTB2270_E1_699.152	GAAATTGAGGATGTGCCGGA
KCTD11_BTB2270_E1_699.16	ACGGAGAGACAGCGCTGCTC
KCTD11_BTB2270_E1_699.4	GCGGCCACTACTTCATCGAC
KCTD11_BTB2270_E1_699.7	CTTCATCGACCGGGATGGCA
KCTD12_BTB36126_E1_978.16	GACATCGTGGAGCTGAACGT
KCTD12_BTB36126_E1_978.173	CCGAGGCGGCGCACGAGCTC
KCTD12_BTB36126_E1_978.191	ATGCGCCAGAGCAGCGAGTC
KCTD12_BTB36126_E1_978.194	AGCGCCGGGTCACGTACACC
KCTD12_BTB36126_E1_978.22	GTACGTGACCCGGCGCTGCA
KCTD12_BTB36126_E1_978.38	ACTACTTCCCCGAGCGCAGC
KCTD13_BTB43133_E1_990.14	AGCCATGTTCAGCGGCCGCG
KCTD13_BTB43133_E1_990.154	TCTCTCGTACTCTCCGGCAG
KCTD13_BTB43133_E1_990.158	TACCAAAGTGACGGCCGCTC
KCTD13_BTB43133_E1_990.26	TCCTCAATTACCTGCGGGAT
KCTD13_BTB43133_E1_990.34	GGGCGAAGCACGCTACTACC
KCTD13_BTB43133_E1_990.8	AAATACGTGAAGCTGAACGT
KCTD14_BTB35119_E1_768.1	TGTTGTGGAGCTGAACGTCG
KCTD14_BTB35119_E1_768.17	GAAGTTTCCGGGCTCAAAGC
KCTD14_BTB35119_E1_768.25	TCCTGGACTACCTGCGCACT
KCTD14_BTB35119_E1_768.26	CATCCCTGAAGTGTACCGTG
KCTD14_BTB35119_E1_768.27	GTTCTACGAAATCAAGCCTT
KCTD14_BTB35119_E1_768.98	GCGGCCCTCCGCGTCCGTGG
KCTD15_BTB58145_E1_852.115	GCAGCAGCTTGGACGTCCGC
KCTD15_BTB58145_E1_852.116	TGGACGTCCGCAGGAAGCTC
KCTD15_BTB58145_E1_852.121	TTCAAACTGTCCAGGACGAT
KCTD15_BTB58145_E1_852.129	GGTACTTGGTGAGCGTGGCC
KCTD15_BTB58145_E1_852.132	CCGCCCACATCGATGTGCAC
KCTD15_BTB58145_E1_852.22	CATTATTTCATTGACCGGGA
KCTD16_BTB27119_E1_1287.1	CACGGCTAATGATCTAGCCA
KCTD16_BTB27119_E1_1287.15	ATTCTTGTTCCGTTATATTC
KCTD16_BTB27119_E1_1287.151	GTCAGGAGTTTGACCAAGTC
KCTD16_BTB27119_E1_1287.16	GTTATATTCTGGACTATCTC
KCTD16_BTB27119_E1_1287.161	CATTAGCCGTGTCTCTCTTT
KCTD16_BTB27119_E1_1287.6	GGTGGTAGAGCTGAATGTCG
KCTD17_BTB33121_E1_894.161	CGGGCCGATGTTGTAGAACT
KCTD17_BTB33121_E1_894.164	GCACCAGCTTGCCATGCCGG
KCTD17_BTB33121_E1_894.165	TGCCATGCCGGAGGAAGTTC
KCTD17_BTB33121_E1_894.17	AGGATGGGCCCGAAGTAGGT
KCTD17_BTB33121_E1_894.186	ACAGCGTCTGCCGGGTGGTC
KCTD17_BTB33121_E1_894.23	CAAGTGGGTGCGGCTCAACG
KCTD18_BTB1498_E1_1281.13	GCTTGTGTTATTGACCGTGA
KCTD18_BTB1498_E1_1281.16	GCAAACCCGCATCGCCCTAC
KCTD18_BTB1498_E1_1281.174	GCGGCACAAGGACTCCCGCC
KCTD18_BTB1498_E1_1281.6	CTGTATTTACACAGCCCGGC
KCTD18_BTB1498_E1_1281.7	GGAGTCCTTGTGCCGCTTCA
KCTD18_BTB1498_E1_1281.8	CCGCTTCAAGGACTCCATGT
KCTD19_BTB1872_E1_2781.437	ATAGTGCACGTGCCTAAATG
KCTD19_BTB1872_E1_2781.438	CTCTGTCGATAAATAGCCTC
KCTD19_BTB1872_E1_2781.439	TAGCCTCTGGCTTTCTGAAG
KCTD19_BTB1872_E1_2781.442	TGAAGCCTCTTTCCACAGCA
KCTD19_BTB1872_E1_2781.5	TTCATTTCAACGTAGGGGGC
KCTD19_BTB1872_E1_2781.9	AGGCTATTTATCGACAGAGA
KCTD19_BTB398488_E1_2781.344	TGAGAATGTGTCGGAACATC
KCTD19_BTB398488_E1_2781.345	GGAACATCTGGCCATCCCCG
KCTD19_BTB398488_E1_2781.355	GCAGGGTGGTTGCGTACCAG
KCTD19_BTB398488_E1_2781.76	CCAACCCTCAGAGAGTGTAC
KCTD19_BTB398488_E1_2781.77	AGAGTGTACTGGATCACATA
KCTD19_BTB398488_E1_2781.79	GACAAACCCTGCTCATCCAC
KCTD2_BTB74164_E1_792.105	TGATGATGAGTTTCCCGTGG
KCTD2_BTB74164_E1_792.124	CCGGCCTAAGGTCTGTCTGG
KCTD2_BTB74164_E1_792.125	CTGTCTGGTGGTCACGAAGT
KCTD2_BTB74164_E1_792.48	CCGCTGGGTCAGGCTGAACG
KCTD2_BTB74164_E1_792.6	CAGGAGCCTATCTGATTGAC
KCTD2_BTB74164_E1_792.72	CATCGCGTCCCTTGTGCGGC
KCTD20_BTB_E1_36481643	GCTCATCTTGCCCATCATGG
KCTD20_BTB_E1_36481683	CATCCGTCAGCACAACAATG
KCTD20_BTB_E1_36481739	AGACCACCCTCCACCAATGG
KCTD20_BTB_E1_36484790	AAAACAGTGTTAAAGGAACG
KCTD20_BTB_E1_36486920	AAAATTAAGAGAAGGCCTGG
KCTD20_BTB_E1_36487006	AGAAGGGAAGAGTCGCCATG
KCTD21_BTB593_E1_783.112	AGCGGAACACTTTGCCGTCA
KCTD21_BTB593_E1_783.117	GGGCATCTTCCCGCTGAACA
KCTD21_BTB593_E1_783.118	GCTGAACATGGCGCCTAGCA
KCTD21_BTB593_E1_783.13	AACTGCTTCATTGACCGTGA
KCTD21_BTB593_E1_783.23	CAGGGAGGCCGACTTCTACC
KCTD21_BTB593_E1_783.3	CCCATCACGCTGAACGTCGG
KCTD3_BTB20112_E1_2448.1	CCTCAAGACAAACTCTTATG
KCTD3_BTB20112_E1_2448.18	GAGTGAGTATTAATGTTCTC
KCTD3_BTB20112_E1_2448.2	GGCATGAAGCAGAATTTTAC
KCTD3_BTB20112_E1_2448.241	TGTCCGAAGAAAATTTAAAA
KCTD3_BTB20112_E1_2448.243	AAAATGGGTGCAAATGCTGC
KCTD3_BTB20112_E1_2448.8	ATCGTCCAACTGAACGTAGG
KCTD4_BTB36123_E1_780.14	GTCCTAAACTTCCTACGAAA
KCTD4_BTB36123_E1_780.16	GAGAACTTCTATTGCCCGAA
KCTD4_BTB36123_E1_780.54	TGATTTTCTCGAAACCCTTC
KCTD4_BTB36123_E1_780.6	CATCAGCATCAAACGGGCAG
KCTD4_BTB36123_E1_780.6	CTGATGACCCTCAACGTTGG
KCTD4_BTB36123_E1_780.63	TACCTTCAAGGAAAGTGTCT
KCTD5_BTB46135_E1_705.101	CCGGCACAGGGTCTGCCGAG
KCTD5_BTB46135_E1_705.103	CTGCCGAGTGGTGAGGAAGT
KCTD5_BTB46135_E1_705.25	TGGGTCCGACTCAACGTCGG
KCTD5_BTB46135_E1_705.3	ATGCCAGGCCGATCCCGACC
KCTD5_BTB46135_E1_705.94	CGGCCTGGCATAAGCGGTAC
KCTD5_BTB46135_E1_705.98	ACAGGAAGGATTTCGGGTCC
KCTD6_BTB14102_E1_714.3	CGTTACCCGGATTCCATGCT
KCTD6_BTB14102_E1_714.4	TCCATGCTTGGAGCTATGTT
KCTD6_BTB14102_E1_714.64	ACTGAATCAAGGGCTCAATC
KCTD6_BTB14102_E1_714.66	TTCCTTAAAATCCAACGGTA
KCTD6_BTB14102_E1_714.73	CCTTGAGGGTCTCGAGCTGT
KCTD6_BTB14102_E1_714.78	ATCCGGGTAACGCGTCAATG
KCTD7_BTB53138_E1_870.115	GGGCCCGATGGCATAGTACT
KCTD7_BTB53138_E1_870.117	ACAGCTCGAACACGCTCCCT
KCTD7_BTB53138_E1_870.12	GTTGTTCCCCTTAACATCGG
KCTD7_BTB53138_E1_870.126	TACCGGCCCTCGGAGTCCGT
KCTD7_BTB53138_E1_870.131	CGTAGCACCGCAGTGTGGAC
KCTD7_BTB53138_E1_870.24	CGGTACTTCATCGACCGAGA
KCTD8_BTB46143_E1_1422.16	CTAGTCCCCGTGGCGGCGCC
KCTD8_BTB46143_E1_1422.204	GCGCCGCCACGGGGACTAGA
KCTD8_BTB46143_E1_1422.208	GCTGAGCAGCGTCGAGTGCT
KCTD8_BTB46143_E1_1422.24	GGGCGCGCTTCTTCATCGAC
KCTD8_BTB46143_E1_1422.31	GGACAAGCAACTCGCGCTGC
KCTD8_BTB46143_E1_1422.35	GTATTTCCAGCTCACCGACT
KCTD9_BTB91181_E1_1170.18	GACTGGCTGACATTAAATGT
KCTD9_BTB91181_E1_1170.3	ATTTTGAACTACTTGCGTCA
KCTD9_BTB91181_E1_1170.31	GGACAGCTCATTGTAAATGA
KCTD9_BTB91181_E1_1170.32	AAATGATGGCATTAATTTAT
KCTD9_BTB91181_E1_1170.93	AAAATGGGTTCGAAGTACTC
KCTD9_BTB91181_E1_1170.97	ATGTGGGCCAGCATACTGTC
KDM2A_Fbox_E1_67231867	ACTTATCTACAAGGCAGCGA
KDM2A_Fbox_E1_67231876	GAGACTCCAACTTATCTACA
KDM2A_Fbox_E1_67231881	TCGCTGCCTTGTAGATAAGT
KDM2A_Fbox_E1_67231901	GGGACACATTTCTTGTGCAG
KDM2A_Fbox_E1_67231918	CACAAGAAATGTGTCCCCAC
KDM2A_Fbox_E1_67231921	CTTCATCTTCTATCCCTGTG
KDM2B_Fbox_E1_138592	CTGGTGCCGCAGCTCCCGGG
KDM2B_Fbox_E1_138636	GGCCGGGAGATGACACGGGG
KDM2B_Fbox_E1_138639	GGGGGCCGGGAGATGACACG
KDM2B_Fbox_E1_138663	CACTTGGGCGGGGACACGGA
KDM2B_Fbox_E1_138673	CATCTGGATACACTTGGGCG
KDM2B_Fbox_E1_138675	TCCATCTGGATACACTTGGG
KEAP1_BTB67179_E1_1875.22	TTGGCATCATGAACGAGCTG
KEAP1_BTB67179_E1_1875.298	CACGGACAACGCTGTCGATC
KEAP1_BTB67179_E1_1875.299	TGACAGCACCGTTCATGACG
KEAP1_BTB67179_E1_1875.312	CCGCAGCCCGTTGGTGAACA
KEAP1_BTB67179_E1_1875.323	ACTGGGCGGCCGGTGCATCC
KEAP1_BTB67179_E1_1875.44	CCTCATTGAATTCGCCTACA
KLHDC10_CUL_E1_405	GGTACCTAGCCTGCTGGAAC
KLHDC10_CUL_E1_405	CATGCCAGTTCCAGCAGGCT
KLHDC10_CUL_E1_406	TCTCCCATGCCAGTTCCAGC
KLHDC10_CUL_E1_407	CTAGCCTGCTGGAACTGGCA
KLHDC10_CUL_E1_432	CTGCACCTTGGACTCACACA
KLHDC10_CUL_E1_432	TGAGTCCCTGTGTGAGTCCA
KLHDC2_BC_E1_49782876	AAGAAATGTTAGCCAACTCA
KLHDC2_BC_E1_49782877	TGGAAGGCAGTTCCATGAGT
KLHDC2_BC_E1_49782893	TGTGAAGTAAGTGTTTTGGA
KLHDC2_BC_E1_49782897	ACACTGTGAAGTAAGTGTTT
KLHDC2_BC_E1_49782918	TACTTCACAGTGTTAATCAG
KLHDC2_BC_E1_49782923	CACAGTGTTAATCAGAGGTT
KLHDC3_BC_E1_43019295	TGCACAGAGTCTTCAGACTA
KLHDC3_BC_E1_43019296	TTGCACAGAGTCTTCAGACT
KLHDC3_BC_E1_43019312	TCTGAAGACTCTGTGCAAAC
KLHDC3_BC_E1_43019324	GTCTAGGTTATACTGAATCA
KLHDC3_BC_E1_43019340	GAGGCAAACAGGACTGGTCT
KLHDC3_BC_E1_43019346	TATCATGAGGCAAACAGGAC
KLHL1_BTB202305_E1_2247.198	CAGCACACTTCCACCACCTG
KLHL1_BTB202305_E1_2247.2	GAAGGCACGCTGCAGCAAGA
KLHL1_BTB202305_E1_2247.203	CTGTATATGCAAATTGGACA
KLHL1_BTB202305_E1_2247.212	TCTTTCGGTTCCCAACAATC
KLHL1_BTB202305_E1_2247.51	TTCAGTCTCCGACTATTTTG
KLHL1_BTB202305_E1_2247.55	GCATAGACCCCAATGCTCTC
KLHL10_BTB29133_E1_1827.13	CCGGACCGTGCCTATCACAC
KLHL10_BTB29133_E1_1827.14	GCCTATCACACCGGACAATG
KLHL10_BTB29133_E1_1827.19	AACATCATGGGTATCGTCAG
KLHL10_BTB29133_E1_1827.4	TTCAACGAGCTTAGACTAGA
KLHL10_BTB29133_E1_1827.5	AGAGGGCAAGCTCTGCGACG
KLHL10_BTB29133_E1_1827.6	GCTCTGCGACGTGGTCATCA
KLHL11_BTB85200_E1_2127.222	CCGAGCGGGACTCGGAAAAC
KLHL11_BTB85200_E1_2127.228	GGGCGTGAAGTACTCGGTGG
KLHL11_BTB85200_E1_2127.44	CATTACCCTGTGCTTCGGCG
KLHL11_BTB85200_E1_2127.5	CCGGGCCCACCGCTCGGTAC
KLHL11_BTB85200_E1_2127.55	TTTCCGAGTCCCGCTCGGGA
KLHL11_BTB85200_E1_2127.65	CGGGCGCATCCGCGTCAGCA
KLHL12_BTB23130_E1_1707	TCAATTCAATGAACTCCCTC
KLHL12_BTB23130_E1_1707.1	AGAAAGACTTCCCTGCCCAT
KLHL12_BTB23130_E1_1707.202	GGCAGCCAGCACAATCCGAT
KLHL12_BTB23130_E1_1707.205	CTCTCAATGTCACATCACAG
KLHL12_BTB23130_E1_1707.208	GAGGGTATTGCTCTTCCTGA
KLHL12_BTB23130_E1_1707.9	AGAAACAGTACATGTGACAG
KLHL13_BTB85191_E1_1977.181	GCCATCATGACTCTATGCAC
KLHL13_BTB85191_E1_1977.186	GCAATCCTTCAAGTCGAAGC
KLHL13_BTB85191_E1_1977.21	ATCTGCTAGTGATTACTTCA
KLHL13_BTB85191_E1_1977.26	GTGTGAGCAAAGTCGGTCTA
KLHL13_BTB85191_E1_1977.28	GGACAACCTTCAAGACACGC
KLHL13_BTB85191_E1_1977.29	CCTACAGATTCTGCCAGTTT
KLHL14_BTB23181_E1_1887.243	GGGTCACGTTGGCCGTGTAG
KLHL14_BTB23181_E1_1887.244	TGTAGAGGTACTCGAGCACC
KLHL14_BTB23181_E1_1887.25	ACCAGGTTGTTGATGGCCCG
KLHL14_BTB23181_E1_1887.256	GGTCAGCAGCTTGTCGTCGG
KLHL14_BTB23181_E1_1887.282	CGATCGGAAGTACTGCGAGC
KLHL14_BTB23181_E1_1887.7	CCATTGCCACAAGGCCGTGC
KLHL15_BTB32128_E1_1815.1	AGACATGAGGGAACGAGATC
KLHL15_BTB32128_E1_1815.12	TTAAAAGGTCTAACAGCTAC
KLHL15_BTB32128_E1_1815.14	TACCGTTCATGAGATTCTTC
KLHL15_BTB32128_E1_1815.171	TTCCATAGTACATAAATTGC
KLHL15_BTB32128_E1_1815.176	TCTGAAGTAATCACTCTGGG
KLHL15_BTB32128_E1_1815.178	GGTGGCCAAGAGTGCTTTAT
KLHL17_BTB82189_E1_1929.25	ATGAGCCGCATGCGCCAGCG
KLHL17_BTB82189_E1_1929.26	GTGCGACATCGTCCTGCACG
KLHL17_BTB82189_E1_1929.28	GGAGATCCGTGCGCACAAAG
KLHL17_BTB82189_E1_1929.3	GCTGCACGACATCGACCCTC
KLHL17_BTB82189_E1_1929.325	CGATGTCGTGCAGCGTCACG
KLHL17_BTB82189_E1_1929.337	TTTGTGCGCACGGATCTCCT
KLHL18_BTB28135_E1_1725.16	TGACATGATGGAGTGCAAGC
KLHL18_BTB28135_E1_1725.251	TCGCCCCCATCAGCAATGAC
KLHL18_BTB28135_E1_1725.255	AATGGCAAGGTTGCCGTTGT
KLHL18_BTB28135_E1_1725.266	GGCTGCTAAGACAATCCGGT
KLHL18_BTB28135_E1_1725.27	CGCACAGCTTGCCCTGCCGC
KLHL18_BTB28135_E1_1725.8	GCGTCATGGAGGAGATCCGG
KLHL2_BTB50157_E1_1794.12	TGTTTACACTGCAGAAATTC
KLHL2_BTB50157_E1_1794.15	AGCTGGTCTCTTACAGTTAC
KLHL2_BTB50157_E1_1794.162	AACTGTAAGAGACCAGCTGC
KLHL2_BTB50157_E1_1794.164	CATAATCAATTAGCATCCTC
KLHL2_BTB50157_E1_1794.169	GGCATGAAAATAAGGACTAC
KLHL2_BTB50157_E1_1794.6	TTCTGCTCATAGAGTGGTGC
KLHL20_BTB59165_E1_1830.11	GCACCGGGAGCTATGTGATG
KLHL20_BTB59165_E1_1830.16	TGATCCGAGACATTGACGAG
KLHL20_BTB59165_E1_1830.197	GCCCTCTTCTACTGTTATCT
KLHL20_BTB59165_E1_1830.202	TGTAAACATAGCTCGGAAGT
KLHL20_BTB59165_E1_1830.206	GGCTGACAAAATGACTCGAT
KLHL20_BTB59165_E1_1830.207	TCGATGGGCATATATCTTCT
KLHL21_BTB25133_E1_1794.11	CGACTTCCCGGCGCACCGTG
KLHL21_BTB25133_E1_1794.15	ACTTCCGCGCCATGTTCGCG
KLHL21_BTB25133_E1_1794.16	TGCGCGAGAGCCGCGCCGAG
KLHL21_BTB25133_E1_1794.2	GCGCGCCGAGCGCAAGTTCC
KLHL21_BTB25133_E1_1794.24	ACGGGCCGCGTGGCGGTAAG
KLHL21_BTB25133_E1_1794.323	GCGAACATGGCGCGGAAGTA
KLHL22_BTB51145_E1_1905.12	GGTGGAGGGCAGACACATCG
KLHL22_BTB51145_E1_1905.13	CGAGGCCCATCGCATCCTGC
KLHL22_BTB51145_E1_1905.24	TTTCATATACACCTCCGAGC
KLHL22_BTB51145_E1_1905.293	CTTCGTCCACCCAGGACATG
KLHL22_BTB51145_E1_1905.306	TGTAGGACACACCGTGGATC
KLHL22_BTB51145_E1_1905.308	AATCGCAGGACGCAGCCAGC
KLHL23_BTB26134_E1_1677.14	GAAGGCTTGTGAGCGGTTTT
KLHL23_BTB26134_E1_1677.142	CACAAGCCTTCTTTACTGAA
KLHL23_BTB26134_E1_1677.143	GCAGATCCGCTGCCTCAAGC
KLHL23_BTB26134_E1_1677.147	CAAGGCCTTCCAGAATATCA
KLHL23_BTB26134_E1_1677.15	TGCAAGCAGCTAAAACGGCT
KLHL23_BTB26134_E1_1677.151	CTAAAACGGCTCGGTGACAA
KLHL24_BTB56163_E1_1803.139	AGAACTTGGCACATGCATCA
KLHL24_BTB56163_E1_1803.143	AGCTCTGAAGTAGCTGCTAC
KLHL24_BTB56163_E1_1803.145	GAGAGCACAGCTCTATGGCA
KLHL24_BTB56163_E1_1803.15	GCAGTATGTTTATACTGGAA
KLHL24_BTB56163_E1_1803.17	TGCATGTGCCAAGTTCTTGG
KLHL24_BTB56163_E1_1803.9	CTATGTTTTGTAATGACCAC
KLHL25_BTB36144_E1_1770.12	CGCCTCTAGCCGCTATTTTG
KLHL25_BTB36144_E1_1770.29	GGATGCTGCCGCCGAGTTCC
KLHL25_BTB36144_E1_1770.301	CGGCAGCATCCCGCACATCG
KLHL25_BTB36144_E1_1770.303	CTCGTTGATGGCGATGCGTG
KLHL25_BTB36144_E1_1770.318	GGCCAGCACGGCACGGTGAC
KLHL25_BTB36144_E1_1770.8	GTTCACCGACGTCACACTCT
KLHL26_BTB56157_E1_1848.29	CATGTTCACCGGCGGCATGC
KLHL26_BTB56157_E1_1848.32	CCAGGACGTCATCGAGCTGA
KLHL26_BTB56157_E1_1848.328	CGAAGTCGATGATGTGCCGC
KLHL26_BTB56157_E1_1848.35	CTGAAGGGCGTGTCGGCCCG
KLHL26_BTB56157_E1_1848.37	CGACTTCGCCTACAGCGCCG
KLHL26_BTB56157_E1_1848.4	ACTGGACCTGGACTGCGTGC
KLHL28_BTB25132_E1_1716.11	CTTGAAAGCCAACTTGATCC
KLHL28_BTB25132_E1_1716.125	ATCTGGAGTAGGTTTGCTGC
KLHL28_BTB25132_E1_1716.133	TTTGAAATACGGGCTGACGC
KLHL28_BTB25132_E1_1716.134	TGTCACAGAGTTCGTGATGT
KLHL28_BTB25132_E1_1716.2	TGTGACATCATTCTTCGAGT
KLHL28_BTB25132_E1_1716.8	ATTGTGGAGTATGCCTATAC
KLHL29_BTB319431_E1_2628.105	GCTCGTCCTGTCGAACCTGC
KLHL29_BTB319431_E1_2628.11	GTTTGTCTACACGGGCTCCC
KLHL29_BTB319431_E1_2628.36	CTCCAGCAGTGTCTTGGCGT
KLHL29_BTB319431_E1_2628.361	CGTTGGCCGAGTCGATGACC
KLHL29_BTB319431_E1_2628.37	GTCCTTGAAATACAAGCTGC
KLHL29_BTB319431_E1_2628.99	GTCCGTGCAAGACAGCGGCC
KLHL3_BTB40147_E1_1764.1	GTTGTGTGACGTGATGATTG
KLHL3_BTB40147_E1_1764.11	CGAGATAGAAGCCCACCGTG
KLHL3_BTB40147_E1_1764.17	TAGAAATCAAGGACGTGGAT
KLHL3_BTB40147_E1_1764.18	CATCTATACTGCTGAAATCG
KLHL3_BTB40147_E1_1764.215	TGGGATGCAACTGAGACTGC
KLHL3_BTB40147_E1_1764.222	GTGAACATCGCACAGAAGTA
KLHL30_BTB23130_E1_1737.15	CGAGAGCTTCTCTGCGCGCG
KLHL30_BTB23130_E1_1737.22	GCCCGCCGTGGTGGGACAAC
KLHL30_BTB23130_E1_1737.24	CTGGTGGACTTCGTGTACAC
KLHL30_BTB23130_E1_1737.26	AGGCCGGCTGACCATCACGC
KLHL30_BTB23130_E1_1737.342	CCGCAGACCTTCTGCACCGA
KLHL30_BTB23130_E1_1737.364	AGTGTGACGTCGGCCAGCTT
KLHL31_BTB63165_E1_1905.12	TTCCTATGTGACTTAGTCAT
KLHL31_BTB63165_E1_1905.17	CTCAATGATATCTCACCACT
KLHL31_BTB63165_E1_1905.21	GATCCACCCTCTGAATTGAC
KLHL31_BTB63165_E1_1905.211	GAATTGACGGGTCTTTTTTT
KLHL31_BTB63165_E1_1905.212	GACTGACTTATGAACATCAA
KLHL31_BTB63165_E1_1905.22	GTGCAGTGATTTTCTGATAC
KLHL32_BTB32137_E1_1863.14	TTGCACGGTGTGACCAGCCT
KLHL32_BTB32137_E1_1863.15	GACCAGCCTTGGCTTAAAGC
KLHL32_BTB32137_E1_1863.17	GCTCTGGAGTTTGCATACAC
KLHL32_BTB32137_E1_1863.219	TGCCCGCTGCTAGCACATCC
KLHL32_BTB32137_E1_1863.228	CAATCAGGGTGATGTCGCAG
KLHL32_BTB32137_E1_1863.5	CGACATCACCCTGATTGCTG
KLHL33_BTB_E1_5210	ACCCAGGGGCTTCCGCCATG
KLHL33_BTB_E1_5280	GCAGGACACAAGGCTACAGC
KLHL33_BTB_E1_5359	TGATGAGCTCCATGTGCAGG
KLHL33_BTB_E1_5380	CCAACACCGTGCAGCCACAA
KLHL33_BTB_E1_5443	AAAGCGGACACATCGCAGCA
KLHL33_BTB_E1_5459	TGGTGGACATGCGGCCAAAG
KLHL34_BTB19126_E1_1935.1	GCAGCGAATTCCCGGCGCAC
KLHL34_BTB19126_E1_1935.11	CCCGGCGCACAGGTCGCTCC
KLHL34_BTB19126_E1_1935.33	GCGCTACTTGGAGCGCCAGC
KLHL34_BTB19126_E1_1935.403	CACGCGCGCCCGGGATTCCT
KLHL34_BTB19126_E1_1935.412	TCTCCAGTGTCACGTCGCAC
KLHL34_BTB19126_E1_1935.5	TACCAGGCCCTGCGCGCCGA
KLHL35_BTB3170_E1_1752.1	GAGCGGCACCCTCACCGACG
KLHL35_BTB3170_E1_1752.11	ACCGACGTGGTGCTGCGCGC
KLHL35_BTB3170_E1_1752.14	CGACTTTCCGTGCCACCGCG
KLHL35_BTB3170_E1_1752.18	TTCCGCAGCTTGTTCGCGGC
KLHL35_BTB3170_E1_1752.335	CGCGAACAAGCTGCGGAAGT
KLHL35_BTB3170_E1_1752.345	CGCTCCGCCGGTAGGCGTTC
KLHL36_BTB36141_E1_1851.19	TGATCGGCGCCTCCTACATT
KLHL36_BTB36141_E1_1851.26	GGTGGACTTCCTGTACGGCG
KLHL36_BTB36141_E1_1851.301	GAAAGCTTCCCGCATGCCGA
KLHL36_BTB36141_E1_1851.31	CGGCAACATTGACTACGTCC
KLHL36_BTB36141_E1_1851.7	TGAACGAGCAGCGTCTCCGC
KLHL36_BTB36141_E1_1851.8	GCTCTTCTGCGACGTCGTCC
KLHL38_BTB24131_E1_1746.2	TGACAATGTCCTCCCCGTGA
KLHL38_BTB24131_E1_1746.254	CAACTGGCTCTGCAAGTACG
KLHL38_BTB24131_E1_1746.267	TGCCTCCCCCGTATACACGT
KLHL38_BTB24131_E1_1746.268	TATACACGTAGGAGACGATC
KLHL38_BTB24131_E1_1746.272	AGACGATCTGGTCCAGGGTT
KLHL38_BTB24131_E1_1746.284	TGGAGGCCAGCACGTTGCGG
KLHL4_BTB172279_E1_2163.178	TGTGTAAGCATACTGCACCA
KLHL4_BTB172279_E1_2163.18	CATCCTGACCTCTTCTTGTT
KLHL4_BTB172279_E1_2163.23	TGTGATGTGCTACTGATTGC
KLHL4_BTB172279_E1_2163.3	TCCAAATGCACTAAATTCCT
KLHL4_BTB172279_E1_2163.32	AGATACCATTGAAAGTTTGC
KLHL4_BTB172279_E1_2163.33	TTGTCTTCTGCAGCTGACTC
KLHL40_BTB23128_E1_1866.12	CGAGTTCCCGTGCCATCGCC
KLHL40_BTB23128_E1_1866.16	GGCGCGCTTTCTAGCCGAGC
KLHL40_BTB23128_E1_1866.17	TCTAGCCGAGCCGGAGCGCG
KLHL40_BTB23128_E1_1866.282	GCGCGATCTCTGATGTGTAC
KLHL40_BTB23128_E1_1866.292	TAGAAAGCGCGCCCGGAAGT
KLHL40_BTB23128_E1_1866.301	CCGCCCGCACCACACAGTCG
KLHL41_BTB23130_E1_1821.156	TGAGGGGATCTGAAAGCGGC
KLHL41_BTB23130_E1_1821.157	TCCGTCATTGAGATCAATAC
KLHL41_BTB23130_E1_1821.158	GATCAATACTGGCAGAGTAC
KLHL41_BTB23130_E1_1821.4	GGATGGTCTAAAAGATCTCC
KLHL41_BTB23130_E1_1821.5	ATCGATTGCACCCTAAAAGC
KLHL41_BTB23130_E1_1821.9	GGAGGTAGTGCTAGACAATG
KLHL42_BTB	GACGACCATGAAGCGCAGGC
KLHL42_BTB	AGTGGACGACCATGAAGCGC
KLHL42_BTB	CCGGAGGTGCAGCAGCTGCG
KLHL42_BTB	GGTAGCAGCGGTCCTCCAGG
KLHL42_BTB	CGGGCTGCCCGACCTGCAGG
KLHL42_BTB	GCCCGTACACCTGCGCCAGG
KLHL42_BTB	ATGAGCTTCCTCTTGCTCAC
KLHL42_BTB	TCTTGCTCACCGGGTAGCAG
KLHL42_BTB	GGGGCTTGCACAGCACCTCG
KLHL42_BTB	GCGCGAGGCCCTGAGCCAGG
KLHL42_BTB	CATGGTCGTCCACTTCCACG
KLHL42_BTB	CTACCGCTCCGGCATGCGCG
KLHL5_BTB210317_E1_2268.188	CAACCTGTGAAAGCTGAAGA
KLHL5_BTB210317_E1_2268.189	GAAGGCAAGCTGTAGATAAC
KLHL5_BTB210317_E1_2268.193	TGTATAAGCATACTGGATCA
KLHL5_BTB210317_E1_2268.196	AGCAAAATAGTCTGAGACAG
KLHL5_BTB210317_E1_2268.36	GTTTACTAATGATGTCAGAG
KLHL5_BTB210317_E1_2268.39	GTGTAGAACCAAATTCGTTG
KLHL6_BTB62167_E1_1866.2	GACAGATGTCATCTTGTGTG
KLHL6_BTB62167_E1_1866.246	CACAGGCATCCACCATCCGC
KLHL6_BTB62167_E1_1866.258	CTGCGGCAAGCACCACGCGG
KLHL6_BTB62167_E1_1866.26	TCAGAGCGTTTTCCATTCGC
KLHL6_BTB62167_E1_1866.3	TGAGACCATGCACACTCTGT
KLHL6_BTB62167_E1_1866.34	GCAGAATGTCCAGCGGGTCC
KLHL7_BTB34140_E1_501.1	ACCTGATATTATTGAACAAC
KLHL7_BTB34140_E1_501.18	TCACAGGTTCAATCTGATAT
KLHL7_BTB34140_E1_501.19	CTGAACATTGTTGCTATTCA
KLHL7_BTB34140_E1_501.23	GCAAGAACAACACGATGAGC
KLHL7_BTB34140_E1_501.7	TGGGCGTCATGAATAACATG
KLHL7_BTB34140_E1_501.8	GTTGTGTGACGTGATCCTCA
KLHL8_BTB57163_E1_1863.12	GCTAATCTCTTGTCACAAGC
KLHL8_BTB57163_E1_1863.16	TGGTGATGCAATAGAAGACT
KLHL8_BTB57163_E1_1863.162	ATACAGGCTGCATATAAGAG
KLHL8_BTB57163_E1_1863.164	AATCTCAATCAGCGTTTGCT
KLHL8_BTB57163_E1_1863.18	ATATGCAGCCTGTATTCTGC
KLHL8_BTB57163_E1_1863.19	CTGTATTCTGCAGGTTGAAC
KLHL9_BTB40146_E1_1854.1	TGTGATGTGACCCTGGTACC
KLHL9_BTB40146_E1_1854.154	GCCATCATAGCTCTGTGAAC
KLHL9_BTB40146_E1_1854.17	GATGTGCATTAAGCTTCATG
KLHL9_BTB40146_E1_1854.19	CTTCATGGGGTGAACAAGGT
KLHL9_BTB40146_E1_1854.21	TCTTAATATGGACAATCTTC
KLHL9_BTB40146_E1_1854.22	TTTACAAATATTACCCGTTT
LGALS3BP_BTB_E1_7576	GGACCTGTATGCCTATGCAG
LGALS3BP_BTB_E1_7600	TAGGCAGAGCTTCTCCAGCA
LGALS3BP_BTB_E1_7679	GCAGTTGGAGCAGGTCTGTG
LGALS3BP_BTB_E1_7714	GCTGCCCAGGAGCGACCTGG
LGALS3BP_BTB_E1_7826	GCTCCTCAGGGAGCATCATG
LGALS3BP_BTB_E1_7828	GAGCTCCTCAGGGAGCATCA
LMO7_Fbox_E1_75805505	GAGGATTTGGGGCACCAATG
LMO7_Fbox_E1_75805508	AGTTGGCCAGTTCTCCACAT
LMO7_Fbox_E1_75805525	TTTGAAGTTCCTTGTACAGT
LMO7_Fbox_E1_75805527	GAGAACTGGCCAACTGTACA
LMO7_Fbox_E1_75805550	TTCCTCTTCCAAATAACAAG
LMO7_Fbox_E1_75805598	AAGCATACCCAACATTGTAA
LRR1_CUL_E1_347	TATCCAAATCTTGGCAGAGA
LRR1_CUL_E1_348	ATTCCATCTCTGCCAAGATT
LRR1_CUL_E1_356	ACCGCAAAAATTTGTGTTTG
LRR1_CUL_E1_366	TGTCTGAACTCTTTCATTCA
LRR1_CUL_E1_375	GGCAACAGAATGCAGATTCA
LRR1_CUL_E1_380	GCATTCTGTTGCCCACACTG
LRRC14_BC_E1_144519750	CGCTTGTGTTCTTGAGCACA
LRRC14_BC_E1_144519754	TGTGTTCTTGAGCACACGGC
LRRC14_BC_E1_144519810	AGCAGGGGGAAGAGTTCGCG
LRRC14_BC_E1_144519824	AGGCCACCTTGAACAGCAGG
LRRC14_BC_E1_144519826	GAAGGCCACCTTGAACAGCA
LRRC14_BC_E1_144519832	CTTCCCCCTGCTGTTCAAGG
LRRC28_BC_E1_99361431	TGAGGTGAAGGCCATAGGGA
LRRC28_BC_E1_99361431	GTGATCATGCTCCGTCCCTA
LRRC28_BC_E1_99361456	TAGCCAATTCCTGCAGAGGG
LRRC28_BC_E1_99361460	CTCATAGCCAATTCCTGCAG
LRRC28_BC_E1_99361507	ACCTACCACAGCTTGCTGAA
LRRC28_BC_E1_99363170	ACCGATGACAGTGCCCCAGA
LRRC41_BC_E1_47	CCCGCCCTGTTCGAGCTGTG
LRRC41_BC_E1_47	CCCGCCCGCACAGCTCGAAC
LRRC41_BC_E1_48	CCGCCCTGTTCGAGCTGTGC
LRRC41_BC_E1_49	CCTGTTCGAGCTGTGCGGGC
LRRC41_BC_E1_49	CCCTGTTCGAGCTGTGCGGG
LRRC41_BC_E1_50	GTTCGAGCTGTGCGGGCGGG
LRRC42_BC_E1_53952259	AAGGCTGAAGAGGGATTTGG
LRRC42_BC_E1_53952268	ACCCAGGACAAGGCTGAAGA
LRRC42_BC_E1_53952278	CGGAGATGAAACCCAGGACA
LRRC42_BC_E1_53952284	CATTGTCGGAGATGAAACCC
LRRC42_BC_E1_53952298	GGGTTTCATCTCCGACAATG
LRRC42_BC_E1_53952322	CTGCTCAGGAAAGCCAATAA
LRRC58_BC_E1_14404	AGGAAGATCATAGGGAGTGT
LRRC58_BC_E1_14412	AGATTTCCAGGAAGATCATA
LRRC58_BC_E1_14413	AAGATTTCCAGGAAGATCAT
LRRC58_BC_E1_14424	AAGTATCTAAGAAGATTTCC
LRRC58_BC_E1_14471	AATTGCCCAAACCCAAAGTG
LRRC58_BC_E1_14474	TGCCCAAACCCAAAGTGTGG
LZTR1_BTB433573_E1_2523.13	CGAGGACTACGGGCGGCTGT
LZTR1_BTB433573_E1_2523.132	CTGCGACGTGGAGTTCGTGC
LZTR1_BTB433573_E1_2523.141	GCTTCGCAGGAAGATCACGC
LZTR1_BTB433573_E1_2523.3	CCACGGAGGCCTCGATGTAC
LZTR1_BTB433573_E1_2523.337	GCGCTGTGACAATGGCTACG
LZTR1_BTB433573_E1_2523.338	CGAACTCCACGTCGCAGAAC
LZTR1_BTB665799_E1_2523.198	TGTTGCTTGACGGGCACCCA
LZTR1_BTB665799_E1_2523.203	GGTCCTTCATGCCCGAAGAT
LZTR1_BTB665799_E1_2523.213	CGAGGTCAACATGCCGCCCG
LZTR1_BTB665799_E1_2523.255	GTAGTAGATGTAGCGCAGCA
LZTR1_BTB665799_E1_2523.256	GTAGCGCAGCATGGACTCGA
LZTR1_BTB665799_E1_2523.271	GGCGGCCAGGATAGCCTTGT
MED8_BC_E1_113	TTCCACTTCAGGGTCAGGCT
MED8_BC_E1_114	AACCAAGCCTGACCCTGAAG
MED8_BC_E1_115	TGTTCTTCCACTTCAGGGTC
MED8_BC_E1_116	TCTCCTGTTCTTCCACTTCA
MED8_BC_E1_185	TGGTGGCAGCTGTTGCCTTT
MED8_BC_E1_186	GCAGCTGTTGCCTTTGGGAA
MYCBP2_APC10-CUL7_E1_245588	CCACGTGAACAGACACATAG
MYCBP2_APC10-CUL7_E1_245620	GGACAATTCCCGAGATCTTG
MYCBP2_APC10-CUL7_E1_248178	GCCAGTTAAGAAGGTCATTG
MYCBP2_APC10-CUL7_E1_249689	GGATTCCAGGCACATTGGCT
MYCBP2_APC10-CUL7_E1_249711	GTAACAAGTGAACTTCCAGG
MYCBP2_APC10-CUL7_E1_249785	AGTTCGACAAGTCAAAGTCC
MYNN_BTB14111_E1_1833.125	CGCACCAAAATACTCACTAA
MYNN_BTB14111_E1_1833.127	CATTCCTATGAGCTTTAAAC
MYNN_BTB14111_E1_1833.128	CTGGAATTCCCCAATCACTA
MYNN_BTB14111_E1_1833.13	CTGTTGGAGTTTATATACAC
MYNN_BTB14111_E1_1833.2	CTGAACAAACAGCGGGAAGC
MYNN_BTB14111_E1_1833.7	TAAAGCTCATAGGAATGTGC
NACC1_BTB20122_E1_1584.15	CAACAGCCGCAGCGCCGTGG
NACC1_BTB20122_E1_1584.22	GGCCGGCTGAGCATGAACGT
NACC1_BTB20122_E1_1584.24	TTCCTGCTCATGTACACGGC
NACC1_BTB20122_E1_1584.3	CCTCAATGAACAGCGGCTGC
NACC1_BTB20122_E1_1584.302	GTTGAACAGGTCCCGGAAGT
NACC1_BTB20122_E1_1584.307	GGCAGCAAGCACGGCCCGGT
NACC2_BTB20120_E1_1764.15	TACTTCCGCGACCTGTTCAG
NACC2_BTB20120_E1_1764.16	AAGAGCGCCTTCGAGCTGCC
NACC2_BTB20120_E1_1764.23	CTCGTGGTCATGTACACGGC
NACC2_BTB20120_E1_1764.362	TGCCGCGCTCCACGATGTGC
NACC2_BTB20120_E1_1764.365	CATGACCACGAGCTGCTCGC
NACC2_BTB20120_E1_1764.6	CTACTGCGATGTGTCCATCG
neg1	GTAGCGAACGTGTCCGGCGT
neg10	GTCGTGAAGTGCATTCGATC
neg100	GAGCACTTGCATGAGGCGGT
neg11	GTTCGACTCGCGTGACCGTA
neg12	GAATCTACCGCAGCGGTTCG
neg13	GAAGTGACGTCGATTCGATA
neg14	GCGGTGTATGACAACCGCCG
neg15	GTACCGCGCCTGAAGTTCGC
neg16	GCAGCTCGTGTGTCGTACTC
neg17	GCGCCTTAAGAGTACTCATC
neg18	GAGTGTCGTCGTTGCTCCTA
neg19	GCAGCTCGACCTCAAGCCGT
neg2	GACCGGAACGATCTCGCGTA
neg20	GTATCCTGACCTACGCGCTG
neg21	GTGTATCTCAGCACGCTAAC
neg22	GTCGTCATACAACGGCAACG
neg23	GTCGTGCGCTTCCGGCGGTA
neg24	GCGGTCCTCAGTAAGCGCGT
neg25	GCTCTGCTGCGGAAGGATTC
neg26	GTCTTCCGCCGCTCAAGTTA
neg27	GCATGGAGGAGCGTCGCAGA
neg28	GTAGCGCGCGTAGGAGTGGC
neg29	GATCACCTGCATTCGTACAC
neg3	GGCAGTCGTTCGGTTGATAT
neg30	GCACACCTAGATATCGAATG
neg31	GTTGATCAACGCGCTTCGCG
neg32	GCGTCTCACTCACTCCATCG
neg33	GCCGACCAACGTCAGCGGTA
neg34	GGATACGGTGCGTCAATCTA
neg35	GAATCCAGTGGCGGCGACAA
neg36	GCACTGTCAGTGCAACGATA
neg37	GCGATCCTCAAGTATGCTCA
neg38	GCTAATATCGACACGGCCGC
neg39	GGAGATGCATCGAAGTCGAT
neg4	GCTTGAGCACATACGCGAAT
neg40	GGATGCACTCCATCTCGTCT
neg41	GTGCCGAGTAATAACGCGAG
neg42	GAGATTCCGATGTAACGTAC
neg43	GTCGTCACGAGCAGGATTGC
neg44	GCGTTAGTCACTTAGCTCGA
neg45	GTTCACACGGTGTCGGATAG
neg46	GGATAGGTGACCTTAGTACG
neg47	GTATGAGTCAAGCTAATGCG
neg48	GCAACTATTGGAATACGTGA
neg49	GTTACCTTCGCTCGTCTATA
neg5	GTGGTAGAATAACGTATTAC
neg50	GTACCGAGCACCACAGGCCG
neg51	GTCAGCCATCGGATAGAGAT
neg52	GTACGGCACTCCTAGCCGCT
neg53	GGTCCTGTCGTATGCTTGCA
neg54	GCCGCAATATATGCGGTAAG
neg55	GCGCACGTATAATCCTGCGT
neg56	GTGCACAACACGATCCACGA
neg57	GCACAATGTTGACGTAAGTG
neg58	GTAAGATGCTGCTCACCGTG
neg59	GTCGGTGATCCAACGTATCG
neg6	GTCATACATGGATAAGGCTA
neg60	GAGCTAGTAGGACGCAAGAC
neg61	GTACGTGGAAGCTTGTGGCC
neg62	GTCTTCCGGAAGCGTGTGTT
neg63	GAGAACTGCCAGTTCTCGAT
neg64	GCCATTCGGCGCGGCACTTC
neg65	GCACACGACCAATCCGCTTC
neg66	GAGGTGATCGATTAAGTACA
neg67	GTCACTCGCAGACGCCTAAC
neg68	GCGCTACGGAATCATACGTT
neg69	GGTAGGACCTCACGGCGCGC
neg7	GATACACGAAGCATCACTAG
neg70	GAACTGCATCTTGTTGTAGT
neg71	GATCCTGATCCGGCGGCGCG
neg72	GGTATGCGCGATCCTGAGTT
neg73	GCGGAGCTAGAGAGCGGTCA
neg74	GAATGGCAATTACGGCTGAT
neg75	GTATGGTGAGTAGTCGCTTG
neg76	GTGTAATTGCGTCTAGTCGG
neg77	GGTCCTGGCGAGGAGCCTTG
neg78	GAAGATAAGTCGCTGTCTCG
neg79	GTAGCGAAGACTTGCCGACG
neg8	GAACGTTGGCACTACTTCAC
neg80	GTCGGCGTTCTGTTGTGACT
neg81	GAGGCAAGCCGTTAGGTGTA
neg82	GCGGATCCAGATCTCATTCG
neg83	GGAACATAGGAGCACGTAGT
neg84	GTCATCATTATGGCGTAAGG
neg85	GCGACTAGCGCCATGAGCGG
neg86	GGCGAAGTTCGACATGACAC
neg87	GCTGTCGTGTGGAGGCTATG
neg88	GCGGAGAGCATTGACCTCAT
neg89	GACTAATGGACCAAGTCAGT
neg9	GATCCATGTAATGCGTTCGA
neg90	GCGGATTAGAGGTAATGCGG
neg91	GCCGACGGCAATCAGTACGC
neg92	GTAACCTCTCGAGCGATAGA
neg93	GACTTGTATGTGGCTTACGG
neg94	GTCACTGTGGTCGAACATGT
neg95	GTACTCCAATCCGCGATGAC
neg96	GCGTTGGCACGATGTTACGG
neg97	GAACCAGCCGGCTAGTATGA
neg98	GTATACTAGCTAACCACACG
neg99	GAATCGGAATAGTTGATTCG
NEURL2_SOCS_E1_251	CGGCACAGAGTCTGCAGGGA
NEURL2_SOCS_E1_252	CTAGGCGGCACAGAGTCTGC
NEURL2_SOCS_E1_252	TAGGCGGCACAGAGTCTGCA
NEURL2_SOCS_E1_257	TGCTCCTTTGTATCACTAGG
NEURL2_SOCS_E1_263	TACAAAGGAGCATGGTGCAC
NEURL2_SOCS_E1_277	GCAGAAATCCTTAAGTTCTT
NLE1_X_E1_2304	CTGAGATCGTCTCCTCACTG
NLE1_X_E1_273	GTCCACGGGCACGTCGAACG
NLE1_X_E1_3034	GAGATCCCAGAAGCGCACGG
NLE1_X_E1_4463	AGTATATCCTGGTCTCCAGA
NLE1_X_E1_4735	GGCCTGTGATCCACTTGCTG
NLE1_X_E1_5201	CGGTGAGGATGCGCTCACAG
NUP43_X_E1_10991	ATATGGGATTTCAGACAACA
NUP43_X_E1_13071	TGGGATGTCTATCAACACAG
NUP43_X_E1_18021	CGACTTTTCAGGTACATCTG
NUP43_X_E1_3259	TCCTGTAGCGAACGTCTCCG
NUP43_X_E1_3708	GTAAATCCATTACATCACCA
NUP43_X_E1_7137	ACTACAGCTCACTACCACAC
PAFAH1B1_X_E1_2665413	TCGTTCAAATGGCTATGAAG
PAFAH1B1_X_E1_2666039	GAATTAGATAAAAAGTATGC
PAFAH1B1_X_E1_2667111	CCAGAAAAATATGCATTGAG
PAFAH1B1_X_E1_2670243	GACATTTCATTCGACCACAG
PAFAH1B1_X_E1_2672668	TGGCTACTGAAGAAACATTG
PAFAH1B1_X_E1_2674182	TGTATGGGTCGTAGCAACAA
PATZ1_BTB30159_E1_2064.23	ACGGGGGTCCGGCTGATGTA
PATZ1_BTB30159_E1_2064.39	AGCTCCGCCGTCGCCCAACT
PATZ1_BTB30159_E1_2064.397	GCCCGCCGTTTTTGCGCTGC
PATZ1_BTB30159_E1_2064.45	TTCCCGCATCGTGGTGCGCT
PATZ1_BTB30159_E1_2064.49	GTCGGTTATCGAGATCTGCC
PATZ1_BTB30159_E1_2064.7	GCTTCTGCGACGTGCTCTTG
PCMTD1_BC_E1_78558	ATGATGAGATGCAGGCCAAG
PCMTD1_BC_E1_78670	TCAGCCTCTAGACAGTgaag
PCMTD1_BC_E1_78688	agaggatgaaaaaatggaag
PCMTD1_BC_E1_78703	ggaagaggataacaaagaag
PCMTD1_BC_E1_78706	agaggataacaaagaagagg
PCMTD1_BC_E1_78739	CAATGAAGCAATGAAGCCAG
PCMTD2_BC_E1_64273246	CGATGCGAGCCAAGTCCTGG
PCMTD2_BC_E1_64273267	TTGGCTCGCATCGCCATCCG
PCMTD2_BC_E1_64273337	ACGGACTAAAGAACACCCCC
PCMTD2_BC_E1_64273341	TCTCCTTCGTTTAAACCTGG
PCMTD2_BC_E1_64273349	ACACCCCCAGGTTTAAACGA
PCMTD2_BC_E1_64273369	CAATCGTTTCCATTCGACGG
PCNA_e2.1	GGACTCGTCCCACGTCTCTT
PCNA_e2.2	CTACCGCTGCGACCGCAACC
PCNA_e3.2 ("sgPCNA")	CGAAGATAACGCGGATACCT
PHIP_X_E1_17472	CTGCAAATATGTCATCGACT
PHIP_X_E1_17707	GCTCTGGCTGCGTTGCACTG
PHIP_X_E1_195	TACCCGATCGCAGCTCCGAG
PHIP_X_E1_340	CTTCCAGGAACCGGGCGATG
PHIP_X_E1_530	GATCCGCGAGGTGGCCGAGA
PHIP_X_E1_742	ccggtccagtcggtgcgccg
POC1B_X_E1_28821	TCTCACGGTTCTGTCTCGTG
POC1B_X_E1_34071	CTTGTATCGACATACACACT
POC1B_X_E1_53785	ACTAATTGTGTCATGTAGTG
POC1B_X_E1_54326	AAGCTATGCATGTACCACTA
POC1B_X_E1_58390	GGAGAGCTATTTGCATCAGG
POC1B_X_E1_832	TGAAATAACGCTCCAGAACG
POLR2A_e10.1	GTACAATGCAGACTTTGACG
POLR2A_e10.2	TGGGGGGTGACAATCATGCG
POLR2A_e2.1	AAGCGAATGTCTGTGACGGA
POLR2A_e2.2	CAGGGGGTGATTGAGCGGAC
PRAME_Fbox_E1_8323	CCAGCTCCACAAGTCTCCGT
PRAME_Fbox_E1_8361	GCAGAGCCTGCTGAAGGATG
PRAME_Fbox_E1_8379	CAGCAACTCCAGGGCGGCAA
PRAME_Fbox_E1_8388	CTCCCTGGGCAGCAACTCCA
PRAME_Fbox_E1_8402	AGTGGCGGGAAGAGCTCCCT
PRAME_Fbox_E1_8417	AAGGCTGCCATGAAGAGTGG
PRL9_e3.1	GGACGCACAGTTATCGTGAA
PRL9_e3.2	AATGTAGAACTCAGCCTTCT
PRL9_e4.1	CTCCGGGTTGACAAATGGTG
PRL9_e4.2	GAAAGGAACTGGCTACCGTT
PWP1_X_E1_107685917	AGGCCACGCACGTCACCTGG
PWP1_X_E1_107688485	AGTAAAACGCCTCATTGCTG
PWP1_X_E1_107688686	CATGCAGAGTGCACGCACCC
PWP1_X_E1_107692882	GTATCTTTCAGAGTAACGTA
PWP1_X_E1_107693080	CATGCACCTCTAAATTGCAC
PWP1_X_E1_107696540	GTCTGCATATCCTCTGAGTG
RAB40A_SOCS_E1_207	AGCTTGTCCACCAGATGCAC
RAB40AL_SOCS_E1_188	TGCAAGCTCAGTACCTTGCT
RAB40AL_SOCS_E1_196	ACACGATGGTGCGGCAGCAG
RAB40AL_SOCS_E1_199	GTGTGCAGGACACGATGGTG
RAB40AL_SOCS_E1_214	TTCTTAAGGCAATGGGGAGC
RAB40AL_SOCS_E1_226	AAGTCCTTCTCCATGGCTAA
RAB40B_SOCS_E1_202	GGCGGTCGTGTCCTGCACGC
RAB40B_SOCS_E1_204	CACCAGGTGCACCGGCGTGC
RAB40B_SOCS_E1_205	GTCCTGCACGCCGGTGCACC
RAB40B_SOCS_E1_206	CTGCACGCCGGTGCACCTGG
RAB40B_SOCS_E1_207	AGCTTGTCCACCAGGTGCAC
RAB40B_SOCS_E1_209	GGAGCGGGAGCTTGTCCACC
RAB40B_SOCS_E1_217	GAGGTGGCTTCTTAAGGCAA
RAB40B_SOCS_E1_219	GGACTTGAGGTGGCTTCTTA
RAB40C_SOCS_E1_193	CCCGGCAGCAGAGGTCCTGC
RAB40C_SOCS_E1_206	CTTGTCGATGAGGTGCACGG
RAB40C_SOCS_E1_209	GCAGTGGAAGCTTGTCGATG
RAB40C_SOCS_E1_215	CTCTTGATGGTGACGGGCAG
RAB40C_SOCS_E1_217	GAGGTGGCTCTTGATGGTGA
RAB40C_SOCS_E1_217	AGGTGGCTCTTGATGGTGAC
RAB40C_SOCS_E1_219	GGACTTGAGGTGGCTCTTGA
RAB40C_SOCS_E1_222	CCATCGAGAAGGACTTGAGG
RAB40C_SOCS_E1_223	TGGCCATCGAGAAGGACTTG
RAB40C_SOCS_E1_224	CCACCTCAAGTCCTTCTCGA
RAB40C_SOCS_E1_226	CATGCCGTTGGCCATCGAGA
RAB40C_SOCS_E1_226	AAGTCCTTCTCGATGGCCAA
RACK1_Fbox_E1_9869	TGAGATCCCATAACATGGCC
RACK1_Fbox_E1_9887	ATGTTATGGGATCTCAACGA
RACK1_Fbox_E1_9914	CACCTTTACACGCTAGATGG
RACK1_Fbox_E1_9916	CCTTTACACGCTAGATGGTG
RACK1_Fbox_E1_9940	GCGGTTAGGGCTGAAGCACA
RACK1_Fbox_E1_9959	TGGCAGCACACAGCCAGTAG
RBBP4_X_E1_32651923	TTCTTCCACTGCGTCGTCGA
RBBP4_X_E1_32657513	ATCATTAGGGAGCTGCACAC
RBBP4_X_E1_32668328	TCTTTGTTGCGATGATACAA
RBBP4_X_E1_32668773	AACCCAGACTTGCGTCTCCG
RBBP4_X_E1_32669003	GGACATCAGTGCCGTTCCAA
RBBP4_X_E1_32669273	CAGTGTGAGCATCAACTGAG
RBBP5_X_E1_16889	CTGTGACACTATGTTATCAG
RBBP5_X_E1_18074	CAAACATGTTGTTCTGCCGG
RBBP5_X_E1_20408	TCAATTGAGTTTGCCCGGAA
RBBP5_X_E1_21996	TGGGGATGGGGAATACATCG
RBBP5_X_E1_6142	CTCTGGATAGTTCTGCCCAA
RBBP5_X_E1_7111	ACTTGCACCTTTAACAGGTG
RBBP7_X_E1_11645	TCTGCGGCATGTAACGAGCA
RBBP7_X_E1_12751	CAGATTAAGAGGTCACCAGA
RBBP7_X_E1_1317	GGCCCAGTCTTACCGTTCAG
RBBP7_X_E1_16596	TGTCTGTGGGATATAAACGC
RBBP7_X_E1_7453	TCCCATTGTGACAGTGACAA
RBBP7_X_E1_895	ATGACGACCTGTACGTACAG
RCBTB1_BTB371467_E1_1596.109	CTGTGTCTGTGTAGAGGTAC
RCBTB1_BTB371467_E1_1596.111	TGGAGAAAGGCACGATACAC
RCBTB1_BTB371467_E1_1596.86	GATCTGAAGTTTCGAATTGA
RCBTB1_BTB371467_E1_1596.88	GATCCATGTTCCAGTCGTAT
RCBTB1_BTB371467_E1_1596.89	GTATTGGAATGAAGACATGA
RCBTB1_BTB371467_E1_1596.94	TATCAAGAGAGGAATTACTG
RCBTB2_BTB395487_E1_1656.102	CATCAGCCTTTCTCCTGAGG
RCBTB2_BTB395487_E1_1656.105	TGCCAACAAACTATCAAGCA
RCBTB2_BTB395487_E1_1656.106	TATCAAGCAAGGCATCTGCG
RCBTB2_BTB395487_E1_1656.123	TGTGTATAGGTATTCCAGGA
RCBTB2_BTB395487_E1_1656.125	TCCAGGAAGGCCCGGTAAAC
RCBTB2_BTB395487_E1_1656.95	GACCTGAAGTTTCTAGTTGA
RFWD2_X_E1_31546	TCCCAAGTGTAACTATGTTG
RFWD2_X_E1_44517	cttgaaatatctgccacctg
RFWD2_X_E1_58460	GATTCTTATGGAATTCCTCA
RFWD2_X_E1_72459	GGAGAAGGAGCTTCAAATTG
RFWD2_X_E1_895	CGGGCTCATCAACTCCTACG
RFWD2_X_E1_90850	GAACTGCCACTGAAACCTGG
RHOBTB1_BTB396455_E1_2091.1	GGGCCTGGCTCAGATCGCAG
RHOBTB1_BTB396455_E1_2091.101	TCCTCGAGATGTTCGATTTG
RHOBTB1_BTB396455_E1_2091.195	ACTGGAGCAGGGTCCGAAAA
RHOBTB1_BTB396455_E1_2091.198	GTCCATCCTGACCACAGTCA
RHOBTB1_BTB396455_E1_2091.93	GTTTCTTTATACGGGACAAC
RHOBTB1_BTB396455_E1_2091.94	TACGGGACAACTGGATGAAA
RHOBTB1_BTB476581_E1_2091.112	GTGACATTTAAATTGGACGA
RHOBTB1_BTB476581_E1_2091.113	TGCTGATCTGTAGCTGTGAG
RHOBTB1_BTB476581_E1_2091.125	TAACTTGGATCTGGACCCGC
RHOBTB1_BTB476581_E1_2091.176	CAAGTTAGGAGACAACTGCT
RHOBTB1_BTB476581_E1_2091.18	CACAAATGACCCCCCGAACA
RHOBTB1_BTB476581_E1_2091.183	ACAGATCAGCAGCGGCTTGT
RHOBTB2_BTB289326_E1_2250.319	CCCCCTCACTCAGGTCCATG
RHOBTB2_BTB289326_E1_2250.321	GAGGAACAGGTCATAGAACT
RHOBTB2_BTB289326_E1_2250.327	GGTGGAGAGGTAGATCTTGT
RHOBTB2_BTB289326_E1_2250.328	GCACCCGCTCCTGCAGCACC
RHOBTB2_BTB289326_E1_2250.63	GTTCTATGACCTGTTCCTCA
[truncated: 554 more rows]

## Sheet: Results (Individual sgRNAs)
sgRNA (Individual)	MOLM-13_CS	MV4-11_CS	Jurkat_CS	OPM-1_CS	Hep-G2_CS
ABTB1_BTB	-0.928479	-0.667978	-0.395588	-0.638251	-0.806363
ABTB1_BTB	-0.219626	-0.508079	-1.16532	-0.587543	-0.398507
ABTB1_BTB	-0.0284415	-0.237265	-1.11041	-0.562669	-0.314984
ABTB1_BTB	-0.194768	-0.088667	-0.136276	-0.289061	-0.28472
ABTB1_BTB	-0.092463	0.0529846	-0.0796211	-0.272698	-0.247221
ABTB1_BTB	0.370934	0.078022	-0.958411	-0.126874	0.0668579
ABTB1_BTB	0.0441943	0.228224	0.0282539	0.0192912	0.0699385
ABTB1_BTB	-0.444605	0.262731	0.0701746	0.0443133	0.210942
ABTB1_BTB	0.808727	0.343444	-0.65565	0.0700272	0.467104
ABTB1_BTB	0.795946	0.518217	-0.314614	0.74137	0.531796
ABTB1_BTB	0.385677	0.824136	0.114868	0.809325	0.702642
ABTB1_BTB	0.617345	1.28926	0.323419	1.09873	0.904205
ABTB2_BTB837947	-0.05251	0.0635192	0.0871325	0.234991	0.771449
ABTB2_BTB837947	0.721327	0.464079	0.222937	0.325439	0.000911695
ABTB2_BTB837947	0.250769	-0.0425959	0.498355	-0.0912738	-0.286684
ABTB2_BTB837947	-0.490569	1.00577	0.309318	0.33624	0.719749
ABTB2_BTB837947	-1.43749	-0.520367	-0.269526	-0.106677	-0.0579083
ABTB2_BTB837947	1.24587	0.607067	0.422352	0.0806836	-0.273652
AMBRA1_X	0.862554	-1.43223	-0.433258	-1.4285	0.364579
AMBRA1_X	0.989377	0.430166	-1.84285	-0.149385	0.783789
AMBRA1_X	0.466302	-1.7169	-3.82558	-2.7006	0.203764
AMBRA1_X	0.0951168	-0.385341	-0.350333	-0.245276	-0.0341058
AMBRA1_X	0.0903954	-0.955885	-2.03267	-1.59021	0.96627
AMBRA1_X	0.019763	-1.14402	-1.58781	-0.967052	0.0785616
ANKFY1_BTB111198	-0.455469	-0.335851	-0.387717	0.00898719	-0.845495
ANKFY1_BTB111198	0.537413	-0.411872	0.0885558	0.228513	-0.443388
ANKFY1_BTB111198	-0.29768	0.0292233	-0.744864	-0.0418505	-0.0262475
ANKFY1_BTB111198	-0.308527	0.18712	-0.69172	0.649944	1.18601
ANKFY1_BTB111198	0.428547	0.827531	-0.535557	0.600699	0.318803
ANKFY1_BTB111198	0.375024	0.116883	1.022	-0.0495901	0.770083
ANKRD9_BC	0.795227	-0.24092	-0.642883	-0.174702	-0.0040367
ANKRD9_BC	0.0294533	1.00567	-0.00539651	-0.080594	-0.285019
ANKRD9_BC	-1.01786	-0.355483	0.429925	-0.36912	-0.370829
ANKRD9_BC	0.306617	0.0943249	-0.323998	-0.513056	-0.194917
ANKRD9_BC	0.0172669	0.15366	-0.320844	-0.905102	0.178654
ANKRD9_BC	0.140441	-0.0515365	-0.526367	-0.157925	0.147474
ANKRD9_X	0.729788	0.174523	0.901161	-0.0249249	-0.912149
ANKRD9_X	0.333427	0.4947	0.372133	0.701971	0.711549
ANKRD9_X	0.317443	-0.238832	-0.196635	1.07873	-0.0469803
ANKRD9_X	0.656048	0.67443	-0.114605	1.26496	0.394875
ANKRD9_X	0.201384	-0.15379	0.368539	-0.766245	0.011595
ANKRD9_X	-0.000742643	-2.34314	-0.468023	-0.350907	0.234352
APPBP2_BC	-0.558813	-0.679723	0.499022	-0.00143916	-0.605394
APPBP2_BC	0.438706	-0.0351341	0.130735	0.123693	-0.35416
ARID1A_BC	-3.91839	-4.27503	-4.29833	-0.625344	-0.0257912
ARID1A_BC	-1.07541	-3.03829	-1.99706	-0.910772	0.207948
ARID1A_BC	-0.904311	-1.36184	-1.59851	0.179797	-0.0384769
ARID1A_BC	-2.60724	-0.929361	-2.56431	-0.333629	0.0529381
ARID1A_BC	-2.64564	-2.6858	-6.20409	-1.12526	-0.49431
ARID1A_BC	-2.22425	-1.32714	-2.78874	0.295299	-0.499034
ARID1A_X	-0.48949	-0.553282	-1.35216	0.442222	-0.00361668
ARID1A_X	-0.371426	0.532061	-1.20819	0.182051	1.70698
ARID1A_X	-2.20184	-2.47129	-2.51682	-0.430441	0.0838929
ARID1A_X	-0.522321	-1.87081	-1.61056	-0.334973	0.0733015
ARID1A_X	-0.704071	-1.43049	-0.416993	0.252388	-1.27067
ARID1B_BC	0.143341	0.794761	0.0834994	-0.572183	-0.132367
ARID1B_BC	-1.11198	0.155972	-0.0214444	-0.170503	-0.30471
ARID1B_BC	-0.0352925	-0.353196	1.11763	0.270651	0.0450426
ARID1B_BC	-0.493733	-0.294203	-0.72296	0.0232411	-0.374614
ARID1B_BC	0.0856363	-0.535264	0.574802	0.1897	-0.124666
ARID1B_BC	-1.33815	-0.975593	-0.202745	-0.0312546	-0.395987
ARID1B_X	0.211973	0.232037	-0.267155	-0.525648	0.203024
ARID1B_X	-1.05205	-0.485783	0.0696096	0.0734479	-0.122783
ARID1B_X	-0.406155	-0.0264029	0.105592	-0.231213	0.587533
ARID1B_X	-0.351509	-0.052306	-0.0146303	0.0289424	0.0983367
ARID1B_X	-2.50599	-0.230607	-0.295755	-1.11589	0.783345
ARID1B_X	-0.744022	0.314017	0.360291	0.533468	-0.0466822
ARMC5_BTB	-3.19241	-1.32532	-0.034584	-0.719285	-1.7864
ARMC5_BTB	-2.59348	-0.643117	0.211514	-0.416686	-0.336034
ARMC5_BTB	-1.26335	0.0269285	0.0128063	0.396739	-0.674983
ARMC5_BTB	-1.29749	-1.85667	-1.52789	-0.476601	-1.58675
ARMC5_BTB	-0.114953	-1.29685	-0.760102	-0.050799	-1.26993
ARMC5_BTB	-1.39169	-0.630761	0.502703	0.526639	0.13703
ASB1_SOCS	0.178581	0.116806	0.125408	-0.194077	0.135024
ASB1_SOCS	0.210257	-0.0530626	-0.105963	-0.785375	-0.471734
ASB1_SOCS	0.026056	-0.924045	1.59509	0.483824	0.776676
ASB1_SOCS	0.407183	-0.208148	0.0362272	-0.425325	1.13113
ASB1_SOCS	-0.0632857	0.236768	-0.198302	0.0150843	0.284742
ASB1_SOCS	0.549408	-0.138953	0.469225	-0.389704	0.650155
ASB10_SOCS	-0.808	0.181403	0.600689	-0.842363	-0.0788777
ASB10_SOCS	-0.204503	0.236487	-0.541936	-0.498264	0.129761
ASB10_SOCS	-0.146931	0.322648	-0.145691	0.107579	0.889399
ASB10_SOCS	-0.508199	-0.391747	-0.776047	-0.420415	-0.563614
ASB10_SOCS	-0.586747	-0.205074	-0.672624	-0.192356	-0.261224
ASB10_SOCS	-0.595815	-0.192029	-0.742362	-0.502876	-1.16951
ASB11_SOCS	0.478924	0.62407	0.680933	0.0785641	0.610661
ASB11_SOCS	0.433705	0.0482863	0.640188	-0.0218698	-0.356147
ASB11_SOCS	-0.682426	-0.52697	0.614439	0.403883	-0.541442
ASB11_SOCS	0.407386	-0.0990432	0.379191	0.123374	0.197711
ASB11_SOCS	0.529655	0.524074	0.376771	0.393838	0.966435
ASB11_SOCS	0.362588	0.535335	0.647208	0.520352	0.0556367
ASB12_SOCS	0.30073	0.552444	0.602087	0.535762	1.03923
ASB12_SOCS	0.229905	0.738013	0.325734	-0.00201015	0.846758
ASB12_SOCS	0.45903	0.715442	-0.189987	0.152507	0.468542
ASB12_SOCS	0.560178	0.379573	-0.265998	-0.188264	0.360019
ASB12_SOCS	0.214464	0.162396	0.228157	0.656787	1.37092
ASB12_SOCS	0.240412	0.537701	0.468926	-0.195391	0.25344
ASB13_SOCS	-0.494718	-0.467921	-0.178117	-0.731087	-0.419212
ASB13_SOCS	0.454804	-0.726429	0.763389	-0.271269	0.875559
ASB13_SOCS	0.367016	-0.621035	0.32823	-0.821192	0.748621
ASB13_SOCS	-0.0675983	-0.372929	-0.370836	-1.07219	-0.838506
ASB13_SOCS	0.61716	-0.364766	-0.370836	-0.182767	-0.832592
ASB13_SOCS	0.620361	0.642076	0.309584	0.0246852	0.306436
ASB14_SOCS	0.501194	0.470004	0.125881	0.254149	-1.14593
ASB14_SOCS	0.753889	0.866499	0.895164	0.29854	1.27901
ASB14_SOCS	0.24752	0.595516	-0.280225	-0.136756	0.277424
ASB14_SOCS	0.930439	0.266791	0.17834	0.298036	-0.263453
ASB14_SOCS	-0.737206	0.0706586	0.844423	0.0367292	-0.133237
ASB14_SOCS	-0.412049	0.103781	0.644425	0.322447	0.802551
ASB15_SOCS	0.219799	0.76767	0.516168	0.475201	1.21314
ASB15_SOCS	-0.490384	-0.195627	1.23187	-0.0547119	-0.59851
ASB15_SOCS	-0.805653	-0.336471	0.298201	0.21845	-1.40174
ASB15_SOCS	0.670873	0.0162486	-1.63971	0.499396	0.357557
ASB15_SOCS	0.464388	0.738283	0.320102	0.337851	0.493077
ASB15_SOCS	0.313741	0.229361	0.121132	0.227368	-0.0633667
ASB16_SOCS	0.0234995	-0.207931	-0.050151	-0.0286553	-0.785158
ASB16_SOCS	-0.442934	-0.344715	0.200174	-0.719996	-0.529204
ASB16_SOCS	-0.893598	0.116535	-0.0958414	-1.03981	-0.099515
ASB16_SOCS	0.419706	0.152299	-0.446726	-0.46881	1.36935
ASB16_SOCS	0.590617	0.0412187	-0.644039	-0.611781	-0.215396
ASB16_SOCS	0.429827	0.341839	-0.329999	-0.133915	-0.104822
ASB17_SOCS	-0.204111	0.348777	-0.0612199	0.158746	-0.130189
ASB17_SOCS	0.0947915	-0.222382	-0.736722	-0.0949352	0.915221
ASB17_SOCS	0.630696	0.373056	1.12084	0.190367	0.228306
ASB17_SOCS	0.680405	0.569678	0.427323	0.070482	0.406824
ASB17_SOCS	0.175053	0.237126	-0.576881	0.0773621	-0.180393
ASB17_SOCS	0.344378	0.240575	0.145091	0.630512	0.473676
ASB18_SOCS	-1.42347	0.872917	0.84685	-0.325477	-0.165485
ASB18_SOCS	0.590956	-0.0226874	0.818281	0.19893	0.132816
ASB18_SOCS	-0.267809	0.368092	0.636283	-0.0913136	0.202162
ASB18_SOCS	-0.0905991	0.705716	0.411197	-0.197992	0.445668
ASB18_SOCS	0.25324	0.855347	0.113344	0.480592	0.540953
ASB18_SOCS	-1.24971	0.889502	0.849205	0.577001	0.585204
ASB2_SOCS	-0.222422	0.0213681	0.406825	-0.250613	1.14346
ASB2_SOCS	-0.401253	0.294838	-0.532794	1.01764	1.03959
ASB2_SOCS	0.0101852	0.621254	0.586493	0.352437	-0.0543456
ASB2_SOCS	0.616515	0.102023	0.300406	-0.08125	0.237072
ASB2_SOCS	-1.52714	0.320862	0.481853	0.405829	-1.19233
ASB2_SOCS	0.681528	0.364289	-0.477175	0.149275	1.1039
ASB3_SOCS	0.199294	0.0790932	-0.418332	0.192129	0.0310917
ASB3_SOCS	0.191596	0.350807	-0.122218	0.42577	0.359791
ASB3_SOCS	0.179743	0.456158	0.990748	0.804649	0.361718
ASB3_SOCS	0.625884	0.441655	0.675796	0.171221	0.0568938
ASB3_SOCS	-0.256601	0.114841	-0.460677	-0.0713738	0.827562
ASB3_SOCS	-0.0528721	0.286726	-0.222389	0.359784	0.928647
ASB4_SOCS	1.05021	0.434774	0.149366	0.0946029	0.427951
ASB4_SOCS	0.828999	0.132148	0.593306	0.481942	0.547705
ASB4_SOCS	0.396584	-0.325804	0.500674	0.397285	0.205628
ASB4_SOCS	0.962696	0.688868	0.171312	0.356915	0.887437
ASB4_SOCS	-0.906324	-0.10065	0.281554	-0.0533128	0.0340492
ASB5_SOCS	0.334758	0.040427	0.188844	0.206362	-0.121963
ASB5_SOCS	0.566216	0.267968	-0.289894	-0.0298236	-0.169494
ASB5_SOCS	-0.296003	0.386635	-0.147886	-0.423285	0.820913
ASB5_SOCS	-0.021859	0.132896	0.566742	0.475374	0.836884
ASB5_SOCS	0.687435	-0.0322168	0.259233	-0.394014	-0.0598583
ASB5_SOCS	0.544861	0.229051	0.735576	-0.0285377	0.236638
ASB6_SOCS	-0.424714	-0.612859	-1.20597	-1.01654	-0.493482
ASB6_SOCS	-0.712343	-0.430344	-0.906407	-0.532384	-1.34503
ASB6_SOCS	0.404987	-0.65735	-0.798507	-0.751587	-0.345129
ASB6_SOCS	0.166047	0.282882	-0.153448	0.0238721	0.0532792
ASB6_SOCS	-0.0121795	0.380396	0.209639	0.227452	0.556826
ASB6_SOCS	0.129855	0.216649	0.0625786	-0.595773	0.447004
ASB7_SOCS	-0.168339	-0.494104	-0.160379	-0.694959	-0.443653
ASB7_SOCS	-0.397523	-0.414885	-0.156628	-0.619155	-0.164333
ASB7_SOCS	0.038486	0.151589	-0.643678	-0.503601	0.216568
ASB7_SOCS	0.95402	0.159478	0.371641	-0.987853	-0.14403
ASB7_SOCS	-0.652444	-0.127921	0.0651955	-0.0409665	0.00276172
ASB7_SOCS	0.687782	-0.0136627	0.70293	0.425149	-0.0759562
ASB8_SOCS	-0.358197	0.324212	0.225968	-0.534475	-0.0879899
ASB8_SOCS	-0.0315451	-0.434899	-0.000926622	-0.434466	-0.087187
ASB8_SOCS	-0.359338	0.32344	0.202509	0.200499	0.108157
ASB8_SOCS	0.690492	0.837103	2.01852	0.817817	0.72486
ASB8_SOCS	-0.308354	-0.245209	0.351242	-1.45865	-0.756883
ASB8_SOCS	-0.660478	-0.751613	-0.636494	-0.405655	-0.660653
ASB9_SOCS	-0.156015	0.526065	0.0728748	0.773305	0.601965
ASB9_SOCS	1.08889	0.943282	0.898711	1.05355	0.995066
ASB9_SOCS	1.41802	0.337454	0.0880488	0.372289	0.410255
ASB9_SOCS	0.471301	-0.0594464	0.575486	0.350801	0.440315
ASB9_SOCS	-0.676366	0.0156857	0.183514	0.180543	0.16241
ASB9_SOCS	0.946149	0.232046	-0.97591	-0.145275	0.342745
ATG16L1_X	-0.141288	-0.218139	-0.181007	-0.465874	0.371273
ATG16L1_X	0.54557	-0.307013	0.172946	-0.318325	-0.0943373
ATG16L1_X	0.445401	-0.149823	0.195084	-0.289328	0.452703
ATG16L1_X	0.842836	0.0744396	6.48071e-05	-0.439278	0.186289
ATG16L1_X	0.415057	-0.432951	0.450992	-0.103124	-1.12317
ATG16L1_X	0.547163	-0.116582	0.2671	0.662893	-0.192736
BACH1_BTB24127	0.0535658	-0.621965	-0.218635	0.12808	0.034681
BACH1_BTB24127	0.0637448	-0.222198	0.221388	0.542695	-0.555279
BACH1_BTB24127	-0.280479	0.491193	0.0370619	0.449905	-0.212688
BACH1_BTB24127	-0.71528	-0.151969	-0.178974	-0.0521618	-0.373683
BACH1_BTB24127	0.27514	-0.603454	-0.394023	-0.63522	-0.511035
BACH1_BTB24127	-0.0416808	0.13398	-0.570434	0.16218	-0.106018
BACH2_BTB27133	-0.687717	0.264697	0.627283	0.825032	0.793457
BACH2_BTB27133	0.113811	-0.14437	-0.728163	0.0775305	0.422806
BACH2_BTB27133	0.163035	0.320332	0.346933	0.715242	0.302437
BACH2_BTB27133	-0.834911	-0.206804	0.0856803	0.298892	0.418408
BACH2_BTB27133	0.62665	0.435374	0.172276	0.0412865	-0.147043
BACH2_BTB27133	-0.820497	0.541158	0.600689	-0.517804	-0.609381
BCL6_BTB22128	-1.32987	-0.0528786	-1.03733	0.156104	0.391046
BCL6_BTB22128	-0.358992	-0.431536	-0.54354	-0.421289	0.232092
BCL6_BTB22128	0.0273226	0.0376733	0.558427	0.655762	0.254445
BCL6_BTB22128	0.10767	0.159378	-0.0365214	0.108214	-0.217388
BCL6_BTB22128	-0.0487577	0.209679	0.178027	-0.0956739	0.0558963
BCL6_BTB22128	-0.0782436	-1.00044	-0.753626	-1.16312	-0.325581
BCL6B_BTB28134	0.455755	-0.218587	0.799403	0.557344	0.870497
BCL6B_BTB28134	0.166591	-0.473825	-0.645234	0.19612	0.450854
BCL6B_BTB28134	-0.622495	-0.682729	-0.620027	-0.230028	-0.856906
BCL6B_BTB28134	-0.255874	-0.0408775	-0.930758	0.238733	0.63813
BCL6B_BTB28134	0.695535	0.277022	-0.146095	0.295023	-0.640473
BCL6B_BTB28134	0.274761	0.80397	-0.161728	0.670122	-0.0107017
BRWD1_X	-0.610779	-0.861659	0.406277	0.487455	-0.533305
BRWD1_X	1.09225	0.247096	0.256735	-0.492369	0.0248006
BRWD1_X	-0.0548243	-0.353881	-0.0330175	0.203684	-0.501502
BRWD1_X	0.219934	-0.325439	0.288792	-0.0330248	0.192407
BRWD1_X	-1.16832	0.327972	-0.362292	0.109977	0.303951
BRWD1_X	0.410873	-0.385956	0.037473	0.156677	-0.157888
BTBD1_BTB62175	0.158645	-0.598419	0.226223	-0.561166	-0.386817
BTBD1_BTB62175	-0.672365	0.244365	0.813657	-0.221302	0.452952
BTBD1_BTB62175	0.514758	-0.756865	0.457182	-0.516033	0.350714
BTBD1_BTB62175	0.151293	-0.266558	0.87245	-0.071733	-0.638677
BTBD1_BTB62175	-0.19904	0.160424	0.864552	0.740655	0.384113
BTBD1_BTB62175	0.865956	-0.666249	0.483673	-0.345684	-0.686275
BTBD10_BTB	0.359436	0.858719	-0.0424681	0.422654	0.624743
BTBD10_BTB	-0.0365352	-0.342479	0.385437	-0.0762517	0.627623
BTBD10_BTB	0.120277	0.413172	-0.0507884	-0.0495034	0.727764
BTBD10_BTB	0.540575	0.533034	0.459258	0.0785876	0.529472
BTBD10_BTB	0.799559	-0.120975	-0.0519514	0.0659256	0.591244
BTBD10_BTB	-0.587835	-0.022303	0.0813151	0.601457	-0.397937
BTBD11_BTB9151022	0.157076	0.223466	0.582059	0.19654	-0.177688
BTBD11_BTB9151022	0.925093	-0.191951	0.188728	0.522608	0.924614
BTBD11_BTB9151022	0.402373	-0.873689	-0.140349	-0.278703	-1.20939
BTBD11_BTB9151022	0.0874785	0.613503	0.731569	0.977686	0.640114
BTBD11_BTB9151022	0.182814	-0.30409	0.348562	-1.47744	0.584531
BTBD11_BTB9151022	-1.29478	0.783766	1.57701	0.790103	0.254662
BTBD17_BTB53162	0.319946	0.317083	0.560184	0.327888	-0.573207
BTBD17_BTB53162	0.408813	-0.139379	-0.469237	0.104628	-0.976044
BTBD17_BTB53162	0.243234	-0.0550926	-0.234988	0.0833531	0.283771
BTBD17_BTB53162	-1.27113	-0.713782	-1.08307	-0.32432	0.239533
BTBD17_BTB53162	0.647324	0.0787973	-0.591595	-0.0674617	0.0791608
BTBD17_BTB53162	0.0893336	0.591576	0.789134	0.211115	0.148404
BTBD18_BTB24120	0.436465	-0.485843	0.414194	0.500497	-0.950912
BTBD18_BTB24120	0.766372	-0.716054	0.4491	0.136776	0.0880038
BTBD18_BTB24120	-0.240671	0.554784	-0.0591809	0.629875	0.643438
BTBD18_BTB24120	-2.1796	0.710882	0.869305	-0.0810699	0.450715
BTBD18_BTB24120	0.714583	0.462423	-0.226981	0.123939	0.964198
BTBD18_BTB24120	1.26322	-0.345089	-0.444381	-0.816285	-0.423893
BTBD19_BTB30123	-0.249003	0.0111282	0.3585	-0.0671332	0.44385
BTBD19_BTB30123	-0.49733	-0.0267359	0.232323	-0.172184	0.453906
BTBD19_BTB30123	-0.500295	-1.31168	0.313666	-0.106015	-0.0147808
BTBD19_BTB30123	-0.144511	-0.428492	-0.0719918	-0.274214	0.293209
BTBD19_BTB30123	0.207999	-0.0639587	-0.299165	0.113879	0.269975
BTBD19_BTB30123	0.102589	0.00173107	1.01633	1.01263	1.03577
BTBD2_BTB110217	-0.642598	-0.729506	-1.30201	0.747964	-2.31711
BTBD2_BTB110217	0.381372	0.800674	-0.0113669	-0.124309	-0.0849166
BTBD2_BTB110217	-0.293976	-1.1984	-0.280359	-0.564502	-0.295459
BTBD2_BTB110217	-0.186918	-0.394403	-0.0988744	-0.427098	-0.55139
BTBD2_BTB110217	-0.155102	-0.937962	0.359616	0.547319	1.09875
BTBD2_BTB110217	-0.432301	0.180162	0.0442959	0.754616	0.160944
BTBD3_BTB156263	0.485843	0.155414	0.46102	0.0601825	0.388867
BTBD3_BTB156263	0.204315	0.398561	-0.212684	0.129973	-0.236266
BTBD3_BTB156263	0.291659	0.294558	0.334699	0.408334	0.213265
BTBD3_BTB156263	0.470616	0.0717172	1.44265	0.118475	0.310572
BTBD3_BTB156263	0.0675624	0.25652	0.373052	0.608121	0.423944
BTBD3_BTB156263	-0.0798254	0.397398	-0.22864	0.674377	-0.0193572
BTBD6_BTB76183	1.45547	0.821024	1.87984	0.369904	-0.0369492
BTBD6_BTB76183	1.0669	0.384042	0.459004	0.344778	0.449642
BTBD6_BTB76183	-0.33983	0.574697	0.0479565	0.373343	0.721826
BTBD6_BTB76183	-3.36487	-0.0549667	-0.418072	-0.0862656	0.0850797
BTBD6_BTB76183	0.190892	0.195549	0.564286	-0.76832	-0.764772
BTBD6_BTB76183	-0.368742	-0.46658	0.0897767	-0.106032	0.298214
BTBD7_BTB137235	1.04081	1.01844	0.647403	-0.157349	0.254785
BTBD7_BTB137235	0.52231	-0.128285	0.244309	-0.00575927	0.274552
BTBD7_BTB137235	0.290231	-0.83558	-0.411389	-0.0507467	1.03579
BTBD7_BTB137235	-0.115416	-0.452371	0.149266	-0.453619	0.651563
BTBD7_BTB137235	-0.679569	-1.36297	-1.53074	-2.0667	0.814179
BTBD7_BTB137235	-0.70947	-0.518656	-0.920824	-0.259154	-0.152676
BTBD7_BTB268397	-0.0288102	-0.264407	-0.0733621	-0.82969	0.801379
BTBD7_BTB268397	1.38644	-0.557711	-0.0721328	-0.0974942	0.48126
BTBD7_BTB268397	0.0626188	0.0727237	0.0782586	-0.191487	0.253792
BTBD7_BTB268397	0.206861	-1.35016	0.403243	-2.68488	-1.223
BTBD7_BTB268397	1.11904	-0.124366	1.06221	0.0527247	-0.621275
BTBD7_BTB268397	-0.293302	-1.75059	-0.806382	-1.87425	0.0914325
BTBD8_BTB207300	-0.000811517	0.173301	0.622885	0.219942	0.576405
BTBD8_BTB207300	0.724229	0.258976	0.0476787	0.285263	-0.0461239
BTBD8_BTB207300	0.375578	0.361542	0.255634	0.359805	0.055335
BTBD8_BTB207300	0.833896	0.38274	-0.215078	-0.0851329	0.739095
BTBD8_BTB207300	0.354729	0.851364	-0.187701	0.669375	-0.342011
BTBD8_BTB207300	0.397827	0.0038946	0.169406	-0.0560722	-0.612902
BTBD8_BTB48121	0.125201	-0.351657	0.398332	0.0609069	0.748655
BTBD8_BTB48121	0.783689	0.548321	0.386763	0.15688	0.69495
BTBD8_BTB48121	1.318	-0.709037	-0.097655	-0.205196	-1.99609
BTBD8_BTB48121	0.449251	0.104896	0.0360547	0.211464	0.122288
BTBD8_BTB48121	0.02811	0.281116	0.369885	0.0348425	-0.255616
BTBD8_BTB48121	0.430704	0.861221	0.512711	-0.0152593	0.982065
BTBD9_BTB33137	0.0792837	0.618113	-0.70927	0.072186	0.167497
BTBD9_BTB33137	1.01752	0.0391752	-0.577648	-0.546303	-1.35439
BTBD9_BTB33137	-0.153931	-0.595114	-0.608345	-1.33909	-0.704772
BTBD9_BTB33137	-2.23582	-0.076087	0.747314	-1.22847	-1.06984
BTBD9_BTB33137	-0.153765	0.0337088	-0.712875	0.168629	0.0773977
BTBD9_BTB33137	0.70896	0.714913	-0.490591	-0.00146602	-0.402454
BTRC_Fbox	0.536858	0.147644	-0.478523	0.967795	0.311814
BTRC_Fbox	0.892318	-0.194338	0.0628779	0.390894	0.57277
BTRC_Fbox	0.484574	0.294365	0.243587	-0.340373	-0.748
BTRC_Fbox	-0.855331	0.618857	0.316764	0.0713684	-0.211512
BTRC_Fbox	-0.126573	-0.407871	0.572769	0.00566674	-0.284707
BTRC_Fbox	-0.150304	-0.525624	0.71823	-0.0725109	0.405319
CCIN_BTB18128	-0.486805	0.51379	0.0942046	-0.631068	0.632018
CCIN_BTB18128	-0.471299	0.485865	0.620681	0.226272	-0.335677
CCIN_BTB18128	0.141158	0.211214	-0.0317248	0.0539744	0.0803878
CCIN_BTB18128	0.0269895	0.495529	0.475158	0.492311	-0.285242
CCIN_BTB18128	0.336651	1.58472	-0.394526	1.35001	-0.289822
CCIN_BTB18128	0.585712	0.19742	0.105162	-0.149937	-0.00768498
CCNF_Fbox	-1.28787	-0.778908	-0.559205	-0.583943	0.0751683
CCNF_Fbox	-1.2812	-0.656259	-0.424955	-0.500849	0.566043
CCNF_Fbox	-0.623023	-0.643984	-1.72871	0.173196	0.747845
CCNF_Fbox	-0.962427	-1.42375	0.261887	-0.08996	0.0888203
CCNF_Fbox	-1.46994	-0.270874	-1.09766	-0.189458	0.0616702
CCNF_Fbox	-2.30114	-2.81157	-0.723429	-2.50276	-0.592514
CDK1_e5.1	-1.38833	-2.49544	-3.82558	-2.61856	-1.92944
CDK1_e6.1	-12.1319	-3.04868	-6.31496	-4.91811	-1.42907
CDK1_e7.1	-6.30503	-2.86724	-2.45634	-3.47359	-0.0919315
CDK9_e2.1	-4.36823	-0.968083	-3.98907	-1.40063	-2.5684
CDK9_e3.1	-4.17583	-1.11334	-6.16438	-0.399832	-1.43619
CDK9_e4.2	-2.07617	-2.7105	-3.07222	-3.2136	-9.52549
CDK9_e5.1	-5.18169	-1.17663	-2.71705	-2.45426	-2.09559
CDRT1_Fbox	0.484682	-0.471572	-0.299992	-0.224728	-0.115551
CDRT1_Fbox	-1.7457	-0.990297	0.347429	-0.273484	-3.88985
CDRT1_Fbox	-0.384985	-0.97892	0.392209	-0.788505	-0.618733
CDRT1_Fbox	-0.206582	-0.373402	0.555246	-1.14652	-2.04468
CIAO1_X	-10.733	-3.87863	-0.631197	-1.64174	-2.84405
CIAO1_X	-11.2384	-7.3193	-4.00245	-3.52861	-11.2958
CIAO1_X	-6.12402	-1.59161	-3.39494	-1.4053	-1.81387
CIAO1_X	-5.94419	-4.75458	-4.72248	-3.40684	-3.85094
CIAO1_X	-3.05186	-2.29902	-4.28952	-2.62584	-2.74517
CIAO1_X	-1.66221	-1.4304	-1.09189	-0.766116	-0.931338
CISH_SOCS	0.5549	-1.15094	-0.196986	-1.58245	-0.577286
CISH_SOCS	0.847681	-0.435753	0.431812	0.260364	0.158758
CISH_SOCS	0.728885	-0.0358067	0.0283387	-0.812597	-0.299348
CISH_SOCS	0.193969	0.0206066	0.0303736	-0.300751	-0.113963
CISH_SOCS	0.19301	0.0251077	0.354685	0.329289	-0.112907
CISH_SOCS	0.105403	-0.391528	0.575304	-0.398883	0.292487
CRBN_X	0.433867	-0.278758	-0.0891483	-0.228064	-0.157827
CRBN_X	0.0131713	-0.377327	0.671331	0.291903	0.777301
CRBN_X	1.13216	1.0779	1.84685	-0.853322	0.911964
CRBN_X	0.376004	-0.731421	0.00490201	-0.0970676	0.27273
CRBN_X	0.446613	-0.151654	0.0575665	-0.00161048	0.349744
CRBN_X	0.276108	0.327618	-0.208191	-1.03085	1.26197
cul1_cullin	-0.284784	-1.42036	-1.30434	-1.72574	-0.925107
cul1_cullin	-0.981315	-0.27165	-1.48813	0.00154827	-0.60045
cul1_cullin	-2.2455	-1.00789	-0.879157	-0.347512	-0.503638
cul1_cullin	-1.58906	-2.19977	-0.949382	-2.33844	-1.21745
cul1_cullin	-0.579756	-1.19817	0.988206	-0.163738	-0.347886
cul1_cullin	-1.72835	-0.766116	-3.77113	-0.294549	-0.173823
cul2_cullin	-1.95974	-0.0509754	-0.833438	0.613017	-2.0639
cul2_cullin	-3.87162	-4.92915	-2.80672	-1.61573	-1.6586
cul2_cullin	-11.043	-1.10082	-1.40055	-0.780444	-1.1218
cul2_cullin	-7.1518	-1.03126	-0.629178	-0.451895	-0.303826
cul2_cullin	-2.44509	-1.19971	-1.8397	-1.14005	-0.919511
cul2_cullin	-2.23738	0.230088	-0.871379	-0.211682	-0.906159
cul3_cullin	-2.02062	-3.11389	-3.24061	-0.368687	-3.5886
cul3_cullin	-2.33207	-0.954006	-3.24061	-0.0704259	-3.82468
cul3_cullin	-2.8334	-1.24845	-1.87656	-0.30858	-1.63059
cul3_cullin	-3.52974	-1.85677	-1.67076	-0.17264	-2.4662
cul3_cullin	-1.13808	0.230235	-2.991	0.337511	-1.87039
cul3_cullin	-0.573228	-0.920001	-1.45212	-0.500448	-2.098
cul4a_cullin	-0.399194	-0.32138	0.0570676	0.452057	0.173388
cul4a_cullin	-0.463291	-0.388574	0.79281	-0.120781	0.747216
cul4a_cullin	0.524623	-0.00209925	0.38109	0.208645	0.0352451
cul4a_cullin	-1.0442	-0.0763307	-1.01822	-0.802371	-0.126894
cul4a_cullin	-0.350431	-0.560519	0.134426	-2.53655	0.302922
cul4a_cullin	0.0266667	0.0734668	0.562442	0.233839	0.978117
cul4b_cullin	-0.551819	0.0885842	0.388625	0.482261	-0.188255
cul4b_cullin	0.491602	0.545704	0.0149181	0.0470921	-0.0859614
cul4b_cullin	1.32316	0.831565	-0.0365214	0.0846542	0.269296
cul4b_cullin	0.144186	-0.769263	0.188445	-0.229638	0.463832
cul4b_cullin	0.225877	0.0701015	-0.148281	0.0477997	-0.371455
cul4b_cullin	0.372922	-0.172095	-0.196635	-0.842033	1.23207
cul5_cullin	0.819473	-0.101235	0.195375	-0.058441	0.122399
cul5_cullin	0.0768019	-0.109557	0.361476	-0.438573	0.480348
cul5_cullin	0.408591	0.375612	-0.265637	0.139798	-0.212022
cul5_cullin	-0.359861	-0.678011	0.0228984	-0.179551	-1.5677
cul5_cullin	0.575981	-0.379144	0.607066	-0.31593	-0.377196
cul5_cullin	0.112959	0.444891	0.65886	-0.368872	0.146166
cul7_APC10-CUL7	-1.63751	-1.06709	-0.750287	-0.863461	-0.271823
cul7_APC10-CUL7	-3.92644	-1.32795	1.09437	-0.420838	-0.206968
cul7_APC10-CUL7	0.0717501	0.0502884	-0.565593	-0.808302	0.268931
cul7_APC10-CUL7	-1.74826	-0.176787	0.00569808	-0.755448	0.195462
cul7_APC10-CUL7	-0.0778318	-1.27372	0.450549	-0.298297	0.274119
cul7_APC10-CUL7	-1.29926	-0.623597	-0.440382	-0.675872	-0.224426
cul7_cullin	-2.413	-0.806207	0.0699553	-0.188908	1.17713
cul7_cullin	0.186832	-0.419833	0.414023	-0.616974	1.1619
cul7_cullin	-1.076	-0.393448	0.267411	-0.964439	-0.961149
cul7_cullin	-0.98145	-0.853904	-0.423157	-0.328149	-0.489923
cul7_cullin	-0.413495	0.747326	0.281719	-0.112902	-0.639997
cul7_cullin	-0.550146	-0.501007	0.181919	-0.645689	0.461175
cul9_APC10-like	-0.581963	-0.780462	-0.555362	-0.312874	-0.19276
cul9_APC10-like	-2.20721	-1.36684	-0.161662	-0.994895	-0.80566
cul9_APC10-like	-0.427753	-0.355125	-0.774147	-0.57643	0.108074
cul9_APC10-like	-0.981334	-0.608374	-0.27378	-0.751802	0.387347
cul9_APC10-like	-0.311147	-0.184309	-0.426625	-0.66517	-0.497425
cul9_APC10-like	-1.2131	0.267594	0.118074	-0.0424481	0.395067
cul9_cullin	0.21235	0.099416	0.0129853	-0.346173	-0.00294371
cul9_cullin	-4.00272	-0.403259	-1.66638	-3.24747	-1.70218
cul9_cullin	0.461208	0.588217	0.414739	-0.0528499	0.621851
cul9_cullin	-10.4305	-0.201088	-1.18172	-1.15897	-1.02412
cul9_cullin	0.134004	0.241331	-0.274675	0.175165	-0.452342
cul9_cullin	0.089266	0.12003	0.409641	-0.47263	-0.0332331
DCAF1_X	-2.25884	-1.38148	-2.01384	-0.894138	-1.47921
DCAF1_X	-8.64386	-1.8855	-6.41054	-7.90689	-8.37504
DCAF1_X	-10.1137	-2.80254	-1.91131	-9.24793	-1.62197
DCAF1_X	-5.02933	-1.15839	-3.07886	-2.15724	-1.37333
DCAF1_X	-0.701708	-2.3663	-1.7101	-1.61594	-1.75526
DCAF1_X	-0.732481	-1.88561	-2.90804	-0.364506	-0.807705
DCAF10_X	0.726297	0.228356	-0.325198	-0.320603	0.950504
DCAF10_X	0.416306	-0.17755	0.0118873	0.129454	0.385876
DCAF10_X	0.416283	-0.657864	0.805399	0.117155	0.883727
DCAF10_X	0.839744	0.00599292	0.206746	0.139863	0.152454
DCAF10_X	0.124113	0.571322	1.36765	0.461162	0.361336
DCAF10_X	-0.735925	-0.487692	-0.443347	-0.0125592	-0.679517
DCAF11_X	1.30026	0.243791	-0.233118	0.240699	-1.84795
DCAF11_X	0.436114	0.00308534	-0.254708	-0.124186	-0.237966
DCAF11_X	0.872004	0.604873	-0.931285	-0.493651	-0.320818
DCAF11_X	-0.439402	-0.998913	-0.369599	-0.346294	-1.08833
DCAF11_X	0.236603	0.203749	0.76244	0.160097	0.253519
DCAF11_X	0.726538	0.49125	-0.0834666	0.213634	-0.289945
DCAF12_X	-0.769582	-1.11142	0.764841	-0.0924782	0.555596
DCAF12_X	1.10927	-1.37799	-0.216766	0.0427632	0.166533
DCAF12_X	-0.038269	0.249618	0.635194	-0.200764	-0.379138
DCAF12_X	0.127061	-0.367506	-0.140872	-0.115885	-0.357754
DCAF12_X	-2.39455	0.838953	-0.566841	-0.985212	-0.118618
DCAF12_X	0.568225	0.556226	-0.0354985	0.568164	0.127103
DCAF13_X	-1.44127	-0.125192	0.228721	0.121381	0.270238
DCAF13_X	-6.54862	-10.6294	-1.56023	-4.85854	-10.7781
DCAF13_X	-11.5632	-0.862228	-4.12514	-0.732899	-3.3706
DCAF13_X	-0.914499	-2.0512	-1.91868	-3.02092	-2.05318
DCAF13_X	-11.3174	-2.52783	-2.49663	-5.70269	-4.00186
DCAF13_X	-4.92218	-1.86064	-6.76417	-8.11781	-1.85348
DCAF15_X	-2.93433	-2.46537	-1.00727	-0.310801	-0.0648666
DCAF15_X	-0.957348	0.0418354	-0.653067	0.082197	0.657368
DCAF15_X	-3.33865	-0.790879	-1.41807	0.610933	-0.0629394
DCAF15_X	-0.579284	-1.06599	-0.768181	-0.482844	-0.134458
DCAF15_X	-2.55566	-1.58205	-1.4871	-0.70031	0.187165
DCAF16_X	0.684477	0.76086	0.481246	-0.779066	-0.176964
DCAF16_X	0.187182	-0.0403593	0.126132	-0.134926	-0.192527
DCAF16_X	-0.179384	-0.188653	0.116113	-0.0983484	0.139548
DCAF16_X	1.65082	-0.0161063	0.142131	-0.188728	-0.152735
DCAF16_X	-0.550118	0.0297874	0.584623	0.239042	0.656522
DCAF16_X	-0.733455	-0.137846	-0.132722	-0.121745	0.370235
DCAF17_X	0.677727	-0.0461969	0.247265	0.519595	-0.231494
DCAF17_X	-0.0359614	-0.586901	0.295813	0.418934	0.171165
DCAF17_X	0.167322	0.711819	0.443885	0.51992	0.308639
DCAF17_X	1.86151	0.500173	0.46634	0.960921	-1.1743
DCAF17_X	0.585298	0.197089	0.327839	-0.231286	0.0179395
DCAF17_X	-0.557656	0.644327	0.389674	0.408416	0.449881
DCAF4_X	-0.0659629	-0.433639	-0.125136	-0.595398	-0.301779
DCAF4_X	0.225005	-0.227972	-0.463632	-0.60729	0.108442
DCAF4_X	-0.712389	0.0897211	-0.55577	0.480614	0.273247
DCAF4_X	-0.00631916	-0.251541	-0.434423	-1.15583	0.370425
DCAF4_X	-0.184388	-1.24459	0.215901	-1.20454	-1.05618
DCAF4_X	0.558175	0.0759914	-0.043507	-0.642994	-1.4422
DCAF5_X	0.423414	-0.642717	-0.336869	0.394041	-0.0334826
DCAF5_X	-0.73078	-3.30197	-0.445433	-0.215786	-0.665956
DCAF5_X	0.226962	-0.411844	-0.0581699	-0.508875	0.292564
DCAF5_X	0.0494419	0.462005	0.424249	0.892789	0.465185
DCAF5_X	-0.431719	0.153667	-0.197839	0.0128641	0.809012
DCAF5_X	0.237722	0.704081	0.275551	0.535077	0.310628
DCAF6_X	0.848831	-0.418716	0.0708797	-0.21662	0.308923
DCAF6_X	-1.47617	-0.210016	-0.506322	0.515515	0.293694
DCAF6_X	-0.430846	-0.426889	-0.851862	-0.632223	0.377609
DCAF6_X	-0.253128	-0.330705	-0.0268337	-1.54053	-0.101551
DCAF6_X	-0.142375	0.909576	-0.738113	-1.23673	0.461439
DCAF6_X	-1.91844	0.228343	0.26574	-0.722537	0.0397259
DCAF7_X	-1.1866	-2.71588	-1.56348	-0.149405	-0.492669
DCAF7_X	-0.471791	-1.95295	-3.36614	-0.892152	-1.90334
DCAF7_X	-3.10209	-1.74025	-3.80809	-0.420169	-1.85723
DCAF7_X	-3.80725	-1.94316	-3.45837	-0.719093	-2.82309
DCAF7_X	-0.263919	0.880903	-1.03652	0.835616	-0.0117883
DCAF7_X	-0.641163	-0.816044	-2.24061	0.45695	-0.777137
DCAF8_X	-0.976466	0.191094	-0.201085	-0.661064	-0.952436
DCAF8_X	-0.582382	-0.908589	0.804638	0.22096	-0.573052
DCAF8_X	0.947756	-0.351684	0.0533579	0.000922372	-0.149621
DCAF8_X	0.97057	-0.198798	-0.15945	-0.567204	0.354798
DCAF8_X	0.390368	0.313643	-0.0754104	-0.410174	0.401311
DDA1_X	0.788863	-0.17508	0.0833175	0.344467	0.711592
DDA1_X	-2.09723	-0.911798	-0.252686	-0.538863	-0.61707
DDA1_X	-2.95675	-1.65227	-0.763799	-0.509639	-0.897206
DDA1_X	-1.97115	-0.406779	-0.65565	0.162844	0.698081
DDA1_X	0.259358	-0.277242	-0.25535	-0.939473	-1.10718
DDA1_X	-1.46401	-0.355806	0.229069	-0.0152336	-0.00617804
DDB1_WDrepeat	-9.43463	-4.13243	-1.23561	-3.6075	-3.24802
DDB1_WDrepeat	-2.67253	-2.46703	-2.48388	-3.18332	-2.21363
DDB1_WDrepeat	-4.56131	-1.60469	-1.33233	-2.52333	-1.87391
DDB1_WDrepeat	-3.23523	-1.53073	-1.61612	-2.40394	-1.52583
DDB1_WDrepeat	-2.35486	-1.52662	-1.72709	-2.18204	-1.41489
DDB1_WDrepeat	-3.98388	-1.06105	-1.34092	-2.09315	-0.145533
DDB2_X	-1.5141	-0.374889	1.07166	-0.275994	1.29391
DDB2_X	0.758355	0.0186761	0.362335	-0.14338	0.954491
DDB2_X	-0.114172	-0.662667	-0.218698	0.0467154	-0.639209
DDB2_X	-0.460819	-1.28445	0.172921	-0.470078	-0.152025
DDB2_X	-0.299904	-0.452492	-0.65565	0.464924	0.348929
DDB2_X	1.27619	-0.377881	0.421042	-0.422213	-0.598551
DET1_X	-1.02801	-0.0535331	-0.265416	-0.875764	-0.817581
DET1_X	-0.445365	0.301223	-0.324591	-0.749509	-0.186445
DET1_X	-1.26975	-0.00445808	0.361423	0.80534	-1.34606
DET1_X	0.2379	-0.262963	0.306649	-0.0549924	-0.129691
DET1_X	-0.706277	-0.942433	0.29912	-0.0395982	-0.75616
DET1_X	-1.44932	0.495793	-0.235612	1.2839	1.19123
DTL_X	-0.786747	-1.61511	-1.21595	-1.16258	-2.18974
DTL_X	-10.6847	-5.66233	-2.20108	-2.25813	-1.63193
DTL_X	-7.8845	-1.9494	-9.58046	-3.15148	-0.200011
DTL_X	-4.12917	-1.3833	-8.63293	-8.14742	-2.0301
DTL_X	-3.24215	-2.14148	-8.34914	-3.84423	-3.27782
DTL_X	-0.930341	-0.440452	-3.37101	-0.906266	-0.242052
ECT2L_Fbox	-1.0506	1.05598	-0.340864	0.736137	-1.46865
ECT2L_Fbox	-0.698083	-0.871724	-0.343834	0.0928282	-1.81164
ECT2L_Fbox	-0.0813416	-0.389139	0.354766	0.808772	0.961555
ECT2L_Fbox	-0.0406041	0.400953	0.044002	0.209922	0.271869
ECT2L_Fbox	-1.18383	-0.249638	0.230371	0.470974	-1.42102
ECT2L_Fbox	0.30389	0.399323	-0.383167	0.513844	-0.158317
EED_X	-0.0727296	-0.596358	-1.11286	0.722303	-0.741547
EED_X	0.446697	-0.706352	-1.23461	-0.184733	-0.654545
EED_X	-1.3514	-0.604046	-0.13281	0.147807	-2.0114
EED_X	-3.97246	-1.37842	-1.10613	0.0716522	-1.87314
EED_X	-1.33567	-0.334409	-1.8316	-0.264112	-0.846376
EED_X	-2.82244	-0.437746	-1.70411	-0.155403	-1.73756
ELOA1_BC&Cul	-0.152287	-1.89697	0.599163	-0.0363068	1.34777
ELOA1_BC&Cul	0.35555	-0.7221	-1.51815	0.0568054	-0.65531
ELOA1_BC&Cul	0.382627	-0.223715	0.655551	0.172438	0.471505
ELOA1_BC&Cul	0.362752	-0.312237	-0.677024	0.236675	0.721396
ELOA1_BC&Cul	0.409174	-0.842623	0.147751	0.467841	0.808514
ELOA1_BC&Cul	0.57606	-0.408739	0.664139	0.267653	1.87128
ELOA2_BC&Cul	0.137978	-0.695788	-0.125136	-1.38125	-0.613745
ELOA2_BC&Cul	-0.460545	0.563794	0.100911	0.0850911	-0.0660538
ELOA2_BC&Cul	0.297962	0.871383	-0.0644881	-0.0251867	-0.0170115
ELOA2_BC&Cul	0.383918	-0.352448	-0.492592	0.313872	-0.243467
ELOA2_BC&Cul	-0.363674	0.0366621	0.586385	-0.244904	0.278325
ELOA2_BC&Cul	0.796262	-0.197481	0.349057	0.393002	0.349579
ELOA3_BC&Cul	-1.16234	-2.15463	-0.457711	-0.23205	-1.11999
ELOA3_BC&Cul	-0.0650903	-0.317651	-0.290654	0.544076	0.318087
ELOA3_BC&Cul	0.058524	-1.08564	-1.70718	0.541965	-0.189862
ELOA3_BC&Cul	-1.48883	-2.22276	-1.47643	-1.13809	-1.51487
ELOA3_BC&Cul	-0.124902	0.236436	-1.58272	-0.594097	1.28174
ELOA3_BC&Cul	-4.46342	-1.41738	-2.24061	-7.45943	0.144024
ENC1_BTB36144	0.147232	-0.174038	-0.464458	-0.627935	-0.257321
ENC1_BTB36144	0.266601	0.292689	0.1648	0.28937	0.72169
ENC1_BTB36144	0.980461	-0.524155	-0.0547464	-0.368148	0.0537127
ENC1_BTB36144	0.552272	-0.237701	-0.674634	0.501426	0.41977
ENC1_BTB36144	0.0499971	0.232942	-0.0423622	-0.249238	0.103457
ENC1_BTB36144	-0.473555	0.313699	-0.227879	-0.33271	0.676111
ERCC8_X	-0.446257	-0.774327	0.41855	0.38266	0.283214
ERCC8_X	-1.2176	0.485729	0.406277	0.548304	-0.478034
ERCC8_X	0.176312	0.475227	-0.151921	0.726622	0.617668
ERCC8_X	0.646759	-0.145558	0.0690498	0.0076559	0.387292
ERCC8_X	0.301673	-0.098893	0.72687	0.0553441	0.295074
ERCC8_X	-0.424444	-0.138525	-0.270157	0.660116	0.254578
FBXL12_Fbox	-0.147132	-0.390928	1.69624	0.686249	0.488728
FBXL12_Fbox	0.235575	-1.35213	-0.255113	-1.03167	0.121925
FBXL12_Fbox	0.372365	-0.758897	-0.583082	-0.0945474	-1.00848
FBXL12_Fbox	0.298735	-0.221034	-0.0320979	0.332164	-0.318082
FBXL12_Fbox	0.452354	-0.261311	0.0631678	0.515235	-0.603259
FBXL12_Fbox	-0.733664	-0.947543	-0.381431	0.369866	-0.0483483
FBXL13_Fbox	1.52496	0.415627	-0.0683667	0.763447	0.842825
FBXL13_Fbox	0.965344	0.410002	0.0979458	1.4192	0.990156
FBXL13_Fbox	-0.142725	0.226704	0.318937	0.333132	0.502601
FBXL13_Fbox	0.0592645	0.197151	0.276422	-0.100508	0.496874
FBXL14_Fbox	-0.695805	0.0986426	-0.264329	-0.90119	0.0276435
FBXL14_Fbox	-0.662868	0.264655	-0.110414	-0.134726	-0.304023
FBXL14_Fbox	0.23869	-0.750486	-0.44665	-0.604791	-0.755966
FBXL14_Fbox	0.132049	0.258775	0.241375	-0.396987	0.184576
FBXL14_Fbox	0.20221	-0.948503	-0.0926229	-0.506175	0.811944
FBXL14_Fbox	-0.754521	-0.246713	-0.54354	-1.30749	-0.227707
FBXL15_Fbox	-1.01151	0.32858	0.305233	0.257174	0.596456
FBXL15_Fbox	-2.79003	-0.923509	-1.74922	0.532169	0.0838463
FBXL15_Fbox	-0.0932223	-0.337868	0.0696096	-0.449501	-0.653709
FBXL15_Fbox	0.211941	0.0893911	0.719094	0.106716	0.410509
FBXL15_Fbox	-0.36153	0.725802	1.25124	-0.462653	-1.9747
FBXL15_Fbox	0.176729	-0.491897	-0.146431	1.0532	-1.22091
FBXL16_Fbox	-0.651411	-0.448131	0.14287	-0.363905	-0.0583906
FBXL16_Fbox	-0.398201	0.407353	-0.762963	-0.117365	-1.0918
FBXL16_Fbox	-0.412497	-0.876473	0.0461587	-1.48221	0.856
FBXL16_Fbox	0.445714	-0.911301	1.07529	-1.35333	-1.36336
FBXL16_Fbox	0.0493468	0.396676	-0.882657	0.451395	0.284213
FBXL16_Fbox	1.22734	-0.580123	0.248245	1.37267	0.121882
FBXL17_Fbox	0.686463	0.336284	0.459004	0.449086	1.03729
FBXL17_Fbox	0.15387	-0.362052	-0.193626	0.588158	0.455592
FBXL17_Fbox	0.648346	-0.427488	0.626813	0.113536	0.44177
FBXL17_Fbox	1.6294	-1.2558	-0.00414536	0.48105	0.418811
FBXL17_Fbox	-0.617127	0.432115	0.749333	0.464458	1.16908
FBXL17_Fbox	-0.240945	-0.426919	0.448905	0.339759	-0.474336
FBXL18_Fbox	-0.0103007	0.181952	-0.505475	0.357323	-0.314961
FBXL18_Fbox	-0.014507	-1.47701	0.0042246	-1.1216	-0.183566
FBXL18_Fbox	0.33511	0.12619	0.555708	0.385481	0.433477
FBXL18_Fbox	0.755573	0.717688	0.240514	0.282015	0.140749
FBXL18_Fbox	1.09631	0.460238	0.387976	0.0810457	0.0430471
FBXL18_Fbox	-0.158653	0.201169	0.0664419	0.171411	0.887474
FBXL19_CXXC5077	0.150778	0.0386499	-0.789952	0.732021	2.43729
FBXL19_CXXC5077	-1.29095	-2.43405	-0.156443	-0.52333	-1.82044
FBXL19_CXXC5077	-0.903546	-0.361929	0.272847	-0.256488	0.424219
FBXL19_CXXC5077	-1.64215	-1.31513	0.225705	-1.15025	-1.05239
FBXL19_CXXC5077	-1.9853	-1.61757	-0.284202	-0.489073	-0.745906
FBXL19_CXXC5077	-0.321524	-0.4542	-0.122256	0.0464338	-0.262558
FBXL19_Fbox	-2.68615	-1.97331	-1.75641	-2.27126	-1.17309
FBXL19_Fbox	-1.68179	-0.158329	-0.758051	-2.16344	-0.268941
FBXL19_Fbox	-1.55411	0.138616	0.0776112	0.529919	0.204041
FBXL19_Fbox	-1.20128	0.504148	0.339113	0.535031	0.237657
FBXL19_Fbox	-1.12633	-0.897505	0.335736	-0.0218431	-0.516766
FBXL19_Fbox	-3.11359	-2.54422	1.13636	-1.75891	-1.58078
FBXL19_Phd	-1.33587	-0.837968	-2.18617	0.1793	0.142288
FBXL19_Phd	-0.96987	-0.686938	-0.50571	-0.923283	-0.652349
FBXL19_Phd	-0.759483	-0.866201	0.058451	-0.00631426	-0.0973806
FBXL19_Phd	-0.187295	-1.49881	-0.65565	-0.938864	-0.734747
FBXL19_Phd	-1.17578	-1.45643	-0.257209	-0.476746	-1.2026
FBXL19_Phd	-1.34811	-1.60259	-1.10545	0.00884986	-1.79414
FBXL2_Fbox	-0.0952145	0.322241	0.48683	0.858828	0.386448
FBXL2_Fbox	0.448713	0.324369	0.275326	0.300284	0.798204
FBXL2_Fbox	0.188384	-0.260397	-0.215216	0.447003	-0.460894
FBXL2_Fbox	0.365698	0.120842	0.255428	0.513486	0.409235
FBXL2_Fbox	0.00853478	-0.325067	-0.542883	-0.151193	0.286694
FBXL20_Fbox	0.300477	-0.123059	0.13681	-0.36591	0.387538
FBXL20_Fbox	0.21378	-0.764368	-0.320581	0.41165	0.324732
FBXL20_Fbox	-1.73939	0.0809994	-0.0728269	0.824513	0.328308
FBXL20_Fbox	0.701855	0.49378	-0.0373294	-0.277102	0.635384
FBXL20_Fbox	1.15264	0.427266	0.32943	0.593447	0.317489
FBXL20_Fbox	0.394509	0.560438	0.762247	0.412584	1.2809
FBXL21_Fbox	-0.897356	-1.10546	-0.883396	0.269093	-0.33334
FBXL21_Fbox	-0.191204	0.883816	0.606598	-0.330236	-0.680825
FBXL21_Fbox	0.339168	0.534147	1.21882	0.704423	0.65044
FBXL21_Fbox	-0.657114	-0.643234	0.94827	0.768621	0.738943
FBXL21_Fbox	0.802915	0.661672	0.0300898	0.303553	0.461242
FBXL21_Fbox	0.164199	0.115729	0.290858	0.286109	0.983867
FBXL22_Fbox	-0.83997	-0.58617	0.183722	-0.362888	-0.441741
FBXL22_Fbox	-0.079443	-0.550537	-0.348369	0.0314721	0.329687
FBXL22_Fbox	0.386806	0.291423	0.29273	-0.478063	0.214893
FBXL22_Fbox	0.583317	0.306387	0.176927	-0.0159564	0.247132
FBXL22_Fbox	-1.68572	-0.287937	-0.0407984	-1.05073	0.0569997
FBXL22_Fbox	0.532555	0.314296	-0.209317	0.733311	0.700494
FBXL3_Fbox	-0.19997	-0.423567	-0.335117	0.433545	0.271805
FBXL3_Fbox	0.0882439	0.238913	0.261887	-0.104467	-0.620943
FBXL3_Fbox	0.475979	0.496842	1.27771	0.0151782	0.265582
FBXL3_Fbox	-0.654858	-1.36267	0.569193	-0.215061	-0.725681
FBXL3_Fbox	-0.816802	-0.258755	0.873231	-0.117156	-0.17432
FBXL3_Fbox	-0.765191	0.327921	0.522867	-0.00761756	0.406512
FBXL4_Fbox	-1.6768	-1.19779	-0.112508	-0.0663059	0.186917
FBXL4_Fbox	-0.105339	-0.147025	0.0507141	0.410421	0.347696
FBXL4_Fbox	-0.944031	1.25848	0.723888	0.66079	0.482933
FBXL5_Fbox	0.666917	0.319117	#NUM!	-0.460991	-1.52518
FBXL5_Fbox	-0.115726	-0.527323	-0.172636	-0.248498	-0.143889
FBXL5_Fbox	0.10671	0.124166	0.260254	-0.0101226	0.473505
FBXL5_Fbox	0.351828	-0.550161	0.256959	-0.0690509	0.539802
FBXL5_Fbox	-0.278405	0.893993	0.4508	0.648221	0.675855
FBXL5_Fbox	-0.0956112	-1.37104	0.449979	-0.100676	-0.118476
FBXL6_Fbox	-1.52614	-0.666132	0.326958	-0.348328	0.205748
FBXL6_Fbox	-0.767488	-0.635591	0.0509415	-0.180887	0.088543
FBXL6_Fbox	-1.52137	-0.554641	0.78993	-0.796694	0.504857
FBXL6_Fbox	-1.52234	-0.979128	0.38262	-0.540024	0.19041
FBXL6_Fbox	-0.450599	0.0722474	-0.105908	0.577984	0.246975
FBXL6_Fbox	-0.412502	-2.31182	0.681708	-1.13249	-0.578768
FBXL7_Fbox	-0.586294	0.835587	-0.361779	-0.526495	-0.190369
FBXL7_Fbox	-0.115512	0.174573	-0.451292	0.554311	0.745125
FBXL7_Fbox	-0.617539	-0.492941	-0.10038	-0.37508	0.308609
FBXL7_Fbox	0.467115	0.171805	-0.36927	0.330671	-0.390342
FBXL7_Fbox	0.717952	0.0664206	-0.201085	0.787819	0.289033
FBXL7_Fbox	-0.239304	0.489066	0.487307	-0.297812	0.382464
FBXL8_Fbox	-0.43926	-0.361893	-0.839515	0.721291	0.468779
FBXL8_Fbox	0.09379	-0.00707877	-0.100225	-0.301711	-0.0620491
FBXL8_Fbox	-0.889841	-0.49135	-0.286952	-0.465039	0.396792
FBXL8_Fbox	-0.918358	1.03506	-0.888231	0.195921	0.471243
FBXL8_Fbox	0.494769	-0.476909	0.196027	0.289987	0.387339
FBXL8_Fbox	0.759462	0.167329	0.130946	0.347989	0.855842
FBXO10_Fbox	-3.39098	-0.516661	-0.456342	-1.62185	0.249305
FBXO10_Fbox	-0.334359	-0.148682	0.258853	-0.462022	-0.393782
FBXO10_Fbox	-0.973936	0.079432	-1.21677	0.468133	-0.595433
FBXO10_Fbox	-0.170853	-0.0810544	0.127485	-0.101562	0.0950607
FBXO10_Fbox	-0.0751821	0.454692	0.386748	-0.0461484	0.119344
FBXO10_Fbox	-0.0590858	-0.475818	0.302285	-1.27634	0.099898
FBXO11_Fbox	-3.31158	-5.87586	-0.0916186	-0.717315	-2.73139
FBXO11_Fbox	0.471189	0.56975	0.953909	1.32765	1.2717
FBXO11_Fbox	-1.59858	0.394514	0.757159	1.51207	-0.77348
FBXO15_Fbox	0.409087	0.581452	0.25302	-0.179253	0.104091
FBXO15_Fbox	0.554895	0.112318	0.220639	-0.916846	-0.15028
FBXO15_Fbox	0.109604	0.758693	0.335798	0.399461	0.797112
FBXO15_Fbox	0.0735431	0.426079	-0.0838541	-0.113758	-0.0245818
FBXO15_Fbox	0.0340567	0.524932	0.491191	0.480268	-0.0129055
FBXO16_Fbox	0.0326734	0.108911	-0.213718	0.223653	0.288999
FBXO16_Fbox	0.307383	0.729718	-0.34531	0.119705	0.532998
FBXO16_Fbox	-0.971652	-0.977249	0.362728	-0.105692	1.09062
FBXO16_Fbox	0.261643	-0.0632833	0.257529	0.0883698	0.327268
FBXO16_Fbox	0.799585	0.226977	0.830113	0.0685304	1.03576
FBXO16_Fbox	-0.358895	-0.330788	0.209639	0.226781	-0.402046
FBXO17_Fbox	-0.150893	-0.0695505	0.459827	-0.519206	-0.362203
FBXO17_Fbox	-0.0293162	0.542994	0.406446	-0.0987248	0.251018
FBXO17_Fbox	0.409454	0.756397	0.386994	0.360088	0.328202
FBXO17_Fbox	-0.531064	-0.417382	0.322608	-0.767114	-0.662695
FBXO17_Fbox	-2.49006	-0.26563	-0.288141	-0.173823	0.30968
FBXO17_Fbox	-0.317484	-1.43898	0.290578	-0.480902	-0.711258
FBXO18_Fbox	0.312898	-0.692437	-0.596757	-0.251283	0.125808
FBXO18_Fbox	-0.548375	-0.429128	0.132977	0.186473	-0.660888
FBXO18_Fbox	0.601235	-0.0249034	0.205092	-0.794753	-0.487211
FBXO18_Fbox	0.061879	0.00881698	-0.472747	-0.0837776	0.197994
FBXO18_Fbox	0.309801	-0.0977023	0.351336	-0.324139	0.310678
FBXO18_Fbox	0.637487	-0.252642	-0.0229122	-0.535607	0.701411
FBXO2_Fbox	-3.13214	-1.26866	0.745003	-1.03631	-0.585414
FBXO2_Fbox	-1.41622	-0.207232	-4.29506	-0.587298	-0.274204
FBXO2_Fbox	-1.67514	-0.821604	0.33452	-0.699951	-1.4448
FBXO2_Fbox	0.112751	-0.500449	0.168778	-0.547377	0.407558
FBXO2_Fbox	-0.115289	0.311797	0.444953	-0.0764509	-0.174995
FBXO2_Fbox	0.926297	0.0500217	-2.25322	-0.0395107	0.661122
FBXO21_Fbox	1.29001	-0.142692	-0.0689653	-0.00421181	-0.937302
FBXO21_Fbox	0.396954	-0.017046	-0.0328269	0.30261	-0.10275
FBXO21_Fbox	-0.04061	0.456549	0.0324055	0.308703	0.352889
FBXO21_Fbox	-0.957118	-0.743812	-1.01179	-0.178553	-0.383323
FBXO21_Fbox	-1.18642	-1.6459	-0.544289	0.0168629	-0.0453309
FBXO21_Fbox	0.187895	0.354604	-0.461003	0.36206	-0.0261395
FBXO22_Fbox	-1.83287	0.563826	0.904288	0.902161	0.715494
FBXO22_Fbox	-0.252786	-2.76313	-0.161093	0.222282	-0.350852
FBXO22_Fbox	-1.06173	-0.905174	0.424687	-0.00583577	-0.506507
FBXO22_Fbox	-0.374481	-0.401194	-0.293388	0.300794	0.189753
FBXO22_Fbox	-0.339701	-1.29296	0.249217	0.136331	-0.556465
FBXO22_Fbox	-0.280171	0.0251027	1.04803	0.0622218	0.400912
FBXO24_Fbox	0.692129	0.46655	0.514934	0.246328	0.624527
FBXO24_Fbox	-2.74982	-0.785457	1.35765	1.21668	0.614838
FBXO24_Fbox	-1.30462	0.318739	0.214289	-0.725237	-0.744108
FBXO24_Fbox	0.111891	0.0271968	0.916431	-0.112723	0.499966
FBXO24_Fbox	0.470739	0.00622126	-0.397969	-0.113387	0.570344
FBXO24_Fbox	0.213802	0.370323	0.196792	0.0816481	-0.79569
FBXO25_Fbox	-0.010143	-0.308365	0.364249	-0.0203995	-0.182406
FBXO25_Fbox	0.267951	-0.267327	0.432117	-0.597322	0.259042
FBXO25_Fbox	-0.15989	-0.337344	0.340198	0.202295	0.380501
FBXO25_Fbox	-3.46854	-1.52416	-1.07623	-1.1755	-2.65179
FBXO25_Fbox	-0.359813	-1.00289	0.236201	-0.946891	-1.40585
FBXO25_Fbox	-0.452911	-0.471742	0.338747	0.0219976	0.122491
FBXO27_Fbox	-0.443249	-0.335023	1.00731	0.50126	-0.898709
FBXO27_Fbox	-1.87326	-0.813675	-1.34627	-1.9958	-0.227068
FBXO27_Fbox	-0.817526	-1.53272	-0.764585	-1.62653	-0.500797
FBXO27_Fbox	-0.817294	-1.06586	-0.387806	-0.938787	-0.463914
FBXO27_Fbox	0.410387	0.25	-0.0688033	0.502949	-0.988142
FBXO27_Fbox	-0.978011	-0.322101	-0.609415	-0.105038	0.118911
FBXO28_Fbox	0.344862	-0.304041	-0.188661	-0.742563	0.454269
FBXO28_Fbox	-0.0409043	-0.0658581	0.722649	-0.372295	0.00239634
FBXO28_Fbox	1.20378	-0.0609951	0.593306	0.345229	1.3785
FBXO28_Fbox	0.707208	0.44255	0.0551854	-0.0768884	0.407671
FBXO28_Fbox	0.913398	-0.223533	-0.375543	0.234184	-0.684426
FBXO28_Fbox	-0.528003	0.940399	0.32682	-0.495151	-0.854607
FBXO3_Fbox	-0.0448398	0.221116	0.520199	0.382539	0.819659
FBXO3_Fbox	-0.875505	-2.01042	0.227536	-0.519618	0.442542
FBXO3_Fbox	-0.653889	-0.146726	-0.141727	0.452046	0.356367
FBXO3_Fbox	-0.0188272	-0.125224	0.540214	0.113703	-0.139848
FBXO3_Fbox	-0.630147	0.231869	0.27934	0.580379	-0.141859
FBXO3_Fbox	0.298204	0.137399	-0.381028	0.0763488	0.326915
FBXO30_Fbox	0.127357	-0.322756	0.245187	0.406653	0.268627
FBXO30_Fbox	-0.110256	0.293447	0.211971	0.26052	0.809157
FBXO30_Fbox	-0.0871938	-0.393582	0.624305	0.0390239	0.171539
FBXO30_Fbox	0.275181	0.20571	0.958167	0.141533	0.493467
FBXO30_Fbox	-0.328898	-0.132663	0.287947	-0.0793063	0.0922711
FBXO30_Fbox	0.00442799	0.931976	-0.15315	0.265998	1.78739
FBXO31_Fbox	0.00085728	-0.453586	-0.443106	-0.632216	0.589246
FBXO31_Fbox	-0.069682	-0.716336	0.433697	0.454143	-0.610146
FBXO31_Fbox	0.0416654	0.112697	-0.569593	0.204995	0.286217
FBXO31_Fbox	0.0725214	0.270743	-0.324844	0.419492	0.497464
FBXO31_Fbox	-0.449225	0.324599	0.929312	-0.484218	-0.624666
FBXO31_Fbox	-0.386955	0.076396	0.0866486	0.119027	0.123386
FBXO32_Fbox	-0.13051	0.342493	1.07462	0.084576	1.21689
FBXO32_Fbox	0.11587	-0.998103	-0.987632	0.405578	0.604537
FBXO32_Fbox	0.0380958	-0.299031	-0.0686343	-0.162976	-0.471804
FBXO32_Fbox	-0.481492	-0.808918	0.381489	-0.273204	-0.22183
FBXO32_Fbox	-1.10791	0.981792	-0.773913	-1.27387	1.16943
FBXO33_Fbox	-0.200461	-0.119131	-0.444754	-0.242734	-0.222082
FBXO33_Fbox	0.0757935	0.156602	0.700598	0.172896	0.146953
FBXO33_Fbox	-0.730402	0.0853934	0.293366	-0.320821	-0.601728
FBXO33_Fbox	-0.24737	0.238645	0.276719	0.184559	0.165371
FBXO33_Fbox	0.15416	0.408886	-0.0853347	1.34196	0.00488523
FBXO33_Fbox	1.71495	0.818671	0.11423	0.207037	0.830571
FBXO34_Fbox	0.374503	-0.169498	0.379768	0.110604	0.310584
FBXO34_Fbox	-0.337192	-0.163085	-0.052986	-0.461639	-0.975152
FBXO34_Fbox	-1.13115	0.187779	0.454267	-0.397398	-0.364991
FBXO34_Fbox	0.375817	0.356882	0.265654	0.015192	-0.000260968
FBXO34_Fbox	0.16003	0.314926	-0.42098	0.211701	0.903913
FBXO34_Fbox	0.452224	0.542193	1.45983	0.591428	0.438479
FBXO36_Fbox	0.0252751	0.0603593	-0.584898	0.0228027	0.19477
FBXO36_Fbox	-0.681159	0.307199	0.221606	0.100308	0.197083
FBXO36_Fbox	-0.383451	0.0855375	-0.942932	0.451544	-0.0176567
FBXO38_Fbox	0.268991	0.357037	-0.0206762	-0.115924	-0.454188
FBXO38_Fbox	0.753046	0.174523	0.118005	0.0970821	0.197649
FBXO38_Fbox	0.530077	-0.27689	0.17205	0.291359	0.930905
FBXO38_Fbox	-0.406012	0.349431	-0.0578476	-0.223662	-0.4023
FBXO38_Fbox	0.287265	0.314301	0.568115	0.616251	-0.165982
FBXO38_Fbox	0.845309	0.518911	0.160835	0.625947	0.46292
FBXO39_Fbox	-0.664562	-0.389241	-0.230345	0.81281	-0.379234
FBXO39_Fbox	-0.350844	-0.339336	-0.0987443	-1.14322	0.173614
FBXO39_Fbox	1.52262	0.702261	0.0769367	-0.335067	-0.625439
FBXO39_Fbox	0.0534967	0.0841113	0.197426	0.40251	0.310076
FBXO39_Fbox	0.336101	0.715888	1.12396	-0.323259	-0.556349
FBXO39_Fbox	-0.0466987	0.444806	-0.618418	0.12912	-0.234028
FBXO4_Fbox	-0.455382	-0.795249	0.383878	0.096595	0.756353
FBXO4_Fbox	0.537357	0.246077	0.152359	-0.0221296	0.244289
FBXO4_Fbox	1.40935	0.367896	0.613759	0.323373	0.459146
FBXO4_Fbox	0.393843	0.537194	0.0392176	0.487681	0.768772
FBXO4_Fbox	0.291167	0.025793	1.49496	0.413945	0.820578
FBXO4_Fbox	0.206125	0.618671	0.366857	0.497903	0.663659
FBXO40_Fbox	-1.81272	-2.00235	-1.96208	-0.0852459	-1.62417
FBXO40_Fbox	0.740984	-0.218029	0.150357	-0.628667	-0.677618
FBXO40_Fbox	0.550693	-0.168665	0.229273	-0.196775	-0.516008
FBXO40_Fbox	-0.537424	-0.449453	-0.538157	-0.130037	-0.196933
FBXO40_Fbox	-0.780982	0.196912	0.0714167	0.114546	0.0901696
FBXO40_Fbox	0.182086	0.632816	-0.107294	0.759589	-0.988525
FBXO41_Fbox	-0.423079	-0.000552675	0.14974	-0.458541	0.736881
FBXO41_Fbox	0.392848	0.155533	-0.0162014	-0.287063	0.75083
FBXO41_Fbox	0.0441104	0.568468	0.00731455	0.555388	-0.252606
FBXO41_Fbox	-0.592839	-0.345991	0.414609	-0.69314	-0.43425
FBXO41_Fbox	-0.156607	-0.74859	-0.278901	-0.286568	-0.847743
FBXO41_Fbox	-0.000769543	-0.111376	0.308456	-0.234826	-0.676321
FBXO42_Fbox	0.927802	1.89504	-0.0197827	0.00617755	0.177561
FBXO42_Fbox	1.02294	2.20869	0.633046	-1.02995	0.351265
FBXO42_Fbox	0.297207	1.51297	0.0549701	-0.556377	0.35145
FBXO42_Fbox	0.42665	0.98475	0.0666311	-0.376278	0.182773
FBXO42_Fbox	0.80355	1.45963	0.105925	0.0939043	0.735069
FBXO42_Fbox	0.00875338	0.376608	0.0278759	-0.29797	-0.0549625
FBXO43_Fbox	0.982857	0.676814	0.0218141	-0.0241061	0.973258
FBXO43_Fbox	-0.315913	-0.887768	2.5564	0.107593	0.300749
FBXO43_Fbox	-0.038683	0.813368	0.578904	0.254686	0.765358
FBXO43_Fbox	0.254845	0.303333	0.162127	0.588879	0.358954
FBXO43_Fbox	-3.62746	-0.449992	-0.087661	-0.527228	-1.30119
FBXO43_Fbox	-0.714371	0.541952	0.107787	-0.313543	0.535085
FBXO44_Fbox	-1.74857	0.453814	0.596489	0.299466	0.320707
FBXO44_Fbox	0.400782	0.616761	-1.19879	-0.2816	0.461053
FBXO44_Fbox	1.27366	-0.992773	0.0999609	-1.22731	-0.626184
FBXO44_Fbox	0.629245	0.511522	2.05707	0.0220714	0.0459932
FBXO44_Fbox	0.288722	0.339782	-0.0153609	0.100036	0.497886
FBXO44_Fbox	-2.02512	0.0686653	-1.461	-0.0696379	-0.475932
FBXO45_Fbox	0.199823	0.437658	-0.118426	-0.113062	-1.25311
FBXO45_Fbox	-0.0117017	0.516513	0.186138	0.168846	-0.159839
FBXO45_Fbox	0.0626144	0.623501	0.508325	0.478992	0.382658
FBXO45_Fbox	2.01038	-0.223722	-0.360689	0.452884	-1.57204
FBXO45_Fbox	-0.779536	0.104151	0.0437072	0.19434	-0.141522
FBXO45_Fbox	0.232273	0.240064	0.533189	-0.271654	0.0118672
FBXO46_Fbox	-1.00252	-0.271035	0.311416	-1.6023	-1.76819
FBXO46_Fbox	0.186417	-0.79638	0.469627	-2.1549	0.104475
FBXO46_Fbox	0.277891	-0.241519	1.0836	-0.434418	1.01443
FBXO46_Fbox	0.00738211	-0.95004	0.713583	-0.802625	-0.462334
FBXO46_Fbox	-0.606636	-0.538288	0.841181	-2.13815	-0.249327
FBXO46_Fbox	-0.260703	0.135577	-0.101149	-0.679746	-0.27095
FBXO47_Fbox	0.154998	-0.215429	-0.423777	-0.030994	-0.480426
FBXO47_Fbox	0.0181181	0.437616	0.281719	0.737071	0.327959
FBXO47_Fbox	-0.034883	-0.0586182	0.226402	-0.153843	0.0731253
FBXO47_Fbox	0.911754	0.0148082	0.0445376	-0.277545	0.0185982
FBXO47_Fbox	0.0162984	-0.0779005	0.161885	-0.404713	-0.328653
FBXO47_Fbox	-0.798216	-0.573911	-0.197839	-0.681684	-0.307554
FBXO48_Fbox	0.492295	0.527486	-0.176781	1.0155	0.715627
FBXO48_Fbox	-0.742694	0.0160082	0.312211	-0.655622	0.138215
FBXO48_Fbox	0.182234	-0.163284	0.0629579	-0.214458	-0.42298
FBXO48_Fbox	0.350704	0.142256	0.0667239	0.22622	-0.361198
FBXO48_Fbox	0.346265	-0.375561	-0.924837	0.232392	1.07976
FBXO48_Fbox	0.319885	0.141823	-0.177287	-0.312405	-0.0739025
FBXO48_Fbox	0.698429	0.690732	0.0484837	0.105695	0.771961
FBXO5_Fbox	-1.16432	-1.08752	-1.56175	-1.11615	-1.53907
FBXO5_Fbox	-3.43465	-1.35387	-0.551265	-1.72965	-0.584571
FBXO5_Fbox	-0.81898	-1.28829	-0.800681	-0.896538	-0.197317
FBXO5_Fbox	-0.87016	-0.687574	-0.780165	-0.167021	0.0282942
FBXO5_Fbox	-2.29956	-1.47327	-0.917056	-1.26762	-0.682373
FBXO5_Fbox	-0.921811	-1.40163	-1.93805	-0.577816	-0.668065
FBXO6_Fbox	0.706831	-0.0653462	-0.136865	0.40988	-0.572135
FBXO6_Fbox	0.62343	0.343008	0.218485	-0.104792	0.496774
FBXO6_Fbox	0.623075	0.229147	-0.0542661	0.350623	-0.561318
FBXO6_Fbox	0.447656	0.237453	0.00588117	0.418233	-0.28585
FBXO6_Fbox	-1.10646	-0.671567	0.224636	-0.168719	-0.407702
FBXO6_Fbox	0.26726	0.523993	-0.981226	0.1442	0.0533853
FBXO7_Fbox	0.536284	-0.968559	-1.67502	0.145164	0.113862
FBXO7_Fbox	-0.699048	-0.490355	-2.7101	-0.245236	-0.024747
FBXO7_Fbox	-1.34358	-0.552863	-1.61612	0.408828	-0.265798
FBXO7_Fbox	0.448064	-0.489959	-1.89958	0.467843	0.27321
FBXO7_Fbox	0.610952	0.435938	-2.80091	1.3197	0.105387
FBXO7_Fbox	0.147806	-0.890049	-8.0735	-0.250833	-0.498989
FBXO8_Fbox	0.563508	0.668074	0.0365453	0.456673	0.850645
FBXO8_Fbox	-0.509844	0.536994	-0.342493	0.466778	-0.102932
FBXO8_Fbox	-0.227809	-0.135868	-0.276618	0.556423	0.551661
FBXO8_Fbox	0.301619	-0.39539	0.145209	0.41359	0.292009
FBXO8_Fbox	1.00476	0.666694	0.419185	-0.213433	0.390474
FBXO8_Fbox	0.638197	0.607729	0.156979	0.780704	0.632749
FBXO9_Fbox	-0.540357	0.235149	0.388087	-0.209988	-0.0960205
FBXO9_Fbox	0.119263	0.141644	-0.533463	0.16322	0.477972
FBXO9_Fbox	0.282366	-0.690095	-0.873293	-0.415598	-0.574558
FBXO9_Fbox	-0.484518	0.0870065	-0.390508	-0.228323	0.169008
FBXO9_Fbox	-0.24572	-0.254533	-0.291597	-0.487144	-0.190975
FBXO9_Fbox	0.168468	-0.203095	0.125596	0.161078	0.0554502
FBXW10_Fbox	0.339335	0.318467	0.615524	-0.0629736	-0.0464125
FBXW10_Fbox	0.381809	-0.0934501	1.67427	-1.44896	-0.909795
FBXW10_Fbox	-0.214119	-0.635281	-0.000148973	0.0421049	-0.912459
FBXW10_Fbox	-1.0505	-0.645069	-0.0389791	-0.337018	0.255358
FBXW10_Fbox	-0.32564	-0.105916	0.482764	0.127893	0.386542
FBXW10_Fbox	0.00792933	-0.369982	1.11469	-0.0184394	0.30803
FBXW11_Fbox	-0.553513	0.516376	0.323699	-0.32133	0.295808
FBXW11_Fbox	0.588092	0.165251	0.540747	0.407551	0.249057
FBXW11_Fbox	-5.03148	-1.316	-0.281255	-4.07977	-1.09494
FBXW11_Fbox	-2.6936	-1.4199	0.0612774	-2.84675	-1.61141
FBXW11_Fbox	-4.13304	-0.847296	-0.507897	-2.11444	0.149134
FBXW12_Fbox	-0.54598	-0.0537474	0.602147	0.0829148	0.59055
FBXW12_Fbox	0.42026	0.291279	0.41196	-0.705423	0.382523
FBXW12_Fbox	0.0499854	0.213552	0.324172	0.435915	0.426144
FBXW12_Fbox	-0.41068	0.601607	0.891093	0.778988	0.345891
FBXW12_Fbox	0.0783628	0.372578	0.120309	-0.255751	-0.0237436
FBXW12_Fbox	-0.605513	0.587384	-0.11308	0.271687	0.857056
FBXW2_Fbox	0.363408	-0.0693863	0.259056	0.920293	-1.17416
FBXW2_Fbox	0.393226	0.0587834	-0.101338	-0.249564	0.0391308
FBXW2_Fbox	0.216352	0.167816	-0.405537	-0.400251	-0.504795
FBXW2_Fbox	0.307499	-0.575136	0.24021	-0.569325	-0.235797
FBXW2_Fbox	0.511391	0.601605	0.244373	-0.295565	1.01043
FBXW2_Fbox	0.85921	0.254155	1.02065	-0.861674	-0.126375
FBXW4_Fbox	-0.857402	0.745437	0.0229629	-0.0131615	0.316035
FBXW4_Fbox	0.528294	-0.0584176	0.00224356	-0.614001	-0.514877
FBXW4_Fbox	0.670422	0.271287	-0.897468	-1.20342	0.0610645
FBXW4_Fbox	0.772053	-1.06317	0.406277	0.26004	0.560802
FBXW4_Fbox	-0.219547	-0.427527	0.424584	-0.383865	0.139204
FBXW4_Fbox	0.662511	1.03428	-0.707578	0.155	-0.296641
FBXW4P1_Fbox	0.0873529	0.12863	0.456578	-0.247913	0.827143
FBXW4P1_Fbox	0.771697	-0.383375	0.375187	-0.282922	-0.210032
FBXW4P1_Fbox	-0.472558	-0.0811716	-0.0987443	-0.564653	0.104871
FBXW4P1_Fbox	-0.672621	-0.375712	1.29958	0.59493	-0.181613
FBXW4P1_Fbox	-1.5981	-0.616865	-0.673085	-0.475592	-0.715637
FBXW4P1_Fbox	0.248287	0.0380025	0.295094	0.26878	0.0868814
FBXW5_Fbox	0.177912	0.448235	0.379191	-0.330736	0.390322
FBXW5_Fbox	0.800851	-0.38688	0.497855	0.237405	0.537565
FBXW5_Fbox	-7.53916	-8.15987	-0.960505	-1.84596	0.192644
FBXW5_Fbox	0.0775223	-1.00575	-0.0814144	-0.502756	0.782398
FBXW5_Fbox	-0.501482	-0.31349	0.0885558	-0.218954	0.900531
FBXW5_Fbox	0.260319	-0.558769	0.603736	-0.424644	-0.248388
FBXW7_Fbox	1.25054	1.57571	0.305875	0.301889	0.0416452
FBXW7_Fbox	-0.667385	0.943848	-1.4715	-0.03286	0.304742
FBXW7_Fbox	-1.22113	0.992143	1.81606	-0.467623	-0.29064
FBXW7_Fbox	-0.550007	0.742522	-0.843723	-0.634263	-0.485143
FBXW7_Fbox	-0.971538	-0.109713	-0.856528	-1.28098	-1.0718
FBXW7_Fbox	-0.912262	0.164212	-1.78849	-0.540533	-1.41654
FBXW8_Fbox	0.576615	0.225379	-0.277675	0.501321	-1.05595
FBXW8_Fbox	0.415349	-0.190746	-0.0902502	-0.272424	0.344334
FBXW8_Fbox	0.385187	0.208785	0.34244	-0.10857	1.09909
FBXW8_Fbox	0.901751	0.86893	-0.168044	-0.0433228	-0.190849
FBXW8_Fbox	1.02985	0.115746	0.0129282	-0.240934	0.350705
FBXW8_Fbox	-0.548374	-0.558702	0.3593	-0.110467	0.69009
FEM1A_BC	0.436973	-0.0562509	-0.218635	0.474067	-0.127032
FEM1A_BC	-0.774402	-0.566104	0.0859992	0.273041	-0.687889
FEM1A_BC	0.28288	0.318221	0.616495	0.490419	-0.802456
FEM1A_BC	-0.731357	-0.37773	-0.00220823	0.769604	0.107973
FEM1A_BC	-1.93232	-2.75651	-2.77495	-0.824314	-2.33134
FEM1A_BC	-3.67418	-4.55632	-0.270987	-3.11594	-2.18691
FEM1B_BC	0.227258	0.392259	0.722703	0.61679	0.0678966
FEM1B_BC	-0.380114	-0.209152	0.244463	0.0401949	0.726065
FEM1B_BC	-0.363928	-0.531861	0.211221	-0.324833	0.205967
FEM1B_BC	0.923729	-0.317738	0.290968	0.129781	0.385167
FEM1B_BC	-1.51973	-0.917387	0.108537	-0.722996	0.88397
FEM1B_BC	-0.0667919	-0.180793	-0.102864	0.363953	0.617336
FEM1C_BC	0.185033	-0.0740517	0.676193	0.574357	0.509673
FEM1C_BC	-0.134624	0.312372	-0.0658386	0.410288	0.581566
FEM1C_BC	0.542054	0.235794	-0.538413	-0.411748	-0.748333
FEM1C_BC	1.08988	0.45968	0.117497	0.326195	1.05219
FEM1C_BC	-0.20042	-0.286904	0.748212	0.308985	-0.080994
FEM1C_BC	0.621938	-0.197228	0.272137	0.115056	-0.123587
GAN_BTB20125	0.370869	-0.77469	-1.13308	-1.34843	-0.403075
GAN_BTB20125	0.657061	0.354059	0.418242	-0.207771	0.579954
GAN_BTB20125	0.697375	1.19995	1.13916	-0.782822	0.780283
GAN_BTB20125	0.137261	0.376786	0.38527	0.428171	0.475353
GAN_BTB20125	-1.26914	0.0769626	0.00224356	0.91302	0.914072
GAN_BTB20125	-1.133	-0.618556	0.863724	-1.24894	-0.094297
GMCL1_BTB101207	0.218729	-0.283641	-0.612304	0.14547	0.192232
GMCL1_BTB101207	-1.03204	0.192563	0.424349	0.563882	-0.0670053
GMCL1_BTB101207	0.110351	0.741528	-0.070688	-0.135716	1.09992
GMCL1_BTB101207	-0.264639	0.268777	-0.580269	-0.190564	-0.953439
GMCL1_BTB101207	-1.69674	-1.05925	-0.619263	-0.240498	-0.63057
GMCL1_BTB101207	-0.762608	-0.526474	-0.00309606	-0.755324	0.306158
GNB2_X	-3.6513	-1.6793	-1.02762	-2.20359	-1.98973
GNB2_X	-0.10457	-0.0288435	-0.146431	0.0862555	0.106359
GNB2_X	-2.68945	-0.269814	-0.796778	-0.537919	-0.839278
GNB2_X	0.499817	-0.640568	-0.279383	0.231313	-0.26669
GNB2_X	-0.245034	-0.509453	0.740975	0.172648	0.585429
GNB2_X	-0.588372	-0.800883	0.137058	0.608597	0.134566
GRWD1_X	-0.867278	0.657784	0.169909	0.56095	0.281368
GRWD1_X	-9.76818	-9.85175	-2.88698	-0.440467	-9.27612
GRWD1_X	-4.39581	-1.75513	-1.74216	-1.28798	-1.81706
GRWD1_X	-2.79916	-2.08432	-2.25923	-1.6753	-1.25984
GRWD1_X	-2.52937	0.0104528	-0.566841	0.0819308	-1.70951
GRWD1_X	-10.9425	-0.946804	-3.1518	-1.0216	-2.1859
GZF1_BTB21133	0.372325	-0.124636	0.276363	0.385879	-0.450688
GZF1_BTB21133	-0.0954144	0.516037	-0.528738	0.657585	-0.351694
GZF1_BTB21133	-0.39078	-0.226238	0.38262	0.0158234	0.658858
GZF1_BTB21133	0.277119	0.408937	0.324172	0.751971	0.109786
GZF1_BTB21133	-0.388556	0.282566	0.756981	0.202703	-0.973154
GZF1_BTB21133	-0.158394	-0.370601	0.224768	0.276265	0.0692967
HIC1_BTB37152	0.0422572	0.297265	0.166891	0.0779361	-0.55891
HIC1_BTB37152	-0.378877	0.12198	1.00731	0.64733	0.970932
HIC1_BTB37152	0.16619	0.0606689	0.524417	-0.268035	-0.309889
HIC1_BTB37152	1.0146	-0.0269224	0.703204	0.693487	0.940623
HIC1_BTB37152	-0.240952	-0.44574	0.582272	0.712316	-0.0727308
HIC1_BTB37152	0.0666162	-0.142852	-0.532794	0.406911	1.18411
HIC2_BTB40141	-0.595039	-0.068743	0.283858	0.0146016	0.257382
HIC2_BTB40141	-1.14237	-0.953464	-0.0160753	-0.934696	-0.295869
HIC2_BTB40141	-0.615872	-0.283192	0.635677	-0.436679	0.588049
HIC2_BTB40141	-0.371246	-0.384875	0.5564	-0.611292	-1.08228
HIC2_BTB40141	-0.31082	-0.379787	0.247052	-0.271028	0.215072
HIC2_BTB40141	-0.243319	0.304873	-0.17476	0.866334	0.472434
IBTK_BTB554639	-0.199373	0.581336	-0.147062	0.0359653	0.576857
IBTK_BTB554639	-0.541516	-0.0953241	0.276732	0.231427	0.585914
IBTK_BTB554639	0.0129066	0.168441	0.382851	0.0246419	0.658809
IBTK_BTB554639	-0.814414	-1.55484	-0.139527	-0.624297	-0.634054
IBTK_BTB554639	-0.432953	0.562222	-0.444381	0.21444	0.759184
IBTK_BTB554639	0.236799	0.828704	0.0220759	0.811182	0.516844
IBTK_BTB761871	0.738539	-0.387086	0.0341812	0.107581	-0.380628
IBTK_BTB761871	0.530301	0.857845	-0.462478	0.591819	0.662212
IBTK_BTB761871	-0.272191	-0.25973	0.0359546	-0.396108	0.0876967
IBTK_BTB761871	0.572545	0.0707539	-0.491563	-0.149974	0.307567
IBTK_BTB761871	0.528112	0.712629	0.363715	-0.267802	0.234105
IBTK_BTB761871	0.896783	-0.0826899	-0.49941	-0.185765	1.15016
IPP_BTB28134	-0.0454999	-0.396961	-0.138789	0.192331	-0.194319
IPP_BTB28134	0.428769	0.541484	-0.176918	0.101775	0.660918
IPP_BTB28134	-0.417607	0.621189	-1.91363	0.44625	-0.767184
IPP_BTB28134	-0.130002	-0.628521	-1.50365	-0.789814	-1.0066
IPP_BTB28134	0.307362	-0.850657	-0.0513874	-0.62627	-0.0165995
IPP_BTB28134	-1.26422	0.177772	0.0261736	0.749206	1.22776
IVNS1ABP_BTB22126	0.626333	0.147242	0.679778	0.37776	0.751775
IVNS1ABP_BTB22126	0.718734	0.601738	0.17262	0.104737	0.442532
IVNS1ABP_BTB22126	0.467756	-0.0827944	0.350063	0.18123	0.485263
IVNS1ABP_BTB22126	-0.644849	0.749334	1.06284	0.502808	0.142306
IVNS1ABP_BTB22126	-0.405211	-0.370974	0.0199146	-0.281259	-0.376757
IVNS1ABP_BTB22126	-0.342397	0.465997	-0.274104	-0.389336	0.189903
KATNB1_X	-1.17159	-0.574822	-0.398626	0.108449	-1.12176
KATNB1_X	-1.15001	-0.71447	0.310288	0.105603	-1.2635
KATNB1_X	-1.09662	-1.05896	-0.706634	-0.44524	-1.50545
KATNB1_X	-0.598554	-0.152341	-0.0984801	0.632989	-1.47451
KATNB1_X	-1.86879	-1.81815	-0.27378	-0.843267	-1.41085
KATNB1_X	-1.68854	-1.02102	-0.592025	-0.228766	-0.875549
KBTBD11_BTB141225	-0.558255	0.105182	0.687915	0.190302	0.00389889
KBTBD11_BTB141225	0.202166	1.16251	-0.272124	-0.784245	0.305228
KBTBD11_BTB141225	-0.521171	1.20935	0.697986	1.21303	-0.275377
KBTBD11_BTB141225	0.670243	-0.0119995	-0.219302	0.372627	0.675954
KBTBD11_BTB141225	-0.822699	-0.142925	0.704406	0.296406	-0.723627
KBTBD11_BTB141225	-0.188805	-1.06185	0.261887	0.0127647	-1.25939
KBTBD12_BTB32127	0.331616	-0.426352	-0.242927	0.431216	0.302156
KBTBD12_BTB32127	0.153253	-0.239746	-0.270987	-0.203958	-0.0119206
KBTBD12_BTB32127	-0.376915	0.299648	0.276663	0.0274763	-0.767022
KBTBD12_BTB32127	0.63375	0.425923	0.401356	0.596321	-0.0350947
KBTBD12_BTB32127	0.446505	0.639026	0.747314	0.863047	0.475216
KBTBD12_BTB32127	0.168448	0.052121	0.66336	-0.145835	0.214307
KBTBD13_BTB13101	-0.194797	0.302189	-0.0727446	0.232563	0.0292513
KBTBD13_BTB13101	-0.706609	0.527909	-0.290195	-0.360753	0.53938
KBTBD13_BTB13101	-0.766139	0.765962	-0.108585	1.4029	1.0275
KBTBD13_BTB13101	0.307891	0.00994545	-0.189361	0.162573	-0.0969718
KBTBD13_BTB13101	0.983917	1.17362	1.09884	0.412716	0.220622
KBTBD13_BTB13101	0.97864	0.45093	0.762547	0.433337	0.318614
KBTBD2_BTB21128	0.213542	-0.0303756	1.32347	-0.0436128	-0.196937
KBTBD2_BTB21128	-0.105108	0.230342	0.710324	-0.44813	-0.135038
KBTBD2_BTB21128	1.13028	0.25333	0.345545	0.18542	0.349222
KBTBD2_BTB21128	0.766179	0.406032	0.00197617	0.189621	-0.519251
KBTBD2_BTB21128	0.663105	0.529772	0.758231	0.467687	-0.443743
KBTBD2_BTB21128	0.302776	0.367265	0.6071	0.301361	-0.249918
KBTBD3_BTB42149	0.642251	0.627934	0.29544	0.4741	1.29017
KBTBD3_BTB42149	0.653769	0.235578	-0.0266002	0.481144	1.0523
KBTBD3_BTB42149	-1.04431	0.504597	-0.196219	0.709976	0.25557
KBTBD3_BTB42149	0.466386	0.0952608	0.711079	0.122703	0.622607
KBTBD3_BTB42149	0.531765	0.106904	-0.0588625	0.00769054	-0.0217222
KBTBD3_BTB42149	-0.365882	0.383263	-0.330623	0.586844	1.11662
KBTBD4_BTB62156	0.251836	-0.148857	-0.163797	-0.0635764	-0.000957964
KBTBD4_BTB62156	-0.720182	-0.383478	0.929312	-0.0649333	-0.0306072
KBTBD4_BTB62156	-0.0169508	-0.0387959	0.512654	0.283682	-0.81839
KBTBD4_BTB62156	0.360107	0.932326	0.436519	0.00734749	0.195517
KBTBD4_BTB62156	-0.550148	0.461629	0.838338	0.0367266	-0.0260262
KBTBD4_BTB62156	1.39058	0.328452	0.0457375	-0.272678	1.33249
KBTBD6_BTB53168	-0.351555	0.165184	1.29452	0.598551	-1.0632
KBTBD6_BTB53168	0.494954	0.103649	-0.0117943	0.118731	0.636689
KBTBD6_BTB53168	1.20719	-0.560266	0.697986	-0.174364	0.250145
KBTBD6_BTB53168	-0.282901	1.08426	1.40964	0.822359	0.0981434
KBTBD6_BTB53168	-0.843186	0.246992	0.697986	-0.407922	0.317627
KBTBD6_BTB53168	-0.926265	0.0332089	0.059782	0.471798	0.67755
KBTBD7_BTB53168	0.650339	0.647047	0.252274	0.100457	1.4973
KBTBD7_BTB53168	-2.72277	-0.967661	0.0261736	0.347564	-0.301758
KBTBD7_BTB53168	-2.19173	-0.60414	0.470066	-0.356974	0.369518
KBTBD7_BTB53168	-0.11855	0.358833	0.551548	-0.155658	-0.125754
KBTBD7_BTB53168	1.70428	1.75825	-0.0849018	0.642448	1.46617
KBTBD7_BTB53168	0.039157	0.35533	0.990844	0.569214	0.500589
KBTBD8_BTB39147	-0.055992	0.792605	-0.475078	0.510799	1.45092
KBTBD8_BTB39147	0.0890183	-0.0857368	-0.139812	-0.606183	-1.13999
KBTBD8_BTB39147	-0.0516421	-0.164955	-0.264861	-0.0926061	-0.164772
KBTBD8_BTB39147	0.260027	0.539468	-0.198199	0.286727	-0.355922
KBTBD8_BTB39147	-0.530307	-0.105006	0.915605	-0.0665082	0.544176
KBTBD8_BTB39147	1.12443	0.771908	0.958495	0.330398	-0.0383976
KCNA1_BTB39130	-0.243281	-0.0861796	-0.617683	0.0475191	-1.2649
KCNA1_BTB39130	-0.236631	0.0097808	0.789134	0.456889	-0.052824
KCNA1_BTB39130	0.570459	1.28725	0.655551	0.275043	-0.613193
KCNA1_BTB39130	-0.42336	-0.0575049	0.140209	-0.514036	0.837483
KCNA1_BTB39130	-2.26404	0.144795	-0.353405	-0.454227	-0.872312
KCNA1_BTB39130	0.376155	0.943144	1.61737	0.945209	0.301848
KCNA10_BTB88179	0.0596215	-0.330579	-0.286417	0.586714	-0.89115
KCNA10_BTB88179	-0.947794	-1.01629	-0.0367406	0.282419	-0.397382
KCNA10_BTB88179	-0.362583	-0.193664	-0.667574	0.0328975	0.232604
KCNA10_BTB88179	0.785183	1.20653	0.359681	0.970301	0.901546
KCNA10_BTB88179	0.0229162	0.808192	0.797142	0.207318	-0.751727
KCNA10_BTB88179	0.694752	-1.51448	-0.314614	-0.701245	0.236645
KCNA2_BTB35126	0.320554	0.0765931	-0.253191	0.332807	-0.1862
KCNA2_BTB35126	0.537238	0.752799	0.468544	0.423713	1.15296
KCNA2_BTB35126	-0.333045	0.872397	0.610976	0.498419	0.665451
KCNA2_BTB35126	0.571923	-0.0330803	0.816356	0.0784537	0.208941
KCNA2_BTB35126	0.581447	-0.314206	0.22451	-0.601474	-0.0740474
KCNA2_BTB35126	0.287667	0.0903513	0.436272	0.194534	-0.0900247
KCNA3_BTB106197	-0.064359	0.262063	-0.633381	-0.13897	0.0246465
KCNA3_BTB106197	-0.0411616	0.433473	0.157418	0.637871	1.1191
KCNA3_BTB106197	0.625357	0.117098	0.466746	-0.324259	0.920475
KCNA3_BTB106197	0.455416	-0.35894	0.185204	-0.31643	1.40371
KCNA3_BTB106197	-10.4878	-1.90081	-1.87138	-0.93569	-0.628851
KCNA3_BTB106197	-0.304949	-0.243675	0.43445	0.0259204	0.393673
KCNA4_BTB178269	0.717945	1.01059	0.161485	0.213788	0.792236
KCNA4_BTB178269	0.92662	0.380132	0.841764	0.432128	0.860178
KCNA4_BTB178269	0.00718192	-0.448858	0.0262437	-0.0142533	0.157336
KCNA4_BTB178269	1.29359	0.468023	0.0709732	0.548388	-0.31861
KCNA4_BTB178269	-0.185735	-0.668069	-0.00204062	0.725086	0.121772
KCNA4_BTB178269	0.832269	0.877705	0.0744287	0.30175	-0.285661
KCNA5_BTB122213	0.491012	0.205115	0.264381	-0.165109	0.161884
KCNA5_BTB122213	0.310179	0.947673	-0.537709	0.804835	0.0697018
KCNA5_BTB122213	-1.07266	-0.117307	-1.04754	-0.915404	-0.223741
KCNA5_BTB122213	0.803971	0.596503	-1.5801	0.159129	-0.264287
KCNA5_BTB122213	1.12371	0.176594	0.313189	0.440134	-1.43973
KCNA5_BTB122213	0.0534076	0.342323	0.572456	0.00422828	0.00243616
KCNA6_BTB43134	-0.391432	-0.249555	-0.868843	0.046922	-0.0920323
KCNA6_BTB43134	-1.41686	0.455692	-0.680525	0.0986063	-0.298681
KCNA6_BTB43134	-0.720889	0.711433	-0.219551	1.01915	-0.0539101
KCNA6_BTB43134	-1.31682	0.0391414	1.39843	0.257105	0.00885988
KCNA6_BTB43134	0.576967	-0.436383	2.31398	-0.634024	0.684411
KCNA6_BTB43134	0.0864246	0.213777	-0.0152793	0.0618843	0.405183
KCNA7_BTB	-0.734028	0.158595	0.00224356	0.318555	-0.0717938
KCNA7_BTB	0.0880264	0.0801458	0.427579	0.400734	0.744826
KCNA7_BTB	-0.703915	-0.737975	-0.436697	0.00918362	-0.514939
KCNA7_BTB	-1.01497	-0.197827	-0.747281	0.321764	-0.510015
KCNA7_BTB	1.66641	-0.0402953	-0.11133	0.226025	-9.71425
KCNA7_BTB	-1.1221	0.141726	-1.38223	-0.353555	0.699086
KCNB1_BTB33132	-0.295959	0.0954923	0.0570676	0.358926	-0.0136698
KCNB1_BTB33132	0.68913	0.113463	0.282174	0.464237	0.482492
KCNB1_BTB33132	0.296814	-0.287455	-0.168276	-0.560585	0.0831023
KCNB1_BTB33132	-0.0263471	-0.00549507	0.150499	0.639729	-0.536529
KCNB1_BTB33132	0.00107517	0.21756	-0.297838	0.393398	0.065226
KCNB1_BTB33132	0.0102824	1.12355	-0.361779	-0.131921	0.0295866
KCNB2_BTB37136	0.320664	-0.193318	1.33317	0.682273	0.262084
KCNB2_BTB37136	-0.321741	0.193664	-0.179413	0.588654	-0.0748322
KCNB2_BTB37136	0.196537	0.581987	0.171846	0.574204	0.371991
KCNB2_BTB37136	-1.00967	-0.395242	-0.0807416	0.457035	-0.560684
KCNB2_BTB37136	0.19164	0.194511	0.479726	0.422356	0.345705
KCNB2_BTB37136	-0.732875	0.21818	-0.00423632	0.503652	0.335967
KCNC1_BTB10104	-0.238921	0.222441	-0.738113	-0.059397	-0.251232
KCNC1_BTB10104	0.619323	-0.253106	-0.3083	1.32197	-0.528374
KCNC1_BTB10104	0.0816706	-0.070312	0.564286	-0.223712	0.267811
KCNC1_BTB10104	1.13848	-0.0800355	-1.26661	-0.541211	-1.25738
KCNC1_BTB10104	0.0592094	0.295982	-0.286952	0.234383	0.405353
KCNC1_BTB10104	0.392819	0.371479	1.97317	0.372212	-0.590599
KCNC2_BTB10151	0.524109	-0.363299	-0.873831	-0.404533	0.100034
KCNC2_BTB10151	0.556044	0.580457	0.985545	-0.156225	0.450628
KCNC2_BTB10151	0.595219	0.854033	0.809598	0.133389	-0.18508
KCNC2_BTB10151	-0.273112	0.564901	-0.715151	0.315524	-0.253539
KCNC2_BTB10151	-0.106736	0.049319	-0.523113	0.0451311	-0.0805649
KCNC2_BTB10151	-1.86168	-0.87426	-0.808228	-0.278148	0.0801258
KCNC3_BTB90184	-0.330774	-0.494689	0.284342	0.192416	-0.578248
KCNC3_BTB90184	-0.605628	-0.720697	-0.372556	-0.406274	-0.133475
KCNC3_BTB90184	0.0609341	0.0315727	0.831337	0.799616	0.79095
KCNC3_BTB90184	0.52733	-0.340862	-0.153779	0.869935	-0.0409878
KCNC3_BTB90184	0.22041	-0.391027	-0.0717789	-0.221597	-0.731938
KCNC3_BTB90184	1.52808	-1.72455	0.0359546	-1.11307	-0.275843
KCNC4_BTB38143	-0.0771019	-0.52604	0.702996	0.144285	-0.352616
KCNC4_BTB38143	-0.42637	0.242786	-0.289959	-0.183592	0.155748
KCNC4_BTB38143	0.0442204	0.0663155	0.0585052	0.924577	-1.62435
KCNC4_BTB38143	-0.34656	-1.4114	-1.01822	-1.91377	-2.72232
KCNC4_BTB38143	-0.633319	0.193574	-0.401211	1.11502	0.178392
KCNC4_BTB38143	-1.25861	-0.152038	0.162615	0.18498	-0.499837
KCND1_BTB42131	0.212386	0.332765	-0.0846079	0.153041	0.515239
KCND1_BTB42131	-0.50008	0.455665	0.112176	-0.288183	0.149843
KCND1_BTB42131	0.52763	-0.199946	0.0157268	0.601525	0.469153
KCND1_BTB42131	-1.0062	-0.385117	0.261887	-0.0715022	-0.721673
KCND1_BTB42131	0.640786	-0.0742795	-0.177287	0.240083	0.234808
KCND1_BTB42131	0.224179	-0.172867	-0.18961	0.192708	0.524686
KCND2_BTB43132	-0.398227	0.547485	0.292981	0.173003	-0.409298
KCND2_BTB43132	-0.55249	0.509519	0.307965	0.521751	0.0162229
KCND2_BTB43132	0.152216	0.0281604	-0.738113	-0.677333	-0.437539
KCND2_BTB43132	0.748578	-0.0263138	0.609979	-0.108123	-0.0192008
KCND2_BTB43132	1.10356	-0.115478	-0.163797	0.259387	0.0818017
KCND2_BTB43132	0.428205	0.432496	0.566742	-0.27934	0.709939
KCND3_BTB42131	-0.501707	0.199747	-0.135744	0.996646	0.25632
KCND3_BTB42131	0.455399	-0.451318	0.596957	0.321941	-0.515331
KCND3_BTB42131	0.399384	0.145374	-0.414642	-0.0195037	-0.857906
KCND3_BTB42131	0.118892	0.445404	0.267411	0.52061	-0.248754
KCND3_BTB42131	1.15753	0.437167	0.114105	0.241555	-0.610259
KCND3_BTB42131	0.408841	0.0609445	-1.00169	0.170014	0.61521
KCNG1_BTB65164	-0.0677027	0.000945446	-0.242883	-0.178084	0.0662508
KCNG1_BTB65164	-0.720895	-0.33917	0.863724	0.445775	1.0092
KCNG1_BTB65164	-0.114635	-0.258005	-0.251788	-0.122922	-0.832658
KCNG1_BTB65164	-0.58908	-0.453619	1.10358	0.480581	-0.256039
KCNG1_BTB65164	0.551713	-0.106541	-0.648987	0.994079	-2.02903
KCNG1_BTB65164	-0.27255	0.312653	1.00731	-0.289045	-0.604117
KCNG2_BTB19112	1.98374	0.656656	0.125709	0.330498	0.795675
KCNG2_BTB19112	-0.125615	0.168784	-0.366144	0.280787	0.757881
KCNG2_BTB19112	0.467212	0.208751	-0.959327	-0.435748	-0.39155
KCNG2_BTB19112	0.25891	0.667917	-0.0488522	-0.0386877	-0.524061
KCNG2_BTB19112	0.359324	0.0440862	-0.135577	-0.278621	-0.41451
KCNG2_BTB19112	0.079618	-0.243359	-0.208019	-0.614861	-0.366332
KCNG3_BTB11111	0.587115	-0.175768	0.278352	0.376958	-0.0274388
KCNG3_BTB11111	-0.153756	0.240611	0.0983132	0.415682	0.796901
KCNG3_BTB11111	-0.879379	0.1411	0.37183	0.730476	-0.381871
KCNG3_BTB11111	-0.13335	0.77866	0.469045	0.560794	0.124215
KCNG3_BTB11111	0.915123	0.474231	-0.0322138	0.744424	0.402774
KCNG3_BTB11111	0.0956594	0.219607	0.7298	-0.196044	0.536424
KCNG4_BTB61160	-0.462015	0.482184	-0.181719	0.52456	-0.07436
KCNG4_BTB61160	0.363435	-0.106403	0.17834	-0.209215	0.453042
KCNG4_BTB61160	0.696616	-0.334022	-0.400025	0.927423	-0.387153
KCNG4_BTB61160	0.945093	0.963439	-0.106236	0.0475387	1.0531
KCNG4_BTB61160	0.739375	0.708952	0.654889	0.515938	0.645003
KCNG4_BTB61160	0.258589	0.469677	-0.507449	-0.238102	0.227188
KCNRG_BTB795	-2.13324	-0.0818675	0.247674	-0.609561	-0.0657163
KCNRG_BTB795	-1.98028	0.387598	0.268942	1.05917	-0.0442226
KCNRG_BTB795	-0.919327	0.491172	-0.0374311	-0.141031	-0.537192
KCNRG_BTB795	0.693719	0.085854	0.519354	0.292379	-0.80586
KCNRG_BTB795	0.189356	0.269709	0.610924	0.720176	-0.319345
KCNRG_BTB795	-0.0832728	-0.525721	-0.326343	-0.352253	0.0322706
KCNS1_BTB52151	0.294624	0.865064	0.0999609	-0.269976	-0.217993
KCNS1_BTB52151	0.416937	0.98876	0.133267	0.467643	-0.220515
KCNS1_BTB52151	0.798447	-0.327282	-0.375892	-0.548006	-2.01115
KCNS1_BTB52151	0.377193	-0.813589	0.355238	-0.302275	-0.681719
KCNS1_BTB52151	-0.674853	0.429434	1.02742	0.449967	0.660028
KCNS1_BTB52151	-0.047396	0.799196	0.478205	0.228614	0.372082
KCNS2_BTB19118	0.875838	0.600673	-0.0937716	1.06965	-0.405958
KCNS2_BTB19118	0.904465	-0.414663	-0.40849	0.267573	-0.341395
KCNS2_BTB19118	-1.18097	-0.195122	-0.0918925	-0.0279353	0.805934
KCNS2_BTB19118	-0.349568	-0.671138	0.354766	-0.305291	-0.353007
KCNS2_BTB19118	-0.335753	0.274539	-0.342297	0.889208	-0.358317
KCNS2_BTB19118	0.038596	-0.176835	-0.369646	0.211768	0.437897
KCNS3_BTB17116	0.696683	0.301768	0.129703	0.225955	0.181028
KCNS3_BTB17116	0.403801	0.517689	0.212077	0.385821	0.311278
KCNS3_BTB17116	-0.413402	0.736273	0.234472	-0.0615641	0.766616
KCNS3_BTB17116	0.308842	-0.467485	0.410974	0.158849	0.0399261
KCNS3_BTB17116	0.659764	-0.0987114	0.261887	0.691224	0.332348
KCNS3_BTB17116	-0.775083	-0.532811	-0.0305408	0.0136353	-0.81349
KCNV1_BTB42150	-0.444547	0.520004	0.22414	0.340906	1.1185
KCNV1_BTB42150	0.0522055	1.0416	0.333378	0.496813	0.174192
KCNV1_BTB42150	-0.707656	-0.344431	0.536767	0.690905	-0.0937168
KCNV1_BTB42150	0.427929	-0.354114	-0.107588	0.49338	1.44927
KCNV1_BTB42150	-0.0358461	0.0321312	0.524627	0.357501	0.514697
KCNV1_BTB42150	0.333072	0.377651	0.342918	0.301376	0.339626
KCNV2_BTB99190	-0.593634	0.29345	0.0850096	0.49257	0.849403
KCNV2_BTB99190	-0.489004	0.400986	-0.37045	-0.0274434	0.529729
KCNV2_BTB99190	0.375902	-0.0158535	-0.119598	0.332917	0.27621
KCNV2_BTB99190	-0.821981	-0.428294	0.563877	-0.252819	0.593336
KCNV2_BTB99190	-0.281907	-0.0101876	0.406277	-0.141336	0.333016
KCNV2_BTB99190	-0.0589811	0.502243	-0.507552	0.0335041	-0.432018
KCTD1_BTB40132	-0.310031	-0.726631	0.81318	-1.36756	-0.0912006
KCTD1_BTB40132	-1.01731	-0.126184	0.619357	-0.328425	0.00740236
KCTD1_BTB40132	0.322721	0.676935	0.042321	-1.94887	-1.34246
KCTD1_BTB40132	-0.406227	0.692243	0.521888	-0.634385	-0.626798
KCTD1_BTB40132	0.209802	0.386861	0.484972	0.113385	0.418739
KCTD1_BTB40132	0.0082004	0.115658	0.619642	-0.394238	0.290255
KCTD10_BTB34124	0.0247784	-0.534543	-0.948182	0.139979	-2.23694
KCTD10_BTB34124	-0.266194	-0.222659	-0.578893	0.0839901	-4.66791
KCTD10_BTB34124	-2.40835	-0.787197	-0.306847	0.671371	-0.37074
KCTD10_BTB34124	-0.929921	-0.794774	-0.460394	-0.676657	-6.40927
KCTD10_BTB34124	-0.49474	-0.286391	-1.10772	-0.0321972	-0.494259
KCTD10_BTB34124	-0.196317	-0.583867	-0.964671	-0.381005	-2.69872
KCTD11_BTB2270	-0.853317	-1.95917	0.181344	-1.56102	0.066064
KCTD11_BTB2270	-1.00424	-1.01094	-0.00828231	0.0419675	0.691691
KCTD11_BTB2270	-0.192221	-0.653412	0.37867	-0.178913	0.736014
KCTD11_BTB2270	0.218441	-0.571711	0.147658	0.174127	-0.121826
KCTD11_BTB2270	-0.104069	-0.209363	0.141096	-0.048474	-0.495893
KCTD11_BTB2270	-0.114942	0.119313	0.239577	0.262143	-0.202661
KCTD12_BTB36126	-0.939624	-0.764686	0.148006	0.105151	-0.0742782
KCTD12_BTB36126	0.635464	-0.272299	1.83264	0.667626	0.110613
KCTD12_BTB36126	0.615102	0.449514	0.754756	0.638082	0.293379
KCTD12_BTB36126	0.711142	0.0973538	-0.0239569	-0.275507	0.170834
KCTD12_BTB36126	-1.46611	0.315178	-1.65565	-0.0693595	0.0471954
KCTD12_BTB36126	-0.969626	-0.370681	-0.078932	0.481015	0.68712
KCTD13_BTB43133	0.179204	0.457817	-0.17596	0.991021	-0.00468162
KCTD13_BTB43133	-0.707804	-0.965926	-0.380471	0.196685	0.818053
KCTD13_BTB43133	0.0568143	-0.311848	-0.174045	0.00657253	-0.00994136
KCTD13_BTB43133	0.554632	0.206307	-0.350401	0.574825	-0.86789
KCTD13_BTB43133	0.0477279	0.306411	-0.396972	-0.178343	-0.0358545
KCTD13_BTB43133	-1.13605	-0.00457666	-2.26758	0.129946	-0.118176
KCTD14_BTB35119	0.0332747	0.397394	-0.10038	-0.875955	-0.169308
KCTD14_BTB35119	0.300053	-0.311904	0.255082	-0.500626	1.06128
KCTD14_BTB35119	0.22685	-0.264968	-0.734318	0.242938	0.273022
KCTD14_BTB35119	0.821474	0.23837	-0.818081	-0.74364	0.021036
KCTD14_BTB35119	0.37548	0.170493	0.459827	0.248436	-0.114148
KCTD14_BTB35119	0.0852143	-0.724226	0.317382	-0.598517	0.125602
KCTD15_BTB58145	-0.528134	-0.271733	-0.11133	0.175943	-0.704833
KCTD15_BTB58145	0.838879	0.219903	0.382063	0.130779	-0.309208
KCTD15_BTB58145	1.00576	0.746896	0.743718	0.0500955	0.680749
KCTD15_BTB58145	0.294959	0.0525747	-0.510879	0.370742	1.37998
KCTD15_BTB58145	-0.667699	-0.416337	0.533735	0.365603	0.0505192
KCTD15_BTB58145	-0.0440659	0.757004	0.494965	0.373356	0.155526
KCTD16_BTB27119	0.573388	-0.0474474	0.162615	0.0465737	-0.104585
KCTD16_BTB27119	0.261661	0.103061	0.292174	0.0887359	-0.00129411
KCTD16_BTB27119	0.377637	0.225837	0.69296	0.626221	0.430761
KCTD16_BTB27119	0.318743	-0.0552221	-0.0786258	0.196622	-0.183524
KCTD16_BTB27119	-0.033139	-0.408333	0.0799787	0.0559981	-0.519678
KCTD16_BTB27119	-0.0810049	-0.197025	1.32602	0.320658	0.301117
KCTD17_BTB33121	0.384872	0.124803	-0.32915	-1.3316	-0.457074
KCTD17_BTB33121	-0.672545	-0.89939	-1.19622	-0.852804	-0.157905
KCTD17_BTB33121	0.0363834	0.0954252	0.362451	0.202055	-0.129691
KCTD17_BTB33121	-9.3443	-0.858982	0.749333	1.48083	0.231953
KCTD17_BTB33121	-1.30263	-1.26897	-0.091387	-0.475482	0.343786
KCTD17_BTB33121	0.472595	0.158118	0.571472	0.879795	0.0188271
KCTD18_BTB1498	0.0117431	0.106314	-0.05434	0.328511	0.202999
KCTD18_BTB1498	-0.587115	-0.436185	1.18705	0.172515	0.0019309
KCTD18_BTB1498	-0.886591	0.028431	0.0764981	-0.0775142	-0.414742
KCTD18_BTB1498	1.37376	-0.784011	-1.10068	0.285392	0.195376
KCTD18_BTB1498	0.323696	0.131898	0.212327	0.321237	0.516099
KCTD18_BTB1498	0.359289	-0.210757	0.246721	-0.225628	-0.364763
KCTD19_BTB1872	0.324966	0.301877	0.0295868	-0.557093	-0.226315
KCTD19_BTB1872	-0.288217	0.573496	-0.497105	-0.947411	0.174582
KCTD19_BTB1872	-1.18684	-0.518388	0.237077	-0.281078	-0.536099
KCTD19_BTB1872	1.70486	0.961323	0.502779	-0.204411	0.276174
KCTD19_BTB1872	0.151867	-0.159949	0.103584	0.561265	-0.138032
KCTD19_BTB1872	0.699535	-0.384773	-0.19179	0.0578187	-0.293773
KCTD19_BTB398488	-0.293228	0.915857	-0.0209349	-0.322481	0.789227
KCTD19_BTB398488	-0.393584	-0.450727	-0.597469	-0.194907	-0.422149
KCTD19_BTB398488	-0.069682	1.29252	-0.649937	-0.227281	-0.552601
KCTD19_BTB398488	-0.11889	-0.836353	0.156979	-1.27376	0.640557
KCTD19_BTB398488	0.786665	0.687882	-0.0668764	-0.699573	0.180252
KCTD19_BTB398488	-0.719286	-1.42783	0.318354	-0.755508	-0.600664
KCTD2_BTB74164	-0.614912	-0.300012	-0.344449	-0.420554	-0.49244
KCTD2_BTB74164	-0.122164	-0.317048	0.184409	-0.438043	-1.26153
KCTD2_BTB74164	-0.0942403	-0.575812	1.47322	-0.286458	-0.497967
KCTD2_BTB74164	-0.379999	0.127994	-0.116401	-0.0957562	-0.591128
KCTD2_BTB74164	0.349571	0.226095	0.706612	-0.0573247	-0.138318
KCTD2_BTB74164	0.00873814	0.188801	0.701467	0.073621	-0.29915
KCTD20_BTB	-0.984565	-0.602649	0.330929	-0.443968	0.223516
KCTD20_BTB	0.473157	0.0697288	0.252575	-0.181313	0.444783
KCTD20_BTB	-2.87401	-1.05321	0.133981	-0.907453	-0.478784
KCTD20_BTB	0.0221356	-0.0287515	-0.638875	-0.93971	0.465649
KCTD20_BTB	-0.61126	0.478937	-0.226807	-0.175113	0.435455
KCTD20_BTB	0.838979	0.362849	-0.985616	0.546325	0.157367
KCTD21_BTB593	0.413809	0.745817	0.0365453	0.131794	-0.232963
KCTD21_BTB593	-0.211269	-0.100099	0.0415141	-0.0493952	-0.0112103
KCTD21_BTB593	-0.937199	-0.402045	0.0966224	-0.0379695	-0.406574
KCTD21_BTB593	-0.0091516	0.123577	0.335213	0.089467	0.544758
KCTD21_BTB593	-0.840273	-0.277306	-0.724598	0.329422	0.0774274
KCTD21_BTB593	0.361612	-0.443325	-0.125136	0.219635	-1.41724
KCTD3_BTB20112	-0.0210084	-0.732136	-0.181719	-0.12024	0.405697
KCTD3_BTB20112	0.87184	0.226047	0.215012	-0.791296	0.0644073
KCTD3_BTB20112	0.572295	0.429439	0.141436	0.24584	0.432347
KCTD3_BTB20112	0.935046	0.0246952	0.840882	0.418565	1.34305
KCTD3_BTB20112	-0.934126	0.160615	-0.0373294	0.393601	0.000410117
KCTD3_BTB20112	0.681663	-0.408367	0.285514	-0.210357	-0.00498041
KCTD4_BTB36123	-0.202734	-0.364156	0.276363	-0.704854	0.650149
KCTD4_BTB36123	0.344646	0.0739237	0.0237276	0.422216	-0.141376
KCTD4_BTB36123	-0.228923	0.0779769	0.15208	0.804833	0.982822
KCTD4_BTB36123	0.691124	-1.08418	-0.195098	0.62814	0.164596
KCTD4_BTB36123	-1.63224	0.310959	0.37183	1.23643	0.286364
KCTD4_BTB36123	0.121342	0.404814	0.175694	-0.232977	-0.0617196
KCTD5_BTB46135	-0.406425	-0.489314	0.14287	-0.589829	-0.104825
KCTD5_BTB46135	-0.384997	-1.76874	-1.69487	-2.32102	0.602912
KCTD5_BTB46135	0.335323	0.32181	-0.783484	-0.139139	-0.00854213
KCTD5_BTB46135	-0.458413	-0.0912581	0.0752913	-0.782131	-1.184
KCTD5_BTB46135	0.579565	0.383708	0.341264	0.0363814	-0.269785
KCTD5_BTB46135	0.2492	-0.319785	0.609053	-1.09379	-1.05101
KCTD6_BTB14102	0.6938	0.22099	-0.356806	-0.10408	-1.08872
KCTD6_BTB14102	0.125652	0.288006	-0.0436059	0.44789	-0.16669
KCTD6_BTB14102	0.268004	-0.101067	-0.0198836	-0.564197	-0.678663
KCTD6_BTB14102	-1.12323	-0.524966	0.684482	0.727143	0.143819
KCTD6_BTB14102	0.596769	0.0493951	0.0640371	-0.0723716	-0.10907
KCTD6_BTB14102	-0.313222	0.0169711	-0.276806	-0.588781	0.919258
KCTD7_BTB53138	1.01528	0.0859373	0.748072	0.322684	-0.875359
KCTD7_BTB53138	-0.440985	-0.307354	-0.534021	-0.435745	-0.357508
KCTD7_BTB53138	-0.547445	-1.12702	0.03412	0.210543	0.729649
KCTD7_BTB53138	0.124958	-0.187499	0.00137863	0.350177	0.193751
KCTD7_BTB53138	0.231031	0.16516	-0.618176	0.653796	-0.262957
KCTD7_BTB53138	-1.00558	-0.963142	-0.292396	-0.844341	-0.0620035
KCTD8_BTB46143	-0.301335	0.636994	0.584553	0.514348	0.273114
KCTD8_BTB46143	1.64026	0.384006	0.0509415	0.0447638	-0.745437
KCTD8_BTB46143	-0.791237	0.522396	-0.261055	0.0453679	0.0519603
KCTD8_BTB46143	-0.526605	-0.497823	1.23242	0.854621	0.108732
KCTD8_BTB46143	1.27813	-0.637673	-0.172133	-0.0612787	-1.01329
KCTD8_BTB46143	-0.282419	0.0708519	0.0343176	-0.0644801	-0.0852068
KCTD9_BTB91181	-1.55462	-1.51065	-0.118897	-0.320052	-0.0210621
KCTD9_BTB91181	0.363901	0.66628	-0.349319	0.0074508	-0.235318
KCTD9_BTB91181	-0.0902891	-0.253669	0.24391	-0.459698	-0.949662
KCTD9_BTB91181	0.227067	0.384416	0.260315	0.919717	0.825985
KCTD9_BTB91181	-1.77575	0.468538	-0.563481	-0.312349	-0.620668
KCTD9_BTB91181	-2.48846	-1.86405	-2.0355	-2.54073	-0.905051
KDM2A_Fbox	-2.37818	-1.65298	-1.21892	-0.743353	1.25421
KDM2A_Fbox	-1.46695	-2.09144	-1.34086	-0.753332	-1.40857
KDM2A_Fbox	0.158063	-1.79843	-2.09067	-0.823743	-1.17727
KDM2A_Fbox	-2.69956	-1.62606	-1.51088	-0.178954	-0.761206
KDM2A_Fbox	-1.74724	-2.28377	-0.531662	-0.9752	-1.31537
KDM2A_Fbox	-2.05532	-1.47621	-1.63878	-0.0405738	-1.1007
KDM2B_Fbox	-4.53645	-1.94534	-2.64337	-2.21046	-1.5886
KDM2B_Fbox	-0.0252527	0.387253	0.350063	0.311091	0.824611
KDM2B_Fbox	-0.903804	-0.916821	-2.05299	-0.253152	-1.76743
KDM2B_Fbox	0.377991	0.51987	-2.33372	-0.217261	-0.313714
KDM2B_Fbox	1.3977	0.0461259	-0.471226	0.49169	-0.689965
KDM2B_Fbox	0.652867	0.282028	-0.571101	-0.116963	-0.322085
KEAP1_BTB67179	-0.415345	-3.03212	-0.570434	-0.137696	-3.71524
KEAP1_BTB67179	-0.762313	-2.32268	-0.748131	0.0110211	-2.14945
KEAP1_BTB67179	-0.0368698	-1.42869	-0.534219	-0.173815	-1.66417
KEAP1_BTB67179	0.743888	-3.94246	-0.770667	-0.937984	-2.09776
KEAP1_BTB67179	-0.507451	-7.47223	-1.00578	-0.847644	-3.14474
KEAP1_BTB67179	0.740842	-0.695668	-0.311386	-0.0653349	-0.836842
KLHDC10_CUL	0.154764	0.534481	-0.0206762	0.174721	-0.505429
KLHDC10_CUL	0.293858	0.630952	0.132845	0.490134	0.378476
KLHDC10_CUL	0.497233	-0.125794	0.318937	-0.960691	0.345533
KLHDC10_CUL	0.718098	0.164708	-1.54704	0.363241	0.636047
KLHDC10_CUL	-0.0581726	0.386781	0.276642	0.13967	-0.0405448
KLHDC10_CUL	0.738008	0.579542	-0.479801	0.282116	0.440911
KLHDC2_BC	0.338922	-0.282773	0.0763744	0.154514	0.448861
KLHDC2_BC	1.29461	-0.044812	-0.0261693	-0.990889	0.864749
KLHDC2_BC	0.465281	-0.143641	-0.0517298	0.113698	1.20469
KLHDC2_BC	0.235591	-0.833411	0.348966	-0.37229	-0.102069
KLHDC2_BC	0.932995	0.154237	-0.35109	-0.125405	-0.18234
KLHDC2_BC	0.173562	-0.37573	0.0543481	0.0905507	-0.470916
KLHDC3_BC	0.954766	0.2228	0.0312481	0.641404	0.14004
KLHDC3_BC	-0.497267	-0.987566	0.725398	0.403864	-0.633692
KLHDC3_BC	-0.00831601	-0.381212	0.731058	0.203141	1.01264
KLHDC3_BC	0.0120896	-1.92759	0.183413	0.470556	0.150744
KLHDC3_BC	0.67711	0.543129	1.07986	0.542933	0.427117
KLHDC3_BC	-0.125953	-0.37393	0.306229	0.863411	0.108523
KLHL1_BTB202305	-0.500505	0.356625	0.307001	-0.140671	0.448528
KLHL1_BTB202305	-0.0113608	-0.269743	-0.231153	0.279547	0.516996
KLHL1_BTB202305	0.582329	0.574331	0.336487	0.72724	0.655885
KLHL1_BTB202305	0.339669	0.130256	0.515644	0.29101	0.117895
KLHL1_BTB202305	0.0173883	0.643153	0.768246	0.214072	0.834445
KLHL1_BTB202305	0.219728	0.767909	0.380625	0.760365	0.587876
KLHL10_BTB29133	-0.154298	-0.905166	-0.024178	0.290274	0.132513
KLHL10_BTB29133	0.551616	-0.00441061	-0.4291	0.125312	-0.404058
KLHL10_BTB29133	0.0551252	-0.770949	0.25438	-0.792192	-0.867226
KLHL10_BTB29133	-0.374141	0.270478	0.601771	0.418488	0.27922
KLHL10_BTB29133	1.51225	-0.657413	-0.712875	-1.10818	-1.60592
KLHL10_BTB29133	0.602659	-0.193395	0.311122	-0.324204	0.495624
KLHL11_BTB85200	-1.46878	-0.351823	-1.04908	-1.65339	0.0613283
KLHL11_BTB85200	-0.293346	-0.30086	0.915892	-0.0668958	-1.35308
KLHL11_BTB85200	0.443378	-0.620191	0.417106	0.811213	-0.581586
KLHL11_BTB85200	-1.2368	-0.960178	0.177641	-1.00136	-0.445162
KLHL11_BTB85200	-0.854225	-0.358026	-0.230345	-0.471339	-0.317631
KLHL11_BTB85200	0.0364847	-0.441866	-0.762566	-0.706178	0.226294
KLHL12_BTB23130	-0.568988	-0.0416685	0.0570676	0.301868	-0.171768
KLHL12_BTB23130	-0.709219	-0.424188	-0.314045	-0.457008	-0.371847
KLHL12_BTB23130	0.488845	-0.657719	-1.22354	0.211572	-1.03724
KLHL12_BTB23130	0.214304	-0.201911	0.168035	-0.115964	-0.0318038
KLHL12_BTB23130	0.536237	-0.879331	-0.712013	-0.110444	-1.71529
KLHL12_BTB23130	-0.146297	-0.0969572	0.80266	0.0270468	-0.310135
KLHL13_BTB85191	0.543957	0.163938	0.272847	0.305083	0.974952
KLHL13_BTB85191	1.11433	1.16427	-0.22864	1.08406	0.390695
KLHL13_BTB85191	1.468	0.685017	0.185119	-0.586193	1.09695
KLHL13_BTB85191	0.932705	0.244639	0.464751	0.502539	0.679172
KLHL13_BTB85191	0.350813	0.492612	0.83663	0.916381	1.09936
KLHL13_BTB85191	0.0290301	-0.553495	0.095154	0.27073	0.14405
KLHL14_BTB23181	-0.593877	0.3404	1.28295	0.262436	-0.855711
KLHL14_BTB23181	0.858515	-0.177454	-0.679419	0.639848	-0.75
KLHL14_BTB23181	0.824723	0.0413468	-0.305408	0.287797	-0.75795
KLHL14_BTB23181	0.593845	-0.157777	0.869811	0.0744834	0.581148
KLHL14_BTB23181	-1.8312	1.02497	-0.473059	-0.111573	0.149723
KLHL14_BTB23181	0.840106	-0.108305	-0.0898986	-0.0913028	-0.270928
KLHL15_BTB32128	0.728329	-0.319165	0.640399	-0.411434	0.00711901
KLHL15_BTB32128	0.62916	0.149416	0.533329	0.218413	0.192911
KLHL15_BTB32128	0.651965	0.0227174	0.390021	0.0206913	0.0982127
KLHL15_BTB32128	-1.33925	0.949398	-0.616122	0.503767	0.283938
KLHL15_BTB32128	-0.306882	0.314595	-0.516138	0.0740072	0.0951995
KLHL15_BTB32128	0.0423961	0.095787	0.497795	0.0296768	-0.111953
KLHL17_BTB82189	-0.134625	-0.809519	0.579566	-0.0136422	0.882992
KLHL17_BTB82189	0.581726	0.110699	-0.572034	-0.489824	-0.544012
KLHL17_BTB82189	1.11007	-0.895926	-0.873831	-0.506099	-0.301396
KLHL17_BTB82189	-0.213284	-0.354978	0.525565	8.2311e-05	0.207991
KLHL17_BTB82189	0.613086	0.186914	0.21444	0.304137	-0.486419
KLHL17_BTB82189	0.0699327	-0.38067	0.429036	-0.208603	-0.36527
KLHL18_BTB28135	-1.01737	0.925771	0.364249	-0.413323	-2.17584
KLHL18_BTB28135	0.752615	0.39489	0.189375	0.650067	0.44893
KLHL18_BTB28135	-0.81108	0.508799	0.285933	-0.569622	0.931034
KLHL18_BTB28135	-1.89563	-2.13624	-1.1951	-0.156596	1.23676
KLHL18_BTB28135	0.272173	-0.685785	0.754369	-0.213567	0.925149
KLHL18_BTB28135	0.639386	-0.252513	0.44433	0.0480763	-0.600962
KLHL2_BTB50157	0.459247	0.799725	0.608598	0.498825	0.606394
KLHL2_BTB50157	0.916336	0.797897	0.139321	0.701336	0.761509
KLHL2_BTB50157	-0.293514	0.600977	0.503548	-0.130542	-0.0897108
KLHL2_BTB50157	-0.66239	0.522236	1.41283	0.399678	-0.189559
KLHL2_BTB50157	-0.944437	-0.724531	-0.00590728	0.108456	-0.396224
KLHL2_BTB50157	0.0612825	0.671692	0.555708	0.0243233	0.774215
KLHL20_BTB59165	0.341451	-0.197303	1.00271	0.416687	1.04105
KLHL20_BTB59165	1.6018	-0.0268629	-0.132313	-0.778627	-0.0203754
KLHL20_BTB59165	-0.0219569	0.230314	0.270678	-0.120329	0.469464
KLHL20_BTB59165	-0.504214	0.177754	0.489121	-0.755623	-0.641553
KLHL20_BTB59165	-0.0919366	-0.344869	0.0916756	-0.00126727	-0.200852
KLHL20_BTB59165	0.149208	-0.0316397	0.472824	-0.499038	1.5997
KLHL21_BTB25133	-0.708	0.275873	-0.439517	0.0776717	0.661405
KLHL21_BTB25133	0.287871	-0.63258	0.418896	0.308389	-0.267467
KLHL21_BTB25133	0.884463	0.146975	-0.840682	0.228629	1.43715
KLHL21_BTB25133	-0.286598	0.745125	-1.14629	0.30251	-0.501331
KLHL21_BTB25133	0.948008	-0.318889	0.514934	0.383145	-0.609088
KLHL21_BTB25133	-3.22943	-0.495722	1.07443	0.297455	-0.0449162
KLHL22_BTB51145	0.0617608	0.0986936	0.514934	-0.765203	0.165597
KLHL22_BTB51145	0.475861	-0.232026	-0.633455	-0.467408	0.155221
KLHL22_BTB51145	-0.0222511	-0.651679	0.144718	-0.0840818	0.272383
KLHL22_BTB51145	0.334202	0.833314	-0.336473	-0.567527	0.445337
KLHL22_BTB51145	0.197912	0.334216	-0.351372	-0.144099	-0.895755
KLHL22_BTB51145	0.158615	0.00639916	-0.097655	-0.334983	-3.06326
KLHL23_BTB26134	0.556638	0.359297	-0.0225207	0.395063	-0.302595
KLHL23_BTB26134	-0.281895	0.263657	0.101328	0.407042	0.505832
KLHL23_BTB26134	1.53633	-0.394598	-0.174524	0.752037	-0.294405
KLHL23_BTB26134	0.115565	-0.0765197	0.12096	-0.0748636	0.00377648
KLHL23_BTB26134	-0.126866	-0.197011	-0.302873	0.636441	1.07952
KLHL23_BTB26134	-0.773617	-0.0797981	0.7331	0.24737	-0.514288
KLHL24_BTB56163	0.167095	-0.0947589	0.360794	0.0217683	-0.285317
KLHL24_BTB56163	1.21939	0.172409	0.0459098	0.607029	-0.208432
KLHL24_BTB56163	-0.873994	-0.990634	0.334296	-0.123842	0.550911
KLHL24_BTB56163	1.63162	-0.14978	-0.519767	-0.516019	1.06944
KLHL24_BTB56163	-0.133596	0.541338	-0.00570793	0.0193264	0.0423658
KLHL24_BTB56163	0.162496	0.806406	0.037473	0.209027	0.341338
KLHL25_BTB36144	0.432867	0.510462	0.136148	0.596219	0.646933
KLHL25_BTB36144	-0.738856	-0.00477601	-0.512159	0.419456	-0.0445967
KLHL25_BTB36144	0.347589	0.696851	0.518885	0.604679	1.13105
KLHL25_BTB36144	1.09115	-0.225823	-0.409213	0.0964406	1.16354
KLHL25_BTB36144	0.493818	0.457684	0.0986972	0.856298	-1.71321
KLHL25_BTB36144	0.0569833	0.266834	0.490156	-0.095528	0.485492
KLHL26_BTB56157	1.12649	-0.42021	-0.374364	1.3874	-2.92628
KLHL26_BTB56157	0.158869	0.484185	0.273414	0.467452	0.91846
KLHL26_BTB56157	-1.18005	0.959458	1.23126	0.840165	-0.0456525
KLHL26_BTB56157	0.245022	0.549174	0.0773021	0.336368	-0.06155
KLHL26_BTB56157	-1.51574	0.899218	0.352342	0.91114	-0.210412
KLHL26_BTB56157	-1.24103	-0.601521	0.43024	0.568872	-0.311381
KLHL28_BTB25132	0.713595	0.981494	0.352505	0.222143	-0.0511687
KLHL28_BTB25132	-0.94087	-0.478509	0.232614	-0.332406	0.357638
KLHL28_BTB25132	-0.529758	1.09414	0.702072	0.331562	1.07537
KLHL28_BTB25132	-0.363702	0.303809	0.513137	0.0939332	-0.19008
KLHL28_BTB25132	-0.921654	-0.4174	-0.0796211	0.564469	-0.780818
KLHL28_BTB25132	-0.128666	-0.164042	0.926421	0.160186	-0.583724
KLHL29_BTB319431	0.517258	0.0853436	-0.461003	0.156822	-0.562881
KLHL29_BTB319431	0.439819	-0.874177	0.716683	-0.469146	0.318366
KLHL29_BTB319431	0.64826	0.188881	0.415556	0.129297	0.300839
KLHL29_BTB319431	0.184234	0.251655	0.643194	-0.116409	-0.167374
KLHL29_BTB319431	0.704466	0.745777	-0.148943	1.00989	-0.701066
KLHL29_BTB319431	0.132456	-0.493465	-1.04008	0.158408	0.64743
KLHL3_BTB40147	0.421231	0.195146	1.22125	-0.730153	0.601924
KLHL3_BTB40147	0.138029	-0.207873	-0.0728269	0.382866	-0.359968
KLHL3_BTB40147	0.100911	0.239694	-0.265755	-0.19175	0.40776
KLHL3_BTB40147	-0.984509	0.636123	0.251749	-0.0286553	-0.00642528
KLHL3_BTB40147	0.483432	0.792172	0.568887	0.333375	-0.00418334
KLHL3_BTB40147	1.51965	0.347164	0.69275	-0.224096	0.548521
KLHL30_BTB23130	0.802098	0.536707	0.145147	0.880173	0.80732
KLHL30_BTB23130	-0.098133	0.23837	0.350063	-0.832537	1.44059
KLHL30_BTB23130	0.210402	0.0456817	-0.164985	-0.149429	0.218322
KLHL30_BTB23130	0.236965	-0.458855	0.314268	0.0713693	-0.451281
KLHL30_BTB23130	-0.223444	0.32217	-0.131402	-0.106534	-0.351611
KLHL30_BTB23130	0.757919	-0.0958668	0.182312	-0.64085	0.373896
KLHL31_BTB63165	0.123071	0.94268	0.256757	-0.0372177	0.256197
KLHL31_BTB63165	0.456603	-0.175494	0.258233	0.150038	0.0702437
KLHL31_BTB63165	-0.8599	0.328275	-0.208713	0.554649	0.515552
KLHL31_BTB63165	0.227657	0.614431	0.436743	0.0903141	0.722388
KLHL31_BTB63165	0.921305	0.383688	0.601549	-0.0484896	-0.134484
KLHL31_BTB63165	0.422039	0.416837	0.980659	0.424331	0.0954414
KLHL32_BTB32137	0.216009	1.15152	-2.65565	1.66604	0.169135
KLHL32_BTB32137	0.647673	-0.0413286	-0.171804	0.0245755	-1.05724
KLHL32_BTB32137	0.387165	-0.399359	1.0152	0.221836	0.364606
KLHL32_BTB32137	-0.524496	-0.506424	0.403243	-0.394659	0.241061
KLHL32_BTB32137	0.604539	0.383668	0.321042	-0.104383	0.543909
KLHL32_BTB32137	0.343136	-0.257476	0.456653	0.441636	0.630549
KLHL33_BTB	0.321873	-0.200635	-0.27378	0.0854105	0.0348117
KLHL33_BTB	0.344191	-0.102832	-0.160886	0.409731	-0.505256
KLHL33_BTB	1.08566	0.527147	0.263173	-0.20865	0.595961
KLHL33_BTB	-1.00902	-0.947074	0.544343	0.474331	0.0371069
KLHL33_BTB	0.12394	-0.0532135	-0.10038	0.323293	0.438987
KLHL33_BTB	0.283048	-0.336884	1.07596	0.142228	0.288382
KLHL34_BTB19126	0.547567	-0.28789	-0.413547	0.450162	-1.34465
KLHL34_BTB19126	-0.483243	0.314724	-0.324591	0.470787	1.08009
KLHL34_BTB19126	-2.58994	0.210214	0.697986	0.267399	-1.39231
KLHL34_BTB19126	-0.119168	-0.0461744	0.671202	0.385638	0.361296
KLHL34_BTB19126	0.18101	0.0783773	0.509815	0.3219	0.530038
KLHL34_BTB19126	0.452292	0.161061	0.259652	0.578148	0.866578
KLHL35_BTB3170	-10.5962	-1.84913	-5.67357	-1.94908	-2.05462
KLHL35_BTB3170	-0.358026	-0.394018	0.179425	0.260007	-0.164566
KLHL35_BTB3170	0.14728	0.397116	0.324623	0.14836	-0.499193
KLHL35_BTB3170	-0.125804	0.252107	0.171846	0.698839	0.703977
KLHL35_BTB3170	0.133436	0.0942742	0.379768	0.217379	0.231156
KLHL35_BTB3170	0.557814	0.741494	0.310963	0.0714976	0.250146
KLHL36_BTB36141	-0.268953	-0.127605	-0.115788	-0.339399	-0.0495089
KLHL36_BTB36141	-0.623476	-0.984004	-0.70042	-0.278471	0.331845
KLHL36_BTB36141	0.728603	-0.0724454	1.19287	-0.20454	-0.279644
KLHL36_BTB36141	0.128678	0.0430786	-0.102199	-0.594933	0.717656
KLHL36_BTB36141	0.736123	-0.212661	0.305733	-0.0954263	0.0236805
KLHL36_BTB36141	0.304263	-0.195036	0.269822	-0.521243	0.516248
KLHL38_BTB24131	-3.84092	-1.10268	0.0200775	-1.28838	-0.902778
KLHL38_BTB24131	2.01266	0.59695	1.06924	0.327934	0.909655
KLHL38_BTB24131	-1.28276	-0.262736	0.681338	-0.3937	0.0163775
KLHL38_BTB24131	-1.19243	0.0307722	-0.243348	0.0601055	0.520936
KLHL38_BTB24131	-0.904137	0.142559	0.152359	-0.0575262	0.142675
KLHL38_BTB24131	-0.132807	-0.389063	-0.254708	-0.162876	0.52281
KLHL4_BTB172279	0.836004	0.48351	0.0591923	-0.00484312	0.176121
KLHL4_BTB172279	0.518486	0.116486	0.659961	0.123382	0.229268
KLHL4_BTB172279	0.516938	-0.143324	0.464862	0.343637	0.74008
KLHL4_BTB172279	0.953237	0.282564	-0.106757	-0.183809	0.925901
KLHL4_BTB172279	1.38918	0.480841	0.541541	-0.363015	0.684604
KLHL4_BTB172279	0.249309	0.598205	1.073	-0.292191	1.49005
KLHL40_BTB23128	1.26084	0.441503	-0.097655	0.0668215	0.217666
KLHL40_BTB23128	1.13676	0.762337	0.116939	-0.520946	-1.67418
KLHL40_BTB23128	-0.117569	-0.261653	-0.320047	-0.418202	-2.11131
KLHL40_BTB23128	0.577532	-0.53569	0.832636	0.113414	0.572717
KLHL40_BTB23128	1.07688	-0.935919	0.561826	0.50938	-0.0591655
KLHL40_BTB23128	0.102015	-0.577307	0.675864	-0.219582	-1.39792
KLHL41_BTB23130	0.522947	0.463465	-0.264298	#VALUE!	0.215661
KLHL41_BTB23130	-1.46767	0.0474616	-2.50365	-1.10438	-7.88264
KLHL41_BTB23130	0.89188	-0.178391	-0.142311	-0.511663	-0.634461
KLHL41_BTB23130	-0.633697	-0.156858	-0.708892	-0.119847	-0.120966
KLHL41_BTB23130	0.767035	0.51872	0.0656721	0.302071	-0.165405
KLHL42_BTB	-0.837002	-0.440103	0.358276	-0.000163452	-1.22751
KLHL42_BTB	-2.18661	-0.403917	0.761697	0.0465889	-0.688838
KLHL42_BTB	-2.29645	-0.264428	1.27946	0.0494358	-0.433374
KLHL42_BTB	0.11193	-0.20229	-0.175322	0.105331	-0.244759
KLHL42_BTB	-0.0546616	-0.0632677	0.0336184	0.228538	-0.177103
KLHL42_BTB	0.556126	0.0828273	-0.0427176	0.289625	-0.0207052
KLHL42_BTB	0.781558	0.100205	-0.277139	0.429495	-0.00660758
KLHL42_BTB	0.555555	0.388238	0.179162	0.508529	0.077118
KLHL42_BTB	0.584245	0.611878	0.366619	0.602262	0.107164
KLHL42_BTB	0.432248	0.69791	0.449703	0.69714	0.194933
KLHL42_BTB	-0.0312837	0.734612	0.534681	0.744329	0.537127
KLHL42_BTB	0.0799937	0.924759	0.715306	0.793243	0.561453
KLHL5_BTB210317	-0.19946	0.0349531	-0.0918925	0.623978	0.603274
KLHL5_BTB210317	0.783574	-0.00159443	0.443551	0.11436	-0.450215
KLHL5_BTB210317	-0.754748	0.60625	0.315869	0.260419	0.960413
KLHL5_BTB210317	0.4516	0.143624	0.341675	0.386986	0.628845
KLHL5_BTB210317	-0.458341	-0.151237	-0.424955	-0.564881	0.459476
KLHL5_BTB210317	0.461183	0.603219	0.662957	-0.527745	0.331657
KLHL6_BTB62167	0.763703	0.742163	0.209639	0.897908	-0.256493
KLHL6_BTB62167	-1.93243	-0.517242	-0.551314	-0.0435621	-1.04168
KLHL6_BTB62167	-0.302355	0.24051	-0.57291	-0.101141	0.357285
KLHL6_BTB62167	-0.110865	0.208552	0.445784	0.0816599	0.317612
KLHL6_BTB62167	-0.241059	-0.178651	-0.221754	0.113933	0.0998436
KLHL6_BTB62167	0.30053	0.135895	0.959059	0.125934	0.537814
KLHL7_BTB34140	1.38261	0.732054	-0.0592832	0.577809	1.04313
KLHL7_BTB34140	0.530388	0.748261	-0.205754	-0.100273	-0.0287058
KLHL7_BTB34140	1.40857	0.192227	0.914323	0.247889	0.197142
KLHL7_BTB34140	0.0344309	0.0481452	-0.393538	-0.095311	0.0044881
KLHL7_BTB34140	0.321685	0.0695486	0.166446	-0.263928	-0.913554
KLHL7_BTB34140	1.00017	-0.304447	-0.0214444	-0.304232	-0.868553
KLHL8_BTB57163	-0.0577076	0.192343	0.722861	0.378013	0.146505
KLHL8_BTB57163	1.552	-0.816392	0.550622	0.118112	-0.0175741
KLHL8_BTB57163	0.41607	0.184972	-0.241853	0.125862	0.55102
KLHL8_BTB57163	-1.19914	0.0651875	1.48081	-0.118622	-1.33596
KLHL8_BTB57163	-0.220373	0.180045	0.547665	0.300579	-0.746578
KLHL8_BTB57163	0.233281	0.922947	0.666278	-0.604622	-0.150127
KLHL9_BTB40146	-0.185115	0.123711	0.722537	0.594156	0.306857
KLHL9_BTB40146	0.780266	-0.276798	0.25124	0.129682	0.610183
KLHL9_BTB40146	0.407732	0.0454116	0.176342	0.781694	0.127984
KLHL9_BTB40146	0.745499	-0.264191	0.628803	0.605398	0.523935
KLHL9_BTB40146	0.343224	0.792663	0.114517	0.881503	0.358933
KLHL9_BTB40146	0.822343	0.443274	0.783461	0.468496	0.542242
LGALS3BP_BTB	-0.810295	-0.207717	-0.686024	-1.10957	0.444843
LGALS3BP_BTB	0.198665	-0.208212	0.602214	-0.270663	-0.427677
LGALS3BP_BTB	-0.0404371	0.0143835	-0.278796	-0.372236	0.372936
LGALS3BP_BTB	-0.0229604	0.325623	-0.464119	-0.706421	1.12519
LGALS3BP_BTB	0.157887	-0.630559	0.0775384	-1.0451	-0.483597
LGALS3BP_BTB	0.711835	0.842781	0.111062	0.303052	0.123034
LMO7_Fbox	0.366199	-0.53401	-0.327325	0.59112	-0.0192754
LMO7_Fbox	-0.0424523	0.260234	0.5116	-0.458106	0.391028
LMO7_Fbox	0.02233	0.648626	0.430662	0.709846	0.0372055
LMO7_Fbox	-0.00495563	0.0880172	0.281554	0.552244	-0.834868
LMO7_Fbox	0.746895	0.738959	0.33039	0.463236	0.441714
LMO7_Fbox	0.637452	0.384145	0.807206	0.103972	0.447026
LRR1_CUL	-2.90623	-0.375722	-3.32962	-0.204285	-1.20213
LRR1_CUL	-3.62583	-1.25008	-1.31703	-1.73916	-0.137288
LRR1_CUL	0.537885	0.516202	0.8642	0.528921	0.332873
LRR1_CUL	-2.53933	-0.576457	-2.32839	-0.977358	-0.851102
LRR1_CUL	-11.1898	-4.71021	-4.38948	-10.0362	-1.79653
LRR1_CUL	-2.66028	-2.24676	-1.65209	-2.70837	-2.43403
LRRC14_BC	-0.36901	-0.0204453	0.0457375	0.571627	0.318706
LRRC14_BC	-1.43449	0.138976	-0.52577	0.234433	0.33257
LRRC14_BC	-1.04406	-0.505174	-0.252686	0.0553733	1.13296
LRRC14_BC	-0.979905	-1.02783	0.143243	-0.479751	-0.512235
LRRC14_BC	-0.425504	-1.23636	0.593963	-0.84561	0.536472
LRRC14_BC	-0.808588	0.064058	0.469586	-0.0233158	0.0238548
LRRC28_BC	-0.234661	-0.352975	0.0667239	-0.302767	-0.285113
LRRC28_BC	-0.755108	0.385787	0.350063	0.406173	0.254286
LRRC28_BC	0.871549	0.394423	0.204172	0.0544174	-1.33357
LRRC28_BC	-0.28889	0.199617	0.0169463	0.0760509	0.0425009
LRRC28_BC	0.126848	-0.277415	-0.380561	0.240432	0.45654
LRRC28_BC	0.119912	-0.0277619	0.127166	0.0947058	0.498963
LRRC41_BC	0.101229	-1.27696	-0.00357377	-0.0116314	-2.05848
LRRC41_BC	-0.73809	-0.164955	0.223668	0.359897	-0.744097
LRRC41_BC	0.0821005	-0.506566	0.291635	-0.00496953	-0.975547
LRRC41_BC	-0.131814	-0.965949	-0.13281	-0.599767	-0.6777
LRRC41_BC	-0.231577	-0.418623	1.07529	0.120924	-0.620901
LRRC41_BC	-2.15847	-0.115198	1.12396	-0.203263	1.46042
LRRC42_BC	0.614791	0.348942	0.446448	0.338638	-0.223027
LRRC42_BC	-0.523492	-0.0266684	0.555967	0.348601	0.0927497
LRRC42_BC	0.297779	0.0824774	0.259056	0.11487	0.0189206
LRRC42_BC	1.10205	-0.196802	-0.506595	-0.52331	1.02459
LRRC42_BC	0.073839	0.605434	-0.00655763	0.349301	0.360632
LRRC42_BC	-0.493508	-0.593734	-0.154437	-0.00254014	0.347561
LRRC58_BC	1.10423	1.11664	-0.58611	0.631958	1.23156
LRRC58_BC	0.913969	-0.11909	0.0813151	0.160373	0.276399
LRRC58_BC	-4.85181	0.352693	0.145968	-0.201612	0.0825271
LRRC58_BC	1.3364	0.448187	0.0611372	0.0832075	0.467486
LRRC58_BC	1.05565	0.0624872	-1.309	-0.301866	-1.08647
LRRC58_BC	-0.0137202	0.475617	0.491536	0.866922	-0.925569
LZTR1_BTB433573	-0.000853946	0.303418	0.142622	-0.12186	-0.230913
LZTR1_BTB433573	0.0781799	0.432078	0.923576	-1.67515	-0.539198
LZTR1_BTB433573	0.633633	0.975063	-0.0673523	-0.678017	0.600439
LZTR1_BTB433573	-0.54409	0.113717	-0.808767	-0.895135	-0.183861
LZTR1_BTB433573	-0.609634	0.560362	0.0261736	-0.313603	-1.32911
LZTR1_BTB433573	-0.566087	0.174012	-0.16392	-0.714528	0.541728
LZTR1_BTB665799	0.443959	0.513531	0.0687932	0.363219	0.512064
LZTR1_BTB665799	-0.599304	0.98172	-0.070688	-1.6535	0.756369
LZTR1_BTB665799	0.660057	0.875062	0.261887	-0.372603	0.0237476
LZTR1_BTB665799	0.762986	1.35103	0.663603	-0.385181	0.167559
LZTR1_BTB665799	0.926856	0.7084	-0.384623	-0.428399	0.52042
LZTR1_BTB665799	-1.15621	0.542083	0.149158	-0.854978	0.796423
MED8_BC	-3.75007	-0.249976	-1.90997	-0.626358	-1.87913
MED8_BC	-5.00347	-2.77344	-2.56571	-2.64252	-2.10406
MED8_BC	-1.29235	-0.329628	-0.848296	-0.391379	-2.13231
MED8_BC	-5.23543	-1.28645	-2.16715	-1.15665	-1.60335
MED8_BC	-4.32681	-1.44518	-0.32573	-0.375703	-0.331859
MED8_BC	-2.68029	-1.67017	-1.46802	0.300683	-0.735273
MYCBP2_APC10-CUL7	-0.16118	-0.426601	0.147658	-0.0823307	0.201871
MYCBP2_APC10-CUL7	0.685086	-0.79957	0.304792	-0.23431	0.183236
MYCBP2_APC10-CUL7	0.0404041	0.119136	0.494849	-0.161971	0.503421
MYCBP2_APC10-CUL7	-0.628981	0.095911	0.166675	-0.320157	0.409648
MYCBP2_APC10-CUL7	-1.40771	0.0417955	0.204172	-0.470115	0.13402
MYCBP2_APC10-CUL7	-2.90137	0.00565644	-0.208191	-0.645246	-1.3448
MYNN_BTB14111	-0.00262745	0.190192	0.56542	0.194911	-0.0454075
MYNN_BTB14111	-0.746182	-0.465666	-0.297838	-1.1731	-1.87651
MYNN_BTB14111	0.0313444	0.288821	0.2072	0.46636	0.291176
MYNN_BTB14111	0.703266	0.0515945	0.314514	-0.436703	-0.154804
MYNN_BTB14111	0.00820357	0.162043	0.0637211	-0.57104	1.32201
MYNN_BTB14111	0.509785	0.247181	-0.243866	-0.326075	-0.225997
NACC1_BTB20122	0.496048	-0.50375	0.593963	-0.0795979	0.327541
NACC1_BTB20122	-0.472473	-0.927812	0.433697	-0.601822	-0.205119
NACC1_BTB20122	0.652499	-0.042543	0.546464	0.030561	0.327021
NACC1_BTB20122	0.74283	-0.312297	0.0813151	0.229541	0.0680937
NACC1_BTB20122	0.989889	-0.712715	0.969707	-0.625777	0.250767
NACC1_BTB20122	-1.81822	-2.30277	-3.24061	0.508267	0.634822
NACC2_BTB20120	0.360513	0.196667	0.218819	-0.564105	0.00997992
NACC2_BTB20120	0.479739	0.464759	-0.604028	0.333372	0.452553
NACC2_BTB20120	-0.717836	0.174927	-0.636636	0.45031	0.0539484
NACC2_BTB20120	0.461353	0.464451	-0.732706	0.450629	0.653672
NACC2_BTB20120	0.858411	-0.0577502	-0.0922211	-0.229497	0.525012
NACC2_BTB20120	0.640797	0.44015	0.0767996	-0.200469	0.666938
neg1_	0.606876	0.0828779	-0.435222	0.878451	0.508698
neg10_	0.381688	0.119003	0.972206	0.794281	0.333377
neg100_	0.907775	-0.105789	0.989121	0.617292	0.0925249
neg11_	-0.204177	0.958857	0.108891	1.30848	0.288684
neg12_	-0.126694	-0.0346604	1.19044	0.830925	0.50181
neg13_	0.524651	0.895656	0.315625	0.813134	1.29751
neg15_	0.311075	0.475359	0.289086	0.562339	0.105331
neg16_	0.24043	0.851461	0.325953	0.516152	0.701074
neg17_	0.400869	0.354293	1.49835	0.454444	-0.0747268
neg18_	0.875583	0.391406	1.07111	0.490135	0.747572
neg19_	0.373834	0.0599711	0.976439	-0.16506	0.565786
neg2_	0.549245	0.964908	0.0551854	1.07231	0.273965
neg20_	0.517583	0.207049	0.960694	0.524533	1.41881
neg21_	-0.314853	0.631101	0.476175	0.254078	1.00132
neg22_	1.06133	-0.227574	0.859243	0.597517	0.516287
neg23_	0.600895	0.847955	0.754872	0.465229	-0.476583
neg24_	-0.243626	0.703815	0.199256	0.414364	0.0852331
neg25_	1.97471	1.32816	-0.2856	-0.40105	1.81399
neg26_	0.264197	0.551533	0.309193	0.500473	0.538561
neg27_	1.34449	0.969919	0.227898	0.741263	0.190007
neg28_	-0.174594	0.654971	1.54598	-0.572069	1.00659
neg29_	0.297013	0.490956	-0.0271316	0.530428	0.744845
neg3_	0.120537	0.752474	0.987949	0.955255	1.15733
neg30_	0.352616	0.72316	0.733802	0.682459	0.425418
neg31_	1.14871	0.623038	1.06966	-0.109913	-0.035331
neg32_	0.816381	-0.309747	0.818281	0.665953	0.072649
neg33_	1.0249	1.189	0.506621	0.883993	0.81587
neg34_	0.532723	0.690866	0.338238	0.304588	0.750701
neg35_	0.54374	0.732179	0.907779	0.256562	0.535361
neg36_	0.902309	0.708629	0.565248	1.00142	0.469566
neg37_	0.974833	0.444034	1.37301	-0.0658126	0.261279
neg38_	0.123331	0.54888	0.795011	0.289286	-0.681597
neg39_	0.0661054	0.258505	0.529461	0.840103	0.642462
neg4_	0.767677	0.693599	0.699636	0.803233	0.579992
neg40_	0.653598	0.261028	0.143437	0.356927	0.81308
neg41_	0.364801	0.950431	1.35859	0.89049	-0.304618
neg42_	0.244701	0.814097	0.622885	0.602268	0.0640995
neg43_	-0.933011	0.430207	0.566742	-0.822159	0.0798781
neg44_	0.687254	0.307911	1.15932	0.284496	0.688443
neg45_	0.642869	0.795312	0.422352	0.654009	0.272781
neg46_	0.847022	0.424655	0.529629	0.156375	-0.403684
neg47_	-0.183995	0.66043	0.669063	0.743573	0.680734
neg48_	0.469577	0.0881891	0.0362272	-0.589849	0.126519
neg49_	0.479888	0.621475	0.427966	0.385482	0.478843
neg5_	-1.23589	-0.150131	0.578147	1.43574	-1.61548
neg50_	0.418499	0.46515	1.07878	0.355998	0.757468
neg51_	0.139637	0.506614	0.483984	-0.276291	0.886295
neg52_	-0.102289	0.681951	1.14679	0.0578282	0.570487
neg53_	0.883999	0.481759	0.502036	0.0922827	-0.0167998
neg54_	-0.112174	0.132927	0.364981	0.813061	0.388079
neg55_	0.0485257	-0.00619992	1.25286	0.426921	0.698294
neg56_	0.709617	0.493961	0.480897	0.743051	0.986052
neg57_	0.837395	0.180535	0.639466	0.687825	1.05666
neg58_	0.766044	0.349078	-0.40949	0.625794	-0.000648892
neg59_	1.11247	1.04175	0.566742	0.686721	0.752707
neg6_	1.49352	0.63798	1.29188	0.706377	1.00715
neg60_	1.4281	0.460831	0.805602	0.0179186	0.32205
neg61_	1.48836	0.950408	1.75707	0.306836	-0.506306
neg62_	0.507182	0.91297	1.25906	0.768886	0.415189
neg63_	1.10275	0.970123	-0.0220901	0.817216	1.36296
neg64_	0.112116	0.451655	1.2362	0.71052	0.424315
neg65_	0.282879	0.110878	1.13865	0.246627	0.131463
neg66_	-0.215465	0.414795	0.420543	0.468683	0.638724
neg67_	0.948069	0.332752	0.657816	0.762488	0.180045
neg68_	0.0227775	0.0754969	0.30161	0.701016	0.468243
neg69_	-0.448639	0.32043	1.30027	-0.330356	0.424606
neg7_	-0.139619	0.482691	1.13719	0.0792801	0.838614
neg70_	0.953825	0.322615	1.07328	0.951742	0.0242101
neg71_	1.3516	-0.288413	-0.1201	0.954235	-0.134196
neg72_	-0.173294	0.735445	0.769956	0.411156	0.490452
neg73_	0.671011	0.744536	1.01029	0.858896	0.539899
neg74_	1.27345	0.982641	0.665387	0.367313	0.506561
neg75_	0.843019	0.8794	1.30757	0.561448	0.350469
neg76_	-0.0263314	0.567623	1.09329	0.667747	0.451717
neg77_	-0.3274	0.399209	0.134575	0.68226	-0.300916
neg78_	0.561724	0.610965	0.659291	0.412453	0.624775
neg79_	0.141883	0.648458	0.571885	0.753555	0.881387
neg8_	0.552865	0.865987	0.835312	0.553429	0.428212
neg80_	1.06634	0.401405	0.440754	0.670389	-0.0468462
neg81_	1.357	0.742508	0.971438	0.997369	0.156709
neg82_	0.139465	0.727225	0.710255	0.372442	0.105139
neg83_	0.961814	0.607249	1.15291	0.436586	1.13572
neg84_	0.696564	0.34426	0.537522	1.37332	1.04742
neg85_	-0.353603	0.152446	1.5015	-0.212486	1.88147
neg86_	0.865443	0.466828	0.961734	0.292946	0.580342
neg87_	0.527001	0.691057	0.439903	0.438729	0.577851
neg88_	0.859107	0.732989	1.12384	0.452331	0.060383
neg89_	0.167245	0.469176	0.439872	0.391208	-0.287556
neg9_	0.920632	0.342323	0.618875	0.625346	0.73427
neg90_	0.74676	0.423716	0.804822	0.56441	0.311463
neg91_	0.180595	0.598753	0.9402	1.01397	0.207111
neg92_	1.1017	0.85179	0.862198	0.763202	-0.740379
neg93_	0.880158	0.990329	0.804079	0.350838	0.316863
neg94_	-0.271273	0.84689	0.454819	-0.288479	0.945787
neg95_	0.478298	0.606308	1.23564	0.67058	-0.126043
neg96_	0.601186	0.763924	0.960738	0.0862696	0.474474
neg97_	1.13347	0.411929	1.03763	0.301865	0.47467
neg98_	0.295849	0.0498897	0.439674	0.519435	0.816953
neg99_	2.0645	0.0553661	-0.309876	-0.359244	1.90907
NEURL2_SOCS	-0.972708	0.0139618	0.105162	-1.10949	0.75914
NEURL2_SOCS	0.786653	-0.587096	0.422352	-0.12391	-1.11293
NEURL2_SOCS	0.246966	-0.199192	0.945254	0.0635406	0.134716
NEURL2_SOCS	0.212257	0.181183	-0.208308	0.0167498	-0.188449
NEURL2_SOCS	0.920141	1.18624	-0.191939	1.19726	-0.403463
NEURL2_SOCS	0.824449	0.470342	-0.0571316	-0.0280572	0.0132958
NLE1_X	-4.18627	-2.2536	-2.26342	-2.80409	-3.35625
NLE1_X	-9.74147	-6.93874	-5.24061	-8.50779	-10.1472
NLE1_X	-10.2288	-10.1997	-3.28125	-4.60282	-4.15525
NLE1_X	-11.314	-2.19219	-3.63654	-4.64413	-2.61244
NLE1_X	-2.17343	-0.942812	-0.40505	-1.30269	-0.911542
NLE1_X	-10.8138	-2.73295	-1.51572	-2.9312	-2.36432
NUP43_X	-1.66455	-0.103568	-0.94987	-0.706883	-0.0977301
NUP43_X	-5.41632	-2.25323	-6.12103	-10.6221	-0.417592
NUP43_X	-1.29804	0.283068	-0.153752	-0.352446	0.385106
NUP43_X	-0.340712	-0.580459	-0.513087	-1.00546	-0.230385
NUP43_X	-4.17892	-3.23164	-2.63524	-5.37275	0.111489
NUP43_X	-2.16276	-2.55673	-1.44091	-2.55864	-0.165413
PAFAH1B1_X	-11.3718	-1.93458	-2.461	-4.69083	-1.74364
PAFAH1B1_X	-1.07769	0.298044	-1.73811	-0.0232254	-0.38084
PAFAH1B1_X	-4.48766	-0.918007	-2.69366	-1.66321	-1.56297
PAFAH1B1_X	-5.59562	-6.20376	-0.93805	-8.90689	-10.7632
PAFAH1B1_X	-11.7415	-2.8108	-4.15363	-5.08276	-3.89241
PAFAH1B1_X	-0.236185	-2.62348	-1.04597	-1.73688	-0.938454
PATZ1_BTB30159	-0.675996	-0.497538	-0.214551	-0.0111434	-0.485211
PATZ1_BTB30159	-0.391395	-1.17976	-0.294653	-0.794287	0.896438
PATZ1_BTB30159	0.921186	0.142465	0.422352	-0.600855	0.19142
PATZ1_BTB30159	0.160026	-0.728907	-0.466721	-1.12058	0.197071
PATZ1_BTB30159	-3.36355	-0.0176406	-0.577648	-0.167848	-2.27152
PATZ1_BTB30159	-9.87344	-0.190907	2.75374	-0.763601	-0.0367233
PCMTD1_BC	-11.0028	-3.98574	-5.12514	-1.5246	-1.30798
PCMTD1_BC	-0.161441	-0.16005	-0.297375	-0.0449541	-0.231789
PCMTD2_BC	-0.565194	-0.0698062	-0.993453	-0.830563	-0.70847
PCMTD2_BC	-0.509001	-0.252015	-2.10676	0.244669	0.553367
PCMTD2_BC	-0.833625	0.421781	-0.834472	-0.203352	-0.033952
PCMTD2_BC	-0.446381	-0.816674	-0.488272	-0.44672	0.21588
PCMTD2_BC	-0.640343	-0.470079	-0.059398	-0.520728	-0.607943
PCMTD2_BC	0.113198	-0.446694	-0.426832	-0.749302	-0.594427
PCNA_e2.1	-6.12226	-0.87242	-6.1475	-4.49631	-3.50906
PCNA_e2.2	-10.5196	-0.555889	-3.70528	-2.08013	-9.99718
PCNA_e3.2	-12.2497	-2.63079	-3.61303	-2.8796	-3.81628
PHIP_X	-1.65509	-0.383949	-1.16261	-0.182201	0.871184
PHIP_X	-1.14393	0.402932	-0.398626	-0.0402152	-0.621321
PHIP_X	-1.23813	0.12221	-0.830329	0.391617	-0.879246
PHIP_X	-0.621203	0.123127	0.0893079	0.264367	0.015857
PHIP_X	0.0528265	0.220668	0.449219	0.18325	-0.322924
POC1B_X	-0.281437	-0.537126	-0.261426	0.459027	-0.000315284
POC1B_X	1.03836	0.412321	0.307655	0.244467	-0.456479
POC1B_X	-0.341528	0.433121	-0.0718759	-0.278308	0.769534
POC1B_X	-0.564688	-0.15897	0.621396	0.329757	0.542045
POC1B_X	0.939837	0.115117	0.0495241	0.423847	-0.296757
POC1B_X	-0.401975	-0.00345144	1.07364	0.451724	0.460363
POLR2A_e10.1	-9.62205	-3.38111	-6.82558	-5.02439	-10.3619
POLR2A_e10.2	-3.53277	-1.54491	-4.47765	-1.84569	-3.64185
POLR2A_e2.1	-7.53916	-7.76818	-4.82558	-6.04439	-7.40939
POLR2A_e2.2	-3.57359	-0.46362	-3.48454	-0.800628	-0.374384
PRAME_Fbox	-0.477379	-0.20725	0.0513026	0.138386	-0.121441
PRAME_Fbox	1.0913	-0.116867	-0.156927	-0.357751	-0.18307
PRAME_Fbox	0.383814	-0.110937	-0.0225207	-0.322168	0.500223
PRAME_Fbox	-0.0643339	0.288874	-0.443106	0.189361	0.729795
PRAME_Fbox	-3.37115	-4.6502	-3.82558	-2.96039	-1.65441
PRAME_Fbox	-0.0115975	-0.451392	1.37519	0.684572	0.73946
PRL9_e3.1	-3.09451	-2.17479	-1.50365	-0.988518	-1.60911
PRL9_e3.2	-10.3465	-4.13613	-2.60318	-3.19912	-2.70724
PRL9_e4.1	-9.77479	-9.73471	-7.82558	-8.05528	-2.71722
PRL9_e4.2	-10.7715	-10.3837	-8.28501	-5.10387	-11.1046
PWP1_X	-8.23011	-3.38477	-1.32531	-1.98446	-3.77014
PWP1_X	-0.261703	-0.936439	-0.335861	-0.393806	-0.947119
PWP1_X	-0.0519688	-0.627065	-0.678088	-0.826362	-0.250907
PWP1_X	-11.2348	-1.18263	-1.5465	-0.716915	-1.26908
PWP1_X	-4.40062	-1.33053	-2.66638	-1.36449	-0.605818
PWP1_X	-3.31808	-0.796305	-2.98843	-1.15088	-0.814454
RAB40A_SOCS	-0.882166	-0.312309	-0.609638	-1.99857	-0.0713883
RAB40AL_SOCS	-0.0275973	0.326763	-0.239709	0.162272	-0.0783908
RAB40AL_SOCS	0.258106	-0.389586	0.367774	-0.942002	0.26487
RAB40AL_SOCS	-0.896912	0.511284	0.308645	-1.56102	-0.20075
RAB40AL_SOCS	1.08738	-1.07967	0.160835	-1.47534	-1.79023
RAB40AL_SOCS	-0.102773	-0.0496521	0.0828491	-0.839484	0.4461
RAB40B_SOCS	-0.558109	0.0354902	0.47423	-0.986898	-0.764013
RAB40B_SOCS	0.10044	0.17929	-0.478619	1.19745	0.753585
RAB40B_SOCS	0.498622	0.289863	-0.868473	-0.438652	-0.117364
RAB40B_SOCS	-0.686978	0.586609	-0.406037	-1.28836	-0.134008
RAB40B_SOCS	-0.985168	0.105451	-0.530955	-0.325737	-1.13771
RAB40B_SOCS	-0.748497	-0.350542	-1.05452	-0.0425403	-0.990116
RAB40B_SOCS	-0.624517	0.107849	0.170952	0.501088	-0.013159
RAB40B_SOCS	-0.689525	-0.61748	0.187249	-1.17824	-0.625024
RAB40C_SOCS	-1.80513	-0.630392	0.226087	-1.70915	0.437935
RAB40C_SOCS	0.509949	0.417309	0.201716	-0.293902	0.287326
RAB40C_SOCS	0.548374	1.06104	-0.845028	0.138293	-0.698446
RAB40C_SOCS	0.693708	0.674115	0.108537	0.322966	-0.0610801
RAB40C_SOCS	-0.0755905	-0.0147195	0.774337	0.011313	0.285903
RAB40C_SOCS	-0.0786016	0.154619	1.12314	0.249833	0.617051
RAB40C_SOCS	0.162106	0.478719	1.22816	0.491104	1.23321
RAB40C_SOCS	-3.30143	-3.45721	-2.02534	-4.53573	-5.69041
RAB40C_SOCS	-1.39365	-1.42831	-0.191193	-1.06566	-0.351205
RAB40C_SOCS	-1.87212	-1.34537	-1.23785	-0.853241	-1.96793
RAB40C_SOCS	-1.99234	-1.22352	-0.468582	-1.37783	-0.923109
RAB40C_SOCS	0.225174	-0.447904	-1.18487	-0.645987	-0.217015
RACK1_Fbox	-1.48816	0.164916	-3.11704	-1.06497	-2.12245
RACK1_Fbox	-2.3411	-2.69245	-1.47841	-2.24467	-8.52247
RACK1_Fbox	-3.68842	-0.28317	-2.24061	-2.17074	-0.909164
RACK1_Fbox	-3.64611	-1.21918	-1.52098	-2.85006	-1.73338
RACK1_Fbox	-11.1824	-7.08734	-3.17788	-4.76042	-2.30366
RACK1_Fbox	-11.4858	-1.76034	-7.19481	-2.58127	-7.69944
RBBP4_X	-0.883184	-0.95251	-0.333722	-0.639525	-0.378351
RBBP4_X	-6.71683	-2.64085	-2.87237	-3.38514	-2.354
RBBP4_X	-11.352	-1.68825	-4.57765	-4.87562	-0.851499
RBBP4_X	-1.88298	-2.96044	-2.83851	-2.66826	-2.64408
RBBP4_X	-5.22455	-2.13645	-1.67416	-1.66044	-3.98813
RBBP4_X	-3.8873	-3.3179	-3.54547	-3.05568	-3.78953
RBBP5_X	-2.81697	-5.0807	-1.43785	-3.42377	-2.48979
RBBP5_X	-8.02237	-7.84549	-5.82558	-0.647861	1.33491
RBBP5_X	-0.722576	0.538552	0.442772	0.733507	0.355728
RBBP5_X	-11.7347	-3.00525	-3.48454	-2.87397	-3.07468
RBBP5_X	-4.22528	-1.82108	-1.58422	-2.4797	-1.17436
RBBP5_X	-3.38618	-0.653546	-2.30988	-1.2438	-2.23433
RBBP7_X	-0.255123	-0.0142464	-0.118492	0.455526	0.458717
RBBP7_X	0.997974	0.734888	0.435165	0.109815	0.117978
RBBP7_X	-0.860681	0.391749	0.261887	-0.600592	0.391412
RBBP7_X	-0.273927	0.659645	0.558869	-0.354248	0.215815
RBBP7_X	-0.325015	0.30149	0.0570676	0.278544	-0.325961
RBBP7_X	0.467298	0.297846	0.370822	0.823124	0.621605
RCBTB1_BTB371467	-0.306305	0.448415	0.0252811	-0.16713	0.0492903
RCBTB1_BTB371467	0.427128	-1.06187	1.58382	0.0836405	-0.540935
RCBTB1_BTB371467	0.494207	0.517004	0.733392	1.42865	1.33819
RCBTB1_BTB371467	0.419065	-0.642935	-0.000561879	-0.924112	-0.824206
RCBTB1_BTB371467	0.389197	0.016995	0.419977	0.0697524	1.07306
RCBTB1_BTB371467	0.081459	0.125717	-0.422085	-0.0965529	0.710277
RCBTB2_BTB395487	-2.20499	-0.83379	0.482413	-1.60671	-0.651159
RCBTB2_BTB395487	0.442665	0.714661	0.512955	0.520293	0.568696
RCBTB2_BTB395487	0.952568	1.39115	-0.0766372	0.365245	0.831245
RCBTB2_BTB395487	-1.29793	-0.066383	0.0907445	-0.171902	-0.330821
RCBTB2_BTB395487	0.326725	-0.110268	-0.166206	-0.486049	-0.224198
RCBTB2_BTB395487	-0.15424	-0.0798766	1.63229	-0.031982	0.127974
RFWD2_X	-0.340947	-0.185518	-0.308428	0.124253	0.330575
RFWD2_X	-0.923324	-0.434296	-0.130516	-0.123677	-1.72088
RFWD2_X	-1.56387	0.0906858	0.0960366	0.28734	-1.40753
RFWD2_X	-1.01065	0.541268	0.15105	0.363472	-1.32809
RFWD2_X	-1.20895	-0.652753	-1.1175	-0.0518797	-1.343
RHOBTB1_BTB396455	-0.373694	-0.505159	0.512654	0.311986	0.00859737
RHOBTB1_BTB396455	0.905725	0.790427	0.442025	0.0912271	0.583415
RHOBTB1_BTB396455	-0.169109	-0.288795	-0.383448	0.263069	0.179383
RHOBTB1_BTB396455	0.368407	0.575498	0.459827	-0.0854542	0.152339
RHOBTB1_BTB396455	0.0254013	0.20741	0.326244	0.738702	0.649395
RHOBTB1_BTB396455	0.655015	0.15493	-0.314011	0.405647	0.724954
RHOBTB1_BTB476581	1.03153	-0.32562	0.548769	0.250969	-0.156133
RHOBTB1_BTB476581	0.761091	0.756782	0.690841	0.579915	0.722828
RHOBTB1_BTB476581	0.450514	0.611841	-0.218245	0.837057	1.22806
RHOBTB1_BTB476581	0.348216	0.302599	-0.360327	0.185721	-0.36523
RHOBTB1_BTB476581	-0.736507	-0.17464	0.895068	0.495376	0.167384
RHOBTB1_BTB476581	-0.816563	0.29459	0.639805	0.343017	1.08775
RHOBTB2_BTB289326	-1.18383	-0.625809	-0.353588	-0.164101	0.0377534
RHOBTB2_BTB289326	0.740199	1.07235	0.835015	0.00582446	0.789167
RHOBTB2_BTB289326	-0.532294	-1.11926	-0.45967	0.000700826	-0.19643
RHOBTB2_BTB289326	-0.272294	-0.358975	-0.176781	0.59023	0.960038
RHOBTB2_BTB289326	0.260116	0.524565	-0.282385	0.013155	0.100337
RHOBTB2_BTB289326	-0.593328	-0.119058	1.1022	0.205548	-1.26896
RHOBTB2_BTB443492	-2.11722	-2.23139	-0.693719	0.250214	0.38456
RHOBTB2_BTB443492	-0.135077	0.153689	0.213563	0.134428	0.84027
RHOBTB2_BTB443492	-0.300633	0.900724	-0.0336506	0.246037	0.231256
RHOBTB2_BTB443492	0.133384	0.302241	0.00301013	0.410493	0.326811
RHOBTB2_BTB443492	-0.126236	-0.130163	0.309234	0.210266	0.0460068
RHOBTB2_BTB443492	-1.64978	0.294187	0.0554365	0.407205	0.555797
RHOBTB2_BTB523615	-0.0334087	-0.36356	-0.33172	0.684431	0.67407
RHOBTB2_BTB523615	-0.0820708	-0.56152	-0.116285	0.875932	0.511672
RHOBTB2_BTB523615	-2.04546	-0.673125	0.681286	-0.202396	-0.131076
RHOBTB2_BTB523615	-0.387173	-0.608245	0.76179	-0.24577	0.453698
RHOBTB2_BTB523615	0.460607	0.0798598	-0.411265	-0.0827432	1.16669
RHOBTB2_BTB523615	-2.33278	-0.955177	0.501496	-0.165313	0.583006
RHOBTB3_BTB413518	0.56747	0.651969	0.396421	0.304066	0.532676
RHOBTB3_BTB413518	0.544929	-0.723116	-0.277139	-0.0226203	0.359705
RHOBTB3_BTB413518	-0.381844	0.515899	0.0960366	-0.0139916	-0.323361
[truncated: 530 more rows]

## Sheet: U-2932 Results (Individual)
sgRNA (Individual)	U-2932_CS
ABTB1_BTB	-0.840543
ABTB1_BTB	-0.513866
ABTB1_BTB	-0.447852
ABTB1_BTB	-0.372798
ABTB1_BTB	-0.298033
ABTB1_BTB	-0.102999
ABTB1_BTB	-0.0488634
ABTB1_BTB	0.0705175
ABTB1_BTB	0.0956732
ABTB1_BTB	0.130555
ABTB1_BTB	0.417259
ABTB1_BTB	0.614697
ABTB2_BTB837947_E1_3078.239	0.539446
ABTB2_BTB837947_E1_3078.246	-0.248624
ABTB2_BTB837947_E1_3078.248	-0.0429311
ABTB2_BTB837947_E1_3078.292	0.158959
ABTB2_BTB837947_E1_3078.302	-0.307744
ABTB2_BTB837947_E1_3078.306	-0.0324526
AMBRA1_X_E1_45857	1.33407
AMBRA1_X_E1_46278	0.761193
AMBRA1_X_E1_46923	-0.403287
AMBRA1_X_E1_48486	0.511423
AMBRA1_X_E1_50107	1.26532
AMBRA1_X_E1_51890	0.545429
ANKFY1_BTB111198_E1_3636.41	0.19031
ANKFY1_BTB111198_E1_3636.43	0.132397
ANKFY1_BTB111198_E1_3636.477	0.226926
ANKFY1_BTB111198_E1_3636.478	0.140632
ANKFY1_BTB111198_E1_3636.48	-0.463463
ANKFY1_BTB111198_E1_3636.483	0.53236
ANKRD9_BC_E1_2719	-0.576119
ANKRD9_BC_E1_2743	0.916649
ANKRD9_BC_E1_2779	-0.464223
ANKRD9_BC_E1_2797	-0.0295129
ANKRD9_BC_E1_2801	0.218466
ANKRD9_BC_E1_2829	-0.114851
ANKRD9_X_E1_2006	0.635586
ANKRD9_X_E1_2026	0.13388
ANKRD9_X_E1_2049	0.00812949
ANKRD9_X_E1_2288	0.23421
ANKRD9_X_E1_2492	0.399571
ANKRD9_X_E1_2615	0.245339
APPBP2_BC_E1_344	0.835805
APPBP2_BC_E1_350	-0.415206
APPBP2_BC_E1_350	-0.124233
APPBP2_BC_E1_378	0.243277
APPBP2_BC_E1_390	0.0193331
APPBP2_BC_E1_395	-0.270202
ARID1A_BC_E1_26779910	-4.64186
ARID1A_BC_E1_26779911	-1.84734
ARID1A_BC_E1_26779965	-1.40258
ARID1A_BC_E1_26779996	-1.83395
ARID1A_BC_E1_26780014	-2.05799
ARID1A_BC_E1_26780032	-1.34168
ARID1A_X_E1_26696922	-0.505596
ARID1A_X_E1_26729795	0.205606
ARID1A_X_E1_26731467	-0.171618
ARID1A_X_E1_26732739	-1.93778
ARID1A_X_E1_26761049	-1.21947
ARID1A_X_E1_26761469	-0.674255
ARID1B_BC_E1_157206922	0.635208
ARID1B_BC_E1_157206935	0.160153
ARID1B_BC_E1_157207045	0.295853
ARID1B_BC_E1_157207069	0.232676
ARID1B_BC_E1_157207131	0.519477
ARID1B_BC_E1_157207212	0.294326
ARID1B_X_E1_156778694	0.53708
ARID1B_X_E1_156829266	0.676453
ARID1B_X_E1_156871648	0.60655
ARID1B_X_E1_156901388	0.573707
ARID1B_X_E1_156935518	1.32177
ARID1B_X_E1_157084750	0.324034
ARMC5_BTB_E1_31465958	-1.6937
ARMC5_BTB_E1_31466090	-1.54874
ARMC5_BTB_E1_31466162	-0.936116
ARMC5_BTB_E1_31466189	-2.3515
ARMC5_BTB_E1_31466208	-1.10581
ARMC5_BTB_E1_31466228	-0.555113
ASB1_SOCS_E1_305	0.29399
ASB1_SOCS_E1_308	-0.0698864
ASB1_SOCS_E1_312	0.0137421
ASB1_SOCS_E1_316	-0.375108
ASB1_SOCS_E1_322	0.274084
ASB1_SOCS_E1_325	0.0784735
ASB10_SOCS_E1_435	0.143769
ASB10_SOCS_E1_435	0.245254
ASB10_SOCS_E1_435	0.369682
ASB10_SOCS_E1_437	-0.281898
ASB10_SOCS_E1_437	-0.0586949
ASB10_SOCS_E1_438	-0.61215
ASB11_SOCS_E1_293	0.299472
ASB11_SOCS_E1_294	0.290437
ASB11_SOCS_E1_296	0.935782
ASB11_SOCS_E1_297	0.331208
ASB11_SOCS_E1_308	0.67456
ASB11_SOCS_E1_309	0.18047
ASB12_SOCS_E1_277	0.118987
ASB12_SOCS_E1_286	0.794672
ASB12_SOCS_E1_302	0.408957
ASB12_SOCS_E1_304	-0.212578
ASB12_SOCS_E1_309	0.247093
ASB12_SOCS_E1_310	0.198048
ASB13_SOCS_E1_248	0.11309
ASB13_SOCS_E1_269	0.547181
ASB13_SOCS_E1_270	-0.49208
ASB13_SOCS_E1_271	-0.353949
ASB13_SOCS_E1_271	-0.174912
ASB13_SOCS_E1_271	-0.169776
ASB14_SOCS_E1_543	-0.025656
ASB14_SOCS_E1_543	0.08357
ASB14_SOCS_E1_544	-0.389088
ASB14_SOCS_E1_545	0.315842
ASB14_SOCS_E1_555	-0.0707379
ASB14_SOCS_E1_556	0.0798878
ASB15_SOCS_E1_546	0.311567
ASB15_SOCS_E1_553	0.612935
ASB15_SOCS_E1_557	0.260195
ASB15_SOCS_E1_557	0.543762
ASB15_SOCS_E1_559	0.378705
ASB15_SOCS_E1_560	0.083518
ASB16_SOCS_E1_410	-0.299458
ASB16_SOCS_E1_438	0.0217499
ASB16_SOCS_E1_445	-0.466658
ASB16_SOCS_E1_445	-0.0557211
ASB16_SOCS_E1_446	-0.164668
ASB16_SOCS_E1_446	0.456534
ASB17_SOCS_E1_255	0.314676
ASB17_SOCS_E1_262	-0.0111045
ASB17_SOCS_E1_265	0.172167
ASB17_SOCS_E1_272	0.394581
ASB17_SOCS_E1_273	-0.242958
ASB17_SOCS_E1_276	-0.0674989
ASB18_SOCS_E1_422	1.05343
ASB18_SOCS_E1_450	0.374939
ASB18_SOCS_E1_452	0.329315
ASB18_SOCS_E1_454	0.309424
ASB18_SOCS_E1_454	0.446204
ASB18_SOCS_E1_454	0.483982
ASB2_SOCS_E1_594	0.320149
ASB2_SOCS_E1_595	0.501053
ASB2_SOCS_E1_600	-0.0130119
ASB2_SOCS_E1_623	0.423355
ASB2_SOCS_E1_624	0.85659
ASB2_SOCS_E1_630	0.237257
ASB3_SOCS_E1_465	0.245513
ASB3_SOCS_E1_465	0.347014
ASB3_SOCS_E1_465	0.448579
ASB3_SOCS_E1_468	0.198662
ASB3_SOCS_E1_477	1.1712
ASB3_SOCS_E1_491	0.0241043
ASB4_SOCS_E1_379	-0.0970408
ASB4_SOCS_E1_383	0.352444
ASB4_SOCS_E1_393	0.427662
ASB4_SOCS_E1_402	0.187732
ASB4_SOCS_E1_407	0.632491
ASB5_SOCS_E1_302	-0.330356
ASB5_SOCS_E1_310	0.370159
ASB5_SOCS_E1_313	0.307671
ASB5_SOCS_E1_315	0.366283
ASB5_SOCS_E1_316	0.368729
ASB5_SOCS_E1_318	0.677846
ASB6_SOCS_E1_401	-0.0660073
ASB6_SOCS_E1_402	-0.561885
ASB6_SOCS_E1_404	0.0829723
ASB6_SOCS_E1_404	0.15881
ASB6_SOCS_E1_404	0.35221
ASB6_SOCS_E1_410	-0.336088
ASB7_SOCS_E1_277	0.526226
ASB7_SOCS_E1_277	0.55727
ASB7_SOCS_E1_287	-0.149552
ASB7_SOCS_E1_296	0.70728
ASB7_SOCS_E1_302	0.166725
ASB7_SOCS_E1_304	0.660363
ASB8_SOCS_E1_269	0.00311057
ASB8_SOCS_E1_270	-0.430266
ASB8_SOCS_E1_270	-0.00135908
ASB8_SOCS_E1_275	-0.276995
ASB8_SOCS_E1_277	-1.02454
ASB8_SOCS_E1_278	-0.529418
ASB9_SOCS_E1_265	0.410208
ASB9_SOCS_E1_267	0.712653
ASB9_SOCS_E1_281	0.815774
ASB9_SOCS_E1_282	0.301307
ASB9_SOCS_E1_284	-0.170385
ASB9_SOCS_E1_285	-0.634218
ATG16L1_X_E1_233251888	0.222924
ATG16L1_X_E1_233256153	-0.158562
ATG16L1_X_E1_233263228	-0.556574
ATG16L1_X_E1_233264032	-0.00256058
ATG16L1_X_E1_233264987	-0.0381484
ATG16L1_X_E1_233272986	0.280281
BACH1_BTB24127_E1_2211	0.733118
BACH1_BTB24127_E1_2211.184	0.24255
BACH1_BTB24127_E1_2211.188	0.377055
BACH1_BTB24127_E1_2211.5	0.617762
BACH1_BTB24127_E1_2211.6	-0.175801
BACH1_BTB24127_E1_2211.9	0.39527
BACH2_BTB27133_E1_2526.15	-0.0418637
BACH2_BTB27133_E1_2526.25	0.32428
BACH2_BTB27133_E1_2526.3	0.0223029
BACH2_BTB27133_E1_2526.424	-0.201184
BACH2_BTB27133_E1_2526.426	0.772063
BACH2_BTB27133_E1_2526.5	0.181545
BCL6_BTB22128_E1_2121.1	-5.47075
BCL6_BTB22128_E1_2121.12	-10.4105
BCL6_BTB22128_E1_2121.17	-4.55878
BCL6_BTB22128_E1_2121.358	-2.7798
BCL6_BTB22128_E1_2121.36	-5.96661
BCL6_BTB22128_E1_2121.361	-5.69426
BCL6B_BTB28134_E1_1440.17	0.221863
BCL6B_BTB28134_E1_1440.244	-0.148219
BCL6B_BTB28134_E1_1440.264	-0.562183
BCL6B_BTB28134_E1_1440.27	-0.429038
BCL6B_BTB28134_E1_1440.28	-0.353161
BCL6B_BTB28134_E1_1440.6	0.0182268
BRWD1_X_E1_23042	-0.305363
BRWD1_X_E1_25216	-0.0465797
BRWD1_X_E1_8101	0.387377
BRWD1_X_E1_8278	0.298385
BRWD1_X_E1_8484	0.417783
BRWD1_X_E1_8679	-0.0863546
BTBD1_BTB62175_E1_1449.14	0.228225
BTBD1_BTB62175_E1_1449.25	0.00384567
BTBD1_BTB62175_E1_1449.29	-0.873288
BTBD1_BTB62175_E1_1449.34	-0.0178212
BTBD1_BTB62175_E1_1449.39	0.283627
BTBD1_BTB62175_E1_1449.42	-0.409057
BTBD10_BTB_E1_46124	0.54099
BTBD10_BTB_E1_57522	0.142418
BTBD10_BTB_E1_57539	0.371922
BTBD10_BTB_E1_57617	0.770012
BTBD10_BTB_E1_57618	0.621384
BTBD10_BTB_E1_74206	0.309562
BTBD11_BTB9151022_E1_3315.257	-0.344828
BTBD11_BTB9151022_E1_3315.26	1.01347
BTBD11_BTB9151022_E1_3315.287	0.256858
BTBD11_BTB9151022_E1_3315.288	0.0428317
BTBD11_BTB9151022_E1_3315.291	-0.466636
BTBD11_BTB9151022_E1_3315.293	0.119981
BTBD17_BTB53162_E1_1437.26	-0.211799
BTBD17_BTB53162_E1_1437.265	-0.28499
BTBD17_BTB53162_E1_1437.274	-0.0142641
BTBD17_BTB53162_E1_1437.284	-0.316499
BTBD17_BTB53162_E1_1437.285	-0.0749497
BTBD17_BTB53162_E1_1437.49	0.131665
BTBD18_BTB24120_E1_2139.24	-0.0551802
BTBD18_BTB24120_E1_2139.318	0.0921814
BTBD18_BTB24120_E1_2139.32	-0.0740735
BTBD18_BTB24120_E1_2139.326	-0.0270706
BTBD18_BTB24120_E1_2139.329	0.522748
BTBD18_BTB24120_E1_2139.8	-0.25333
BTBD19_BTB30123_E1_876.147	-0.0874207
BTBD19_BTB30123_E1_876.152	-0.213394
BTBD19_BTB30123_E1_876.159	-0.356915
BTBD19_BTB30123_E1_876.16	0.329169
BTBD19_BTB30123_E1_876.6	0.325295
BTBD19_BTB30123_E1_876.9	-0.0842058
BTBD2_BTB110217_E1_1578.239	-0.0198019
BTBD2_BTB110217_E1_1578.242	0.473326
BTBD2_BTB110217_E1_1578.251	-0.0566844
BTBD2_BTB110217_E1_1578.253	-0.0826518
BTBD2_BTB110217_E1_1578.7	-0.474909
BTBD2_BTB110217_E1_1578.73	0.452215
BTBD3_BTB156263_E1_1698.167	-0.0404089
BTBD3_BTB156263_E1_1698.172	0.0103373
BTBD3_BTB156263_E1_1698.35	-0.350774
BTBD3_BTB156263_E1_1698.39	0.856853
BTBD3_BTB156263_E1_1698.42	0.480202
BTBD3_BTB156263_E1_1698.43	0.513676
BTBD6_BTB76183_E1_1458.15	-0.252832
BTBD6_BTB76183_E1_1458.16	-0.219776
BTBD6_BTB76183_E1_1458.212	0.215812
BTBD6_BTB76183_E1_1458.22	-0.291671
BTBD6_BTB76183_E1_1458.28	-0.0330779
BTBD6_BTB76183_E1_1458.32	-0.0224082
BTBD7_BTB137235_E1_3399.34	-0.103059
BTBD7_BTB137235_E1_3399.346	0.0323817
BTBD7_BTB137235_E1_3399.35	0.110613
BTBD7_BTB137235_E1_3399.352	-0.27558
BTBD7_BTB137235_E1_3399.355	0.172144
BTBD7_BTB137235_E1_3399.38	0.173372
BTBD7_BTB268397_E1_3399.325	0.408591
BTBD7_BTB268397_E1_3399.48	-0.399875
BTBD7_BTB268397_E1_3399.49	-0.102038
BTBD7_BTB268397_E1_3399.51	0.505257
BTBD7_BTB268397_E1_3399.52	0.168077
BTBD7_BTB268397_E1_3399.57	-1.00683
BTBD8_BTB207300_E1_1137.38	-0.72532
BTBD8_BTB207300_E1_1137.45	-0.0708491
BTBD8_BTB207300_E1_1137.61	-0.0208446
BTBD8_BTB207300_E1_1137.62	-0.181886
BTBD8_BTB207300_E1_1137.64	0.56551
BTBD8_BTB207300_E1_1137.65	0.350666
BTBD8_BTB48121_E1_1137.22	-0.237431
BTBD8_BTB48121_E1_1137.25	-0.0653964
BTBD8_BTB48121_E1_1137.26	0.423161
BTBD8_BTB48121_E1_1137.73	-0.0477283
BTBD8_BTB48121_E1_1137.75	-0.289436
BTBD8_BTB48121_E1_1137.77	-0.112337
BTBD9_BTB33137_E1_1839.11	-0.159624
BTBD9_BTB33137_E1_1839.18	0.734968
BTBD9_BTB33137_E1_1839.189	-0.0815143
BTBD9_BTB33137_E1_1839.2	0.42965
BTBD9_BTB33137_E1_1839.25	0.238373
BTBD9_BTB33137_E1_1839.9	-0.524433
BTRC_Fbox_E1_210	0.488105
BTRC_Fbox_E1_212	0.828154
BTRC_Fbox_E1_218	0.113424
BTRC_Fbox_E1_218	0.187931
BTRC_Fbox_E1_221	0.0908443
BTRC_Fbox_E1_222	1.17953
CCIN_BTB18128_E1_1767.13	0.326389
CCIN_BTB18128_E1_1767.234	0.27096
CCIN_BTB18128_E1_1767.241	0.135165
CCIN_BTB18128_E1_1767.244	0.442329
CCIN_BTB18128_E1_1767.25	0.692529
CCIN_BTB18128_E1_1767.5	-0.0294593
CCNF_Fbox_E1_29	-1.92564
CCNF_Fbox_E1_29	-1.86819
CCNF_Fbox_E1_29	-0.685977
CCNF_Fbox_E1_31	-0.33407
CCNF_Fbox_E1_70	-1.4645
CCNF_Fbox_E1_72	-1.66144
CDK1_e5.1	-2.2559
CDK1_e6.1	-4.01014
CDK1_e7.1	-4.10429
CDK9_e2.1	-4.5116
CDK9_e3.1	-4.19216
CDK9_e4.2	-3.25184
CDK9_e5.1	-2.64173
CDRT1_Fbox_E1_12034	0.207226
CDRT1_Fbox_E1_12077	-0.619479
CDRT1_Fbox_E1_6002	-0.364101
CDRT1_Fbox_E1_7000	0.0491725
CIAO1_X_E1_96266484	-1.27746
CIAO1_X_E1_96267371	-3.683
CIAO1_X_E1_96267653	-2.93759
CIAO1_X_E1_96267884	-6.16217
CIAO1_X_E1_96268556	-2.73456
CIAO1_X_E1_96269296	-1.60593
CISH_SOCS_E1_261	-0.372237
CISH_SOCS_E1_261	-0.197105
CISH_SOCS_E1_263	0.285721
CISH_SOCS_E1_263	0.474634
CISH_SOCS_E1_263	0.476844
CISH_SOCS_E1_267	-0.0116913
CRBN_X_E1_12057	0.288255
CRBN_X_E1_23469	0.380802
CRBN_X_E1_26237	-0.512408
CRBN_X_E1_27146	-0.126251
CRBN_X_E1_28690	-0.188495
CRBN_X_E1_5603	0.319104
cul1_cullin_E1_148754021	-0.91417
cul1_cullin_E1_148757117	-0.27386
cul1_cullin_E1_148783996	-0.794326
cul1_cullin_E1_148784038	-1.08628
cul1_cullin_E1_148784039	-0.44535
cul1_cullin_E1_148790373	-2.90573
cul2_cullin_E1_19393	-2.11364
cul2_cullin_E1_29736	-3.38014
cul2_cullin_E1_36158	-1.72249
cul2_cullin_E1_45813	-2.24497
cul2_cullin_E1_55389	-2.62299
cul2_cullin_E1_58156	-2.20241
cul3_cullin_E1_27622	-3.07724
cul3_cullin_E1_70766	-1.95066
cul3_cullin_E1_73946	-3.37392
cul3_cullin_E1_78402	-3.43124
cul3_cullin_E1_79403	-3.34379
cul3_cullin_E1_82396	-1.71374
cul4a_cullin_E1_113210072	-0.340363
cul4a_cullin_E1_113218982	-0.795048
cul4a_cullin_E1_113229484	-0.122707
cul4a_cullin_E1_113233281	-1.02709
cul4a_cullin_E1_113239476	-0.072521
cul4a_cullin_E1_113245021	0.05393
cul4b_cullin_E1_31651	0.637344
cul4b_cullin_E1_34091	0.20876
cul4b_cullin_E1_34148	0.360415
cul4b_cullin_E1_35282	0.790661
cul4b_cullin_E1_36448	0.0812461
cul4b_cullin_E1_37077	0.410808
cul5_cullin_E1_108050018	0.1024
cul5_cullin_E1_108054665	0.147736
cul5_cullin_E1_108054755	-0.132461
cul5_cullin_E1_108070158	0.205405
cul5_cullin_E1_108088566	-0.123789
cul5_cullin_E1_108095579	-0.23635
cul7_APC10-CUL7_E1_7644	-0.431475
cul7_APC10-CUL7_E1_7693	-1.10602
cul7_APC10-CUL7_E1_7708	-0.285131
cul7_APC10-CUL7_E1_7896	-0.174295
cul7_APC10-CUL7_E1_7944	-0.580302
cul7_APC10-CUL7_E1_8565	-0.385794
cul7_cullin_E1_13687	0.336278
cul7_cullin_E1_13707	0.546257
cul7_cullin_E1_13749	-0.720285
cul7_cullin_E1_13750	0.0298957
cul7_cullin_E1_14991	0.0367143
cul7_cullin_E1_15003	0.488829
cul9_APC10-like_E1_43200765	-0.78579
cul9_APC10-like_E1_43200768	-0.479053
cul9_APC10-like_E1_43200817	0.0800794
cul9_APC10-like_E1_43202766	-0.344454
cul9_APC10-like_E1_43202800	-0.154421
cul9_APC10-like_E1_43203147	0.458808
cul9_cullin_E1_43206028	-0.00717443
cul9_cullin_E1_43206085	-0.37922
cul9_cullin_E1_43206408	0.19709
cul9_cullin_E1_43206429	-0.978041
cul9_cullin_E1_43206484	0.19912
cul9_cullin_E1_43213181	0.419223
DCAF1_X_E1_16194	-0.092178
DCAF1_X_E1_29037	-2.49004
DCAF1_X_E1_33144	-3.42504
DCAF1_X_E1_36815	-2.24803
DCAF1_X_E1_56151	-1.12457
DCAF1_X_E1_58368	-0.711808
DCAF10_X_E1_37801340	0.241379
DCAF10_X_E1_37819343	-0.189281
DCAF10_X_E1_37842196	-0.0477716
DCAF10_X_E1_37854887	0.15048
DCAF10_X_E1_37857294	-0.0263913
DCAF10_X_E1_37860087	0.324732
DCAF11_X_E1_24115645	0.241328
DCAF11_X_E1_24116985	0.00463198
DCAF11_X_E1_24117331	-0.481217
DCAF11_X_E1_24117691	-0.625282
DCAF11_X_E1_24118106	0.271007
DCAF11_X_E1_24118404	-0.98638
DCAF12_X_E1_20018	0.0622114
DCAF12_X_E1_20937	0.0952747
DCAF12_X_E1_2349	0.161779
DCAF12_X_E1_28975	-0.0334267
DCAF12_X_E1_34066	0.692919
DCAF12_X_E1_987	-0.301164
DCAF13_X_E1_103415289	0.236591
DCAF13_X_E1_103420373	-3.95538
DCAF13_X_E1_103421040	-3.82662
DCAF13_X_E1_103426111	-2.63564
DCAF13_X_E1_103427212	-1.67871
DCAF13_X_E1_103430663	-9.83289
DCAF15_X_E1_13952544	0.0054093
DCAF15_X_E1_13954410	-0.851505
DCAF15_X_E1_13954562	-0.49255
DCAF15_X_E1_13955975	-0.133084
DCAF15_X_E1_13956200	-0.51828
DCAF15_X_E1_13956377	-0.695181
DCAF16_X_E1_6703	0.0850525
DCAF16_X_E1_6727	0.332418
DCAF16_X_E1_6765	0.376769
DCAF16_X_E1_6973	0.259332
DCAF16_X_E1_7002	0.364291
DCAF16_X_E1_7039	-0.27321
DCAF17_X_E1_171434673	0.313179
DCAF17_X_E1_171435142	0.247387
DCAF17_X_E1_171443582	0.273013
DCAF17_X_E1_171448721	-0.500811
DCAF17_X_E1_171449933	0.506378
DCAF17_X_E1_171453159	0.0871202
DCAF4_X_E1_72938012	-0.220832
DCAF4_X_E1_72939847	-0.350979
DCAF4_X_E1_72940299	-0.210971
DCAF4_X_E1_72941755	-0.197528
DCAF4_X_E1_72943005	-0.305658
DCAF4_X_E1_72945981	-0.309135
DCAF5_X_E1_272	-0.636089
DCAF5_X_E1_30807	-1.13871
DCAF5_X_E1_35005	-0.635461
DCAF5_X_E1_36724	-0.12628
DCAF5_X_E1_61327	-0.0349883
DCAF5_X_E1_77751	-0.165225
DCAF6_X_E1_167936934	0.0440932
DCAF6_X_E1_167951852	0.00198761
DCAF6_X_E1_167966652	-0.73186
DCAF6_X_E1_167974951	-0.60476
DCAF6_X_E1_167987555	0.458451
DCAF6_X_E1_167991238	-0.400978
DCAF7_X_E1_63550811	-0.832817
DCAF7_X_E1_63578620	-1.84027
DCAF7_X_E1_63579416	-2.81699
DCAF7_X_E1_63579857	-3.02165
DCAF7_X_E1_63583574	-0.821991
DCAF7_X_E1_63585241	-3.55751
DCAF8_X_E1_18568	0.207583
DCAF8_X_E1_22408	-1.23207
DCAF8_X_E1_23907	-0.520785
DCAF8_X_E1_25330	-0.324622
DCAF8_X_E1_31209	-0.54329
DCAF8_X_E1_37460	0.103746
DDA1_X_E1_17314078	0.558968
DDA1_X_E1_17314354	0.202866
DDA1_X_E1_17314368	-1.23536
DDA1_X_E1_17314372	-0.233765
DDA1_X_E1_17315982	-0.682925
DDA1_X_E1_17319609	-0.779705
DDB1_WDrepeat	-4.40365
DDB1_WDrepeat	-3.45027
DDB1_WDrepeat	-2.81535
DDB1_WDrepeat	-2.83893
DDB1_WDrepeat	-2.37618
DDB1_WDrepeat	-0.795503
DDB2_X_E1_47215177	-0.151364
DDB2_X_E1_47216404	0.163266
DDB2_X_E1_47216922	-0.244005
DDB2_X_E1_47232887	0.240549
DDB2_X_E1_47234634	-0.37653
DDB2_X_E1_47234794	-0.0947331
DET1_X_E1_15043	-0.206097
DET1_X_E1_15318	-0.502133
DET1_X_E1_15525	0.251921
DET1_X_E1_18924	-0.228317
DET1_X_E1_29755	-0.683786
DET1_X_E1_33579	0.255934
DTL_X_E1_212035925	-9.3015
DTL_X_E1_212043026	-5.10233
DTL_X_E1_212044697	-10.2503
DTL_X_E1_212047193	-9.49785
DTL_X_E1_212047365	-9.31061
DTL_X_E1_212062923	-2.27362
ECT2L_Fbox_E1_103	0.403864
ECT2L_Fbox_E1_104	-0.243749
ECT2L_Fbox_E1_104	0.506254
ECT2L_Fbox_E1_105	0.272394
ECT2L_Fbox_E1_109	0.106312
ECT2L_Fbox_E1_109	0.32628
EED_X_E1_86245276	0.20273
EED_X_E1_86250316	-0.705151
EED_X_E1_86252198	-2.37951
EED_X_E1_86255274	-2.24332
EED_X_E1_86256464	-1.81751
EED_X_E1_86257562	-3.85975
ELOA1_BC&Cul_E1_23754117	-0.607041
ELOA1_BC&Cul_E1_23754128	0.0580826
ELOA1_BC&Cul_E1_23754138	0.0573803
ELOA1_BC&Cul_E1_23754163	-0.933081
ELOA1_BC&Cul_E1_23754187	-0.751513
ELOA1_BC&Cul_E1_23754217	-0.275983
ELOA2_BC&Cul_E1_1942	-3.00553
ELOA2_BC&Cul_E1_1964	-0.0642011
ELOA2_BC&Cul_E1_1994	-0.565872
ELOA2_BC&Cul_E1_2011	-1.31097
ELOA2_BC&Cul_E1_2013	-0.268233
ELOA2_BC&Cul_E1_2015	-0.737127
ELOA3_BC&Cul_E1_1114	-0.699633
ELOA3_BC&Cul_E1_1144	0.174301
ELOA3_BC&Cul_E1_1150	-1.23047
ELOA3_BC&Cul_E1_1153	-2.1175
ELOA3_BC&Cul_E1_1195	-1.54449
ELOA3_BC&Cul_E1_1203	-0.619835
ENC1_BTB36144_E1_1770.14	0.193546
ENC1_BTB36144_E1_1770.23	0.181587
ENC1_BTB36144_E1_1770.232	0.048398
ENC1_BTB36144_E1_1770.233	-0.314222
ENC1_BTB36144_E1_1770.5	0.223877
ENC1_BTB36144_E1_1770.8	0.115506
ERCC8_X_E1_138	-0.215477
ERCC8_X_E1_16166	0.437995
ERCC8_X_E1_22978	-0.445916
ERCC8_X_E1_26743	0.117277
ERCC8_X_E1_40265	0.254536
ERCC8_X_E1_42607	-0.664921
FBXL12_Fbox_E1_10	0.176595
FBXL12_Fbox_E1_13	-0.713051
FBXL12_Fbox_E1_20	-0.600912
FBXL12_Fbox_E1_42	0.0247893
FBXL12_Fbox_E1_5	0.787343
FBXL12_Fbox_E1_7	-0.0972744
FBXL13_Fbox_E1_175	0.885052
FBXL13_Fbox_E1_182	0.344044
FBXL13_Fbox_E1_186	0.318364
FBXL13_Fbox_E1_192	0.0997589
FBXL14_Fbox_E1_20	-0.169435
FBXL14_Fbox_E1_21	0.980249
FBXL14_Fbox_E1_22	-0.435469
FBXL14_Fbox_E1_22	-0.36357
FBXL14_Fbox_E1_24	0.35517
FBXL14_Fbox_E1_46	0.182151
FBXL15_Fbox_E1_21	0.688215
FBXL15_Fbox_E1_23	-1.27866
FBXL15_Fbox_E1_25	-0.0972114
FBXL15_Fbox_E1_25	0.34385
FBXL15_Fbox_E1_36	-0.28749
FBXL15_Fbox_E1_53	0.891907
FBXL16_Fbox_E1_8733	-0.0175995
FBXL16_Fbox_E1_8794	-0.258231
FBXL16_Fbox_E1_8837	0.216711
FBXL16_Fbox_E1_8877	-2.39209
FBXL16_Fbox_E1_8904	-0.0299725
FBXL16_Fbox_E1_8921	-0.148991
FBXL17_Fbox_E1_344	0.666282
FBXL17_Fbox_E1_346	-0.0497872
FBXL17_Fbox_E1_349	0.488334
FBXL17_Fbox_E1_356	-0.135548
FBXL17_Fbox_E1_359	0.321135
FBXL17_Fbox_E1_361	-0.358516
FBXL18_Fbox_E1_57	0.407033
FBXL18_Fbox_E1_63	-0.254844
FBXL18_Fbox_E1_63	-0.00476792
FBXL18_Fbox_E1_65	0.257632
FBXL18_Fbox_E1_69	-0.0739974
FBXL18_Fbox_E1_73	0.183186
FBXL19_CXXC5077_E1_2085.27	1.01825
FBXL19_CXXC5077_E1_2085.28	-0.0214604
FBXL19_CXXC5077_E1_2085.487	0.258799
FBXL19_CXXC5077_E1_2085.488	0.580578
FBXL19_CXXC5077_E1_2085.489	-0.449911
FBXL19_CXXC5077_E1_2085.49	0.274997
FBXL19_Fbox_E1_424	-1.23515
FBXL19_Fbox_E1_425	-0.0763994
FBXL19_Fbox_E1_425	0.262207
FBXL19_Fbox_E1_425	0.338339
FBXL19_Fbox_E1_464	-0.0853567
FBXL19_Fbox_E1_465	-0.346067
FBXL19_Phd_E3_123.10	0.69198
FBXL19_Phd_E3_123.11	0.440111
FBXL19_Phd_E3_123.12	-0.169023
FBXL19_Phd_E4_63.0	-0.679602
FBXL19_Phd_E4_63.1	-0.164866
FBXL19_Phd_E4_63.2	-0.178367
FBXL2_Fbox_E1_27	-0.427396
FBXL2_Fbox_E1_45	-0.151913
FBXL2_Fbox_E1_48	0.317202
FBXL2_Fbox_E1_48	0.400885
FBXL2_Fbox_E1_49	0.104058
FBXL20_Fbox_E1_46	0.712012
FBXL20_Fbox_E1_47	-0.422187
FBXL20_Fbox_E1_50	0.525023
FBXL20_Fbox_E1_56	0.596944
FBXL20_Fbox_E1_58	0.446143
FBXL20_Fbox_E1_62	0.385237
FBXL21_Fbox_E1_135936718	-0.0889544
FBXL21_Fbox_E1_135936736	-0.672435
FBXL21_Fbox_E1_135936772	0.117053
FBXL21_Fbox_E1_135936802	-0.120581
FBXL21_Fbox_E1_135936840	0.286794
FBXL21_Fbox_E1_135936896	0.328565
FBXL22_Fbox_E1_11	-0.209854
FBXL22_Fbox_E1_11	0.0244464
FBXL22_Fbox_E1_12	0.366515
FBXL22_Fbox_E1_12	0.521031
FBXL22_Fbox_E1_52	-0.123417
FBXL22_Fbox_E1_52	0.495671
FBXL3_Fbox_E1_63	0.540393
FBXL3_Fbox_E1_65	-0.129801
FBXL3_Fbox_E1_65	0.0137276
FBXL3_Fbox_E1_69	-0.0908845
FBXL3_Fbox_E1_73	0.426313
FBXL3_Fbox_E1_75	0.17585
FBXL4_Fbox_E1_300	0.383327
FBXL4_Fbox_E1_301	0.454353
FBXL4_Fbox_E1_313	0.0514642
FBXL5_Fbox_E1_212	-2.05938
FBXL5_Fbox_E1_224	-0.323644
FBXL5_Fbox_E1_232	-0.599058
FBXL5_Fbox_E1_238	-0.130181
FBXL5_Fbox_E1_238	0.0875342
FBXL5_Fbox_E1_242	-0.0973281
FBXL6_Fbox_E1_114	-0.385189
FBXL6_Fbox_E1_115	-0.015998
FBXL6_Fbox_E1_117	0.310387
FBXL6_Fbox_E1_118	-0.165413
FBXL6_Fbox_E1_134	-0.133273
FBXL6_Fbox_E1_161	-0.565717
FBXL7_Fbox_E1_114	0.0472403
FBXL7_Fbox_E1_115	0.360102
FBXL7_Fbox_E1_117	0.351467
FBXL7_Fbox_E1_119	0.354792
FBXL7_Fbox_E1_157	0.370084
FBXL7_Fbox_E1_159	0.000226606
FBXL8_Fbox_E1_67161814	-1.06824
FBXL8_Fbox_E1_67161845	0.217826
FBXL8_Fbox_E1_67161863	-0.0329401
FBXL8_Fbox_E1_67161874	-0.0995182
FBXL8_Fbox_E1_67161901	0.0114929
FBXL8_Fbox_E1_67161919	0.392717
FBXO10_Fbox_E1_24	0.028733
FBXO10_Fbox_E1_47	-0.736537
FBXO10_Fbox_E1_7	-0.186813
FBXO10_Fbox_E1_8	-0.236177
FBXO10_Fbox_E1_8	0.243673
FBXO10_Fbox_E1_9	-0.252685
FBXO11_Fbox_E1_160	-1.16438
FBXO11_Fbox_E1_169	0.514743
FBXO11_Fbox_E1_171	0.187124
FBXO15_Fbox_E1_80	0.849154
FBXO15_Fbox_E1_89	0.362381
FBXO15_Fbox_E1_94	0.73427
FBXO15_Fbox_E1_95	0.680682
FBXO15_Fbox_E1_99	-0.193042
FBXO16_Fbox_E1_108	0.523385
FBXO16_Fbox_E1_122	0.257421
FBXO16_Fbox_E1_123	-1.32582
FBXO16_Fbox_E1_126	-0.458315
FBXO16_Fbox_E1_128	-0.0264147
FBXO16_Fbox_E1_132	-0.235932
FBXO17_Fbox_E1_111	-0.220422
FBXO17_Fbox_E1_115	0.271228
FBXO17_Fbox_E1_115	0.311617
FBXO17_Fbox_E1_117	0.0593472
FBXO17_Fbox_E1_137	0.350463
FBXO17_Fbox_E1_280	0.0732566
FBXO18_Fbox_E1_263	0.0122379
FBXO18_Fbox_E1_266	-0.250018
FBXO18_Fbox_E1_267	-0.144353
FBXO18_Fbox_E1_269	-0.0557906
FBXO18_Fbox_E1_293	-0.260015
FBXO18_Fbox_E1_307	-0.0168434
FBXO2_Fbox_E1_154	-1.59968
FBXO2_Fbox_E1_154	-0.312359
FBXO2_Fbox_E1_162	-0.479839
FBXO2_Fbox_E1_162	-0.207432
FBXO2_Fbox_E1_187	-0.0676783
FBXO2_Fbox_E1_290	0.259288
FBXO21_Fbox_E1_31	-0.162758
FBXO21_Fbox_E1_31	0.32094
FBXO21_Fbox_E1_31	0.678743
FBXO21_Fbox_E1_33	-0.264562
FBXO21_Fbox_E1_75	-0.586694
FBXO21_Fbox_E1_75	-0.092475
FBXO22_Fbox_E1_364	0.30734
FBXO22_Fbox_E1_40	0.103441
FBXO22_Fbox_E1_51	-0.239645
FBXO22_Fbox_E1_58	-0.219479
FBXO22_Fbox_E1_61	0.0405844
FBXO22_Fbox_E1_64	0.465529
FBXO24_Fbox_E1_101	0.809937
FBXO24_Fbox_E1_114	-0.79401
FBXO24_Fbox_E1_93	0.0302157
FBXO24_Fbox_E1_94	0.213069
FBXO24_Fbox_E1_95	-0.184139
FBXO24_Fbox_E1_97	0.352324
FBXO25_Fbox_E1_458408	0.510354
FBXO25_Fbox_E1_458445	2.85968
FBXO25_Fbox_E1_458483	-0.344812
FBXO25_Fbox_E1_458510	-1.76425
FBXO25_Fbox_E1_463089	-0.0866397
FBXO25_Fbox_E1_463121	0.0386346
FBXO27_Fbox_E1_100	-0.599789
FBXO27_Fbox_E1_101	-0.408023
FBXO27_Fbox_E1_102	-0.256225
FBXO27_Fbox_E1_102	-0.244285
FBXO27_Fbox_E1_274	-0.0195103
FBXO27_Fbox_E1_276	0.313812
FBXO28_Fbox_E1_100	-0.529499
FBXO28_Fbox_E1_101	-0.0403823
FBXO28_Fbox_E1_101	0.0655357
FBXO28_Fbox_E1_106	0.0227857
FBXO28_Fbox_E1_77	-0.0186435
FBXO28_Fbox_E1_82	0.112746
FBXO3_Fbox_E1_28	0.597886
FBXO3_Fbox_E1_46	1.53246
FBXO3_Fbox_E1_50	-0.0557097
FBXO3_Fbox_E1_53	0.571422
FBXO3_Fbox_E1_58	0.03052
FBXO3_Fbox_E1_72	0.196814
FBXO30_Fbox_E1_622	0.121233
FBXO30_Fbox_E1_626	0.397926
FBXO30_Fbox_E1_641	0.465249
FBXO30_Fbox_E1_641	0.499537
FBXO30_Fbox_E1_642	0.440071
FBXO30_Fbox_E1_644	-0.396328
FBXO31_Fbox_E1_107	-0.184398
FBXO31_Fbox_E1_110	0.562587
FBXO31_Fbox_E1_80	-0.165738
FBXO31_Fbox_E1_80	0.146198
FBXO31_Fbox_E1_82	0.304327
FBXO31_Fbox_E1_85	0.863036
FBXO32_Fbox_E1_34672	0.259363
FBXO32_Fbox_E1_34708	-0.253662
FBXO32_Fbox_E1_34774	0.455293
FBXO32_Fbox_E1_34807	0.33095
FBXO32_Fbox_E1_36538	0.0391904
FBXO32_Fbox_E1_36569	0.514694
FBXO33_Fbox_E1_111	0.813813
FBXO33_Fbox_E1_113	0.406163
FBXO33_Fbox_E1_74	0.300255
FBXO33_Fbox_E1_74	0.330965
FBXO33_Fbox_E1_86	0.568801
FBXO33_Fbox_E1_87	0.552756
FBXO34_Fbox_E1_585	0.174305
FBXO34_Fbox_E1_593	-0.239573
FBXO34_Fbox_E1_593	0.534561
FBXO34_Fbox_E1_593	1.03579
FBXO34_Fbox_E1_599	-0.228054
FBXO34_Fbox_E1_603	0.999407
FBXO36_Fbox_E1_104	0.0515427
FBXO36_Fbox_E1_106	0.144806
FBXO36_Fbox_E1_113	0.284071
FBXO38_Fbox_E1_48	-0.49267
FBXO38_Fbox_E1_50	0.202005
FBXO38_Fbox_E1_55	0.30002
FBXO38_Fbox_E1_58	0.227971
FBXO38_Fbox_E1_59	0.136937
FBXO38_Fbox_E1_59	0.412
FBXO39_Fbox_E1_35	0.137263
FBXO39_Fbox_E1_39	-0.917728
FBXO39_Fbox_E1_43	0.200815
FBXO39_Fbox_E1_49	0.0149766
FBXO39_Fbox_E1_53	0.603702
FBXO39_Fbox_E1_54	-0.185492
FBXO4_Fbox_E1_193	0.292388
FBXO4_Fbox_E1_198	0.688457
FBXO4_Fbox_E1_204	0.277396
FBXO4_Fbox_E1_206	0.508993
FBXO4_Fbox_E1_365	0.0330712
FBXO4_Fbox_E1_378	0.63894
FBXO40_Fbox_E1_595	-1.69555
FBXO40_Fbox_E1_596	0.444341
FBXO40_Fbox_E1_596	0.907101
FBXO40_Fbox_E1_599	-0.363189
FBXO40_Fbox_E1_599	0.0852288
FBXO40_Fbox_E1_601	-0.0769294
FBXO41_Fbox_E1_558	-0.163597
FBXO41_Fbox_E1_558	-0.132606
FBXO41_Fbox_E1_561	0.116804
FBXO41_Fbox_E1_564	-0.221361
FBXO41_Fbox_E1_588	0.126858
FBXO41_Fbox_E1_588	0.198567
FBXO42_Fbox_E1_62	-0.457291
FBXO42_Fbox_E1_63	-0.898646
FBXO42_Fbox_E1_68	-0.418284
FBXO42_Fbox_E1_74	-0.696788
FBXO42_Fbox_E1_74	-0.613211
FBXO42_Fbox_E1_75	-0.558789
FBXO43_Fbox_E1_509	0.802454
FBXO43_Fbox_E1_518	-0.625689
FBXO43_Fbox_E1_529	-0.0286278
FBXO43_Fbox_E1_541	0.2594
FBXO43_Fbox_E1_542	-0.987864
FBXO43_Fbox_E1_543	-0.229645
FBXO44_Fbox_E1_200	-0.434656
FBXO44_Fbox_E1_203	-0.375073
FBXO44_Fbox_E1_204	-0.200397
FBXO44_Fbox_E1_204	0.0362371
FBXO44_Fbox_E1_248	0.174872
FBXO44_Fbox_E1_251	-0.300804
FBXO45_Fbox_E1_39	-0.263242
FBXO45_Fbox_E1_39	0.297242
FBXO45_Fbox_E1_39	0.65121
FBXO45_Fbox_E1_41	-0.815901
FBXO45_Fbox_E1_54	-0.231952
FBXO45_Fbox_E1_84	-0.297916
FBXO46_Fbox_E1_478	-0.0345999
FBXO46_Fbox_E1_479	-0.491871
FBXO46_Fbox_E1_479	-0.256079
FBXO46_Fbox_E1_489	0.221279
FBXO46_Fbox_E1_491	0.199107
FBXO46_Fbox_E1_505	-0.527903
FBXO47_Fbox_E1_4525	0.156131
FBXO47_Fbox_E1_4554	-1.10818
FBXO47_Fbox_E1_5377	0.675082
FBXO47_Fbox_E1_5392	-0.0737641
FBXO47_Fbox_E1_5405	0.0964904
FBXO47_Fbox_E1_5429	-0.215612
FBXO48_Fbox_E1_2234	0.0937711
FBXO48_Fbox_E1_2279	-0.118057
FBXO48_Fbox_E1_2280	-0.105808
FBXO48_Fbox_E1_2297	0.404993
FBXO48_Fbox_E1_2303	-0.25589
FBXO48_Fbox_E1_2351	0.128021
FBXO48_Fbox_E1_73	-0.323865
FBXO5_Fbox_E1_278	-1.26801
FBXO5_Fbox_E1_286	-2.33101
FBXO5_Fbox_E1_286	-1.32472
FBXO5_Fbox_E1_286	-0.903575
FBXO5_Fbox_E1_287	-2.09493
FBXO5_Fbox_E1_287	-1.67433
FBXO6_Fbox_E1_127	-0.278214
FBXO6_Fbox_E1_128	0.00580751
FBXO6_Fbox_E1_129	-0.619093
FBXO6_Fbox_E1_129	-0.118428
FBXO6_Fbox_E1_174	0.0474569
FBXO6_Fbox_E1_253	-0.22911
FBXO7_Fbox_E1_363	-0.423692
FBXO7_Fbox_E1_369	-0.291387
FBXO7_Fbox_E1_370	-0.546272
FBXO7_Fbox_E1_370	-0.381397
FBXO7_Fbox_E1_371	0.113413
FBXO7_Fbox_E1_372	0.184116
FBXO8_Fbox_E1_102	0.262131
FBXO8_Fbox_E1_105	0.146176
FBXO8_Fbox_E1_106	-0.185014
FBXO8_Fbox_E1_92	0.381223
FBXO8_Fbox_E1_95	0.225432
FBXO8_Fbox_E1_96	1.05763
FBXO9_Fbox_E1_194	-0.146882
FBXO9_Fbox_E1_197	-0.415469
FBXO9_Fbox_E1_199	-0.737922
FBXO9_Fbox_E1_199	0.281733
FBXO9_Fbox_E1_210	-0.208344
FBXO9_Fbox_E1_238	0.00231311
FBXW10_Fbox_E1_18749879	0.23029
FBXW10_Fbox_E1_18749906	0.288469
FBXW10_Fbox_E1_18750070	-0.356968
FBXW10_Fbox_E1_18751003	-0.0689319
FBXW10_Fbox_E1_18751049	-0.348776
FBXW10_Fbox_E1_18756076	0.0965687
FBXW11_Fbox_E1_136	-0.921489
FBXW11_Fbox_E1_139	1.11052
FBXW11_Fbox_E1_140	-3.80744
FBXW11_Fbox_E1_157	-5.23593
FBXW11_Fbox_E1_161	-2.31733
FBXW12_Fbox_E1_18	-0.745268
FBXW12_Fbox_E1_20	-0.21286
FBXW12_Fbox_E1_21	0.692304
FBXW12_Fbox_E1_24	-0.127179
FBXW12_Fbox_E1_39	0.269225
FBXW12_Fbox_E1_47	-0.0631486
FBXW2_Fbox_E1_63	0.0979057
FBXW2_Fbox_E1_76	0.794825
FBXW2_Fbox_E1_83	-0.132412
FBXW2_Fbox_E1_84	0.259178
FBXW2_Fbox_E1_86	0.521471
FBXW2_Fbox_E1_93	0.0535731
FBXW4_Fbox_E1_29	0.537377
FBXW4_Fbox_E1_30	0.409742
FBXW4_Fbox_E1_32	0.0909922
FBXW4_Fbox_E1_34	-0.193536
FBXW4_Fbox_E1_45	0.446167
FBXW4_Fbox_E1_70	-0.201312
FBXW4P1_Fbox_E1_23262980	0.373712
FBXW4P1_Fbox_E1_23263586	0.118217
FBXW4P1_Fbox_E1_23263954	-0.160647
FBXW4P1_Fbox_E1_23264190	0.392477
FBXW4P1_Fbox_E1_23264606	-1.2485
FBXW4P1_Fbox_E1_23264727	0.343586
FBXW5_Fbox_E1_14	1.06223
FBXW5_Fbox_E1_18	0.0320112
FBXW5_Fbox_E1_20	-0.59399
FBXW5_Fbox_E1_20	0.253634
FBXW5_Fbox_E1_22	0.0379039
FBXW5_Fbox_E1_46	0.153431
FBXW7_Fbox_E1_300	0.491417
FBXW7_Fbox_E1_302	-0.0601033
FBXW7_Fbox_E1_308	-0.882041
FBXW7_Fbox_E1_311	-0.459874
FBXW7_Fbox_E1_318	-0.923385
FBXW7_Fbox_E1_320	-1.04802
FBXW8_Fbox_E1_150	-0.447111
FBXW8_Fbox_E1_153	0.332974
FBXW8_Fbox_E1_155	0.106826
FBXW8_Fbox_E1_159	-0.0572758
FBXW8_Fbox_E1_160	-1.00781
FBXW8_Fbox_E1_161	-0.11401
FEM1A_BC_E1_4793773	0.0955193
FEM1A_BC_E1_4793779	-0.0112002
FEM1A_BC_E1_4793783	-0.432436
FEM1A_BC_E1_4793784	-0.218296
FEM1A_BC_E1_4793797	-1.3442
FEM1A_BC_E1_4793816	-2.57161
FEM1B_BC_E1_68291090	-0.108561
FEM1B_BC_E1_68291102	0.476714
FEM1B_BC_E1_68291103	0.194029
FEM1B_BC_E1_68291154	0.256699
FEM1B_BC_E1_68291169	-0.00667485
FEM1B_BC_E1_68291170	-0.333408
FEM1C_BC_E1_20406	0.587817
FEM1C_BC_E1_20433	0.0213111
FEM1C_BC_E1_20442	0.60148
FEM1C_BC_E1_20473	0.407702
FEM1C_BC_E1_20490	0.126895
FEM1C_BC_E1_20536	0.232608
GAN_BTB20125_E1_1794	-1.0721
GAN_BTB20125_E1_1794.15	0.0400556
GAN_BTB20125_E1_1794.182	-0.338013
GAN_BTB20125_E1_1794.19	0.379182
GAN_BTB20125_E1_1794.195	0.593608
GAN_BTB20125_E1_1794.4	0.575344
GMCL1_BTB101207_E1_1548.115	-1.17648
GMCL1_BTB101207_E1_1548.116	0.12445
GMCL1_BTB101207_E1_1548.36	0.206536
GMCL1_BTB101207_E1_1548.4	-0.0489686
GMCL1_BTB101207_E1_1548.44	-0.196436
GMCL1_BTB101207_E1_1548.48	-0.546727
GNB2_X_E1_100676291	-1.40065
GNB2_X_E1_100676738	-0.178983
GNB2_X_E1_100677372	0.0135112
GNB2_X_E1_100677616	0.528224
GNB2_X_E1_100677803	0.141997
GNB2_X_E1_100678194	-0.132813
GRWD1_X_E1_48446043	0.0533699
GRWD1_X_E1_48446422	-0.979605
GRWD1_X_E1_48446820	-1.95576
GRWD1_X_E1_48450438	-3.1228
GRWD1_X_E1_48450721	-1.00915
GRWD1_X_E1_48451128	-2.2647
GZF1_BTB21133_E1_2136.1	0.128674
GZF1_BTB21133_E1_2136.13	0.290891
GZF1_BTB21133_E1_2136.16	0.460771
GZF1_BTB21133_E1_2136.275	0.540948
GZF1_BTB21133_E1_2136.3	0.215425
GZF1_BTB21133_E1_2136.5	0.0622747
HIC1_BTB37152_E1_2202.12	-0.558195
HIC1_BTB37152_E1_2202.22	-0.498997
HIC1_BTB37152_E1_2202.469	0.280188
HIC1_BTB37152_E1_2202.472	-0.329186
HIC1_BTB37152_E1_2202.503	-0.322036
HIC1_BTB37152_E1_2202.506	-0.294596
HIC2_BTB40141_E1_1848.26	0.318979
HIC2_BTB40141_E1_1848.381	-0.170497
HIC2_BTB40141_E1_1848.387	-0.45095
HIC2_BTB40141_E1_1848.393	-0.306539
HIC2_BTB40141_E1_1848.395	-0.211158
HIC2_BTB40141_E1_1848.396	0.435897
IBTK_BTB554639_E1_4062.106	0.343277
IBTK_BTB554639_E1_4062.107	0.425277
IBTK_BTB554639_E1_4062.111	-0.0652472
IBTK_BTB554639_E1_4062.112	0.42746
IBTK_BTB554639_E1_4062.278	0.852313
IBTK_BTB554639_E1_4062.28	0.534363
IBTK_BTB761871_E1_4062.123	0.0740949
IBTK_BTB761871_E1_4062.126	0.153449
IBTK_BTB761871_E1_4062.133	0.034955
IBTK_BTB761871_E1_4062.263	0.342483
IBTK_BTB761871_E1_4062.264	0.461556
IBTK_BTB761871_E1_4062.266	-0.307137
IPP_BTB28134_E1_1755.1	-0.123497
IPP_BTB28134_E1_1755.14	-1.04275
IPP_BTB28134_E1_1755.152	-0.0173426
IPP_BTB28134_E1_1755.156	-0.100985
IPP_BTB28134_E1_1755.3	-0.2614
IPP_BTB28134_E1_1755.6	-0.186033
IVNS1ABP_BTB22126_E1_1929.1	-0.100959
IVNS1ABP_BTB22126_E1_1929.157	-0.0248396
IVNS1ABP_BTB22126_E1_1929.158	0.0870692
IVNS1ABP_BTB22126_E1_1929.161	0.191903
IVNS1ABP_BTB22126_E1_1929.163	-0.535774
IVNS1ABP_BTB22126_E1_1929.5	0.110297
KATNB1_X_E1_57737257	-0.102098
KATNB1_X_E1_57741781	-0.813481
KATNB1_X_E1_57744443	-0.818789
KATNB1_X_E1_57750882	-1.41932
KATNB1_X_E1_57751682	-1.12386
KATNB1_X_E1_57752001	-1.18359
KBTBD11_BTB141225_E1_1872.376	0.31849
KBTBD11_BTB141225_E1_1872.65	-0.0346229
KBTBD11_BTB141225_E1_1872.67	2.03064
KBTBD11_BTB141225_E1_1872.75	0.733161
KBTBD11_BTB141225_E1_1872.79	0.300271
KBTBD11_BTB141225_E1_1872.86	0.868597
KBTBD12_BTB32127_E1_1872.1	0.57501
KBTBD12_BTB32127_E1_1872.173	0.00323256
KBTBD12_BTB32127_E1_1872.174	0.959007
KBTBD12_BTB32127_E1_1872.2	0.492929
KBTBD12_BTB32127_E1_1872.4	-0.0874732
KBTBD12_BTB32127_E1_1872.8	0.470059
KBTBD13_BTB13101_E1_1377.12	0.12105
KBTBD13_BTB13101_E1_1377.16	-0.142328
KBTBD13_BTB13101_E1_1377.19	0.483183
KBTBD13_BTB13101_E1_1377.2	0.085506
KBTBD13_BTB13101_E1_1377.22	0.0517496
KBTBD13_BTB13101_E1_1377.33	0.212983
KBTBD2_BTB21128_E1_1872.1	-0.0209425
KBTBD2_BTB21128_E1_1872.149	-0.0236614
KBTBD2_BTB21128_E1_1872.15	0.0317732
KBTBD2_BTB21128_E1_1872.152	0.5172
KBTBD2_BTB21128_E1_1872.153	-0.00196174
KBTBD2_BTB21128_E1_1872.2	0.47044
KBTBD3_BTB42149_E1_1839.104	0.239106
KBTBD3_BTB42149_E1_1839.106	0.507865
KBTBD3_BTB42149_E1_1839.107	0.211765
KBTBD3_BTB42149_E1_1839.111	-0.0548314
KBTBD3_BTB42149_E1_1839.112	-0.447806
KBTBD3_BTB42149_E1_1839.6	-0.389377
KBTBD4_BTB62156_E1_1605.18	0.670134
KBTBD4_BTB62156_E1_1605.207	0.0458131
KBTBD4_BTB62156_E1_1605.215	-0.315116
KBTBD4_BTB62156_E1_1605.23	-0.0975367
KBTBD4_BTB62156_E1_1605.27	0.193967
KBTBD4_BTB62156_E1_1605.32	-0.144786
KBTBD6_BTB53168_E1_2025.21	0.456751
KBTBD6_BTB53168_E1_2025.224	0.634072
KBTBD6_BTB53168_E1_2025.232	0.343761
KBTBD6_BTB53168_E1_2025.234	0.76424
KBTBD6_BTB53168_E1_2025.238	-0.457454
KBTBD6_BTB53168_E1_2025.241	0.0445467
KBTBD7_BTB53168_E1_2055.14	0.364128
KBTBD7_BTB53168_E1_2055.212	-0.834995
KBTBD7_BTB53168_E1_2055.217	-0.643288
KBTBD7_BTB53168_E1_2055.218	0.290299
KBTBD7_BTB53168_E1_2055.226	-0.276319
KBTBD7_BTB53168_E1_2055.228	0.178876
KBTBD8_BTB39147_E1_1806.1	-0.4072
KBTBD8_BTB39147_E1_1806.131	0.345569
KBTBD8_BTB39147_E1_1806.136	0.315356
KBTBD8_BTB39147_E1_1806.139	-0.00265346
KBTBD8_BTB39147_E1_1806.3	-0.732219
KBTBD8_BTB39147_E1_1806.9	0.5043
KCNA1_BTB39130_E1_1488.1	-0.55355
KCNA1_BTB39130_E1_1488.13	0.160054
KCNA1_BTB39130_E1_1488.199	-0.469497
KCNA1_BTB39130_E1_1488.2	0.190969
KCNA1_BTB39130_E1_1488.211	0.106315
KCNA1_BTB39130_E1_1488.26	0.31258
KCNA10_BTB88179_E1_1536.204	-0.0596596
KCNA10_BTB88179_E1_1536.21	-0.205212
KCNA10_BTB88179_E1_1536.216	0.150293
KCNA10_BTB88179_E1_1536.29	0.426853
KCNA10_BTB88179_E1_1536.3	-0.378402
KCNA10_BTB88179_E1_1536.41	-3.58712
KCNA2_BTB35126_E1_1500.14	0.240865
KCNA2_BTB35126_E1_1500.15	0.521581
KCNA2_BTB35126_E1_1500.16	-0.0867408
KCNA2_BTB35126_E1_1500.192	0.139554
KCNA2_BTB35126_E1_1500.2	-0.468558
KCNA2_BTB35126_E1_1500.202	-0.252209
KCNA3_BTB106197_E1_1728.25	-0.122076
KCNA3_BTB106197_E1_1728.252	0.0848684
KCNA3_BTB106197_E1_1728.264	0.205492
KCNA3_BTB106197_E1_1728.266	-0.267125
KCNA3_BTB106197_E1_1728.43	-1.54121
KCNA3_BTB106197_E1_1728.52	0.135559
KCNA4_BTB178269_E1_1962.244	0.400582
KCNA4_BTB178269_E1_1962.258	0.531479
KCNA4_BTB178269_E1_1962.266	-0.0963541
KCNA4_BTB178269_E1_1962.63	0.154518
KCNA4_BTB178269_E1_1962.71	0.198393
KCNA4_BTB178269_E1_1962.74	0.0297148
KCNA5_BTB122213_E1_1842.349	0.195659
KCNA5_BTB122213_E1_1842.35	0.909997
KCNA5_BTB122213_E1_1842.351	-0.533322
KCNA5_BTB122213_E1_1842.356	0.743688
KCNA5_BTB122213_E1_1842.364	0.186052
KCNA5_BTB122213_E1_1842.72	0.0667495
KCNA6_BTB43134_E1_1590.28	0.599011
KCNA6_BTB43134_E1_1590.318	0.410626
KCNA6_BTB43134_E1_1590.321	-0.0228072
KCNA6_BTB43134_E1_1590.322	0.578133
KCNA6_BTB43134_E1_1590.324	-0.546051
KCNA6_BTB43134_E1_1590.34	0.146106
KCNA7_BTB_E1_472	-0.0515341
KCNA7_BTB_E1_521	0.34918
KCNA7_BTB_E1_549	0.0519962
KCNA7_BTB_E1_579	-0.65182
KCNA7_BTB_E1_582	0.107947
KCNA7_BTB_E1_615	0.0136171
KCNB1_BTB33132_E1_2577.14	0.408034
KCNB1_BTB33132_E1_2577.19	0.281828
KCNB1_BTB33132_E1_2577.27	-0.565912
KCNB1_BTB33132_E1_2577.28	0.432922
KCNB1_BTB33132_E1_2577.391	-0.624214
KCNB1_BTB33132_E1_2577.8	0.0278598
KCNB2_BTB37136_E1_2736.23	0.805976
KCNB2_BTB37136_E1_2736.3	0.299436
KCNB2_BTB37136_E1_2736.361	0.0585999
KCNB2_BTB37136_E1_2736.364	0.0298604
KCNB2_BTB37136_E1_2736.366	0.087988
KCNB2_BTB37136_E1_2736.367	-0.288488
KCNC1_BTB10104_E1_1758.13	0.0359831
KCNC1_BTB10104_E1_1758.2	0.78867
KCNC1_BTB10104_E1_1758.27	0.353318
KCNC1_BTB10104_E1_1758.277	-0.291727
KCNC1_BTB10104_E1_1758.282	0.253059
KCNC1_BTB10104_E1_1758.293	0.153248
KCNC2_BTB10151_E1_1917.248	0.101073
KCNC2_BTB10151_E1_1917.251	0.168122
KCNC2_BTB10151_E1_1917.274	0.0461608
KCNC2_BTB10151_E1_1917.291	-1.68857
KCNC2_BTB10151_E1_1917.293	-0.143137
KCNC2_BTB10151_E1_1917.32	-0.557207
KCNC3_BTB90184_E1_2274.47	-0.26791
KCNC3_BTB90184_E1_2274.495	0.162595
KCNC3_BTB90184_E1_2274.498	0.321431
KCNC3_BTB90184_E1_2274.5	-0.162212
KCNC3_BTB90184_E1_2274.508	-0.0621889
KCNC3_BTB90184_E1_2274.61	-0.802506
KCNC4_BTB38143_E1_1908.23	-0.21003
KCNC4_BTB38143_E1_1908.344	0.036134
KCNC4_BTB38143_E1_1908.349	-0.130613
KCNC4_BTB38143_E1_1908.351	0.0205009
KCNC4_BTB38143_E1_1908.354	-0.132378
KCNC4_BTB38143_E1_1908.366	-0.300939
KCND1_BTB42131_E1_1944.19	0.581766
KCND1_BTB42131_E1_1944.2	0.188852
KCND1_BTB42131_E1_1944.29	0.342103
KCND1_BTB42131_E1_1944.307	0.21823
KCND1_BTB42131_E1_1944.308	0.32484
KCND1_BTB42131_E1_1944.35	0.473874
KCND2_BTB43132_E1_1893.17	0.0866962
KCND2_BTB43132_E1_1893.208	0.304064
KCND2_BTB43132_E1_1893.21	0.28479
KCND2_BTB43132_E1_1893.212	0.77173
KCND2_BTB43132_E1_1893.226	-0.611991
KCND2_BTB43132_E1_1893.24	-0.323348
KCND3_BTB42131_E1_1968.296	-0.897523
KCND3_BTB42131_E1_1968.298	-0.0221539
KCND3_BTB42131_E1_1968.3	-0.128786
KCND3_BTB42131_E1_1968.3	0.155113
KCND3_BTB42131_E1_1968.306	0.0749749
KCND3_BTB42131_E1_1968.307	0.641085
KCNG1_BTB65164_E1_1542.14	-0.280632
KCNG1_BTB65164_E1_1542.18	0.288887
KCNG1_BTB65164_E1_1542.24	-0.525906
KCNG1_BTB65164_E1_1542.246	-0.466801
KCNG1_BTB65164_E1_1542.252	-0.246919
KCNG1_BTB65164_E1_1542.261	-0.0909562
KCNG2_BTB19112_E1_1401.17	0.574377
KCNG2_BTB19112_E1_1401.249	0.77403
KCNG2_BTB19112_E1_1401.252	0.321076
KCNG2_BTB19112_E1_1401.26	0.533111
KCNG2_BTB19112_E1_1401.28	0.216254
KCNG2_BTB19112_E1_1401.9	-0.392292
KCNG3_BTB11111_E1_1311.15	0.0538322
KCNG3_BTB11111_E1_1311.163	0.356517
KCNG3_BTB11111_E1_1311.164	0.259603
KCNG3_BTB11111_E1_1311.18	-0.0750563
KCNG3_BTB11111_E1_1311.19	0.601427
KCNG3_BTB11111_E1_1311.7	0.0726908
KCNG4_BTB61160_E1_1560.19	-0.11458
KCNG4_BTB61160_E1_1560.285	0.123719
KCNG4_BTB61160_E1_1560.29	0.0581171
KCNG4_BTB61160_E1_1560.33	0.640154
KCNG4_BTB61160_E1_1560.34	0.0785326
KCNG4_BTB61160_E1_1560.5	0.462427
KCNRG_BTB795_E1_819.1	0.0231941
KCNRG_BTB795_E1_819.12	0.832537
KCNRG_BTB795_E1_819.4	0.0888753
KCNRG_BTB795_E1_819.6	-0.307652
KCNRG_BTB795_E1_819.7	0.434786
KCNRG_BTB795_E1_819.71	0.00285613
KCNS1_BTB52151_E1_1581.15	0.0499448
KCNS1_BTB52151_E1_1581.2	0.498734
KCNS1_BTB52151_E1_1581.248	0.232962
KCNS1_BTB52151_E1_1581.32	-0.529891
KCNS1_BTB52151_E1_1581.33	-0.273028
KCNS1_BTB52151_E1_1581.37	0.0528079
KCNS2_BTB19118_E1_1434.11	0.692966
KCNS2_BTB19118_E1_1434.15	-0.0025684
KCNS2_BTB19118_E1_1434.18	-0.0990785
KCNS2_BTB19118_E1_1434.226	0.268286
KCNS2_BTB19118_E1_1434.228	0.224803
KCNS2_BTB19118_E1_1434.6	0.0778886
KCNS3_BTB17116_E1_1476.14	-0.258166
KCNS3_BTB17116_E1_1476.179	0.345491
KCNS3_BTB17116_E1_1476.182	0.593051
KCNS3_BTB17116_E1_1476.183	-0.0491107
KCNS3_BTB17116_E1_1476.21	0.531829
KCNS3_BTB17116_E1_1476.22	-0.472971
KCNV1_BTB42150_E1_1503.17	0.174633
KCNV1_BTB42150_E1_1503.175	0.116153
KCNV1_BTB42150_E1_1503.181	0.474187
KCNV1_BTB42150_E1_1503.198	0.153633
KCNV1_BTB42150_E1_1503.23	-0.0496409
KCNV1_BTB42150_E1_1503.29	0.507333
KCNV2_BTB99190_E1_1638.241	0.204392
KCNV2_BTB99190_E1_1638.251	0.351166
KCNV2_BTB99190_E1_1638.37	-0.637005
KCNV2_BTB99190_E1_1638.41	0.620389
KCNV2_BTB99190_E1_1638.42	-0.84692
KCNV2_BTB99190_E1_1638.43	0.0106995
KCTD1_BTB40132_E1_798.1	-1.18582
KCTD1_BTB40132_E1_798.7	-0.275877
KCTD1_BTB40132_E1_798.71	0.140005
KCTD1_BTB40132_E1_798.78	-1.67384
KCTD1_BTB40132_E1_798.8	0.0866933
KCTD1_BTB40132_E1_798.84	0.150396
KCTD10_BTB34124_E1_942.114	-0.0393665
KCTD10_BTB34124_E1_942.119	-0.341877
KCTD10_BTB34124_E1_942.12	-0.0980592
KCTD10_BTB34124_E1_942.16	-0.367116
KCTD10_BTB34124_E1_942.2	0.274601
KCTD10_BTB34124_E1_942.24	-0.211787
KCTD11_BTB2270_E1_699.142	0.367265
KCTD11_BTB2270_E1_699.145	0.411837
KCTD11_BTB2270_E1_699.152	0.0496381
KCTD11_BTB2270_E1_699.16	0.47953
KCTD11_BTB2270_E1_699.4	0.090925
KCTD11_BTB2270_E1_699.7	-0.0729422
KCTD12_BTB36126_E1_978.16	0.3795
KCTD12_BTB36126_E1_978.173	-0.0655266
KCTD12_BTB36126_E1_978.191	0.0648892
KCTD12_BTB36126_E1_978.194	0.273916
KCTD12_BTB36126_E1_978.22	-0.188171
KCTD12_BTB36126_E1_978.38	0.657217
KCTD13_BTB43133_E1_990.14	0.815823
KCTD13_BTB43133_E1_990.154	-0.26653
KCTD13_BTB43133_E1_990.158	0.75968
KCTD13_BTB43133_E1_990.26	-0.177454
KCTD13_BTB43133_E1_990.34	0.237449
KCTD13_BTB43133_E1_990.8	-0.225476
KCTD14_BTB35119_E1_768.1	-0.0757085
KCTD14_BTB35119_E1_768.17	-0.116373
KCTD14_BTB35119_E1_768.25	0.326818
KCTD14_BTB35119_E1_768.26	0.368497
KCTD14_BTB35119_E1_768.27	0.181817
KCTD14_BTB35119_E1_768.98	-0.246706
KCTD15_BTB58145_E1_852.115	0.487286
KCTD15_BTB58145_E1_852.116	0.426113
KCTD15_BTB58145_E1_852.121	0.498395
KCTD15_BTB58145_E1_852.129	0.815563
KCTD15_BTB58145_E1_852.132	-0.0914795
KCTD15_BTB58145_E1_852.22	0.194376
KCTD16_BTB27119_E1_1287.1	0.367376
KCTD16_BTB27119_E1_1287.15	-0.340901
KCTD16_BTB27119_E1_1287.151	0.24924
KCTD16_BTB27119_E1_1287.16	-0.0491678
KCTD16_BTB27119_E1_1287.161	-0.392003
KCTD16_BTB27119_E1_1287.6	-0.346434
KCTD17_BTB33121_E1_894.161	-0.850605
KCTD17_BTB33121_E1_894.164	0.19201
KCTD17_BTB33121_E1_894.165	0.309529
KCTD17_BTB33121_E1_894.17	0.0314601
KCTD17_BTB33121_E1_894.186	-0.317182
KCTD17_BTB33121_E1_894.23	0.134931
KCTD18_BTB1498_E1_1281.13	0.733752
KCTD18_BTB1498_E1_1281.16	0.322747
KCTD18_BTB1498_E1_1281.174	0.428537
KCTD18_BTB1498_E1_1281.6	-0.245122
KCTD18_BTB1498_E1_1281.7	0.607839
KCTD18_BTB1498_E1_1281.8	0.052498
KCTD19_BTB1872_E1_2781.437	0.0730679
KCTD19_BTB1872_E1_2781.438	0.497082
KCTD19_BTB1872_E1_2781.439	-0.895827
KCTD19_BTB1872_E1_2781.442	-0.21377
KCTD19_BTB1872_E1_2781.5	-0.0564989
KCTD19_BTB1872_E1_2781.9	0.43091
KCTD19_BTB398488_E1_2781.344	-0.216052
KCTD19_BTB398488_E1_2781.345	-0.270083
KCTD19_BTB398488_E1_2781.355	0.0638302
KCTD19_BTB398488_E1_2781.76	0.0633347
KCTD19_BTB398488_E1_2781.77	-0.1619
KCTD19_BTB398488_E1_2781.79	-0.317647
KCTD2_BTB74164_E1_792.105	-0.593124
KCTD2_BTB74164_E1_792.124	0.0623477
KCTD2_BTB74164_E1_792.125	-0.00686889
KCTD2_BTB74164_E1_792.48	0.68405
KCTD2_BTB74164_E1_792.6	0.196419
KCTD2_BTB74164_E1_792.72	1.23262
KCTD20_BTB_E1_36481643	-0.142121
KCTD20_BTB_E1_36481683	0.0773357
KCTD20_BTB_E1_36481739	-0.39896
KCTD20_BTB_E1_36484790	-0.210355
KCTD20_BTB_E1_36486920	0.370627
KCTD20_BTB_E1_36487006	0.434315
KCTD21_BTB593_E1_783.112	-0.207855
KCTD21_BTB593_E1_783.117	-0.492159
KCTD21_BTB593_E1_783.118	-0.198776
KCTD21_BTB593_E1_783.13	0.49819
KCTD21_BTB593_E1_783.23	-0.161235
KCTD21_BTB593_E1_783.3	-0.456364
KCTD3_BTB20112_E1_2448.1	-0.576237
KCTD3_BTB20112_E1_2448.18	-0.19288
KCTD3_BTB20112_E1_2448.2	0.475665
KCTD3_BTB20112_E1_2448.241	0.812445
KCTD3_BTB20112_E1_2448.243	0.716158
KCTD3_BTB20112_E1_2448.8	0.157891
KCTD4_BTB36123_E1_780.14	0.605907
KCTD4_BTB36123_E1_780.16	-0.0714631
KCTD4_BTB36123_E1_780.54	-0.248074
KCTD4_BTB36123_E1_780.6	-0.281043
KCTD4_BTB36123_E1_780.6	0.379901
KCTD4_BTB36123_E1_780.63	0.423631
KCTD5_BTB46135_E1_705.101	-0.28181
KCTD5_BTB46135_E1_705.103	-0.639072
KCTD5_BTB46135_E1_705.25	0.0780821
KCTD5_BTB46135_E1_705.3	-0.704058
KCTD5_BTB46135_E1_705.94	-0.0416891
KCTD5_BTB46135_E1_705.98	0.150795
KCTD6_BTB14102_E1_714.3	-0.155831
KCTD6_BTB14102_E1_714.4	-0.585929
KCTD6_BTB14102_E1_714.64	-0.508373
KCTD6_BTB14102_E1_714.66	0.840823
KCTD6_BTB14102_E1_714.73	-0.218977
KCTD6_BTB14102_E1_714.78	0.0508733
KCTD7_BTB53138_E1_870.115	-0.150543
KCTD7_BTB53138_E1_870.117	0.443358
KCTD7_BTB53138_E1_870.12	0.708852
KCTD7_BTB53138_E1_870.126	-0.0609129
KCTD7_BTB53138_E1_870.131	0.407003
KCTD7_BTB53138_E1_870.24	-0.54847
KCTD8_BTB46143_E1_1422.16	0.512022
KCTD8_BTB46143_E1_1422.204	0.372616
KCTD8_BTB46143_E1_1422.208	0.069233
KCTD8_BTB46143_E1_1422.24	-0.00212266
KCTD8_BTB46143_E1_1422.31	0.0631834
KCTD8_BTB46143_E1_1422.35	-0.0430442
KCTD9_BTB91181_E1_1170.18	-2.05647
KCTD9_BTB91181_E1_1170.3	-0.174357
KCTD9_BTB91181_E1_1170.31	-0.641061
KCTD9_BTB91181_E1_1170.32	0.26692
KCTD9_BTB91181_E1_1170.93	-1.52874
KCTD9_BTB91181_E1_1170.97	-3.53004
KDM2A_Fbox_E1_67231867	-1.39364
KDM2A_Fbox_E1_67231876	-0.986265
KDM2A_Fbox_E1_67231881	-0.429725
KDM2A_Fbox_E1_67231901	-1.15325
KDM2A_Fbox_E1_67231918	-0.799911
KDM2A_Fbox_E1_67231921	-1.8133
KDM2B_Fbox_E1_138592	-2.22009
KDM2B_Fbox_E1_138636	-0.500355
KDM2B_Fbox_E1_138639	-0.89142
KDM2B_Fbox_E1_138663	-0.886945
KDM2B_Fbox_E1_138673	-0.961847
KDM2B_Fbox_E1_138675	-1.06115
KEAP1_BTB67179_E1_1875.22	-1.21272
KEAP1_BTB67179_E1_1875.298	-0.966794
KEAP1_BTB67179_E1_1875.299	-0.769624
KEAP1_BTB67179_E1_1875.312	-0.399415
KEAP1_BTB67179_E1_1875.323	-1.54649
KEAP1_BTB67179_E1_1875.44	-0.569333
KLHDC10_CUL_E1_405	-0.400633
KLHDC10_CUL_E1_405	0.350869
KLHDC10_CUL_E1_406	0.0130336
KLHDC10_CUL_E1_407	0.693103
KLHDC10_CUL_E1_432	-0.233152
KLHDC10_CUL_E1_432	0.487298
KLHDC2_BC_E1_49782876	0.376035
KLHDC2_BC_E1_49782877	0.452504
KLHDC2_BC_E1_49782893	-0.138326
KLHDC2_BC_E1_49782897	-0.0859292
KLHDC2_BC_E1_49782918	0.289202
KLHDC2_BC_E1_49782923	0.601838
KLHDC3_BC_E1_43019295	0.219907
KLHDC3_BC_E1_43019296	-0.402141
KLHDC3_BC_E1_43019312	-0.759854
KLHDC3_BC_E1_43019324	0.269611
KLHDC3_BC_E1_43019340	0.434534
KLHDC3_BC_E1_43019346	0.200985
KLHL1_BTB202305_E1_2247.198	0.011739
KLHL1_BTB202305_E1_2247.2	0.299346
KLHL1_BTB202305_E1_2247.203	0.331288
KLHL1_BTB202305_E1_2247.212	0.437806
KLHL1_BTB202305_E1_2247.51	0.245776
KLHL1_BTB202305_E1_2247.55	0.446886
KLHL10_BTB29133_E1_1827.13	0.103034
KLHL10_BTB29133_E1_1827.14	0.120057
KLHL10_BTB29133_E1_1827.19	0.167906
KLHL10_BTB29133_E1_1827.4	0.00784899
KLHL10_BTB29133_E1_1827.5	0.155409
KLHL10_BTB29133_E1_1827.6	0.0265574
KLHL11_BTB85200_E1_2127.222	-0.490045
KLHL11_BTB85200_E1_2127.228	-0.0756319
KLHL11_BTB85200_E1_2127.44	0.348258
KLHL11_BTB85200_E1_2127.5	-0.674605
KLHL11_BTB85200_E1_2127.55	-0.486224
KLHL11_BTB85200_E1_2127.65	0.746132
KLHL12_BTB23130_E1_1707	-0.718326
KLHL12_BTB23130_E1_1707.1	-1.03108
KLHL12_BTB23130_E1_1707.202	-1.21054
KLHL12_BTB23130_E1_1707.205	-0.597954
KLHL12_BTB23130_E1_1707.208	-1.03708
KLHL12_BTB23130_E1_1707.9	0.253218
KLHL13_BTB85191_E1_1977.181	0.433095
KLHL13_BTB85191_E1_1977.186	0.324714
KLHL13_BTB85191_E1_1977.21	0.149397
KLHL13_BTB85191_E1_1977.26	0.0390231
KLHL13_BTB85191_E1_1977.28	0.366186
KLHL13_BTB85191_E1_1977.29	-0.0257367
KLHL14_BTB23181_E1_1887.243	-0.483277
KLHL14_BTB23181_E1_1887.244	0.62852
KLHL14_BTB23181_E1_1887.25	-0.289844
KLHL14_BTB23181_E1_1887.256	-0.0139115
KLHL14_BTB23181_E1_1887.282	0.432901
KLHL14_BTB23181_E1_1887.7	-0.0685648
KLHL15_BTB32128_E1_1815.1	0.408213
KLHL15_BTB32128_E1_1815.12	0.584379
KLHL15_BTB32128_E1_1815.14	0.361675
KLHL15_BTB32128_E1_1815.171	0.520221
KLHL15_BTB32128_E1_1815.176	0.302358
KLHL15_BTB32128_E1_1815.178	0.467554
KLHL17_BTB82189_E1_1929.25	0.436114
KLHL17_BTB82189_E1_1929.26	0.356033
KLHL17_BTB82189_E1_1929.28	0.443973
KLHL17_BTB82189_E1_1929.3	-0.507209
KLHL17_BTB82189_E1_1929.325	0.302472
KLHL17_BTB82189_E1_1929.337	0.144906
KLHL18_BTB28135_E1_1725.16	-0.700775
KLHL18_BTB28135_E1_1725.251	-0.286547
KLHL18_BTB28135_E1_1725.255	0.449041
KLHL18_BTB28135_E1_1725.266	-0.0684076
KLHL18_BTB28135_E1_1725.27	-0.796554
KLHL18_BTB28135_E1_1725.8	0.407432
KLHL2_BTB50157_E1_1794.12	0.148742
KLHL2_BTB50157_E1_1794.15	0.244277
KLHL2_BTB50157_E1_1794.162	-0.322513
KLHL2_BTB50157_E1_1794.164	0.243883
KLHL2_BTB50157_E1_1794.169	0.387933
KLHL2_BTB50157_E1_1794.6	0.435788
KLHL20_BTB59165_E1_1830.11	0.0290438
KLHL20_BTB59165_E1_1830.16	0.0728417
KLHL20_BTB59165_E1_1830.197	0.0289257
KLHL20_BTB59165_E1_1830.202	-0.473597
KLHL20_BTB59165_E1_1830.206	0.41663
KLHL20_BTB59165_E1_1830.207	0.312628
KLHL21_BTB25133_E1_1794.11	-0.00412156
KLHL21_BTB25133_E1_1794.15	0.398347
KLHL21_BTB25133_E1_1794.16	0.361316
KLHL21_BTB25133_E1_1794.2	0.814947
KLHL21_BTB25133_E1_1794.24	0.513191
KLHL21_BTB25133_E1_1794.323	-0.614323
KLHL22_BTB51145_E1_1905.12	-0.249224
KLHL22_BTB51145_E1_1905.13	0.220893
KLHL22_BTB51145_E1_1905.24	-0.309237
KLHL22_BTB51145_E1_1905.293	0.122052
KLHL22_BTB51145_E1_1905.306	-0.0876045
KLHL22_BTB51145_E1_1905.308	0.572273
KLHL23_BTB26134_E1_1677.14	0.490932
KLHL23_BTB26134_E1_1677.142	0.329934
KLHL23_BTB26134_E1_1677.143	0.485606
KLHL23_BTB26134_E1_1677.147	0.390211
KLHL23_BTB26134_E1_1677.15	0.309206
KLHL23_BTB26134_E1_1677.151	1.11067
KLHL24_BTB56163_E1_1803.139	-0.476809
KLHL24_BTB56163_E1_1803.143	0.056368
KLHL24_BTB56163_E1_1803.145	-0.28943
KLHL24_BTB56163_E1_1803.15	-2.03294
KLHL24_BTB56163_E1_1803.17	-0.534698
KLHL24_BTB56163_E1_1803.9	0.251852
KLHL25_BTB36144_E1_1770.12	0.429992
KLHL25_BTB36144_E1_1770.29	0.348058
KLHL25_BTB36144_E1_1770.301	0.364342
KLHL25_BTB36144_E1_1770.303	0.263429
KLHL25_BTB36144_E1_1770.318	0.311466
KLHL25_BTB36144_E1_1770.8	-0.107113
KLHL26_BTB56157_E1_1848.29	-2.22849
KLHL26_BTB56157_E1_1848.32	0.435242
KLHL26_BTB56157_E1_1848.328	0.0987547
KLHL26_BTB56157_E1_1848.35	-0.163897
KLHL26_BTB56157_E1_1848.37	0.548707
KLHL26_BTB56157_E1_1848.4	0.384668
KLHL28_BTB25132_E1_1716.11	0.683804
KLHL28_BTB25132_E1_1716.125	0.00651676
KLHL28_BTB25132_E1_1716.133	0.435522
KLHL28_BTB25132_E1_1716.134	0.780678
KLHL28_BTB25132_E1_1716.2	0.516446
KLHL28_BTB25132_E1_1716.8	0.40773
KLHL29_BTB319431_E1_2628.105	-0.44853
KLHL29_BTB319431_E1_2628.11	0.0252699
KLHL29_BTB319431_E1_2628.36	-0.132604
KLHL29_BTB319431_E1_2628.361	-0.263243
KLHL29_BTB319431_E1_2628.37	0.0868504
KLHL29_BTB319431_E1_2628.99	-0.889295
KLHL3_BTB40147_E1_1764.1	0.0808047
KLHL3_BTB40147_E1_1764.11	0.606523
KLHL3_BTB40147_E1_1764.17	0.398674
KLHL3_BTB40147_E1_1764.18	0.200912
KLHL3_BTB40147_E1_1764.215	-0.168647
KLHL3_BTB40147_E1_1764.222	-0.421134
KLHL30_BTB23130_E1_1737.15	0.660949
KLHL30_BTB23130_E1_1737.22	0.0851018
KLHL30_BTB23130_E1_1737.24	0.0698993
KLHL30_BTB23130_E1_1737.26	0.223283
KLHL30_BTB23130_E1_1737.342	0.503987
KLHL30_BTB23130_E1_1737.364	0.273257
KLHL31_BTB63165_E1_1905.12	0.514758
KLHL31_BTB63165_E1_1905.17	-0.211411
KLHL31_BTB63165_E1_1905.21	0.0730793
KLHL31_BTB63165_E1_1905.211	0.146375
KLHL31_BTB63165_E1_1905.212	0.583129
KLHL31_BTB63165_E1_1905.22	-0.655494
KLHL32_BTB32137_E1_1863.14	-0.946142
KLHL32_BTB32137_E1_1863.15	-0.0325133
KLHL32_BTB32137_E1_1863.17	0.813033
KLHL32_BTB32137_E1_1863.219	0.171141
KLHL32_BTB32137_E1_1863.228	0.205627
KLHL32_BTB32137_E1_1863.5	0.406312
KLHL33_BTB_E1_5210	-0.00527992
KLHL33_BTB_E1_5280	0.0444958
KLHL33_BTB_E1_5359	0.510688
KLHL33_BTB_E1_5380	-0.0127684
KLHL33_BTB_E1_5443	-0.206274
KLHL33_BTB_E1_5459	0.659806
KLHL34_BTB19126_E1_1935.1	0.274329
KLHL34_BTB19126_E1_1935.11	0.765215
KLHL34_BTB19126_E1_1935.33	0.0948531
KLHL34_BTB19126_E1_1935.403	-0.174572
KLHL34_BTB19126_E1_1935.412	0.136192
KLHL34_BTB19126_E1_1935.5	0.42971
KLHL35_BTB3170_E1_1752.1	-2.22993
KLHL35_BTB3170_E1_1752.11	-0.67829
KLHL35_BTB3170_E1_1752.14	0.191334
KLHL35_BTB3170_E1_1752.18	-0.0289195
KLHL35_BTB3170_E1_1752.335	0.245431
KLHL35_BTB3170_E1_1752.345	0.179096
KLHL36_BTB36141_E1_1851.19	-0.315676
KLHL36_BTB36141_E1_1851.26	0.263594
KLHL36_BTB36141_E1_1851.301	0.193873
KLHL36_BTB36141_E1_1851.31	-0.716034
KLHL36_BTB36141_E1_1851.7	-0.014862
KLHL36_BTB36141_E1_1851.8	-0.726327
KLHL38_BTB24131_E1_1746.2	-1.47335
KLHL38_BTB24131_E1_1746.254	0.557132
KLHL38_BTB24131_E1_1746.267	-0.0668116
KLHL38_BTB24131_E1_1746.268	0.109429
KLHL38_BTB24131_E1_1746.272	0.364766
KLHL38_BTB24131_E1_1746.284	0.309898
KLHL4_BTB172279_E1_2163.178	0.324934
KLHL4_BTB172279_E1_2163.18	0.333761
KLHL4_BTB172279_E1_2163.23	0.50407
KLHL4_BTB172279_E1_2163.3	-0.189124
KLHL4_BTB172279_E1_2163.32	0.0325366
KLHL4_BTB172279_E1_2163.33	0.571478
KLHL40_BTB23128_E1_1866.12	0.659755
KLHL40_BTB23128_E1_1866.16	0.801636
KLHL40_BTB23128_E1_1866.17	-1.03904
KLHL40_BTB23128_E1_1866.282	-0.00747763
KLHL40_BTB23128_E1_1866.292	0.731097
KLHL40_BTB23128_E1_1866.301	0.197908
KLHL41_BTB23130_E1_1821.156	2.76476
KLHL41_BTB23130_E1_1821.157	0.164927
KLHL41_BTB23130_E1_1821.158	1.00067
KLHL41_BTB23130_E1_1821.4	0.533882
KLHL41_BTB23130_E1_1821.5	0.173577
KLHL41_BTB23130_E1_1821.9	0.317781
KLHL42_BTB	-0.688421
KLHL42_BTB	-0.251182
KLHL42_BTB	-0.153145
KLHL42_BTB	-0.133677
KLHL42_BTB	0.160889
KLHL42_BTB	0.167953
KLHL42_BTB	0.290057
KLHL42_BTB	0.302238
KLHL42_BTB	0.319387
KLHL42_BTB	0.331698
KLHL42_BTB	0.35026
KLHL42_BTB	0.917421
KLHL5_BTB210317_E1_2268.188	0.440258
KLHL5_BTB210317_E1_2268.189	0.305853
KLHL5_BTB210317_E1_2268.193	-0.0130936
KLHL5_BTB210317_E1_2268.196	0.150636
KLHL5_BTB210317_E1_2268.36	-0.242451
KLHL5_BTB210317_E1_2268.39	0.135618
KLHL6_BTB62167_E1_1866.2	-0.646103
KLHL6_BTB62167_E1_1866.246	-0.753959
KLHL6_BTB62167_E1_1866.258	-0.380879
KLHL6_BTB62167_E1_1866.26	-0.10436
KLHL6_BTB62167_E1_1866.3	-1.26709
KLHL6_BTB62167_E1_1866.34	-0.356964
KLHL7_BTB34140_E1_501.1	0.552539
KLHL7_BTB34140_E1_501.18	-0.209921
KLHL7_BTB34140_E1_501.19	0.539688
KLHL7_BTB34140_E1_501.23	-0.234248
KLHL7_BTB34140_E1_501.7	0.107482
KLHL7_BTB34140_E1_501.8	0.0529958
KLHL8_BTB57163_E1_1863.12	0.0558188
KLHL8_BTB57163_E1_1863.16	0.20936
KLHL8_BTB57163_E1_1863.162	-0.122575
KLHL8_BTB57163_E1_1863.164	0.951989
KLHL8_BTB57163_E1_1863.18	0.390313
KLHL8_BTB57163_E1_1863.19	0.0865446
KLHL9_BTB40146_E1_1854.1	0.284978
KLHL9_BTB40146_E1_1854.154	-0.674384
KLHL9_BTB40146_E1_1854.17	0.0187287
KLHL9_BTB40146_E1_1854.19	-0.357754
KLHL9_BTB40146_E1_1854.21	0.235094
KLHL9_BTB40146_E1_1854.22	0.524128
LGALS3BP_BTB_E1_7576	0.284487
LGALS3BP_BTB_E1_7600	0.228217
LGALS3BP_BTB_E1_7679	0.135234
LGALS3BP_BTB_E1_7714	-0.412512
LGALS3BP_BTB_E1_7826	-0.244549
LGALS3BP_BTB_E1_7828	0.506894
LMO7_Fbox_E1_75805505	0.11797
LMO7_Fbox_E1_75805508	-0.0425382
LMO7_Fbox_E1_75805525	0.402602
LMO7_Fbox_E1_75805527	0.399219
LMO7_Fbox_E1_75805550	0.614739
LMO7_Fbox_E1_75805598	-0.116718
LRR1_CUL_E1_347	-1.56054
LRR1_CUL_E1_348	-1.60337
LRR1_CUL_E1_356	0.32656
LRR1_CUL_E1_366	-2.6945
LRR1_CUL_E1_375	-3.03206
LRR1_CUL_E1_380	-1.08509
LRRC14_BC_E1_144519750	-0.214934
LRRC14_BC_E1_144519754	-0.119913
LRRC14_BC_E1_144519810	0.0724664
LRRC14_BC_E1_144519824	-0.0131235
LRRC14_BC_E1_144519826	-0.708219
LRRC14_BC_E1_144519832	-0.123939
LRRC28_BC_E1_99361431	0.0471135
LRRC28_BC_E1_99361431	0.613684
LRRC28_BC_E1_99361456	-0.63757
LRRC28_BC_E1_99361460	-0.0481958
LRRC28_BC_E1_99361507	-0.35063
LRRC28_BC_E1_99363170	0.4984
LRRC41_BC_E1_47	-0.85942
LRRC41_BC_E1_47	-0.27401
LRRC41_BC_E1_48	-0.39256
LRRC41_BC_E1_49	-0.494803
LRRC41_BC_E1_49	0.19409
LRRC41_BC_E1_50	-0.536674
LRRC42_BC_E1_53952259	0.475245
LRRC42_BC_E1_53952268	0.0996241
LRRC42_BC_E1_53952278	0.154575
LRRC42_BC_E1_53952284	-0.0252856
LRRC42_BC_E1_53952298	-0.119563
LRRC42_BC_E1_53952322	0.151291
LRRC58_BC_E1_14404	0.0605883
LRRC58_BC_E1_14412	0.318886
LRRC58_BC_E1_14413	-0.0497267
LRRC58_BC_E1_14424	0.458345
LRRC58_BC_E1_14471	-0.969278
LRRC58_BC_E1_14474	0.147171
LZTR1_BTB433573_E1_2523.13	-0.158353
LZTR1_BTB433573_E1_2523.132	-0.362048
LZTR1_BTB433573_E1_2523.141	-0.0246984
LZTR1_BTB433573_E1_2523.3	0.136316
LZTR1_BTB433573_E1_2523.337	0.349485
LZTR1_BTB433573_E1_2523.338	0.132993
LZTR1_BTB665799_E1_2523.198	0.394994
LZTR1_BTB665799_E1_2523.203	-0.21997
LZTR1_BTB665799_E1_2523.213	-0.249332
LZTR1_BTB665799_E1_2523.255	0.498089
LZTR1_BTB665799_E1_2523.256	-0.0101945
LZTR1_BTB665799_E1_2523.271	-0.0898262
MED8_BC_E1_113	-3.67403
MED8_BC_E1_114	-2.52861
MED8_BC_E1_115	-0.673211
MED8_BC_E1_116	-1.57725
MED8_BC_E1_185	-0.809146
MED8_BC_E1_186	-1.39789
MYCBP2_APC10-CUL7_E1_245588	0.0920562
MYCBP2_APC10-CUL7_E1_245620	-0.0376291
MYCBP2_APC10-CUL7_E1_248178	0.333098
MYCBP2_APC10-CUL7_E1_249689	0.0683774
MYCBP2_APC10-CUL7_E1_249711	0.236889
MYCBP2_APC10-CUL7_E1_249785	0.972982
MYNN_BTB14111_E1_1833.125	-0.392092
MYNN_BTB14111_E1_1833.127	-1.73185
MYNN_BTB14111_E1_1833.128	-0.358716
MYNN_BTB14111_E1_1833.13	-0.190023
MYNN_BTB14111_E1_1833.2	0.31695
MYNN_BTB14111_E1_1833.7	0.0828772
NACC1_BTB20122_E1_1584.15	0.0461178
NACC1_BTB20122_E1_1584.22	-0.782134
NACC1_BTB20122_E1_1584.24	-0.30624
NACC1_BTB20122_E1_1584.3	-0.0853266
NACC1_BTB20122_E1_1584.302	-0.159734
NACC1_BTB20122_E1_1584.307	-0.935676
NACC2_BTB20120_E1_1764.15	-0.202209
NACC2_BTB20120_E1_1764.16	0.616725
NACC2_BTB20120_E1_1764.23	-0.0202886
NACC2_BTB20120_E1_1764.362	0.703269
NACC2_BTB20120_E1_1764.365	0.506709
NACC2_BTB20120_E1_1764.6	0.433692
neg1	0.310085
neg10	0.235207
neg100	0.859446
neg11	0.450484
neg12	0.255967
neg13	0.120688
neg14	0
neg15	0.461374
neg16	0.67442
neg17	0.755237
neg18	0.480226
neg19	0.32468
neg2	-0.132629
neg20	0.458003
neg21	0.0136346
neg22	0.40238
neg23	0.360248
neg24	0.988039
neg25	-0.364378
neg26	0.289999
neg27	0.586448
neg28	-0.82829
neg29	0.0231891
neg3	0.72674
neg30	0.901667
neg31	0.791078
neg32	0.447533
neg33	0.510485
neg34	0.326984
neg35	0.185732
neg36	0.409261
neg37	0.204665
neg38	0.608956
neg39	0.667676
neg4	0.502529
neg40	0.562018
neg41	1.00706
neg42	0.00802765
neg43	0.518497
neg44	0.145517
neg45	0.379316
neg46	0.577654
neg47	0.621566
neg48	0.380795
neg49	0.292746
neg5	0.708794
neg50	0.539969
neg51	0.613402
neg52	0.693619
neg53	0.714443
neg54	0.760959
neg55	0.129706
neg56	0.545652
neg57	0.491345
neg58	0.493893
neg59	0.515899
neg6	0.250854
neg60	0.585232
neg61	-0.0434297
neg62	0.810015
neg63	0.906705
neg64	0.752744
neg65	0.812301
neg66	0.436289
neg67	0.28587
neg68	0.496016
neg69	0.633029
neg7	0.538121
neg70	0.909915
neg71	0.989113
neg72	0.75777
neg73	0.373854
neg74	1.06741
neg75	0.655208
neg76	0.643565
neg77	0.0458323
neg78	0.726192
neg79	0.625137
neg8	0.73596
neg80	0.653295
neg81	-0.0713601
neg82	0.432182
neg83	0.268846
neg84	0.416681
neg85	0.36742
neg86	0.4522
neg87	0.486229
neg88	-0.0468654
neg89	0.502074
neg9	0.632558
neg90	0.309245
neg91	0.416239
neg92	0.695252
neg93	0.890398
neg94	0.463746
neg95	0.324078
neg96	0.587215
neg97	0.58598
neg98	0.502216
neg99	1.42295
NEURL2_SOCS_E1_251	0.0525472
NEURL2_SOCS_E1_252	0.140248
NEURL2_SOCS_E1_252	0.581678
NEURL2_SOCS_E1_257	-0.150602
NEURL2_SOCS_E1_263	1.00689
NEURL2_SOCS_E1_277	0.199234
NLE1_X_E1_2304	-2.33854
NLE1_X_E1_273	-4.7118
NLE1_X_E1_3034	-8.81378
NLE1_X_E1_4463	-10.6439
NLE1_X_E1_4735	-1.72462
NLE1_X_E1_5201	-5.39515
NUP43_X_E1_10991	-1.49074
NUP43_X_E1_13071	-10.7296
NUP43_X_E1_18021	-0.700863
NUP43_X_E1_3259	-0.859122
NUP43_X_E1_3708	-4.64343
NUP43_X_E1_7137	-2.64442
PAFAH1B1_X_E1_2665413	-5.83492
PAFAH1B1_X_E1_2666039	-1.5724
PAFAH1B1_X_E1_2667111	-2.57042
PAFAH1B1_X_E1_2670243	-5.96222
PAFAH1B1_X_E1_2672668	-10.6138
PAFAH1B1_X_E1_2674182	-0.294478
PATZ1_BTB30159_E1_2064.23	0.313688
PATZ1_BTB30159_E1_2064.39	0.246138
PATZ1_BTB30159_E1_2064.397	0.0558078
PATZ1_BTB30159_E1_2064.45	-0.135302
PATZ1_BTB30159_E1_2064.49	-0.620459
PATZ1_BTB30159_E1_2064.7	1.10584
PCMTD1_BC_E1_78558	-4.88169
PCMTD1_BC_E1_78670	-1.48583
PCMTD1_BC_E1_78688	0.685417
PCMTD1_BC_E1_78703	-0.293326
PCMTD1_BC_E1_78706	-0.0933236
PCMTD1_BC_E1_78739	0.0174636
PCMTD2_BC_E1_64273246	-0.380022
PCMTD2_BC_E1_64273267	0.179108
PCMTD2_BC_E1_64273337	-0.239425
PCMTD2_BC_E1_64273341	0.0956217
PCMTD2_BC_E1_64273349	-0.391061
PCMTD2_BC_E1_64273369	-0.219491
PCNA_e2.1	-8.24104
PCNA_e2.2	-2.43715
PCNA_e3.2	-4.21144
PHIP_X_E1_17472	-0.460711
PHIP_X_E1_17707	-0.738047
PHIP_X_E1_195	-0.0367589
PHIP_X_E1_340	-0.132292
PHIP_X_E1_530	-0.491519
PHIP_X_E1_742	-0.167246
POC1B_X_E1_28821	-0.171787
POC1B_X_E1_34071	0.331199
POC1B_X_E1_53785	-0.308563
POC1B_X_E1_54326	-0.0591618
POC1B_X_E1_58390	-0.197382
POC1B_X_E1_832	0.212254
POLR2A_e10.1	-6.96578
POLR2A_e10.2	-7.70044
POLR2A_e2.1	-3
POLR2A_e2.2	-2.77771
PRAME_Fbox_E1_8323	-0.825581
PRAME_Fbox_E1_8361	0.352735
PRAME_Fbox_E1_8379	-0.263592
PRAME_Fbox_E1_8388	0.483594
PRAME_Fbox_E1_8402	-5.29968
PRAME_Fbox_E1_8417	0.580622
PRL9_e3.1	-1.78867
PRL9_e3.2	-2.15716
PRL9_e4.1	-5.75298
PRL9_e4.2	-7.1055
PWP1_X_E1_107685917	-2.10429
PWP1_X_E1_107688485	-0.717458
PWP1_X_E1_107688686	0.0137558
PWP1_X_E1_107692882	-2.28097
PWP1_X_E1_107693080	-1.98469
PWP1_X_E1_107696540	-1.82804
RAB40A_SOCS_E1_207	-0.756919
RAB40AL_SOCS_E1_188	0.309701
RAB40AL_SOCS_E1_196	0.141989
RAB40AL_SOCS_E1_199	0.56732
RAB40AL_SOCS_E1_214	0.0730273
RAB40AL_SOCS_E1_226	0.00575785
RAB40B_SOCS_E1_202	0.221699
RAB40B_SOCS_E1_204	0.43371
RAB40B_SOCS_E1_205	0.0299902
RAB40B_SOCS_E1_206	-0.287632
RAB40B_SOCS_E1_207	-0.570839
RAB40B_SOCS_E1_209	-0.00655024
RAB40B_SOCS_E1_217	-0.232813
RAB40B_SOCS_E1_219	0.0819418
RAB40C_SOCS_E1_193	0.186238
RAB40C_SOCS_E1_206	0.402764
RAB40C_SOCS_E1_209	-0.147183
RAB40C_SOCS_E1_215	0.00441502
RAB40C_SOCS_E1_217	0.320327
RAB40C_SOCS_E1_217	0.401669
RAB40C_SOCS_E1_219	0.250644
RAB40C_SOCS_E1_222	-2.0654
RAB40C_SOCS_E1_223	-0.0480164
RAB40C_SOCS_E1_224	-0.633179
RAB40C_SOCS_E1_226	-1.03387
RAB40C_SOCS_E1_226	0.229165
RACK1_Fbox_E1_9869	-3.2572
RACK1_Fbox_E1_9887	-3.00248
RACK1_Fbox_E1_9914	-3.29057
RACK1_Fbox_E1_9916	-1.80882
RACK1_Fbox_E1_9940	-10.1176
RACK1_Fbox_E1_9959	-5.02634
RBBP4_X_E1_32651923	-0.854398
RBBP4_X_E1_32657513	-3.03455
RBBP4_X_E1_32668328	-3.19263
RBBP4_X_E1_32668773	-2.437
RBBP4_X_E1_32669003	-4.0636
RBBP4_X_E1_32669273	-3.61962
RBBP5_X_E1_16889	-1.1802
RBBP5_X_E1_18074	-2.62523
RBBP5_X_E1_20408	-0.395983
RBBP5_X_E1_21996	-3.47542
RBBP5_X_E1_6142	-3.21687
RBBP5_X_E1_7111	-2.79196
RBBP7_X_E1_11645	0.77562
RBBP7_X_E1_12751	0.550634
RBBP7_X_E1_1317	0.835283
RBBP7_X_E1_16596	0.621727
RBBP7_X_E1_7453	0.468763
RBBP7_X_E1_895	0.455515
RCBTB1_BTB371467_E1_1596.109	-0.474381
RCBTB1_BTB371467_E1_1596.111	0.25635
RCBTB1_BTB371467_E1_1596.86	-0.318236
RCBTB1_BTB371467_E1_1596.88	-0.32265
RCBTB1_BTB371467_E1_1596.89	0.23901
RCBTB1_BTB371467_E1_1596.94	-0.1695
RCBTB2_BTB395487_E1_1656.102	-0.423601
RCBTB2_BTB395487_E1_1656.105	0.236444
RCBTB2_BTB395487_E1_1656.106	0.262252
RCBTB2_BTB395487_E1_1656.123	0.0320883
RCBTB2_BTB395487_E1_1656.125	0.00227952
RCBTB2_BTB395487_E1_1656.95	-0.222094
RFWD2_X_E1_31546	-0.435947
RFWD2_X_E1_44517	-0.046223
RFWD2_X_E1_58460	-0.489384
RFWD2_X_E1_72459	-0.12651
RFWD2_X_E1_895	-0.103742
RFWD2_X_E1_90850	0.0311319
RHOBTB1_BTB396455_E1_2091.1	0.331071
RHOBTB1_BTB396455_E1_2091.101	0.367581
RHOBTB1_BTB396455_E1_2091.195	0.0374374
RHOBTB1_BTB396455_E1_2091.198	0.622483
RHOBTB1_BTB396455_E1_2091.93	0.757586
RHOBTB1_BTB396455_E1_2091.94	0.614939
RHOBTB1_BTB476581_E1_2091.112	0.244946
RHOBTB1_BTB476581_E1_2091.113	0.651641
RHOBTB1_BTB476581_E1_2091.125	0.518381
RHOBTB1_BTB476581_E1_2091.176	-0.39668
RHOBTB1_BTB476581_E1_2091.18	0.282829
RHOBTB1_BTB476581_E1_2091.183	-0.633169
RHOBTB2_BTB289326_E1_2250.319	-0.165479
RHOBTB2_BTB289326_E1_2250.321	0.43825
RHOBTB2_BTB289326_E1_2250.327	0.0408876
RHOBTB2_BTB289326_E1_2250.328	0.356869
RHOBTB2_BTB289326_E1_2250.63	0.54588
[truncated: 554 more rows]

## Sheet: CRL Results (Averaged sgRNAs)
sgRNA (Averaged)	MOLM-13_CS	MV4-11_CS	Jurkat_CS	U-2932_CS	OPM-1_CS	Hep-G2_CS	Average_AML	Average_Other	Difference (AML - Other)	Average_All
FBXO11_Fbox	-2.18886	-4.32571	0.464971	-0.154579	0.326056	-1.54671	-3.25729	-0.227565	-3.02972	-1.23747
DCAF15_X	-2.43701	-1.4127	-1.10585	-0.44786	-0.229499	0.0890758	-1.92486	-0.423532	-1.50132	-0.923973
ARID1A_BC	-2.58987	-2.77236	-4.23835	-0.71799	-0.512977	-0.158492	-2.68112	-1.40695	-1.27416	-1.83167
cul2_cullin	-2.84241	-2.69453	-1.61465	-2.38924	-0.760704	-1.27445	-2.76847	-1.50976	-1.25871	-1.92933
FBXO22_Fbox	-0.823421	-1.2318	0.278139	0.0763992	0.241336	-0.0952972	-1.02761	0.125144	-1.15276	-0.259108
cul7_APC10-CUL7	-2.12341	-0.829215	-0.162479	-0.494549	-0.651478	-0.0143761	-1.47631	-0.33072	-1.14559	-0.712584
FEM1A_BC	-1.84221	-2.5405	-0.97706	-0.748436	-1.14688	-1.31817	-2.19136	-1.04763	-1.14372	-1.42888
ELOA3_BC&Cul	-2.33163	-1.41584	-1.44764	-1.01025	-0.32368	-0.466455	-1.87374	-0.812006	-1.06173	-1.16592
RHOBTB2_BTB523615	-1.14647	-0.547008	0.101585	0.119152	0.078075	0.49193	-0.846738	0.197686	-1.04442	-0.150456
KLHL38_BTB24131	-1.89165	-0.263591	0.161937	-0.0331314	-0.354708	0.0766709	-1.07762	-0.0373079	-1.04031	-0.384079
FBXL19_Fbox	-2.09977	-1.25821	-0.424961	-0.190721	-1.33053	-0.677795	-1.67899	-0.656001	-1.02299	-0.996997
FBXL6_Fbox	-1.11805	-1.05851	0.319665	-0.159349	-0.495704	0.0677166	-1.08828	-0.066918	-1.02137	-0.407373
FBXL19_CXXC5077	-1.17512	-1.28191	-0.187469	0.277533	-0.383181	-0.649593	-1.22852	-0.235678	-0.992839	-0.566624
FBXL4_Fbox	-1.04657	-0.348287	0.177867	0.296675	0.302838	0.334098	-0.697427	0.277869	-0.975297	-0.0472294
LRRC58_BC	-2.40412	0.340054	-0.321473	-0.0058901	0.147978	-0.210409	-1.03203	-0.0974486	-0.934586	-0.408977
RHOBTB2_BTB443492	-0.976903	-0.560938	-0.0636732	0.0673586	0.272925	0.376247	-0.76892	0.163214	-0.932135	-0.147497
ARID1A_X	-1.05153	-1.4913	-1.5826	0.356474	-0.0189059	-0.167489	-1.27141	-0.353131	-0.918284	-0.659225
GNB2_X	-1.96879	-0.7589	-0.341812	-0.171972	-0.646929	-0.658424	-1.36384	-0.454784	-0.909061	-0.757805
DDA1_X	-1.74677	-0.732775	-0.313323	-0.362479	-0.319199	-0.375138	-1.23977	-0.342535	-0.897237	-0.641614
PRAME_Fbox	-1.32468	-2.3512	-1.66438	-0.847938	-1.08437	-0.278979	-1.83794	-0.968917	-0.869025	-1.25859
KDM2A_Fbox	-1.93035	-1.84955	-1.46202	-1.09717	-0.625463	-0.958979	-1.88995	-1.03591	-0.854045	-1.32059
FBXO43_Fbox	-1.55382	0.0222536	0.349595	-0.135543	-0.031378	0.03809	-0.765781	0.055191	-0.820972	-0.218466
SPOP_BTB190297	-1.72137	-0.505098	-0.235687	-0.258641	-0.194055	-0.501004	-1.11323	-0.297346	-0.815888	-0.569309
KBTBD7_BTB53168	-1.24009	0.00688917	0.325054	-0.153935	0.144562	0.408404	-0.6166	0.181021	-0.797622	-0.0848528
PWP1_X	-3.05876	-1.76729	-1.9116	-1.48596	-1.16813	-1.90381	-2.41303	-1.61737	-0.795651	-1.88259
SLX4_BTB699788	-2.75153	-1.28322	-2.1321	0.0664811	-1.61978	-1.22735	-2.01738	-1.22819	-0.789187	-1.49125
FBXW11_Fbox	-3.55713	-0.774914	-0.0234899	-2.25528	-2.60583	-0.632157	-2.16602	-1.37919	-0.786837	-1.64147
TULP4_SOCS	-2.59098	-0.529872	-1.1994	-0.58688	-0.777953	-0.545879	-1.56043	-0.777528	-0.782898	-1.03849
ZBTB4_BTB2062	-2.25339	0.310612	0.405341	-0.322688	0.536518	-1.41784	-0.97139	-0.199668	-0.771722	-0.456909
ARMC5_BTB	-1.98442	-1.07908	-0.443977	-1.36995	-0.193723	-1.07416	-1.53175	-0.770453	-0.761297	-1.02422
SOCS1_SOCS	-1.6101	0.142542	-0.00194725	-0.030921	0.194613	-0.0682192	-0.73378	0.0233814	-0.757161	-0.229006
FBXO25_Fbox	-1.47478	-0.732964	-0.0134501	0.201887	-0.51393	-1.0694	-1.10387	-0.348724	-0.755147	-0.60044
ARID1B_X	-1.10357	-0.0669262	-0.0244327	0.673844	-0.302969	0.214504	-0.585246	0.140236	-0.725483	-0.101591
DDB1_WDrepeat	-3.5931	-2.50104	-1.69125	-2.79315	-2.77678	-2.02717	-3.04707	-2.32209	-0.724984	-2.56375
KLHL21_BTB25133	-1.23383	-0.12288	-0.279602	0.245067	0.263073	-0.0421042	-0.678354	0.0466085	-0.724963	-0.195046
PATZ1_BTB30159	-1.54845	-0.484452	-0.0369802	0.161121	-0.625121	-0.6689	-1.01645	-0.29247	-0.723981	-0.533797
MYCBP2_APC10-CUL7	-1.26138	-0.20343	0.169182	0.278042	-0.331816	-0.150479	-0.732407	-0.00876749	-0.723639	-0.249981
ZBTB10_BTB354461	-1.63547	0.0121301	-0.356933	0.471405	0.0795194	-0.568313	-0.811668	-0.0935805	-0.718087	-0.332943
FBXO3_Fbox	-0.381052	-0.559952	0.133817	0.480141	0.132598	0.23846	-0.470502	0.246254	-0.716756	0.00733548
ZSWIM8_BC	-0.314977	-1.18728	-0.0602912	0.249725	-0.191193	-0.206375	-0.75113	-0.0520337	-0.699096	-0.285066
LRRC14_BC	-0.89054	-0.534939	0.026672	-0.184817	-0.157699	0.220053	-0.71274	-0.023948	-0.688792	-0.253545
cul7_cullin	-1.12467	-0.453861	0.104955	0.119723	-0.506932	-0.121038	-0.789265	-0.100823	-0.688442	-0.330304
KCTD11_BTB2270	-0.410031	-0.87965	0.175348	0.221381	-0.380046	0.04298	-0.64484	0.0149158	-0.659756	-0.205003
CCNF_Fbox	-1.42038	-1.39363	-0.842037	-1.32637	-0.960171	0.0927227	-1.407	-0.758963	-0.648042	-0.974977
GRWD1_X	-3.15415	-1.1597	-2.15854	-1.55134	-0.827219	-1.54218	-2.15693	-1.51982	-0.637108	-1.73219
DCAF5_X	-0.0982532	-1.32126	-0.0895478	-0.456943	0.108558	0.118207	-0.709757	-0.0799313	-0.629826	-0.289873
FBXO24_Fbox	-1.03852	6.40515e-05	0.360931	0.0707138	-0.00826994	-0.0222044	-0.519226	0.100293	-0.619518	-0.106214
ZBTB17_BTB14109	-4.11049	-0.787171	-1.20175	-2.69297	-1.40839	-2.04162	-2.44883	-1.83618	-0.612649	-2.0404
BTBD6_BTB76183	-1.28066	0.179607	0.286713	-0.10077	-0.0413417	0.0440454	-0.550527	0.0471616	-0.597688	-0.152068
KLHDC3_BC	0.0888727	-0.726617	0.464507	-0.00657964	0.506596	0.118535	-0.318872	0.270765	-0.589637	0.074219
ZBTB16_BTB25125	-0.605872	-0.655436	0.025363	0.249746	-0.463455	-0.00335624	-0.630654	-0.0479257	-0.582728	-0.242168
FBXO17_Fbox	-0.899542	-0.3366	0.238846	0.141054	-0.323587	-0.211907	-0.618071	-0.0388986	-0.579172	-0.231956
SPSB3_SOCS	-0.382973	-0.29359	0.253494	0.30449	-0.29641	0.618426	-0.338281	0.22	-0.558282	0.0339064
DCAF12_X	-0.743223	-0.438296	-0.000782924	0.113379	-0.206647	-0.0367293	-0.590759	-0.0326951	-0.558064	-0.218717
KCTD20_BTB	-1.1267	-0.235057	-0.273665	0.0218013	-0.433306	0.166771	-0.680878	-0.1296	-0.551279	-0.313359
FEM1B_BC	-0.394061	-0.347157	0.22525	0.0798546	-0.0516673	0.452394	-0.370609	0.176458	-0.547067	-0.00589782
SHKBP1_BTB21107	-0.421456	-0.716659	-0.198873	0.169056	-0.0754006	-0.00943002	-0.569057	-0.0286619	-0.540396	-0.208794
FBXL19_Phd	-1.01428	-1.20451	-0.982244	-0.00997357	-0.430544	-0.872022	-1.10939	-0.573696	-0.535698	-0.752262
KCNRG_BTB795	-1.0907	0.0625046	0.177675	0.179332	0.0467906	-0.322449	-0.514096	0.0203373	-0.534433	-0.157807
cul9_APC10-like	-1.11472	-0.595718	-0.373465	-0.204263	-0.589089	-0.171078	-0.855218	-0.334474	-0.520744	-0.508056
FBXO10_Fbox	-1.49708	-0.15138	-0.227188	-0.19025	-0.693875	-0.105678	-0.824232	-0.304248	-0.519984	-0.477576
KLHL34_BTB19126	-0.848246	0.0580724	0.161039	0.254622	0.408759	-0.351837	-0.395087	0.118146	-0.513233	-0.0529318
ZBTB7A_BTB24131	-0.598181	-1.50876	-0.668631	-0.83773	0.346181	-1.12844	-1.05347	-0.572155	-0.481317	-0.732594
KATNB1_X	-1.32193	-0.985602	-0.33031	-0.911028	-0.18678	-1.29166	-1.15377	-0.679944	-0.473823	-0.837885
FBXO5_Fbox	-1.96739	-1.23802	-1.18024	-1.60403	-1.04366	-0.696962	-1.60271	-1.13122	-0.471482	-1.28838
KCTD4_BTB36123	-0.369043	-0.194544	0.12232	0.134793	0.207735	0.262454	-0.281793	0.181825	-0.463619	0.0272857
WDR76_X	-0.699181	-0.743511	-0.263791	-0.334551	-0.201737	-0.264628	-0.721346	-0.266177	-0.455169	-0.4179
FBXL3_Fbox	-0.386604	-0.314602	0.439667	0.156008	-0.0133345	-0.166627	-0.350603	0.103929	-0.454531	-0.0475819
BTBD19_BTB30123	-0.205172	-0.393833	0.203179	-0.0145962	0.0292137	0.380601	-0.299502	0.149599	-0.449102	-0.000101176
LRRC41_BC	-0.776679	-0.638182	0.35056	-0.39452	-0.087946	-0.914256	-0.707431	-0.26154	-0.44589	-0.41017
IBTK_BTB554639	-0.331896	-0.181582	-0.0348683	0.419908	0.0530222	0.318416	-0.256739	0.189119	-0.445858	0.0404999
KLHL18_BTB28135	-0.672528	-0.614436	-0.0218126	-0.166813	-0.158028	-0.458249	-0.643482	-0.201226	-0.442256	-0.348645
FBXL15_Fbox	-1.11903	-0.203264	-0.274685	0.0428373	0.0784419	-0.764387	-0.661149	-0.229448	-0.4317	-0.373348
DDB2_X	-0.331514	-0.580244	0.0926958	-0.0774315	-0.166315	0.0262457	-0.455879	-0.0312013	-0.424678	-0.172761
KCTD12_BTB36126	-0.510382	-0.152828	-0.222295	0.18703	0.212579	0.186543	-0.331605	0.0909641	-0.422569	-0.0498924
FBXL17_Fbox	0.207275	-0.396113	0.307251	0.155341	0.398021	0.403953	-0.0944187	0.316141	-0.41056	0.179288
KLHL28_BTB25132	-0.458988	0.0907455	0.404623	0.472037	0.146894	-0.148118	-0.184121	0.218859	-0.40298	0.0845323
KLHL42_BTB	-0.627097	0.110392	0.2892	0.134419	0.347579	-0.196952	-0.258352	0.143562	-0.401914	0.00959031
HIC2_BTB40141	-0.579829	-0.344566	0.226672	-0.0641936	-0.329169	-0.0996539	-0.462197	-0.0665862	-0.395611	-0.198457
RHOBTB2_BTB289326	-0.391061	-0.273952	-0.00621566	0.291305	0.0896964	-0.127731	-0.332506	0.0617639	-0.39427	-0.0696595
ZBTB2_BTB1484	-0.320663	-0.793686	-0.661419	0.305748	-0.407612	0.10658	-0.557174	-0.164176	-0.392999	-0.295175
ZBTB21_BTB20120	-0.486665	0.0243293	0.157051	0.127247	0.0246527	0.33029	-0.231168	0.15981	-0.390978	0.0294841
EED_X	-2.30412	-0.719361	-1.28122	-1.80613	0.0214299	-1.42168	-1.51174	-1.1219	-0.389842	-1.25185
ZBTB3_BTB64170	-0.841018	-0.300447	-0.507992	0.128007	-0.165915	-0.185196	-0.570732	-0.182774	-0.387958	-0.312093
KCNA6_BTB43134	-0.697969	0.0695952	-0.0436682	0.194256	0.0634075	0.0726742	-0.314187	0.0716673	-0.385854	-0.0569507
WSB1_SOCS	-0.391086	-0.272886	-0.0337292	-0.0579704	0.260085	0.0217292	-0.331986	0.0475287	-0.379515	-0.0789761
FBXL20_Fbox	-0.188723	0.0328321	0.0939361	0.374213	0.197897	0.508704	-0.0779453	0.293687	-0.371633	0.16981
KCNB2_BTB37136	-0.316954	0.0652954	0.207939	0.16579	0.535399	0.0704663	-0.125829	0.244899	-0.370728	0.121323
ZBTB22_BTB47149	-0.443473	-0.246644	0.352762	-0.0121002	-0.112867	-0.151594	-0.345058	0.0190502	-0.364109	-0.102319
KBTBD6_BTB53168	-0.288778	0.102486	0.590542	0.2979	0.172658	0.0156149	-0.093146	0.269179	-0.362325	0.148404
KCNV1_BTB42150	-0.120092	0.131136	0.29215	0.229511	0.440905	0.490611	0.00552159	0.363294	-0.357773	0.244037
ERCC8_X	-0.295749	-0.0980086	0.158105	-0.0861029	0.369265	0.183291	-0.196879	0.156139	-0.353018	0.0384666
ASB18_SOCS	-0.557767	0.569762	0.585678	0.499877	0.0680007	0.265647	0.00599711	0.354801	-0.348803	0.238533
ZBTB40_BTB19113	-0.0868497	-0.0916138	0.181941	0.049045	0.425035	0.349784	-0.0892318	0.251451	-0.340683	0.13789
RCBTB2_BTB395487	-0.770071	0.0105181	0.305539	-0.0187588	-0.427373	-0.0350775	-0.379777	-0.0439175	-0.335859	-0.155871
FBXO32_Fbox	-0.388017	-0.327599	-0.259181	0.224497	-0.366068	0.2914	-0.357808	-0.0273378	-0.33047	-0.137494
FBXW4P1_Fbox	-0.481616	-0.239192	0.155667	-0.0304632	-0.17329	-0.0859144	-0.360404	-0.0335	-0.326904	-0.142468
ZBTB33_BTB22116	-0.486782	0.83393	0.585228	0.618924	0.217052	0.559245	0.173574	0.495112	-0.321538	0.387933
KCTD17_BTB33121	-0.383445	-0.558797	-0.150278	-0.0835832	-0.318895	-0.0493907	-0.471121	-0.150537	-0.320584	-0.257398
KDM2B_Fbox	-2.2162	-0.583715	-1.67017	-1.08984	-0.675699	-0.885309	-1.39996	-1.08025	-0.319702	-1.18682
KBTBD11_BTB141225	-0.285655	-0.00215975	0.246787	0.705603	0.097523	-0.357668	-0.143907	0.173061	-0.316969	0.067405
ZBTB45_BTB23122	-0.0399756	-0.85589	-0.334305	-0.261089	-0.0188103	0.0718383	-0.447933	-0.135592	-0.312341	-0.239705
FBXO30_Fbox	-0.0324686	0.0321217	0.321457	0.254659	0.163494	0.505404	-0.000173452	0.311254	-0.311427	0.207445
FBXL21_Fbox	-0.188485	-0.115712	0.193712	-0.0252489	0.286864	0.170494	-0.152098	0.156455	-0.308554	0.0536039
ZBTB12_BTB23127	-0.918522	-0.41298	-0.627783	-0.224235	-0.31766	-0.279843	-0.665751	-0.36238	-0.303371	-0.463504
DET1_X	-0.877407	-0.155607	-0.00752104	-0.185567	-0.130007	-0.529995	-0.516507	-0.213273	-0.303234	-0.314351
FBXL22_Fbox	-0.448409	-0.141168	-0.0094221	0.179223	-0.291115	0.142748	-0.294788	0.00535831	-0.300147	-0.0946906
NACC1_BTB20122	-0.294793	-1.01968	-1.11496	-0.389764	-0.148914	0.210556	-0.657237	-0.36077	-0.296466	-0.459593
KEAP1_BTB67179	-0.153322	-2.71672	-0.673215	-0.912017	-0.411844	-2.5709	-1.43502	-1.14199	-0.293027	-1.23967
KCTD7_BTB53138	-0.240937	-0.475749	-0.176032	0.133303	-0.0547188	-0.188381	-0.358343	-0.0714574	-0.286886	-0.167086
ELOA1_BC&Cul	0.30357	-0.861835	-0.281304	-0.409004	0.185345	0.535375	-0.279132	0.00760293	-0.286735	-0.0879755
ZBTB32_BTB23109	-0.0590246	-0.665327	-0.56835	0.375648	0.0347401	-0.145853	-0.362176	-0.0759538	-0.286222	-0.171361
ZBTB44_BTB21128	0.2254	-0.213565	0.162707	0.249033	0.14617	0.596158	0.00591734	0.288517	-0.2826	0.194317
TLE3_X	-0.390747	-0.740896	-0.186193	-0.116831	-0.603719	-0.228445	-0.565821	-0.283797	-0.282024	-0.377805
BTBD18_BTB24120	-0.426653	-0.0774226	0.0986763	0.0341826	0.000242342	-0.0238205	-0.252038	0.0273202	-0.279358	-0.0657991
FBXO27_Fbox	-0.909441	-0.750872	-0.523025	-0.202746	-0.936173	-0.54162	-0.830157	-0.550891	-0.279266	-0.643979
ANKRD9_X	0.351081	-0.676408	0.0753741	0.276521	0.126078	-0.0305075	-0.162663	0.111866	-0.274529	0.0203566
TLE2_X	-0.264381	-0.511316	-0.234032	-0.0333188	0.206131	-0.405295	-0.387849	-0.116629	-0.27122	-0.207035
cul9_cullin	-1.96133	0.0397935	-0.608235	-0.091997	-1.44288	-0.637081	-0.960767	-0.695048	-0.265719	-0.783621
GMCL1_BTB101207	-0.732654	-0.231575	-0.294245	-0.273143	-0.157006	-0.155487	-0.482114	-0.21997	-0.262144	-0.307351
DCAF7_X	-2.27346	-1.73202	-2.90827	-2.15844	-0.270659	-1.62991	-2.00274	-1.74182	-0.260922	-1.82879
BRWD1_X	-0.200194	-0.281775	0.0757451	0.110964	0.0401773	-0.147678	-0.240984	0.019802	-0.260786	-0.0671268
WDR59_X	-1.67003	-0.692969	-1.10931	-1.51104	-1.22597	0.143767	-1.1815	-0.925639	-0.255858	-1.01092
KLHL33_BTB	0.0461689	-0.252086	0.154059	0.165179	0.185505	0.102575	-0.102959	0.151829	-0.254788	0.0668999
FBXO21_Fbox	-0.28138	-0.490686	-0.39707	-0.0178607	0.120489	-0.248195	-0.386033	-0.135659	-0.250374	-0.219117
APPBP2_BC	-0.144603	-0.393133	0.303158	0.0482235	0.0597707	-0.485239	-0.268868	-0.0185217	-0.250346	-0.10197
KLHL23_BTB26134	0.00845776	-0.0437543	0.0411491	0.519873	0.368545	-0.0150347	-0.0176483	0.228633	-0.246281	0.146539
FBXO4_Fbox	0.297531	0.0800532	0.439909	0.406735	0.285786	0.603823	0.188792	0.434063	-0.245271	0.352306
ZBTB18_BTB23119	-0.289819	0.0542228	0.316773	0.3694	-0.0463123	-0.144966	-0.117798	0.123724	-0.241522	0.0432163
ZBTB48_BTB16119	0.163643	-0.575814	0.573543	0.141679	0.0335936	-0.607081	-0.206086	0.0354336	-0.241519	-0.0450728
FBXL12_Fbox	0.015496	-0.715021	-0.0663429	-0.0704867	-0.000350682	-0.310979	-0.349763	-0.11204	-0.237723	-0.191281
KLHL11_BTB85200	-0.717844	-0.524517	-0.243247	-0.105361	-0.70529	-0.497744	-0.62118	-0.38791	-0.23327	-0.465667
KCNA7_BTB	-0.543584	-0.135627	-0.495868	-0.0300933	0.129265	-0.0332924	-0.339606	-0.107497	-0.232108	-0.184867
ECT2L_Fbox	-0.562693	-0.0760825	-0.103042	0.228762	0.448997	-0.927712	-0.319388	-0.0882486	-0.231139	-0.165295
BACH2_BTB27133	-0.345862	0.173711	0.104853	0.176304	0.168747	0.121611	-0.0860756	0.142879	-0.228954	0.0665606
FBXO16_Fbox	-0.101626	-0.149689	0.133014	-0.2117	0.0991456	0.387937	-0.125657	0.102099	-0.227757	0.0261802
ASB2_SOCS	-0.348269	0.274699	0.0521305	0.387962	0.211638	0.105614	-0.036785	0.189336	-0.226121	0.113962
PHIP_X	-1.03145	0.0720669	-0.486946	-0.338201	0.10829	-0.302015	-0.479692	-0.254718	-0.224974	-0.32971
FBXW10_Fbox	-0.22997	-0.293647	0.524603	-0.0265578	-0.403657	-0.263877	-0.261809	-0.0423722	-0.219436	-0.115518
KCNS2_BTB19118	-0.192461	-0.156332	-0.181002	0.194453	0.272948	-0.106862	-0.174397	0.0448843	-0.219281	-0.0282093
TSPAN17_Fbox	-0.565181	-0.156419	-0.196803	0.139746	-0.276304	-0.237028	-0.3608	-0.142597	-0.218202	-0.215331
KCND1_BTB42131	-0.110397	-0.0374854	-0.0190985	0.355296	0.11196	0.12097	-0.0739414	0.142282	-0.216223	0.0702074
KLHL2_BTB50157	-0.211717	0.326329	0.470878	0.189752	0.238352	0.16487	0.0573064	0.265963	-0.208657	0.196411
RFWD2_X	-1.06296	-0.18571	-0.342315	-0.19527	0.107708	-1.2378	-0.624333	-0.416918	-0.207415	-0.486057
BTRC_Fbox	0.0112487	-0.0657614	0.184876	0.48164	0.115236	-0.067765	-0.0272564	0.178497	-0.205753	0.109912
FBXL8_Fbox	-0.290089	-0.107918	-0.363365	-0.0971333	0.0749835	0.394508	-0.199004	0.00224828	-0.201252	-0.0648357
KCNV2_BTB99190	-0.361488	0.0884812	-0.0413953	-0.0497908	0.0500555	0.2983	-0.136504	0.0642924	-0.200796	-0.00263962
KCNC3_BTB90184	0.0900681	-0.725081	0.044775	-0.135386	-0.14864	-0.236405	-0.317506	-0.118914	-0.198592	-0.185111
RHOBTB1_BTB476581	-0.00574059	0.191503	0.283477	0.111228	0.432423	0.323091	0.0928814	0.287555	-0.194673	0.222664
DCAF6_X	-0.842778	-0.111333	-0.359118	-0.205646	-0.783417	0.216252	-0.477055	-0.282982	-0.194073	-0.347673
FBXO40_Fbox	-0.559928	-0.612988	-0.605865	-0.116958	-0.0844717	-0.762983	-0.586458	-0.392569	-0.193888	-0.457199
ZBTB39_BTB20120	-0.369678	-0.220864	-0.192851	0.0460593	0.0510722	-0.316758	-0.295271	-0.103119	-0.192152	-0.16717
KLHL26_BTB56157	-0.691018	0.177834	0.256456	-0.157955	0.712324	-1.07087	-0.256592	-0.0650118	-0.191581	-0.128872
SPSB2_SOCS	-0.178672	-0.0184524	0.308085	0.257887	-0.26299	0.0611783	-0.0985622	0.0910401	-0.189602	0.0278393
SOCS5_SOCS	-0.221153	0.207616	0.471185	0.165049	0.21057	-0.117474	-0.00676898	0.182332	-0.189101	0.119299
BTBD11_BTB9151022	-0.105598	-0.0704467	0.457213	0.103579	-0.148932	-0.0278608	-0.0880222	0.0959997	-0.184022	0.0346591
ZBTB7B_BTB58178	-0.0887232	-0.375261	0.192918	0.162082	-0.281427	-0.288099	-0.231992	-0.0536316	-0.17836	-0.113085
BTBD1_BTB62175	0.0522667	-0.366009	0.59844	-0.130953	-0.220632	-0.170891	-0.156871	0.0189911	-0.175862	-0.0396297
KCTD9_BTB91181	-1.28979	-0.707938	-0.680579	-1.28334	-0.90145	-0.43253	-0.998862	-0.824475	-0.174388	-0.882604
RHOBTB1_BTB396455	0.16649	0.0855901	0.123085	0.45547	0.265123	0.356336	0.12604	0.300004	-0.173964	0.242016
ASB11_SOCS	0.182463	0.122049	0.550705	0.452419	0.23604	0.0648678	0.152256	0.326008	-0.173752	0.268091
ZBTB43_BTB23123	-0.198417	0.12494	0.210682	0.432674	0.0272744	-0.128881	-0.0367384	0.135437	-0.172176	0.0780455
KCNG3_BTB11111	-0.0428074	0.250298	0.298239	0.211605	0.401375	0.189571	0.103745	0.275197	-0.171452	0.218047
GZF1_BTB21133	-0.0936446	0.0420856	0.183986	0.283335	0.359446	-0.246729	-0.0257795	0.14501	-0.170789	0.08808
RBBP7_X	-0.158149	0.373667	0.242238	0.618307	0.0389328	0.213125	0.107759	0.278151	-0.170391	0.221354
ZBTB26_BTB23123	0.103524	-0.0596091	0.295013	-0.0220906	-0.119208	0.607227	0.0219577	0.190235	-0.168278	0.134143
POC1B_X	-0.06834	0.00352854	0.220638	-0.0322773	0.246781	0.0992796	-0.0324057	0.133605	-0.166011	0.0782684
KLHL1_BTB202305	0.0670648	0.322099	0.313305	0.295622	0.321897	0.509788	0.194582	0.360153	-0.165571	0.304963
KCNA1_BTB39130	-0.729764	0.283433	0.190223	-0.042509	0.0389885	-0.445631	-0.223165	-0.0647322	-0.158433	-0.117543
KCTD15_BTB58145	0.0160068	0.111893	0.187153	0.388744	0.238456	0.0638006	0.0639499	0.219538	-0.155588	0.167676
FBXO31_Fbox	-0.147162	-0.11839	-0.071154	0.254861	-0.0507345	-0.0425018	-0.132776	0.0226178	-0.155394	-0.0291803
BACH1_BTB24127	-0.144571	-0.213848	-0.207291	0.365206	0.0446148	-0.302861	-0.179209	-0.0250829	-0.154127	-0.0764584
KLHL15_BTB32128	-0.142924	0.154333	0.0572234	0.441194	0.0463806	0.0886829	0.00570419	0.15837	-0.152666	0.107481
BTBD2_BTB110217	-0.254206	-0.52604	-0.323506	0.048778	0.0524393	-0.75105	-0.390123	-0.243335	-0.146788	-0.292264
SOCS6_SOCS	0.05224	-0.148415	0.235183	0.31063	0.11132	-0.283756	-0.0480874	0.0933444	-0.141432	0.0462005
SPOPL_BTB190297	-0.187063	0.308175	0.349694	0.234218	0.408092	-0.204193	0.0605561	0.196953	-0.136397	0.151487
GAN_BTB20125	-0.32898	-0.0431187	0.0716623	0.0295689	-0.596568	0.294809	-0.186049	-0.0501319	-0.135918	-0.0954378
HIC1_BTB37152	0.0503357	-0.0418208	0.318231	-0.287762	0.330074	0.196565	0.00425746	0.139277	-0.13502	0.0942706
BTBD10_BTB	0.12812	0.16152	0.114953	0.459725	0.152901	0.391564	0.14482	0.279786	-0.134966	0.234797
KLHL8_BTB57163	-0.102784	0.0287116	0.534052	0.262505	-0.0061304	-0.398741	-0.0370363	0.0979212	-0.134958	0.0529354
FBXW12_Fbox	-0.216447	0.317572	0.337077	-0.0313009	0.0195901	0.405156	0.0505625	0.182631	-0.132068	0.138608
ZSWIM5_BC	-0.0613827	0.149675	0.555832	0.00712399	0.00519182	0.135766	0.0441461	0.175979	-0.131832	0.132034
ASB4_SOCS	0.254002	0.120846	0.32844	0.300862	0.241166	0.391443	0.187424	0.315478	-0.128054	0.272793
KCNS3_BTB17116	0.0349888	-0.00247309	0.196824	0.115142	0.214902	0.0488595	0.0162578	0.143932	-0.127674	0.101374
FBXO2_Fbox	-1.51635	-0.505456	-2.19179	-0.402375	-0.539609	-0.405501	-1.0109	-0.884819	-0.126082	-0.926847
FBXO44_Fbox	-0.746559	0.0445851	-0.395776	-0.183658	-0.290164	-0.0328515	-0.350987	-0.225612	-0.125375	-0.267404
ABTB2_BTB837947	-0.226345	0.178784	0.188593	0.011072	0.118332	0.0836371	-0.0237804	0.100408	-0.124189	0.0590122
FBXW5_Fbox	0.102761	-0.435995	-0.0190103	0.156544	-0.681658	0.373371	-0.166617	-0.0426885	-0.123929	-0.083998
KCTD3_BTB20112	0.181458	-0.107348	0.17697	0.232265	-0.0766136	0.307089	0.0370551	0.159928	-0.122872	0.11897
FBXO34_Fbox	-0.142215	0.153668	0.242963	0.380204	-0.0326098	-0.0778276	0.00572671	0.128182	-0.122456	0.0873639
cul1_cullin	-1.39242	-1.27142	-1.95123	-1.10485	-1.1136	-0.671879	-1.33192	-1.21039	-0.12153	-1.2509
KCTD18_BTB1498	-0.07208	-0.233541	-0.0649877	-0.166813	0.117934	-0.0145316	-0.152811	-0.0320997	-0.120711	-0.0723366
ZBTB49_BTB15118	0.0415185	-0.130024	0.084241	0.19927	-0.0985709	0.116075	-0.0442528	0.0752537	-0.119507	0.0354182
ZBTB34_BTB22122	-0.292358	-0.175231	-0.239786	0.172883	-0.216015	-0.18072	-0.233795	-0.115909	-0.117885	-0.155204
BTBD7_BTB137235	-0.0750159	-0.543374	-0.501968	0.0183437	-0.724003	0.424843	-0.309195	-0.195696	-0.113499	-0.233529
KBTBD3_BTB42149	-0.01027	0.312137	0.0268938	0.0111027	0.37501	0.638382	0.150933	0.262847	-0.111914	0.225542
DCAF10_X	0.194041	-0.144779	0.143851	0.0755485	0.0669855	0.233194	0.0246309	0.129895	-0.105264	0.0948067
ZBTB6_BTB23127	-0.177937	0.340341	0.0881599	0.139882	0.310605	0.191325	0.0812019	0.182493	-0.101291	0.148729
FBXO36_Fbox	-0.375	0.146846	-0.51264	0.160275	0.179835	0.121163	-0.114077	-0.0128418	-0.101235	-0.0465868
KCTD2_BTB74164	-0.173651	-0.140742	0.315455	0.26285	-0.216664	-0.593593	-0.157196	-0.057988	-0.0992085	-0.0910575
KLHL5_BTB210317	-0.0584583	0.176762	0.16066	0.1296	-0.0222333	0.350161	0.0591519	0.154547	-0.0953951	0.122749
KCTD8_BTB46143	-0.0824158	-0.00612974	0.162908	0.162214	0.184231	-0.317186	-0.0442728	0.0480416	-0.0923144	0.0172702
KLHL6_BTB62167	-0.538173	0.0531841	-0.0548304	-0.585532	0.145236	-0.106164	-0.242494	-0.150322	-0.092172	-0.181046
LRRC42_BC	0.0669857	-0.0145522	0.0519179	0.12275	0.0680462	0.220903	0.0262168	0.115904	-0.0896875	0.0860084
RHOBTB3_BTB413518	0.290099	0.181947	0.375146	0.518657	0.231453	0.169796	0.236023	0.323763	-0.0877401	0.294516
ASB1_SOCS	0.203044	-0.214555	0.215116	0.035874	-0.268077	0.323192	-0.00575533	0.0765261	-0.0822815	0.049099
FBXO33_Fbox	-0.0349894	0.236318	0.0988479	0.496394	0.136048	-0.00904368	0.100664	0.180562	-0.0798971	0.153929
TLE1_X	-0.396635	0.0919823	-0.0982538	0.0180169	-0.0808229	-0.128996	-0.152327	-0.0725139	-0.0798126	-0.0991181
KLHL9_BTB40146	0.43986	0.0964362	0.420651	0.00497471	0.556055	0.402099	0.268148	0.345945	-0.0777966	0.320013
FBXL14_Fbox	-0.325646	-0.302726	-0.225126	0.0918218	-0.692782	-0.120984	-0.314186	-0.236768	-0.0774182	-0.262574
KCTD13_BTB43133	-0.287662	-0.137784	-0.870069	0.190767	0.237879	-0.118335	-0.212723	-0.13994	-0.0727836	-0.164201
KCTD21_BTB593	-0.302212	-0.110838	-0.0970622	-0.169984	0.107621	-0.380836	-0.206525	-0.135065	-0.0714593	-0.158885
FBXL2_Fbox	0.168543	0.00907231	0.00134166	0.0485437	0.355471	0.221196	0.0888078	0.156638	-0.0678301	0.134028
KCNA10_BTB88179	-0.0832697	-0.465586	-0.100373	-0.621334	0.133955	-0.240966	-0.274428	-0.20718	-0.0672484	-0.229596
KCNA3_BTB106197	0.0931106	-0.535575	-0.493945	-0.251688	-0.250162	0.365482	-0.221232	-0.157578	-0.0636542	-0.178796
KBTBD12_BTB32127	0.18975	0.0770174	0.20651	0.402362	0.20861	-0.0302263	0.133384	0.196814	-0.06343	0.17567
ASB3_SOCS	0.123045	0.280669	-0.0231002	0.406021	0.289138	0.387614	0.201857	0.264918	-0.0630614	0.243898
cul4a_cullin	-0.362038	-0.230524	0.0193902	-0.38529	-0.884926	0.301465	-0.296281	-0.23734	-0.0589406	-0.256987
FBXL13_Fbox	0.452359	0.308836	0.147926	0.412257	0.499723	0.692311	0.380597	0.438054	-0.0574571	0.418902
DCAF16_X	-0.0186893	0.036707	0.199621	0.190847	-0.214067	0.0737963	0.00900887	0.0625493	-0.0535404	0.0447025
KBTBD4_BTB62156	-0.029462	0.128945	0.379173	0.0588024	-0.0215779	-0.0177058	0.0497415	0.0996729	-0.0499314	0.0830291
ZBTB42_BTB14121	-0.00827427	0.0146319	0.00455276	0.296536	0.0713353	-0.167694	0.0031788	0.0511825	-0.0480037	0.0351813
FBXO8_Fbox	0.199858	0.257626	-0.000788618	0.31495	0.375662	0.40376	0.228742	0.273396	-0.0446541	0.258511
FBXL7_Fbox	-0.144219	0.149622	-0.197225	0.247463	-0.0052761	0.140992	0.0027018	0.0464886	-0.0437868	0.031893
IVNS1ABP_BTB22126	-0.0319267	0.197303	0.27164	-0.0454097	0.0458448	0.227344	0.0826883	0.124855	-0.0421665	0.110799
KCNG1_BTB65164	-0.257692	-0.161667	0.137524	-0.220674	0.153317	-0.741064	-0.20968	-0.167724	-0.0419554	-0.181709
SPSB4_SOCS	-0.312262	-0.227058	-0.433159	-0.515693	-0.173228	0.185955	-0.26966	-0.234031	-0.0356286	-0.245907
ASB7_SOCS	-0.0293971	-0.146108	-0.0327141	0.411638	-0.473243	-0.11513	-0.0877523	-0.0523622	-0.0353901	-0.0641589
KCTD16_BTB27119	0.217977	-0.0777197	0.343242	-0.0853606	0.208762	-0.0470419	0.0701288	0.1049	-0.0347715	0.0933099
FBXO41_Fbox	-0.158273	-0.138366	0.0794151	-0.0125646	-0.280576	-0.249871	-0.14832	-0.115899	-0.0324207	-0.126706
FBXL5_Fbox	0.0722208	-0.369102	0.49323	-0.641672	-0.0774403	-0.24341	-0.148441	-0.117323	-0.0311176	-0.127696
RCBTB1_BTB371467	0.221288	-0.21943	0.261476	-0.131661	-0.0834987	0.0806181	0.00092895	0.0317336	-0.0308047	0.0214654
KLHL14_BTB23181	-0.303519	0.105369	-0.0583813	0.0343663	0.154669	-0.407619	-0.0990752	-0.0692412	-0.029834	-0.0791858
LRRC28_BC	-0.108518	0.022884	0.0456327	0.0202036	0.0783809	-0.219191	-0.0428171	-0.0187436	-0.0240735	-0.0267681
WDR5B_X	-0.176949	-0.0695235	-0.00925519	0.0194642	-0.229289	-0.188026	-0.123236	-0.101776	-0.0214598	-0.10893
KLHL36_BTB36141	0.0806272	-0.301798	0.0345943	-0.219482	-0.349447	0.169658	-0.110586	-0.0911692	-0.0194165	-0.0976413
KLHL20_BTB59165	0.120309	-0.0459284	0.323285	0.0644361	-0.351277	0.189417	0.0371903	0.0564654	-0.0192752	0.0500404
KLHL17_BTB82189	0.264465	-0.414851	-0.0675541	0.196308	-0.180449	-0.177902	-0.075193	-0.0573992	-0.0177938	-0.0633305
FEM1C_BC	0.282539	0.0486948	0.133395	0.330019	0.183728	0.0790992	0.165617	0.181561	-0.0159436	0.176246
ZBTB41_BTB77173	0.262925	0.196791	0.511111	0.32572	0.173032	-0.0445623	0.229858	0.241325	-0.0114672	0.237503
BTBD3_BTB156263	0.225501	0.257377	0.265913	0.245183	0.31285	0.160184	0.241439	0.246033	-0.00459379	0.244501
FBXL18_Fbox	0.267004	-0.177654	0.0834916	0.0857136	-0.0880979	0.115506	0.0446749	0.0491533	-0.00447845	0.0476605
KCNC2_BTB10151	-0.407262	0.00389722	-0.366973	-0.346633	-0.078408	0.000685365	-0.201682	-0.197832	-0.00384994	-0.199116
ASB15_SOCS	-0.0400505	0.14228	-0.175208	0.365545	0.271624	-0.247639	0.0511147	0.0535803	-0.00246562	0.0527584
ANKFY1_BTB111198	-0.0100505	0.0153479	-0.318412	0.12658	0.204109	-0.000641351	0.0026487	0.00290897	-0.000260278	0.00282221
KBTBD13_BTB13101	-0.0699595	0.493888	0.112658	0.1355	0.292602	0.295684	0.211964	0.209111	0.00285344	0.210062
cul4b_cullin	0.231919	0.00696944	0.0215531	0.415226	-0.128574	0.132123	0.119444	0.110082	0.00936202	0.113203
FBXO46_Fbox	-0.30699	-0.48888	0.500739	-0.148186	-1.4672	-0.520122	-0.397935	-0.408693	0.010758	-0.405107
KCTD19_BTB398488	-0.201731	-0.302895	-0.189689	-0.139894	-0.631634	-0.0988984	-0.252313	-0.265029	0.0127159	-0.26079
WDTC1_X	-0.404258	-0.128253	-0.130544	-0.430015	-0.263023	-0.303694	-0.266255	-0.281819	0.0155639	-0.276631
RAB40C_SOCS	-1.29689	-1.11235	-0.514935	-0.177997	-1.7372	-2.45959	-1.20462	-1.22243	0.0178138	-1.21649
TOR1AIP2_X	-0.361321	-0.183577	-0.40002	-0.221598	-0.29995	-0.256998	-0.272449	-0.294641	0.0221927	-0.287244
ZBTB37_BTB22122	0.158288	-0.237692	0.186865	-0.0510545	-0.62677	0.227766	-0.0397018	-0.0657984	0.0260967	-0.0570996
LMO7_Fbox	0.253687	0.198977	0.295847	0.229353	0.266867	-0.000981676	0.226332	0.197771	0.0285608	0.207292
KCNC4_BTB38143	-0.516665	-0.394272	-0.229916	-0.119696	-0.355515	-1.23824	-0.455468	-0.485841	0.0303731	-0.475717
FBXO47_Fbox	-0.0401633	-0.109849	-0.0070149	-0.0789237	-0.196222	-0.14253	-0.0750063	-0.106173	0.0311664	-0.0957839
ASB9_SOCS	0.322832	0.295538	0.0129463	0.239252	0.37961	0.469895	0.309185	0.275426	0.033759	0.286679
KLHL31_BTB63165	0.102046	0.378684	0.342107	0.075081	0.171676	0.226264	0.240365	0.203782	0.0365831	0.215976
ASB10_SOCS	-0.493261	-0.0326536	-0.450826	-0.0323744	-0.420728	-0.309532	-0.262958	-0.303365	0.0404076	-0.289896
DCAF17_X	0.276235	0.161592	0.359661	0.154356	0.388351	-0.190331	0.218914	0.178009	0.0409046	0.191644
FBXO9_Fbox	-0.153118	-0.149489	-0.320938	-0.204225	-0.191364	-0.0633444	-0.151304	-0.194968	0.0436643	-0.180413
CDRT1_Fbox	-0.706647	-0.731098	0.209385	-0.181981	-0.65955	-2.43086	-0.718872	-0.765752	0.0468791	-0.750125
CRBN_X	0.409417	-0.127362	0.239453	0.0265926	-0.398474	0.494118	0.141027	0.0904224	0.050605	0.107291
KLHL30_BTB23130	0.230061	0.0616764	0.101883	0.302942	-0.226687	0.202473	0.145869	0.0951526	0.0507162	0.112058
ZYG11B_BC	-0.183911	0.0725437	0.113064	0.0977663	-0.20892	-0.43147	-0.0556837	-0.10739	0.0517061	-0.0901544
PCMTD2_BC	-0.507695	-0.321233	-0.984339	-0.15931	-0.459843	-0.269889	-0.414464	-0.468345	0.0538813	-0.450385
BCL6B_BTB28134	0.0494729	-0.13408	-0.379798	-0.209049	0.258337	-0.0700569	-0.0423035	-0.100142	0.0578382	-0.0808623
ASB5_SOCS	0.25793	0.163929	0.173793	0.293641	-0.0662354	0.19818	0.21093	0.149845	0.061085	0.170206
ZBTB5_BTB14121	-0.024207	-0.0302045	0.169085	-0.186322	-0.417954	0.0813195	-0.0272058	-0.0884678	0.061262	-0.0680471
ASB8_SOCS	-0.227599	-0.0882361	0.176259	-0.376909	-0.469984	-0.207611	-0.157918	-0.219561	0.0616436	-0.199013
KCTD6_BTB14102	-0.103739	-0.0340098	-0.0275018	-0.0961714	-0.103443	-0.295219	-0.0688744	-0.130584	0.0617094	-0.110014
ZER1_Fbox	-0.0215082	0.0605958	-0.0541605	-0.0628108	0.0266416	-0.0865129	0.0195438	-0.0442106	0.0637544	-0.0229592
ZBTB25_BTB14114	0.23772	0.33312	0.409032	0.207211	0.172198	0.0897659	0.28542	0.219552	0.0658681	0.241508
KCNA2_BTB35126	0.28931	0.180659	0.342485	0.015686	0.103258	0.2064	0.234985	0.166957	0.0680273	0.189633
ZBTB1_BTB14109	0.379679	-0.296512	-0.429869	0.209668	-0.0326341	0.142837	0.0415837	-0.0274997	0.0690834	-0.00447188
DCAF8_X	-0.0722122	-0.258591	0.0420763	-0.385326	-0.32172	-0.280061	-0.165402	-0.236258	0.0708561	-0.212639
KLHDC2_BC	0.520643	-0.289001	-0.00646545	0.249346	-0.249839	0.176346	0.115821	0.042347	0.0734739	0.0668383
cul3_cullin	-2.39041	-1.68832	-2.60273	-2.82182	-0.204322	-2.8332	-2.03937	-2.11552	0.0761539	-2.09013
ZBTB14_BTB26132	-0.528895	0.552594	-0.369869	-0.219111	-0.117299	0.441529	0.0118493	-0.0661876	0.0780369	-0.0401753
KLHL3_BTB40147	0.0916543	0.297362	0.317235	0.11627	-0.126457	0.15544	0.194508	0.115622	0.0788862	0.141917
KLHL25_BTB36144	0.169113	0.248402	-0.00188005	0.268687	0.376142	-0.130093	0.208757	0.128214	0.0805434	0.155062
SOCS2_SOCS	0.134164	-0.413763	-0.502535	-0.0694753	0.0291252	-0.350847	-0.139799	-0.223433	0.0836337	-0.195555
ZBTB9_BTB38140	-0.12503	-1.00151	-0.76956	-0.194672	-0.515772	-1.10848	-0.56327	-0.64712	0.08385	-0.61917
BTBD17_BTB53162	-0.0911073	-0.0458182	-0.311045	-0.128672	0.0403726	-0.216653	-0.0684628	-0.153999	0.0855364	-0.125487
SOCS3_SOCS	0.113238	-0.13837	0.146385	-0.260333	-0.0400218	-0.247889	-0.0125657	-0.100465	0.0878992	-0.0711652
ENC1_BTB36144	0.185112	-0.0513184	-0.244406	0.0746987	-0.18241	0.243178	0.0668967	-0.0272349	0.0941316	0.00414231
RAB40B_SOCS	-0.528172	-0.00170146	-0.399509	-0.0415008	-0.519619	-0.486904	-0.264937	-0.361883	0.0969462	-0.329568
KCNA4_BTB178269	0.502239	0.129259	0.168888	0.20319	0.348201	0.149289	0.315749	0.217392	0.0983571	0.250178
FBXO18_Fbox	0.169677	-0.270071	-0.110889	-0.11918	-0.334388	-0.0455068	-0.0501971	-0.152491	0.102294	-0.118393
KLHL13_BTB85191	0.659961	0.267898	0.234547	0.214708	0.307878	0.683759	0.46393	0.360223	0.103706	0.394792
LGALS3BP_BTB	-0.0417743	-0.0482083	-0.166463	0.0830363	-0.611068	0.0926321	-0.0449913	-0.150466	0.105474	-0.115308
KCNB1_BTB33132	0.0809626	0.151041	-0.0755395	-0.00935571	0.131212	-0.0132266	0.116002	0.00827246	0.107729	0.0441822
IPP_BTB28134	-0.305492	-0.198976	-0.855043	-0.289188	-0.0949963	-0.207129	-0.252234	-0.361589	0.109355	-0.325137
ASB13_SOCS	0.188674	-0.37834	0.0217781	-0.0888516	-0.561423	-0.192221	-0.0948332	-0.205179	0.110346	-0.168397
KLHL24_BTB56163	0.134462	-0.0728245	0.0114344	-0.507233	-0.00312782	0.180721	0.0308187	-0.0795514	0.11037	-0.0427614
ASB12_SOCS	0.328376	0.500381	0.158391	0.259543	0.123017	0.670396	0.414378	0.302837	0.111542	0.340017
CISH_SOCS	0.409191	-0.392992	0.178825	0.109279	-0.574057	-0.13718	0.00809934	-0.105783	0.113883	-0.0678224
KLHL10_BTB29133	0.245022	-0.438641	-0.0716868	0.0969252	-0.345238	-0.525536	-0.0968094	-0.211384	0.114574	-0.173192
ZBTB7C_BTB24127	-0.0748464	0.295323	0.159972	-0.126757	3.52503e-05	-0.0536433	0.110238	-0.00509818	0.115336	0.0333473
NEURL2_SOCS	0.167794	0.0780907	0.11683	0.30543	-0.148063	-0.246424	0.122943	0.00694329	0.115999	0.0456097
ASB14_SOCS	0.0831197	0.368909	0.337365	-0.001018	0.168414	-0.0750666	0.226014	0.107424	0.118591	0.146954
FBXW4_Fbox	0.12155	-0.0906472	-0.217878	0.181637	-0.393331	-0.00118507	0.0154512	-0.107689	0.123141	-0.0666425
TNFAIP1_BTB30120	0.206178	-0.292741	0.272016	-0.0784612	-0.156183	-0.707174	-0.0432814	-0.16745	0.124169	-0.126061
KCTD19_BTB1872	-0.0282364	0.0360267	-0.00436616	-0.0274501	-0.303625	-0.150112	0.00389517	-0.121389	0.125284	-0.0796273
CCIN_BTB18128	-0.0319009	0.51696	0.106512	0.306858	0.10482	-0.0702728	0.24253	0.111979	0.13055	0.155496
PCMTD1_BC	-0.161441	-3.08406	-4.17506	-1.01877	-0.966693	-0.867988	-1.62275	-1.75713	0.13438	-1.71234
BTBD7_BTB268397	0.288516	-0.824879	-0.0082745	-0.0712971	-1.3267	-0.209969	-0.268182	-0.40406	0.135878	-0.358767
ZBTB8A_BTB14122	0.257777	-0.0522138	0.400631	-0.112734	-0.0192613	-0.418106	0.102781	-0.0373675	0.140149	0.00934876
FBXL16_Fbox	-0.0811702	-0.431085	-0.165958	-0.442218	-0.55875	-0.421909	-0.256128	-0.397208	0.141081	-0.350181
ASB17_SOCS	0.253939	0.236543	-0.0724813	0.093358	0.155679	0.238449	0.245241	0.103751	0.14149	0.150914
BTBD9_BTB33137	-0.582976	0.0549848	-0.466705	0.106467	-0.612798	-0.654724	-0.263995	-0.40694	0.142945	-0.359292
FBXO48_Fbox	0.162639	0.099848	-0.164243	-0.0252691	-0.0219766	0.162562	0.131244	-0.0122316	0.143475	0.0355934
RAB40AL_SOCS	-0.0736902	-0.252781	0.119721	0.219684	-1.04758	-0.532093	-0.163236	-0.310068	0.146833	-0.261124
cul5_cullin	0.221234	-0.128185	0.226554	-0.00623732	-0.216804	-0.407907	0.0465246	-0.101099	0.147623	-0.0518909
FBXO38_Fbox	0.316878	0.216071	0.143109	0.13109	0.177943	0.0155759	0.266475	0.11693	0.149545	0.166778
KCND2_BTB43132	0.128653	0.203663	0.0632675	0.0853171	-0.0725881	-0.0567617	0.166158	0.00480869	0.161349	0.0585918
NACC2_BTB20120	0.245845	0.267191	-0.342904	0.33985	-0.0137019	0.368474	0.256518	0.0879296	0.168588	0.144126
FBXO7_Fbox	-0.251203	-0.55672	-2.2328	-0.224368	0.218611	-0.0735846	-0.403962	-0.578035	0.174073	-0.520011
KBTBD8_BTB39147	0.0603541	0.23197	0.0278574	0.00369944	0.0114401	-0.155562	0.146162	-0.0281412	0.174303	0.0299599
ATG16L1_X	0.410463	-0.200311	0.136931	-0.0422876	-0.204086	-0.174491	0.105076	-0.0709834	0.17606	-0.0122969
FBXO15_Fbox	0.221751	0.464466	0.230752	0.486866	-0.157641	0.107229	0.343108	0.166802	0.176307	0.225571
KCTD14_BTB35119	0.285343	-0.135412	-0.194563	0.0730714	-0.437483	0.14779	0.0749657	-0.102796	0.177762	-0.043542
SPSB1_SOCS	0.0893928	-0.0768126	-0.0681812	0.0853262	-0.384192	-0.334034	0.00629009	-0.17527	0.18156	-0.11475
ANKRD9_BC	-0.0669132	0.0411587	-0.272749	-0.00820326	-0.395644	-0.103294	-0.0128773	-0.194972	0.182095	-0.134274
KCNG4_BTB61160	0.344314	0.292275	-0.108928	0.208198	0.199976	0.243851	0.318294	0.135774	0.18252	0.196614
KLHL4_BTB172279	0.698723	0.280049	0.397066	0.263063	-0.0831421	0.643337	0.489386	0.305081	0.184305	0.366516
FBXO6_Fbox	0.0922441	0.0428634	-0.185485	-0.198733	0.154797	-0.259102	0.0675537	-0.122131	0.189685	-0.0589026
DCAF4_X	-0.0842403	-0.409654	-0.259537	-0.266124	-0.714471	-0.512316	-0.246947	-0.438112	0.191165	-0.37439
FBXO39_Fbox	0.000692279	0.131744	-0.0139155	-0.0245319	-0.214441	-0.259666	0.066218	-0.128138	0.194356	-0.063353
KLHL12_BTB23130	-0.11309	-0.416473	-0.348804	-0.724651	-0.045484	-0.73963	-0.264782	-0.464642	0.199861	-0.398022
ABTB1_BTB	0.0040292	0.0851798	-0.441053	-0.108181	-0.0707096	-0.00615181	0.0446045	-0.156524	0.201128	-0.089481
ASB6_SOCS	-0.126465	-0.202629	-0.561549	-0.061833	-0.502847	-0.340195	-0.164547	-0.366606	0.202059	-0.299253
KLHL32_BTB32137	0.22086	-0.0427682	-0.766645	0.0992422	0.183969	0.0181549	0.0890461	-0.11632	0.205366	-0.0478644
KBTBD2_BTB21128	0.439285	0.281831	0.569132	0.162214	0.0775987	-0.224837	0.360558	0.146027	0.214531	0.217537
KCTD1_BTB40132	-0.272549	0.0795007	0.496488	-0.460874	-0.937048	-0.36101	-0.0965244	-0.315611	0.219087	-0.242582
ASB16_SOCS	-0.0829293	-0.00192584	-0.254425	-0.0848162	-0.541444	-0.193514	-0.0424276	-0.26855	0.226122	-0.193176
ZBTB20_BTB94196	0.22183	0.0768311	0.0699493	0.139264	-0.283411	-0.245757	0.149331	-0.0799887	0.229319	-0.00354892
KCND3_BTB42131	0.255615	0.106318	-0.191118	-0.0299025	0.338095	-0.311599	0.180966	-0.0486313	0.229598	0.0279013
KLHL41_BTB23130	-0.296256	0.108628	-1.07942	0.439812	-0.452454	-0.208659	-0.0938142	-0.325181	0.231367	-0.248059
IBTK_BTB761871	0.446682	0.0795495	-0.207194	0.126631	-0.0837335	0.267765	0.263116	0.0258672	0.237248	0.10495
ZBTB8B_BTB14122	-0.235728	0.0115357	-0.510802	-0.0548287	-0.206811	-0.62499	-0.112096	-0.349358	0.237262	-0.270271
ZBTB46_BTB21126	0.110363	0.392947	0.100707	-0.0779788	0.0182554	0.00729745	0.251655	0.0120703	0.239585	0.0919319
FBXO28_Fbox	0.311254	0.0616512	0.134582	-0.064673	-0.236567	-0.0662631	0.186453	-0.0582302	0.244683	0.0233307
KCTD5_BTB46135	-0.072316	-0.534611	-0.460936	-0.239967	-1.05105	-0.466306	-0.303463	-0.554566	0.251102	-0.470865
KCNS1_BTB52151	0.115329	0.156718	0.225256	0.00529	-0.0495375	-0.642915	0.136023	-0.115477	0.2515	-0.0316434
KLHL29_BTB319431	0.421452	-0.114791	-0.124354	-0.270724	0.0810548	-0.11061	0.15333	-0.106158	0.259489	-0.0196621
FBXW8_Fbox	0.360462	0.0475692	0.0097332	-0.197961	-0.0667837	0.0293864	0.204016	-0.0564064	0.260422	0.030401
RAB40A_SOCS	-0.882166	-0.312309	-0.609638	-0.757924	-1.99857	-0.0713883	-0.597237	-0.85938	0.262142	-0.771999
ZBTB24_BTB27133	-0.0404877	0.218453	-0.113868	0.00433044	-0.218388	-0.383094	0.0889828	-0.177755	0.266738	-0.0888424
BTBD8_BTB48121	0.462663	0.0247693	0.250486	-0.0548371	0.0343331	-0.382372	0.243716	-0.0380974	0.281814	0.0558405
SKP2_Fbox	-2.08458	-1.06873	-1.24998	-4.15778	-1.0791	-0.955311	-1.57666	-1.86054	0.283887	-1.76592
FBXW2_Fbox	0.427812	0.0274669	0.147553	0.265925	-0.33444	-0.305344	0.227639	-0.0565764	0.284216	0.0381621
KCNC1_BTB10104	0.277034	0.0630627	-0.314839	0.215643	0.0771443	-0.435563	0.170049	-0.114404	0.284452	-0.0195863
BTBD8_BTB207300	0.42188	0.316118	0.0883967	-0.0138	0.209879	-0.0147031	0.368999	0.0674432	0.301556	0.167962
FBXO45_Fbox	0.0860968	0.254035	0.0962504	-0.110629	0.125453	-0.637819	0.170066	-0.131686	0.301752	-0.0311023
SOCS4_SOCS	0.236691	0.475052	0.0893077	0.00798177	-0.202644	0.251931	0.355872	0.0366442	0.319228	0.143053
MYNN_BTB14111	0.00759027	0.0545962	0.0698676	-0.379844	-0.405099	-0.451348	0.0310932	-0.291606	0.322699	-0.184039
KLHL40_BTB23128	0.573152	-0.298573	0.232924	0.224239	-0.119293	-1.08425	0.137289	-0.186594	0.323884	-0.0786331
AMBRA1_X	0.371041	-1.02195	-2.19576	0.669453	-1.45528	0.349674	-0.325456	-0.657977	0.332522	-0.547137
ZSWIM6_BC&Cul	0.0598697	1.06222	0.663711	-0.772642	0.731561	0.279662	0.561046	0.225573	0.335473	0.337397
ZBTB47_BTB4113	0.274148	0.167164	-0.420436	0.0917331	0.113671	-0.265414	0.220656	-0.120112	0.340767	-0.00652236
ELOA2_BC&Cul	0.0671463	-0.0568701	0.0176979	-0.995791	-0.286155	-0.0890758	0.00513814	-0.338331	0.343469	-0.223841
TRPC4AP_X	-0.146768	0.115766	-0.169949	-0.203497	-0.0566116	-1.06717	-0.015501	-0.374306	0.358805	-0.254704
KCNG2_BTB19112	0.374348	0.214159	-0.309939	0.338251	-0.168351	-0.124141	0.294254	-0.0660454	0.360299	0.0540543
KLHDC10_CUL	0.361209	0.336007	-0.391467	0.151938	-0.0123701	0.156162	0.348608	-0.0239343	0.372542	0.100247
LZTR1_BTB433573	-0.234066	0.399429	-0.0783653	0.0123658	-0.824448	-0.345139	0.0826813	-0.308897	0.391578	-0.178371
KCNA5_BTB122213	0.0952374	0.320258	-0.555565	0.261835	-0.0495101	-0.401722	0.207748	-0.186241	0.393988	-0.0549113
LZTR1_BTB665799	-0.0535621	0.801338	0.0800259	0.0539928	-0.689832	0.434348	0.373888	-0.0303663	0.404254	0.104385
WDR53_X	0.394936	-0.0941206	-0.241152	-0.22916	-0.116817	-0.458523	0.150408	-0.261413	0.411821	-0.124139
ZBTB38_BTB23122	0.437172	0.466546	0.470429	-0.359155	-0.155495	-0.0104115	0.451859	-0.013658	0.465517	0.141514
KLHL7_BTB34140	0.686146	0.198791	0.0131764	0.134853	-0.0209785	-0.239613	0.442469	-0.0281405	0.470609	0.128729
KLHL22_BTB51145	0.191658	-0.00704826	-0.172942	0.0451154	-0.413347	-1.17751	0.0923049	-0.429669	0.521974	-0.255678
DCAF11_X	0.414813	-0.0186603	-0.266336	-0.262938	-0.0869759	-0.767794	0.198077	-0.346011	0.544087	-0.164648
SOCS7_SOCS	0.329673	0.408065	-0.0504689	0.0307117	-0.0211159	-0.723011	0.368869	-0.190971	0.55984	-0.0043576
KCTD10_BTB34124	-0.994491	-0.551612	-0.757411	-0.130705	-0.0935908	-4.37297	-0.773051	-1.33867	0.565617	-1.15013
FBXW7_Fbox	-0.685087	0.61147	-0.86472	-0.480706	-0.528364	-0.61283	-0.0368085	-0.621655	0.584847	-0.426706
WDR26_X	0.694609	0.102743	0.278163	-0.45247	-0.846712	0.0253004	0.398676	-0.24893	0.647606	-0.0330611
VHL_BC	-1.54021	-0.509539	-1.16457	-1.64852	-1.51356	-2.47676	-1.02488	-1.70085	0.675975	-1.47553
KLHL35_BTB3170	0.0389765	-0.424168	-3.20123	-0.389085	-0.419805	-0.584196	-0.192596	-1.14858	0.955983	-0.829918
FBXO42_Fbox	0.53447	1.27769	0.129163	-0.607535	-0.410095	0.270986	0.90608	-0.15437	1.06045	0.199113
BCL6_BTB22128	-0.377727	-0.247112	-0.375658	-4.96149	-0.244282	0.0414475	-0.31242	-1.385	1.07258	-1.02747

## Sheet: Other sgRNA Sequences
sgRNA Target	sgRNA Sequence
sgTP53#4	GCATGGGCGGCATGAACCGG
sgTP53#6	CCCCGGACGATATTGAACAA
