# Supplementary material for: DCAF15 control of cohesin dynamics sustains acute myeloid leukemia
Source: Nat Commun. 2024 Jul 3;15:5604. doi: 10.1038/s41467-024-49882-x (PMC11222469; doi:10.1038/s41467-024-49882-x)
Supplement: Supplementary file 5 — Supplementary Data 2 [file 41467_2024_49882_MOESM5_ESM.xlsx]

## Sheet: MV4-11 DCAF15-KO v WT (TP53-WT)
Gene	baseMean	log2FoldChange	lfcSE	stat	pvalue	padj
DCAF15	1508.41	-1.00122	0.0946478	-10.5783	3.75617e-26	4.84884e-22
PHGDH	1826.67	-1.04558	0.155931	-6.70539	2.00873e-11	1.29654e-07
CD36	785.603	0.67956	0.114106	5.9555	2.59279e-09	1.11568e-05
CDKN1A	5479.09	0.716368	0.125399	5.71271	1.11194e-08	3.58851e-05
TRIB3	662.956	-1.04536	0.201628	-5.1846	2.16478e-07	0.000558903
SERINC2	1878.47	0.497938	0.0998982	4.98446	6.21356e-07	0.00133685
A2M	352.588	-7.96123	1.67048	-4.76583	1.88079e-06	0.00346844
FDXR	1662.4	0.434869	0.0936446	4.64383	3.4201e-06	0.00490557
MTCO1P12	2782.51	0.426572	0.0916275	4.6555	3.23198e-06	0.00490557
GRN	9654.27	0.38184	0.0841697	4.53655	5.71818e-06	0.0073816
BCAT1	1980.11	-0.768223	0.172644	-4.44974	8.59732e-06	0.00911041
AMMECR1	792.233	-0.484185	0.109155	-4.43576	9.17464e-06	0.00911041
S1PR3	684.892	-0.725979	0.163237	-4.4474	8.69176e-06	0.00911041
ATP6V0A1	427.434	0.69349	0.157615	4.39989	1.08307e-05	0.00932093
HLA-B	3983.78	0.470939	0.106738	4.41209	1.02377e-05	0.00932093
APOB	213.235	-9.01492	2.07505	-4.34443	1.39635e-05	0.0112659
HLA-DRB1	152.77	1.28635	0.29927	4.29831	1.72104e-05	0.0130688
CST3	7563.6	0.528323	0.123522	4.27715	1.89304e-05	0.0135762
GARS	6337.97	-0.318682	0.075058	-4.24581	2.17804e-05	0.014798
ITGA3	296.453	0.821458	0.194718	4.21871	2.45702e-05	0.0158588
TMEM65	1020.49	-0.459991	0.112404	-4.09231	4.27092e-05	0.0262539
PHLDA3	1570.64	0.461329	0.113064	4.08025	4.49874e-05	0.0263974
HSPA13	1369.28	-0.543677	0.134281	-4.0488	5.14799e-05	0.0288937
AZU1	16579.8	0.20075	0.04971	4.03842	5.38114e-05	0.0289438
CTSZ	7167.64	0.328999	0.0818687	4.01862	5.85408e-05	0.0290655
DARS	3457.3	-0.321916	0.0800492	-4.02148	5.78336e-05	0.0290655
VAT1L	1333.66	-0.533922	0.133788	-3.99081	6.58467e-05	0.031482
FGD2	221.527	0.661442	0.168447	3.9267	8.61198e-05	0.0397043
AFP	133.794	-8.29237	2.16145	-3.83648	0.000124808	0.0460623
PSAT1	7553	-0.441676	0.11513	-3.83633	0.000124888	0.0460623
SLC7A1	6135.05	-0.280765	0.072903	-3.8512	0.000117538	0.0460623
MAPK11	875.169	0.466114	0.121386	3.83993	0.00012307	0.0460623
ADA	1956.53	0.382893	0.099229	3.85868	0.000114001	0.0460623
TPM2	210.779	0.841039	0.21897	3.84089	0.000122591	0.0460623
MT-ND5	76363.4	0.321058	0.0833732	3.85085	0.000117708	0.0460623
RHBDF1	252.342	0.684312	0.179858	3.80473	0.00014196	0.0469632
ARSA	1448.73	0.442348	0.116543	3.79556	0.000147311	0.0469632
GAA	1774.5	0.405191	0.106841	3.79247	0.000149159	0.0469632
LIN9	572.916	-0.492864	0.129131	-3.81678	0.000135203	0.0469632
FLNA	41788.2	0.283563	0.0745994	3.80114	0.000144032	0.0469632
GAS6-AS1	604.518	0.668734	0.175075	3.81969	0.000133621	0.0469632
APOA1	57.0047	-5.44084	1.44277	-3.7711	0.000162527	0.0499539
MTND6P4	302.837	0.516902	0.137492	3.75949	0.000170259	0.0511133
TEP1	1821.66	0.30912	0.0825301	3.74555	0.000180001	0.0528098
MAPK6	4276.18	-0.324752	0.087068	-3.72986	0.000191584	0.0537644
PTRF	167.695	1.083	0.289945	3.73519	0.000187577	0.0537644
PSIP1	3607.28	-0.323441	0.087325	-3.70388	0.000212329	0.0559378
FAM234A	2205.83	0.288776	0.0779654	3.7039	0.000212312	0.0559378
SEZ6L2	1153.06	0.411171	0.110994	3.70445	0.000211853	0.0559378
ARSD	766.943	0.396514	0.107536	3.68728	0.000226663	0.0573724
HLA-DQB1	40.3503	1.73779	0.471018	3.68943	0.000224754	0.0573724
LAPTM5	10940.3	0.34289	0.0942358	3.63864	0.000274084	0.0680414
GPC1	561.686	0.483003	0.133078	3.62949	0.000283986	0.0691693
SRGN	106441	0.302813	0.0838871	3.60977	0.00030647	0.0732633
TIMM17B	1410.45	0.419725	0.11668	3.59725	0.000321605	0.0741357
ALDH1L2	75.7159	-1.68658	0.468306	-3.60145	0.000316449	0.0741357
IER5	1580.91	0.326249	0.0909024	3.58901	0.000331941	0.0742943
HLA-DRB5	45.0605	1.50481	0.419453	3.58755	0.000333804	0.0742943
CTSA	4070.22	0.407361	0.114461	3.55893	0.000372366	0.0752966
NKG7	1086.4	0.387665	0.108879	3.56052	0.000370127	0.0752966
KIAA1024	166.426	-0.775579	0.217263	-3.56977	0.000357297	0.0752966
SOCS5	818.559	-0.335065	0.0941651	-3.55827	0.000373304	0.0752966
KRT2	286.07	0.995543	0.278775	3.57113	0.000355446	0.0752966
EME2	1192.28	0.490314	0.137716	3.56034	0.00037038	0.0752966
PKP1	494.123	0.600533	0.169937	3.53386	0.000409543	0.0801029
MR1	1325.1	0.388051	0.10979	3.53449	0.000408558	0.0801029
MT-ND6	20427.3	0.419904	0.120008	3.49898	0.000467048	0.0899088
LINC01420	494.153	0.483182	0.138239	3.49526	0.000473608	0.0899088
ALOX5AP	819.25	0.702449	0.201225	3.49086	0.000481472	0.0900771
OBSL1	453.522	0.526257	0.150985	3.48548	0.000491247	0.090593
HCN2	59.8413	1.65542	0.475959	3.47807	0.000505036	0.0918241
ABCC3	52.8507	2.16327	0.629585	3.43602	0.000590326	0.102217
ATG16L2	3192.19	0.341858	0.0994353	3.438	0.000586034	0.102217
PLK3	395.153	0.428561	0.124709	3.43649	0.000589312	0.102217
MTRNR2L12	742.123	0.389735	0.11348	3.4344	0.000593871	0.102217
CD4	4198.43	0.281134	0.0824465	3.4099	0.000649863	0.110383
ANKRD24	104.019	0.929089	0.273377	3.39856	0.000677418	0.112495
WDR81	909.393	0.3821	0.112461	3.39763	0.000679729	0.112495
PIK3IP1	159.864	0.633288	0.187153	3.3838	0.000714893	0.113933
NAGK	604.053	0.441642	0.13043	3.38605	0.000709066	0.113933
CDC42BPG	60.5299	-1.18236	0.348886	-3.38896	0.000701578	0.113933
ALB	755.32	-8.24307	2.44364	-3.37328	0.000742785	0.116934
CTSW	1092.23	0.465342	0.13814	3.36862	0.000755444	0.117494
DEPDC4	109.071	-1.04479	0.312406	-3.34434	0.000824793	0.122382
PAQR8	406.293	0.439594	0.131257	3.34911	0.000810706	0.122382
DACT3	627.182	0.676439	0.201777	3.35241	0.000801102	0.122382
MT-ND3	13267.1	0.281964	0.0842993	3.3448	0.000823425	0.122382
PCYOX1L	961.469	0.377901	0.11334	3.33423	0.00085535	0.124064
ICA1L	139.46	-0.71361	0.213982	-3.33491	0.000853261	0.124064
MAP1B	59.9512	1.98669	0.596779	3.32903	0.000871501	0.125002
TMSB4XP8	1799.72	0.515001	0.154923	3.32423	0.000886627	0.125774
BRICD5	47.9679	1.26652	0.381472	3.32009	0.000899892	0.126269
HLA-A	1578.18	0.418165	0.12612	3.31562	0.000914395	0.126924
USP1	5186.36	-0.327335	0.0989416	-3.30837	0.000938417	0.128873
SMC3	5389.66	-0.266419	0.0806434	-3.30366	0.000954298	0.129674
ANXA3	33.527	1.83748	0.557706	3.29471	0.000985227	0.130047
BLM	2606.61	-0.337265	0.102384	-3.29413	0.000987266	0.130047
MT-CO1	359813	0.285355	0.0864771	3.29977	0.000967633	0.130047
CYP27A1	44.7061	-2.20776	0.671547	-3.28758	0.00101054	0.13045
SFXN1	4017.05	-0.249029	0.0757325	-3.28828	0.00100802	0.13045
FARSB	3948.08	-0.225119	0.0685447	-3.28427	0.00102248	0.130685
AARS	10939.9	-0.267266	0.0817828	-3.268	0.00108312	0.137078
BBC3	719.756	0.445958	0.136929	3.25685	0.00112657	0.137894
CNPY3	4438.36	0.288718	0.0886015	3.25861	0.00111959	0.137894
ABI2	986.19	-0.321528	0.0987674	-3.25541	0.0011323	0.137894
MTATP6P1	4571.66	0.282023	0.0865271	3.25936	0.00111664	0.137894
ASS1	3738.97	-0.446749	0.137414	-3.25111	0.00114957	0.13869
RPL15P18	134.224	0.764523	0.235665	3.24412	0.00117816	0.140823
CDR2	184.141	-0.638707	0.197324	-3.23684	0.00120863	0.142533
NRBP2	1130.51	0.497973	0.153912	3.23544	0.00121455	0.142533
TCERG1	5745.58	-0.23751	0.0738245	-3.21722	0.00129439	0.150534
FAM171A2	234.485	0.50627	0.157708	3.21018	0.00132652	0.152893
SPATA20	1657.64	0.32328	0.100969	3.20177	0.00136588	0.154668
CD53	3831.24	0.24613	0.0768534	3.2026	0.00136195	0.154668
SAMHD1	7828.55	0.315493	0.0988888	3.19038	0.00142086	0.156768
NUP58	4063.16	-0.264	0.0826465	-3.19433	0.00140156	0.156768
PTAFR	227.348	0.705774	0.221137	3.19156	0.00141506	0.156768
RP11-218F10.3	36.331	-1.45277	0.455762	-3.18757	0.00143474	0.156958
IL21R	176.395	0.668751	0.210915	3.17072	0.00152062	0.162229
TOPBP1	5031.79	-0.251081	0.0791582	-3.17189	0.00151453	0.162229
PLD4	5328.2	0.386842	0.121932	3.17261	0.00151077	0.162229
MBOAT7	2365.14	0.288651	0.091493	3.1549	0.00160553	0.169123
CPSF2	4725.29	-0.284187	0.0901566	-3.15214	0.00162076	0.169123
UBXN2A	859.484	-0.371478	0.117875	-3.15146	0.00162455	0.169123
CAV1	68.5744	1.29688	0.412021	3.14761	0.00164609	0.169995
FBXO5	1981.28	-0.324228	0.10317	-3.14267	0.00167415	0.17152
RAB7B	67.2046	1.05683	0.336851	3.13737	0.00170472	0.173277
PCK2	420.624	-0.628942	0.201022	-3.12873	0.00175566	0.173338
NFKBIE	723.205	0.361506	0.115565	3.12816	0.00175903	0.173338
SCIMP	383.242	0.671766	0.214504	3.13171	0.00173789	0.173338
GLRX	626.971	0.374437	0.119686	3.12849	0.00175704	0.173338
PRMT3	1671.42	-0.265593	0.084969	-3.12576	0.00177345	0.173435
PM20D2	3092.29	-0.372301	0.119565	-3.11379	0.001847	0.178061
PSAP	4867.24	0.345802	0.111063	3.11358	0.00184834	0.178061
IQSEC2	363.207	0.516637	0.166138	3.10969	0.00187287	0.179088
MIPEP	698.716	-0.377468	0.121551	-3.10544	0.00189995	0.180342
OLFML2B	31.7174	1.43013	0.461429	3.09935	0.00193946	0.182748
PRELID3B	3087.57	-0.276192	0.08941	-3.08905	0.00200797	0.187833
SNTB1	1064.08	-0.352646	0.114422	-3.08197	0.00205637	0.190976
SLC39A10	2246.27	-0.486293	0.158017	-3.07747	0.00208763	0.192494
MRPS35	2809.02	-0.237916	0.0774457	-3.07203	0.00212606	0.193277
PARP10	2761.7	0.4427	0.144045	3.07335	0.00211672	0.193277
FGA	67.9493	-5.0924	1.66041	-3.06696	0.0021625	0.195215
ST8SIA6	226.383	0.584448	0.191146	3.0576	0.00223116	0.19826
MT-RNR2	229263	0.299819	0.098105	3.05611	0.0022423	0.19826
SIGLEC12	595.981	0.540136	0.176653	3.0576	0.00223116	0.19826
BLCAP	2025.33	0.28489	0.093361	3.05149	0.00227712	0.199968
MTR	2367.27	-0.278884	0.0915704	-3.04556	0.00232244	0.20257
DAPP1	133.887	0.677346	0.223162	3.03522	0.00240359	0.206523
TREM2	147.497	0.791805	0.261003	3.0337	0.00241575	0.206523
CCDC138	675.722	-0.369241	0.121617	-3.03611	0.00239653	0.206523
MTHFD2	4218.11	-0.254853	0.0841957	-3.02691	0.00247067	0.209828
CTSB	5578.16	0.345429	0.114213	3.02442	0.00249107	0.210178
ORC1	1894.13	-0.29493	0.0976734	-3.01955	0.0025315	0.210778
MSH2	3357.47	-0.275919	0.0916962	-3.00905	0.00262064	0.210778
NCOA7	268.946	-0.48016	0.159622	-3.00811	0.00262881	0.210778
C9orf16	1131.14	0.39027	0.129172	3.02133	0.00251665	0.210778
EXO1	2070.47	-0.301611	0.100233	-3.00911	0.00262017	0.210778
S100A13	33.0343	1.2015	0.398288	3.01665	0.00255583	0.210778
PLXNB3	87.6854	0.832494	0.276694	3.00872	0.00262351	0.210778
CCDC183	36.5901	1.14007	0.378905	3.00884	0.00262245	0.210778
FMR1	1334.19	-0.317885	0.105964	-2.99993	0.00270039	0.215181
ORC6	1925.78	-0.224049	0.074839	-2.99374	0.00275578	0.216917
MILR1	688.633	0.357804	0.119486	2.99452	0.00274878	0.216917
LIMD2	3674.84	0.3022	0.101195	2.98631	0.0028237	0.218132
HSD11B1L	112.68	0.757924	0.253802	2.98628	0.00282391	0.218132
SRPK3	354.532	0.764939	0.256214	2.98555	0.00283069	0.218132
MYO15B	2347.79	0.436262	0.146168	2.98467	0.0028388	0.218132
CENPK	1321.6	-0.332238	0.111516	-2.97929	0.00288919	0.22069
SIGLEC14	95.731	0.889048	0.299	2.9734	0.00294516	0.223642
GMCL1	955.552	-0.322005	0.108623	-2.96442	0.00303254	0.2276
DNMT1	16984.1	-0.205722	0.0693565	-2.96615	0.00301551	0.2276
VAV3	656.115	-0.377066	0.127387	-2.96	0.00307636	0.228657
NCKAP5L	500.69	0.397909	0.134455	2.95943	0.00308206	0.228657
EXOSC8	2282.38	-0.237854	0.080582	-2.95171	0.00316024	0.230936
HIST1H2BD	69.6508	0.931532	0.315488	2.95267	0.00315037	0.230936
OXR1	2279.09	-0.273646	0.092836	-2.94763	0.00320223	0.230936
CEP57L1	694.631	-0.394452	0.133794	-2.9482	0.00319632	0.230936
ETV5	548.618	-0.317896	0.107811	-2.94864	0.00319172	0.230936
ADM2	269.253	-0.667132	0.227088	-2.93777	0.00330583	0.232922
MCPH1	1154.61	-0.261687	0.0891105	-2.93666	0.00331765	0.232922
GNAQ	4381.12	-0.276275	0.0939263	-2.9414	0.00326728	0.232922
SLFN11	1580.84	-0.325854	0.110737	-2.94259	0.00325483	0.232922
XPOT	11322.2	-0.282387	0.0962214	-2.93476	0.00333802	0.232922
MCMBP	9886.08	-0.213687	0.0727772	-2.93618	0.00332286	0.232922
ITIH2	106.692	-3.73219	1.27796	-2.92043	0.00349548	0.242598
MAP2K6	155.535	-0.643064	0.220383	-2.91793	0.0035236	0.24261
FANCI	3584.78	-0.349647	0.119862	-2.91708	0.00353325	0.24261
POLR3B	667.659	-0.384177	0.131984	-2.91078	0.00360524	0.242662
MED23	1129.26	-0.304709	0.10461	-2.91281	0.00358191	0.242662
PRSS23	68.0565	2.30245	0.791541	2.90882	0.003628	0.242662
CASP3	2995.67	-0.242081	0.0831622	-2.91096	0.00360325	0.242662
MT-ND2	70443.7	0.298712	0.102663	2.90963	0.00361858	0.242662
GAS2L1	344.751	0.482942	0.166317	2.90373	0.0036874	0.245364
FCGRT	722.424	0.496429	0.171155	2.90047	0.00372606	0.245407
COIL	1651.7	-0.285371	0.0983627	-2.90121	0.00371727	0.245407
INTS7	1759.4	-0.263363	0.091173	-2.88861	0.00386952	0.252281
UBL5	5020.84	0.263531	0.0911901	2.88991	0.00385358	0.252281
TRAPPC6A	1479.31	0.405201	0.140951	2.87476	0.00404332	0.252678
CD74	9737.64	0.657355	0.228595	2.87562	0.00403229	0.252678
NLRP2	31.0763	1.21994	0.424908	2.87106	0.00409093	0.252678
CHMP4B	3577.05	0.213461	0.0741456	2.87895	0.00399004	0.252678
C17orf75	494.374	-0.47788	0.16611	-2.8769	0.00401609	0.252678
CYSTM1	265.641	0.59276	0.205812	2.8801	0.00397546	0.252678
WWP1	1003.14	-0.321965	0.11214	-2.8711	0.00409052	0.252678
USP12	1818.73	-0.243979	0.0849429	-2.87227	0.00407537	0.252678
MVD	1290.63	0.397241	0.13791	2.88045	0.00397113	0.252678
ZMAT3	823.635	0.399241	0.139021	2.87181	0.00408133	0.252678
SERPINA1	157.592	-2.27397	0.789202	-2.88135	0.00395973	0.252678
LYSMD3	886.535	-0.425359	0.148293	-2.86836	0.00412602	0.253633
DHX33	2803.53	-0.223842	0.078402	-2.85505	0.00430294	0.253638
TBXAS1	305.797	0.438243	0.152961	2.86506	0.00416928	0.253638
NBN	4028.6	-0.281609	0.098597	-2.85617	0.00428791	0.253638
APOE	344.715	-3.42441	1.19627	-2.86257	0.00420215	0.253638
ADD3	1733.39	-0.276098	0.0966072	-2.85795	0.00426391	0.253638
JAML	261.994	0.530673	0.185716	2.85745	0.00427061	0.253638
CXCR2	328.565	0.494614	0.172821	2.862	0.0042098	0.253638
HLA-DMA	76.3678	0.791248	0.276534	2.8613	0.00421905	0.253638
KRT6A	4106.05	0.378931	0.13247	2.8605	0.00422973	0.253638
TARS	11284	-0.232647	0.0816056	-2.85087	0.00435998	0.254528
DNAJB2	1032.1	0.436719	0.153255	2.84962	0.0043772	0.254528
CHUK	1666.32	-0.257891	0.0904901	-2.84994	0.0043728	0.254528
ABHD17C	58.724	-0.95273	0.334629	-2.84712	0.00441162	0.255379
PLAGL2	3190.61	-0.223028	0.0783987	-2.84479	0.00444412	0.256112
BAX	6964.51	0.30571	0.107983	2.83108	0.00463907	0.256688
CDC7	1837.3	-0.315572	0.111719	-2.8247	0.00473249	0.256688
MZF1	1035.05	0.310129	0.109583	2.83009	0.00465355	0.256688
KCTD9	2325.08	-0.270634	0.0957043	-2.82782	0.00468667	0.256688
MAN2B1	15308.1	0.196951	0.0695346	2.83242	0.00461974	0.256688
COMMD2	818.549	-0.289503	0.102438	-2.82614	0.00471132	0.256688
STIL	1947.53	-0.34548	0.121978	-2.83231	0.00462131	0.256688
SYNCRIP	6517.95	-0.227798	0.0802795	-2.83756	0.00454598	0.256688
PHIP	3471.44	-0.251861	0.0888641	-2.83423	0.00459364	0.256688
CENPU	2319.72	-0.249938	0.0880663	-2.83807	0.00453872	0.256688
PTGIR	295.042	0.456087	0.160751	2.83723	0.0045507	0.256688
MICALL2	744.157	0.432276	0.152989	2.82553	0.00472022	0.256688
CD300A	524.97	0.455415	0.160648	2.83485	0.00458469	0.256688
MT-CYB	53805.6	0.274841	0.096739	2.84106	0.00449637	0.256688
PHPT1	2227.72	0.314104	0.111693	2.81221	0.00492025	0.257372
2023-03-02	519.122	0.47403	0.168759	2.80892	0.00497082	0.257372
GNPNAT1	1016.71	-0.303744	0.108266	-2.80553	0.00502341	0.257372
PRDX5	2683.76	0.322189	0.114739	2.80801	0.00498479	0.257372
RNF6	2447.47	-0.216814	0.0770873	-2.81258	0.00491457	0.257372
NAPSB	741.495	0.543189	0.19278	2.81766	0.00483746	0.257372
KRAS	1557.05	-0.286135	0.101827	-2.81	0.00495408	0.257372
ITGA11	35.3498	1.28619	0.457764	2.80972	0.00495844	0.257372
NCOA2	667.646	-0.388018	0.138307	-2.80548	0.00502422	0.257372
SLC2A6	342.596	0.545589	0.19384	2.81463	0.00488329	0.257372
PXK	4075.13	-0.199443	0.0709767	-2.80997	0.00495457	0.257372
MAML3	171.603	0.682328	0.242117	2.81817	0.00482978	0.257372
STK39	195.482	-0.568019	0.201558	-2.81814	0.00483027	0.257372
AC004076.5	36.3467	-1.16732	0.415505	-2.8094	0.00496345	0.257372
ZFY	643.847	-0.383102	0.137284	-2.79057	0.00526151	0.262745
NFATC3	1700.04	-0.278218	0.0994922	-2.79638	0.00516786	0.262745
ABHD17B	1935.7	-0.226204	0.0811109	-2.78883	0.00528996	0.262745
CBLB	309.644	-0.404831	0.144846	-2.79492	0.00519133	0.262745
PGPEP1	2013.13	0.242284	0.0868389	2.79004	0.00527021	0.262745
RMND5A	4286.66	-0.215499	0.0772757	-2.7887	0.00529194	0.262745
CEBPG	4601	-0.204596	0.0733097	-2.79084	0.00525715	0.262745
NEAT1	7346.27	0.240752	0.0861281	2.79527	0.00518559	0.262745
CHEK1	2399.17	-0.286105	0.102858	-2.78155	0.00541008	0.267581
PICALM	2737.71	-0.219761	0.0791542	-2.77637	0.00549704	0.267778
ARHGAP4	12684.6	0.18244	0.065706	2.77661	0.00549291	0.267778
NAF1	717.53	-0.319457	0.114921	-2.77979	0.00543942	0.267778
RP11-234A1.1	757.597	0.334954	0.120549	2.77856	0.00545998	0.267778
CD44	5998.92	0.242798	0.0875361	2.77369	0.00554238	0.268972
ADSS	2717.27	-0.25401	0.0916466	-2.77163	0.00557768	0.269671
TPD52	2032.55	-0.278896	0.100771	-2.76762	0.00564679	0.270983
SCAMP4	2093.87	0.284554	0.102794	2.76819	0.00563684	0.270983
HBS1L	2222.47	-0.217886	0.0788556	-2.7631	0.00572546	0.27124
MFSD3	2249.85	0.345063	0.124861	2.76358	0.00571702	0.27124
ODF3B	685.357	0.811841	0.29388	2.76249	0.00573618	0.27124
COL27A1	1475.54	0.236704	0.0856722	2.76291	0.00572887	0.27124
SNRPD1	3891.62	-0.218228	0.0790739	-2.7598	0.0057837	0.271497
PCYT2	2110.34	0.300641	0.108901	2.76067	0.00576825	0.271497
RGS3	49.8814	0.99406	0.360718	2.75578	0.00585519	0.272962
WHSC1L1	5650.59	-0.185305	0.0672448	-2.75567	0.0058572	0.272962
MEX3C	1964.28	-0.251571	0.0913335	-2.75443	0.00587949	0.273015
STXBP3	1942.67	-0.200447	0.0728612	-2.75107	0.00594003	0.274734
DEF8	1040.75	0.283233	0.103035	2.74891	0.00597937	0.274734
ATP6V0D1	3495.88	0.288288	0.105037	2.74462	0.00605811	0.274734
CES3	529.43	0.329277	0.119912	2.746	0.00603269	0.274734
NET1	1988.03	-0.324763	0.118264	-2.74609	0.00603109	0.274734
ZBTB33	2954.73	-0.24331	0.0886629	-2.74422	0.00606547	0.274734
MAK16	1877.12	-0.219849	0.0800556	-2.7462	0.00602891	0.274734
FANCL	675.955	-0.353896	0.129167	-2.73984	0.00614687	0.275939
SLC43A2	541.188	0.504698	0.18424	2.73934	0.0061562	0.275939
NIF3L1	982.883	-0.324131	0.118315	-2.73956	0.00615213	0.275939
RHBDF2	831.418	0.328774	0.120144	2.73649	0.00620979	0.277378
SNRNP70	20370.6	0.234414	0.0857258	2.73447	0.00624809	0.278044
ATP6V0E1	3070.63	0.245851	0.089994	2.73186	0.00629779	0.278044
TMC8	1856.4	0.289035	0.105898	2.72938	0.00634545	0.278044
NUDT14	752.306	0.453594	0.166137	2.73024	0.00632874	0.278044
GM2A	2092.28	0.296784	0.108694	2.73047	0.00632447	0.278044
C5orf51	1803.28	-0.285571	0.104646	-2.72893	0.00635395	0.278044
MCM6	11590.7	-0.223835	0.0822243	-2.72225	0.006484	0.280426
DHRS2	37.9257	-3.40935	1.2567	-2.71293	0.00666904	0.280426
HNRNPR	6072.61	-0.247014	0.090648	-2.72498	0.00643054	0.280426
YARS	7372.76	-0.225678	0.0831109	-2.71539	0.00661983	0.280426
UBXN11	733.63	0.303508	0.111576	2.72019	0.00652446	0.280426
PDIK1L	585.426	-0.33615	0.123689	-2.7177	0.00657381	0.280426
PSMD12	3998.07	-0.200656	0.073793	-2.71918	0.00654442	0.280426
SSPO	31.1223	1.49355	0.549905	2.71601	0.00660736	0.280426
OXLD1	832.688	0.292804	0.107847	2.715	0.00662765	0.280426
TMSB4X	39644.6	0.35428	0.130384	2.71721	0.00658348	0.280426
LBH	44.3706	2.9948	1.10095	2.7202	0.00652427	0.280426
C17orf89	1470.33	0.246477	0.0908202	2.7139	0.00664958	0.280426
DPM3	498.751	0.386291	0.142678	2.70744	0.0067805	0.283713
LAMP1	6200.27	0.205125	0.0758081	2.70584	0.00681317	0.283713
MT-ATP6	73041.2	0.259109	0.0957261	2.70677	0.00679411	0.283713
EDRF1	708.88	-0.296155	0.109565	-2.70299	0.00687179	0.284399
SDC1	276.329	0.573749	0.212272	2.7029	0.00687369	0.284399
CD70	267.287	0.47419	0.17564	2.69978	0.00693847	0.284412
ILF3	28923	-0.190891	0.0707002	-2.70001	0.00693375	0.284412
DENND4A	2970.79	-0.245395	0.090897	-2.6997	0.00694011	0.284412
SERP1	6354.8	-0.171527	0.0636208	-2.69608	0.00701599	0.285708
ZNF846	52.6384	0.881516	0.326929	2.69635	0.00701036	0.285708
GCLM	2125.54	-0.210807	0.0784256	-2.68798	0.0071885	0.286408
RPS6KA2	120.98	-0.597678	0.222297	-2.68865	0.00717418	0.286408
METTL4	523.004	-0.386012	0.143512	-2.68975	0.00715055	0.286408
PDS5A	11225	-0.204095	0.0758089	-2.69223	0.00709766	0.286408
TCTA	535.797	0.375551	0.139668	2.68888	0.00716917	0.286408
PLBD2	1981.69	0.32347	0.120252	2.68994	0.00714647	0.286408
IL7R	601.654	0.81109	0.301297	2.692	0.00710256	0.286408
ALDH4A1	1429.07	0.26043	0.0969756	2.68553	0.00724155	0.287634
PEX11G	57.0764	0.832575	0.310567	2.68083	0.00734408	0.28816
ZNF92	855.314	-0.353085	0.131706	-2.68087	0.00734319	0.28816
CDC25A	2783.66	-0.237119	0.088392	-2.68258	0.00730565	0.28816
FANCA	3015.11	-0.22271	0.0830217	-2.68255	0.00730631	0.28816
NUP153	4525.87	-0.255835	0.0955364	-2.67787	0.0074091	0.288955
CMPK2	197.958	0.598546	0.223482	2.67828	0.00740017	0.288955
PLXNB2	9716.92	0.253373	0.0946699	2.67639	0.0074421	0.289368
RB1CC1	2917.07	-0.292051	0.109487	-2.66746	0.00764278	0.289433
CDIPT	1625.92	0.296109	0.111013	2.66733	0.00764557	0.289433
DHX15	8932.87	-0.208459	0.07799	-2.6729	0.00751998	0.289433
UBA2	11626.7	-0.169743	0.0636101	-2.66848	0.00761946	0.289433
MDM2	3694.13	0.314641	0.117824	2.67043	0.00757533	0.289433
AP1AR	644.864	-0.30553	0.11442	-2.67026	0.00757926	0.289433
TAF4B	678.457	-0.37065	0.138892	-2.66861	0.00761657	0.289433
BDP1	879.561	-0.435595	0.163225	-2.66867	0.00761527	0.289433
ZNF146	8335.77	-0.192795	0.0721018	-2.67393	0.00749681	0.289433
ZBTB46	160.73	0.649207	0.243611	2.66493	0.00770038	0.290656
MNAT1	807.536	-0.257281	0.0968863	-2.65549	0.00791926	0.292415
CRYBG3	438.309	-0.454075	0.171123	-2.6535	0.0079661	0.292415
NUP188	5454.73	-0.198922	0.0751965	-2.64537	0.00816023	0.292415
GINS1	2441.14	-0.286802	0.108539	-2.64238	0.00823255	0.292415
ZNHIT1	2827.49	0.303087	0.114547	2.64595	0.00814609	0.292415
NUP88	2338.14	-0.21945	0.0829448	-2.64573	0.00815144	0.292415
TNS2	153.779	0.545522	0.205724	2.65171	0.00800853	0.292415
GADD45A	695.737	0.43992	0.166567	2.6411	0.00826377	0.292415
SLC38A2	4979.4	-0.339439	0.128169	-2.64837	0.00808805	0.292415
PKIB	552.732	0.539696	0.203084	2.6575	0.0078722	0.292415
EPRS	8269.36	-0.273743	0.103236	-2.65161	0.00801084	0.292415
NARS2	1426.15	-0.237721	0.0899423	-2.64303	0.00821668	0.292415
RABL2A	405.802	0.345863	0.130362	2.65311	0.0079755	0.292415
BATF	529.498	0.372122	0.140793	2.64304	0.00821657	0.292415
FAAP20	1229.82	0.35123	0.132731	2.64619	0.00814047	0.292415
AQP3	799.332	0.31877	0.120597	2.64327	0.00821102	0.292415
EVPL	95.9511	-0.822083	0.308996	-2.6605	0.00780259	0.292415
CUEDC1	54.8055	0.864621	0.32687	2.64515	0.00816546	0.292415
TXNRD2	1297.6	0.261847	0.0988259	2.64958	0.00805924	0.292415
CD300LF	1541.54	0.294115	0.111007	2.64952	0.00806059	0.292415
TMEM231	54.9794	1.01967	0.384904	2.64915	0.00806943	0.292415
PVT1	813.802	0.265097	0.100045	2.64979	0.0080541	0.292415
SOCS7	400.849	-0.416783	0.157817	-2.64093	0.008268	0.292415
AHSG	81.5758	-7.54893	2.86136	-2.63823	0.00833404	0.293145
SSRP1	13315	-0.146751	0.0556063	-2.63912	0.00831222	0.293145
CYBA	19917.9	0.27559	0.104809	2.62944	0.00855246	0.294009
VRK1	3114.74	-0.203162	0.0771441	-2.63353	0.00845018	0.294009
GLA	2224.76	0.199965	0.0760866	2.62813	0.00858568	0.294009
CLDN15	1168.58	0.286776	0.109093	2.62872	0.00857069	0.294009
MSH6	4012.59	-0.213691	0.0813378	-2.6272	0.00860915	0.294009
TUBGCP3	3003.75	-0.193945	0.0738115	-2.62757	0.00859977	0.294009
ORC3	932.161	-0.308808	0.117293	-2.63278	0.0084688	0.294009
ADK	3426.73	-0.193339	0.07344	-2.63262	0.00847296	0.294009
RRM1	6433.14	-0.255609	0.0970016	-2.6351	0.00841115	0.294009
PIDD1	2322.72	0.264533	0.100633	2.6287	0.00857127	0.294009
RP4-800G7.2	149.108	0.550683	0.209022	2.63456	0.00842453	0.294009
LIN54	1508.12	-0.339218	0.129319	-2.62311	0.00871321	0.296778
FEM1C	733.804	-0.36173	0.137969	-2.62183	0.00874596	0.29711
GNPTG	1667.46	0.329888	0.126133	2.6154	0.0089123	0.300634
DCUN1D4	1244.55	-0.273271	0.104497	-2.61512	0.00891957	0.300634
ADAM15	2927.87	0.238733	0.0912362	2.61665	0.00887975	0.300634
CALCOCO1	797.814	0.349382	0.133884	2.60959	0.00906495	0.30225
GEMIN5	1637.99	-0.25707	0.0986811	-2.60506	0.00918592	0.30225
CRNKL1	1407.73	-0.224273	0.0858598	-2.61208	0.00899929	0.30225
BLOC1S6	2373.71	-0.201923	0.0773491	-2.61055	0.0090398	0.30225
ALDH9A1	2069.73	-0.211699	0.0812446	-2.6057	0.00916878	0.30225
RAD17	786.968	-0.286105	0.109851	-2.60447	0.00920165	0.30225
SUSD3	468.071	0.414066	0.158663	2.60972	0.00906169	0.30225
NBEAL2	4522.3	0.226836	0.0870911	2.60458	0.00919873	0.30225
RAB8A	3554.69	-0.17614	0.0675775	-2.60649	0.00914763	0.30225
MIB2	1812.16	0.296202	0.113686	2.60544	0.00917555	0.30225
PJA2	4569.61	-0.222721	0.0855682	-2.60285	0.00924527	0.302912
TIPIN	957.47	-0.247945	0.095419	-2.59849	0.0093635	0.306009
UHRF1	12293.5	-0.209558	0.0807123	-2.59635	0.00942191	0.30714
WDCP	668.219	-0.311557	0.120084	-2.59451	0.0094727	0.307727
DLEU2	713.244	-0.421096	0.162337	-2.59397	0.00948761	0.307727
ATRN	6042.59	0.217404	0.0839473	2.58977	0.00960394	0.31072
NF1	2108.43	-0.261162	0.100961	-2.58677	0.00968815	0.312661
MMP24-AS1	2146.46	0.3313	0.128237	2.5835	0.00978026	0.314846
BTG1	875.744	-0.259197	0.100388	-2.58196	0.00982415	0.315472
AP2B1	6595.53	-0.162225	0.0629623	-2.57654	0.0099794	0.316306
NPDC1	1091.5	0.358807	0.139125	2.57902	0.00990804	0.316306
RFC3	2174.1	-0.264957	0.102775	-2.57802	0.00993672	0.316306
UCHL1	72.1195	1.25993	0.488611	2.57859	0.00992052	0.316306
EFCAB2	368.087	-0.562448	0.218348	-2.57593	0.00999712	0.316306
RNF139-AS1	56.9933	0.850452	0.329948	2.57753	0.00995085	0.316306
SUGP2	8297.31	0.194885	0.0758078	2.57078	0.010147	0.317647
ACADVL	21211.2	0.252655	0.0982134	2.57251	0.0100965	0.317647
MBD4	1401.85	-0.274002	0.106605	-2.57025	0.0101626	0.317647
PCED1A	694.481	0.393851	0.153141	2.57182	0.0101165	0.317647
TP53INP1	265.301	0.499066	0.194131	2.57077	0.0101474	0.317647
SNX21	74.3598	0.773716	0.301281	2.56809	0.010226	0.318155
FKBP11	515.581	0.451166	0.175743	2.56719	0.0102527	0.318155
MT-RNR1	24310.9	0.295361	0.115026	2.56778	0.0102351	0.318155
NUP160	3319.37	-0.284954	0.111036	-2.56633	0.010278	0.318173
TIA1	3316.81	-0.246384	0.0961037	-2.56373	0.0103553	0.31834
TMPO	10608.8	-0.334892	0.130546	-2.56532	0.0103082	0.31834
DCAF13	3771.27	-0.211061	0.0823279	-2.56367	0.0103573	0.31834
UTP23	1918.82	-0.217437	0.0849338	-2.56008	0.0104648	0.320118
LSM14A	6882.65	-0.156314	0.0610465	-2.56057	0.01045	0.320118
MKRN2	1854.06	-0.197652	0.0779435	-2.53583	0.011218	0.322479
CDV3	7417.66	-0.195471	0.0770771	-2.53605	0.0112111	0.322479
APOH	67.0636	-5.83723	2.29759	-2.54059	0.0110666	0.322479
TAX1BP1	4350.6	-0.158234	0.0620279	-2.55102	0.0107408	0.322479
CHCHD3	4281.52	-0.18182	0.071238	-2.55229	0.0107016	0.322479
PTK7	37.0802	-1.42857	0.562486	-2.53975	0.0110933	0.322479
COQ6	160.362	0.516422	0.202764	2.54691	0.0108683	0.322479
HOXB3	150.107	0.506932	0.198829	2.54958	0.0107852	0.322479
MXD4	2063.75	0.373603	0.147275	2.53677	0.011188	0.322479
FGL2	235.084	0.767204	0.302515	2.53608	0.01121	0.322479
ATF4	11273.6	-0.202857	0.0794508	-2.55324	0.0106726	0.322479
OS9	6468.42	0.226515	0.0891118	2.54191	0.0110247	0.322479
HUS1	639.365	-0.265569	0.104375	-2.54438	0.0109472	0.322479
ADAMTS14	246.152	0.461386	0.181431	2.54304	0.0109892	0.322479
TCF12	3878.51	-0.220394	0.0865871	-2.54535	0.0109169	0.322479
KLHL3	42.1115	0.987488	0.388703	2.54047	0.0110705	0.322479
MSRB2	303.503	0.389485	0.15298	2.54598	0.010897	0.322479
LTBP3	803.422	0.382149	0.150135	2.54537	0.0109162	0.322479
SIGLEC7	160.744	0.74324	0.291147	2.5528	0.0106862	0.322479
KNDC1	60.6647	0.787872	0.308242	2.55602	0.0105878	0.322479
ORAI3	443.423	0.361232	0.1419	2.54568	0.0109064	0.322479
FAM91A1	4392.75	-0.24979	0.0985326	-2.5351	0.0112414	0.322479
CIITA	287.3	0.524053	0.206124	2.54242	0.0110088	0.322479
MT-ND4	119308	0.233358	0.0914971	2.55044	0.0107586	0.322479
HLA-DRA	314.89	1.23297	0.48304	2.55252	0.0106947	0.322479
MTND2P28	447.93	0.350006	0.137437	2.54665	0.0108761	0.322479
AC018755.16	37.2733	1.02052	0.40221	2.53729	0.0111714	0.322479
MIR223	1814.39	0.326721	0.128476	2.54305	0.0109888	0.322479
TDP2	1915.53	-0.216001	0.0852323	-2.53426	0.0112684	0.322537
YBEY	491.125	0.303576	0.119892	2.53207	0.0113393	0.323846
PDS5B	3281.58	-0.208689	0.0824865	-2.52998	0.0114069	0.324343
SCRN2	661.541	0.283772	0.112133	2.53068	0.0113841	0.324343
COG3	1000.93	-0.278211	0.110155	-2.52563	0.0115492	0.327666
PRKCQ	581.592	-0.31064	0.123153	-2.52239	0.011656	0.32925
RAD21	13858.5	-0.325236	0.12893	-2.52259	0.0116496	0.32925
MXRA8	1226.06	0.278715	0.11054	2.52141	0.0116886	0.329451
SCMH1	1700.06	-0.201816	0.0801061	-2.51935	0.0117571	0.330194
GSN	3812.88	0.294026	0.11672	2.51908	0.0117662	0.330194
PARD6A	250.74	0.4868	0.193719	2.51292	0.0119738	0.330777
RAP2A	1015	-0.304962	0.121396	-2.51212	0.0120009	0.330777
MFSD13A	325.179	0.376212	0.149788	2.51163	0.0120175	0.330777
CSNK1G3	779.441	-0.278461	0.110861	-2.5118	0.0120116	0.330777
ENAH	84.2946	0.613551	0.244203	2.51246	0.0119891	0.330777
SAAL1	1252.69	-0.276676	0.10998	-2.51568	0.0118802	0.330777
PRELID2	44.9753	-0.916647	0.364358	-2.51578	0.0118768	0.330777
MT-ATP8	6892.99	0.249547	0.0992934	2.51323	0.0119631	0.330777
AC144530.1	258.383	0.403483	0.160324	2.51667	0.011847	0.330777
DPEP2	155.187	0.478856	0.190747	2.51043	0.0120585	0.331199
TNIP3	32.2167	1.01699	0.407066	2.49835	0.0124774	0.33267
FYB	240.313	0.472468	0.188713	2.50362	0.0122929	0.33267
SMC4	11788.4	-0.259856	0.103898	-2.50107	0.0123818	0.33267
TRERF1	1535.14	-0.243472	0.0972541	-2.50346	0.0122986	0.33267
TMEM175	995.028	0.303539	0.121335	2.50166	0.0123611	0.33267
FOXA1	90.0378	-0.6823	0.27224	-2.50625	0.012202	0.33267
BST2	7987.33	0.240697	0.0963042	2.49934	0.0124425	0.33267
CTDSPL2	4173.26	-0.261954	0.104849	-2.4984	0.0124756	0.33267
PBXIP1	1403.12	0.28145	0.112715	2.49701	0.0125244	0.33267
CXCL1	33.2731	-4.08973	1.63562	-2.50041	0.0124049	0.33267
NIPBL	4356.4	-0.2741	0.109718	-2.49821	0.012482	0.33267
RNASE6	366.681	0.490328	0.195847	2.50363	0.0122926	0.33267
RASGRP4	101.771	0.644936	0.257956	2.50018	0.0124129	0.33267
TNKS	784.486	-0.352457	0.140716	-2.50474	0.0122541	0.33267
IARS	10990	-0.197165	0.0789448	-2.4975	0.0125072	0.33267
ARL2	518.277	0.352402	0.140699	2.50466	0.0122569	0.33267
IP6K2	2075.25	0.221229	0.0886329	2.49602	0.0125596	0.332921
MYB	13118.6	-0.198999	0.0797639	-2.49485	0.0126012	0.333338
NLRP1	685.936	0.378478	0.151749	2.49411	0.0126275	0.333351
ZNF385A	3437.46	0.377172	0.151324	2.49247	0.0126857	0.333865
SPATS2L	587.557	-0.361571	0.145086	-2.49211	0.0126987	0.333865
MMADHC	2509.19	-0.163613	0.0656887	-2.49073	0.0127481	0.334481
C11orf21	1553.73	0.271463	0.109033	2.48973	0.012784	0.334745
LINC00996	803.141	0.424893	0.170764	2.48819	0.0128395	0.335516
ANKRD27	6948.03	-0.142166	0.0571603	-2.48715	0.0128773	0.335824
ATP6AP1	4344.91	0.251424	0.101266	2.48281	0.0130351	0.336662
LGALS1	17340.1	0.328409	0.132378	2.48085	0.0131069	0.336662
EIF4G2	31957.9	-0.204115	0.0824833	-2.47462	0.0133377	0.336662
RAB5B	2491.41	0.198929	0.0802801	2.47794	0.0132145	0.336662
PNO1	1283.51	-0.214661	0.0867216	-2.47529	0.0133128	0.336662
CPEB2	1807.95	-0.254694	0.102902	-2.47511	0.0133195	0.336662
RHOC	364.796	0.543029	0.219009	2.47948	0.0131574	0.336662
USF1	2678.52	0.237872	0.0959104	2.48015	0.0131326	0.336662
PCYT1A	1927.97	0.213745	0.0863837	2.47437	0.0133472	0.336662
TMEM129	898.999	0.289345	0.116837	2.47649	0.013268	0.336662
SSH3	1695.86	0.251609	0.10145	2.48014	0.0131331	0.336662
RCC1	6365.78	-0.207696	0.0836866	-2.48183	0.013071	0.336662
CLDN7	38.0581	0.94383	0.381121	2.47646	0.0132694	0.336662
GSTM2	33.5234	1.09995	0.444565	2.47422	0.0133528	0.336662
RP5-890O3.9	65.673	0.718232	0.289636	2.47977	0.0131467	0.336662
C8orf58	201.823	0.483645	0.194837	2.48231	0.0130533	0.336662
HERC2P2	4196.28	0.184093	0.0741129	2.48396	0.012993	0.336662
STAT3	2619.09	0.181669	0.0734703	2.47268	0.0134102	0.337452
ETS2	4124.22	-0.279766	0.113301	-2.46922	0.0135406	0.34007
DNAH1	509.247	0.373774	0.151483	2.46743	0.0136086	0.341115
GCFC2	436.448	-0.384707	0.156289	-2.4615	0.0138356	0.341475
TSPAN32	894.58	0.292095	0.118623	2.46239	0.0138016	0.341475
RIF1	3816.49	-0.287604	0.116802	-2.46232	0.0138041	0.341475
RAD54L	1051.29	-0.255966	0.103886	-2.46391	0.0137431	0.341475
ISCA1	1039.52	-0.264054	0.107302	-2.46084	0.0138611	0.341475
ZBTB7B	2367.22	0.226377	0.0919243	2.46265	0.0137914	0.341475
CLASP2	3289.76	-0.232836	0.0944732	-2.46457	0.0137177	0.341475
PDP2	798.26	-0.405567	0.164499	-2.46547	0.0136834	0.341475
RP11-12M9.3	439.345	0.288681	0.117262	2.46185	0.0138221	0.341475
RNASET2	3702.69	0.177442	0.0721265	2.46015	0.0138879	0.341483
MCM2	9336.38	-0.171995	0.0699489	-2.45886	0.0139377	0.341851
MFSD1	6406.7	0.172356	0.0701418	2.45726	0.0140002	0.341851
ONECUT2	1895.95	-0.396493	0.16136	-2.45719	0.0140028	0.341851
IGFBP1	32.6442	-6.40526	2.6069	-2.45704	0.0140088	0.341851
DNA2	1215.12	-0.26253	0.106894	-2.45598	0.0140501	0.342212
LRRC40	1032	-0.378813	0.154293	-2.45516	0.0140823	0.34235
NCOA1	762.594	-0.265894	0.108567	-2.44912	0.0143206	0.342482
CDIP1	349.022	0.379118	0.154807	2.44897	0.0143265	0.342482
ZNF300	38.5796	1.10565	0.450998	2.45156	0.014224	0.342482
HAUS6	2908.72	-0.237054	0.0967181	-2.45098	0.0142468	0.342482
NAXE	4295.05	0.249733	0.101869	2.45151	0.0142258	0.342482
LRR1	878.688	-0.258362	0.105416	-2.45089	0.0142505	0.342482
ZNF507	1607.19	-0.299818	0.122366	-2.45017	0.0142788	0.342482
ATAD5	1181.84	-0.334758	0.136406	-2.45413	0.0141228	0.342482
DCP1A	1111.74	-0.246328	0.100518	-2.45059	0.0142624	0.342482
MBNL1	16322.3	-0.224475	0.091834	-2.44435	0.0145112	0.346017
CRYL1	279.934	0.453645	0.185621	2.44394	0.014528	0.346017
CALU	3776.82	-0.185064	0.0758202	-2.44083	0.0146536	0.346452
TMEM8A	3419.53	0.231434	0.0947569	2.4424	0.01459	0.346452
SEC24D	1526.17	-0.344377	0.141083	-2.44095	0.0146486	0.346452
FAAP100	3182.98	0.217227	0.0889824	2.44123	0.0146372	0.346452
KLK7	89.2077	0.882069	0.361723	2.43852	0.0147474	0.346765
SATB1	12678.3	-0.153883	0.0630743	-2.43971	0.014699	0.346765
MAFIP	73.043	0.646902	0.265242	2.43892	0.0147314	0.346765
ATPIF1	2165.3	0.245525	0.100857	2.43438	0.0149172	0.350119
DSN1	1490.58	-0.197969	0.0814064	-2.43186	0.0150217	0.35066
GRIP1	394.73	0.356425	0.146557	2.43199	0.0150161	0.35066
CYBB	39.0032	-5.59998	2.30197	-2.43269	0.014987	0.35066
NUP35	682.174	-0.287865	0.118437	-2.43053	0.0150768	0.351312
ZFYVE28	206.314	0.549068	0.225988	2.42963	0.0151142	0.351548
CD300C	871.396	0.387888	0.159727	2.42844	0.0151641	0.352074
DPM1	1756.86	-0.184319	0.0759698	-2.42622	0.0152571	0.352925
CNN2	11454.9	0.185195	0.0766918	2.4148	0.0157439	0.352925
C5orf22	2301.13	-0.203219	0.0840354	-2.41825	0.0155954	0.352925
ZW10	1027.57	-0.237813	0.0985945	-2.41203	0.0158638	0.352925
ARFGAP1	3777.63	0.219489	0.0910085	2.41174	0.0158765	0.352925
MCM4	29421.1	-0.170784	0.0708046	-2.41205	0.0158633	0.352925
RAD23B	7521.55	-0.154769	0.0639467	-2.42028	0.0155087	0.352925
UBQLN1	6456.81	-0.159816	0.0661682	-2.4153	0.0157222	0.352925
ABCB10	9094.31	-0.35725	0.147945	-2.41475	0.015746	0.352925
FAM129A	383.428	-0.570429	0.236306	-2.41394	0.015781	0.352925
PPM1B	702.259	-0.315136	0.130228	-2.41989	0.0155252	0.352925
USP8	1880.61	-0.208963	0.08624	-2.42304	0.0153912	0.352925
TARBP2	1149.81	0.228445	0.0943302	2.42176	0.0154454	0.352925
MBIP	668.72	-0.278953	0.115312	-2.41911	0.0155586	0.352925
TIAL1	4624.81	-0.158566	0.0655737	-2.41813	0.0156005	0.352925
CWC22	1684.49	-0.236766	0.0980665	-2.41434	0.0157636	0.352925
RELL2	1103.69	0.281954	0.116927	2.41136	0.0158933	0.352925
PDP1	1304.33	-0.356109	0.14719	-2.41938	0.0155472	0.352925
WEE1	1983.09	-0.247568	0.102268	-2.42078	0.0154872	0.352925
BMP1	1909.72	0.196259	0.0812607	2.41518	0.0157276	0.352925
RNF181	1188.71	0.230136	0.0953492	2.41361	0.0157954	0.352925
RRM2	13450.4	-0.243279	0.100814	-2.41314	0.0158158	0.352925
ZNF395	2109.5	-0.296721	0.123066	-2.41107	0.0159057	0.352925
LAGE3	1935.14	0.243647	0.101028	2.41168	0.0158794	0.352925
NRAS	3407.73	-0.226969	0.0941414	-2.41094	0.0159115	0.352925
ZBED5	1226.14	-0.249081	0.103157	-2.41459	0.0157531	0.352925
FSTL3	423.418	0.332868	0.138123	2.40994	0.0159549	0.35328
RANBP9	3509.43	-0.186419	0.0775148	-2.40494	0.016175	0.353428
ITGB5	656.999	0.472787	0.1966	2.40482	0.0161806	0.353428
RAD1	2339.85	-0.218635	0.0908883	-2.40553	0.016149	0.353428
KRBA1	291.492	0.393234	0.163289	2.40822	0.0160306	0.353428
DPH6	270.065	-0.366346	0.152214	-2.40678	0.0160937	0.353428
MIGA1	394.751	-0.347454	0.144248	-2.40873	0.016008	0.353428
TRAPPC6B	243.412	-0.475167	0.197433	-2.40673	0.0160963	0.353428
NAT6	288.476	0.434897	0.180714	2.40654	0.0161045	0.353428
POMT1	783.888	0.290253	0.120833	2.4021	0.0163012	0.354727
TERF1	1457.02	-0.215089	0.0895559	-2.40173	0.0163177	0.354727
ZFPM1	541.222	0.392068	0.163251	2.40162	0.0163225	0.354727
NBPF20	68.8706	0.786683	0.327775	2.40007	0.0163918	0.355037
BCL2	7842.06	-0.237195	0.0988059	-2.40062	0.0163675	0.355037
SMPD3	383.421	0.389192	0.162334	2.39748	0.0165085	0.355788
MAPK8	988.047	-0.270579	0.112903	-2.39656	0.0165496	0.355788
STK11	4797.45	0.198696	0.0829326	2.39587	0.0165808	0.355788
TMUB2	1233.05	0.233682	0.0974551	2.39784	0.0164921	0.355788
NMD3	2681.61	-0.245841	0.102602	-2.39607	0.0165721	0.355788
UBA52	38949.6	0.232221	0.0969355	2.39563	0.0165919	0.355788
BRD7	3517.59	-0.169212	0.0706697	-2.3944	0.0166476	0.35639
DBNDD1	396.421	0.443692	0.185397	2.3932	0.0167019	0.356963
HKR1	1559.36	0.224527	0.0939037	2.39103	0.0168012	0.35849
SUZ12	5380.1	-0.23735	0.0993073	-2.39006	0.0168456	0.358844
MALT1	616.988	-0.293715	0.123015	-2.38763	0.0169576	0.360042
AQP11	43.3955	-0.902218	0.377873	-2.38763	0.0169576	0.360042
HNRNPL	10234.9	-0.163015	0.0683154	-2.38621	0.0170229	0.360243
NMB	389.753	0.329652	0.138126	2.38661	0.0170045	0.360243
CUL5	1717.21	-0.275453	0.115485	-2.38518	0.017071	0.36067
NFYB	1112.91	-0.295568	0.124158	-2.38058	0.0172856	0.362106
2023-03-07	7566.45	-0.230552	0.0968553	-2.38037	0.0172952	0.362106
PAQR3	506.436	-0.335276	0.140699	-2.38293	0.0171755	0.362106
ABHD18	1012.16	-0.261979	0.11007	-2.38011	0.0173073	0.362106
C6orf106	2755.61	-0.168243	0.0706256	-2.38218	0.0172106	0.362106
RAD54B	252.267	-0.412096	0.173126	-2.38033	0.017297	0.362106
MVP	2104.26	0.342252	0.144389	2.37034	0.0177717	0.362453
ARFGEF1	3065.49	-0.249259	0.105083	-2.37202	0.017691	0.362453
FAM126A	1220.03	-0.237713	0.100169	-2.37311	0.0176388	0.362453
POLM	999.832	0.250426	0.105389	2.3762	0.0174919	0.362453
TMTC4	1091.32	-0.233253	0.0983223	-2.37233	0.0176764	0.362453
PTGER2	31.1629	-1.22302	0.515188	-2.37394	0.0175995	0.362453
XPO4	2585.78	-0.260801	0.110028	-2.37031	0.0177731	0.362453
CCDC65	96.4239	0.659087	0.277243	2.37729	0.0174402	0.362453
DOK3	1546.91	0.28856	0.121707	2.37094	0.0177428	0.362453
GBAP1	170.723	0.53378	0.224446	2.37821	0.0173968	0.362453
ARL5A	1635.66	-0.283747	0.119616	-2.37215	0.0176849	0.362453
INSR	2528.27	-0.275541	0.115907	-2.37726	0.0174417	0.362453
ALDH1A3	212.041	0.528538	0.222774	2.37253	0.0176669	0.362453
CCDC189	404.38	0.354892	0.149169	2.37913	0.0173533	0.362453
TMSB4XP4	60.8252	0.850297	0.358314	2.37305	0.0176418	0.362453
TMA7	528.203	0.319835	0.134663	2.37508	0.0175453	0.362453
DBF4	2079.92	-0.348969	0.147558	-2.36495	0.0180323	0.365987
KRR1	1761.5	-0.241648	0.102186	-2.36479	0.0180401	0.365987
FES	5400.2	0.318891	0.134818	2.36534	0.0180133	0.365987
NHEJ1	337.385	-0.316719	0.133954	-2.36439	0.0180598	0.365987
TMEM191A	51.1876	0.886333	0.375055	2.36321	0.0181175	0.366581
ITGA6	213.513	0.478721	0.202848	2.35999	0.0182752	0.369194
KIAA0513	145.112	0.774553	0.328505	2.35781	0.0183829	0.370788
WDR27	1035.22	0.219193	0.0929948	2.35705	0.0184207	0.370972
IBTK	1598.77	-0.265478	0.112684	-2.35596	0.018475	0.371077
MBTPS2	603.339	-0.259954	0.110581	-2.3508	0.0187331	0.371077
KDM5D	2392.66	0.242124	0.102878	2.3535	0.0185976	0.371077
LNX1	77.6512	-0.670286	0.285157	-2.35059	0.0187438	0.371077
MYBL2	10882	-0.195178	0.0830224	-2.35091	0.0187277	0.371077
ABCC1	1488.98	0.257541	0.10937	2.35477	0.0185343	0.371077
CLEC11A	39510.1	0.17427	0.0741634	2.34981	0.0187831	0.371077
TUSC2	1461.1	0.261202	0.111148	2.35003	0.0187718	0.371077
ANKRD49	518.957	-0.294981	0.125529	-2.34991	0.0187781	0.371077
CLIC4	5488.55	-0.279982	0.119168	-2.34948	0.0187996	0.371077
NCOR2	6259.83	0.165569	0.070407	2.3516	0.0186928	0.371077
ZNF37BP	722.37	-0.274977	0.116758	-2.35511	0.0185175	0.371077
ZSCAN31	168.466	0.442344	0.188193	2.35048	0.0187491	0.371077
RFXANK	2317.67	0.242524	0.103308	2.34759	0.0188953	0.372017
SENP7	514.57	-0.339479	0.144641	-2.34705	0.0189228	0.372017
TCEA1	8271.48	-0.230648	0.0982804	-2.34683	0.0189337	0.372017
FAM76B	981.775	-0.217931	0.0930291	-2.34261	0.0191495	0.375381
SERPINF1	2140.88	0.592947	0.253143	2.34234	0.0191631	0.375381
PAICS	14259.2	-0.212513	0.0907917	-2.34067	0.0192493	0.375456
ISCU	1897.02	0.223631	0.0955152	2.34131	0.0192162	0.375456
FIS1	2455.52	0.259795	0.110996	2.34057	0.0192542	0.375456
CD82	1857.33	0.29851	0.12761	2.33923	0.0193235	0.376241
GAS7	469.74	0.463869	0.198436	2.33763	0.0194064	0.376241
OCSTAMP	768.602	0.341175	0.145905	2.33834	0.0193696	0.376241
CFAP46	97.9938	0.657083	0.2811	2.33754	0.019411	0.376241
KIF2A	2525.42	-0.253877	0.108692	-2.33576	0.0195039	0.376658
ZNF570	95.2946	0.645587	0.27643	2.33545	0.01952	0.376658
ZNF124	581.552	-0.323547	0.138505	-2.336	0.0194915	0.376658
XRCC5	18792.3	-0.17638	0.075562	-2.33424	0.019583	0.376837
LRRCC1	1333.02	-0.341612	0.146354	-2.33415	0.0195877	0.376837
STX6	1674.78	0.192273	0.0824158	2.33296	0.0196502	0.376916
PRRC1	2941	-0.225287	0.0965636	-2.33304	0.0196459	0.376916
ZC3H3	1252.72	0.236457	0.101467	2.33037	0.0197866	0.377125
ZNF500	470.547	0.287202	0.123412	2.32719	0.0199552	0.377125
LIMK1	3435.91	0.287076	0.123222	2.32974	0.01982	0.377125
UHRF1BP1L	2167	-0.215805	0.0927732	-2.32616	0.0200101	0.377125
CHAC1	227.081	-0.759952	0.326779	-2.32558	0.0200409	0.377125
TRPM4	510.796	0.327719	0.140701	2.32919	0.0198492	0.377125
KDELR2	2489.63	-0.202168	0.0867986	-2.32916	0.0198504	0.377125
SSB	5826.84	-0.181211	0.0779177	-2.32567	0.0200361	0.377125
IGFBP3	126.414	0.59452	0.255615	2.32584	0.020027	0.377125
ZWILCH	1393.06	-0.275461	0.118282	-2.32885	0.019867	0.377125
MPEG1	169.915	0.486688	0.209219	2.32621	0.0200073	0.377125
MTND4P12	464.427	0.320407	0.137539	2.32957	0.0198288	0.377125
UBE2MP1	42.9795	0.884698	0.379981	2.32827	0.0198977	0.377125
RP5-1180D12.1	512.266	-0.290452	0.124925	-2.32501	0.0200715	0.377152
RPL23AP82	291.339	0.422159	0.181693	2.32347	0.0201539	0.378149
NFXL1	299.066	-0.347926	0.149811	-2.32242	0.0202101	0.378653
AP4E1	1431.97	-0.233811	0.100714	-2.32154	0.0202575	0.378992
PI4K2B	1289.19	-0.265398	0.114578	-2.31631	0.0205412	0.379443
DTNBP1	398.412	-0.339258	0.146791	-2.31117	0.0208235	0.379443
PPP2R5A	2231.76	-0.168756	0.0729943	-2.31191	0.0207829	0.379443
IPO11	1322.87	-0.363251	0.157192	-2.31087	0.0208401	0.379443
FKBP5	5137.86	-0.24656	0.106595	-2.31305	0.0207197	0.379443
RNF141	766.029	-0.312384	0.134898	-2.31571	0.0205741	0.379443
VEGFA	3464.97	-0.262431	0.113434	-2.31351	0.0206946	0.379443
TTC21B	762.767	-0.241912	0.10454	-2.31405	0.0206648	0.379443
TNFSF9	1058.28	0.288637	0.124447	2.31934	0.0203763	0.379443
IFI6	222.951	0.740772	0.319963	2.31518	0.020603	0.379443
FOPNL	1117.53	-0.250562	0.108257	-2.31451	0.0206398	0.379443
GNRH1	53.6627	0.934123	0.403433	2.31544	0.0205891	0.379443
PRKCB	2040.03	-0.197558	0.0852401	-2.31767	0.0204675	0.379443
SGK494	444.463	0.281957	0.12201	2.31092	0.020837	0.379443
JAG2	335.643	0.621273	0.268836	2.31098	0.0208342	0.379443
METTL7A	544.017	0.439238	0.189579	2.31691	0.0205085	0.379443
ZNF75D	435.419	-0.356377	0.154095	-2.31271	0.0207384	0.379443
MT-ND1	79094	0.299433	0.129475	2.31266	0.0207414	0.379443
C4orf46	1099.45	-0.264144	0.114304	-2.31088	0.0208396	0.379443
MT-CO2	84695.7	0.189404	0.0819956	2.30993	0.020892	0.379852
PGM3	671.461	-0.33611	0.145682	-2.30716	0.021046	0.379867
RELB	571.981	0.399265	0.17298	2.30815	0.0209906	0.379867
ORMDL2	385.647	0.370925	0.160732	2.30772	0.0210145	0.379867
LRP4	31.0251	-1.47415	0.638569	-2.30852	0.0209703	0.379867
DSCC1	2126.35	-0.238823	0.103467	-2.30821	0.0209877	0.379867
PML	1889.94	0.198586	0.0860893	2.30674	0.0210694	0.379867
GAPDHP63	69.1442	-0.64882	0.281383	-2.30582	0.0211205	0.380258
TXNL1	3073.02	-0.165505	0.0719421	-2.30053	0.0214181	0.38136
SLC39A14	4668.26	-0.198961	0.0863722	-2.30353	0.021249	0.38136
RFK	879.789	-0.229323	0.0996475	-2.30134	0.0213724	0.38136
ARMT1	1211.67	-0.249677	0.108526	-2.30062	0.0214134	0.38136
EMSY	981.406	-0.241125	0.104796	-2.30089	0.0213978	0.38136
CRELD2	2159.08	0.313708	0.136251	2.30244	0.0213106	0.38136
ZFP90	445.676	0.291899	0.126861	2.30093	0.0213954	0.38136
XRCC2	1060.59	-0.339272	0.147403	-2.30166	0.0213541	0.38136
CAPNS1	8676.76	0.221412	0.0963153	2.29882	0.021515	0.381931
ZFHX2	108.442	0.598762	0.260512	2.2984	0.0215389	0.381931
TMEM55B	1252.46	0.245568	0.106828	2.29872	0.0215206	0.381931
RAD51AP1	1633.92	-0.276101	0.120211	-2.2968	0.0216302	0.381976
RNF2	682.677	-0.283092	0.123221	-2.29743	0.0215944	0.381976
ZDHHC24	651.373	0.276777	0.120487	2.29716	0.0216095	0.381976
ANO8	1958.07	0.352377	0.153496	2.29567	0.0216946	0.382589
ADNP	4242.95	-0.202444	0.0882119	-2.29497	0.021735	0.382779
RBL1	2766.15	-0.217504	0.0948784	-2.29245	0.0218795	0.384691
C14orf166	3184.83	-0.169917	0.0741981	-2.29004	0.0220188	0.384691
NAA25	1907.36	-0.207692	0.0906544	-2.29103	0.0219616	0.384691
PPWD1	1539.18	-0.186193	0.0813075	-2.28998	0.0220223	0.384691
CFP	221.107	0.483891	0.211233	2.29079	0.0219754	0.384691
RALGDS	361.189	0.318103	0.138867	2.29071	0.0219801	0.384691
GRB10	406.538	-0.372789	0.163016	-2.28683	0.022206	0.384775
FBXL15	598.561	0.344653	0.150661	2.28761	0.0221601	0.384775
QKI	5162.07	-0.208969	0.0913622	-2.28725	0.022181	0.384775
MED21	806.828	-0.303378	0.132519	-2.28931	0.0220615	0.384775
POLD4	590.433	0.369329	0.161373	2.28866	0.0220989	0.384775
NALT1	108.127	0.705328	0.308236	2.28827	0.0221216	0.384775
ATG2A	1488.39	0.237561	0.103929	2.28581	0.0222655	0.385288
FCGR2A	414.449	0.343472	0.150306	2.28516	0.0223037	0.385433
CEP152	1096.99	-0.303171	0.132722	-2.28427	0.0223558	0.3855
AGRN	11403.6	0.313498	0.137284	2.28356	0.0223972	0.3855
AC016739.2	262.464	0.395043	0.172959	2.28402	0.0223701	0.3855
EIF2AK3	494.061	-0.362092	0.158625	-2.28269	0.0224486	0.385871
TRUB1	960.81	-0.259219	0.113586	-2.28215	0.0224805	0.385906
G2E3	1224.68	-0.319329	0.140267	-2.27658	0.0228111	0.387459
ISYNA1	62.4221	0.749165	0.328984	2.27721	0.0227737	0.387459
CBWD2	1228.19	-0.272496	0.119522	-2.27989	0.0226145	0.387459
SLC2A13	301.05	-0.3354	0.147297	-2.27704	0.022784	0.387459
SMARCA5	4562.19	-0.197964	0.0869104	-2.2778	0.0227386	0.387459
MEIOB	32.0375	-0.956578	0.419964	-2.27776	0.0227409	0.387459
IFI16	461.481	0.347206	0.152472	2.27718	0.0227758	0.387459
C1orf127	52.3567	0.801305	0.35175	2.27805	0.0227235	0.387459
GLRX2	958.712	-0.278308	0.122413	-2.27351	0.0229956	0.388547
KCNN4	2979.89	0.194541	0.0855333	2.27445	0.0229389	0.388547
PROCA1	325.043	0.33351	0.146664	2.27398	0.0229672	0.388547
ZNF771	165.019	0.488599	0.214783	2.27485	0.0229148	0.388547
DEK	9572.02	-0.245017	0.10781	-2.27268	0.0230452	0.388876
DNAJC25	347.094	-0.336303	0.148068	-2.27127	0.0231305	0.389806
PYCARD	1560.38	0.322475	0.142354	2.26531	0.0234938	0.389919
ELF1	11467	-0.18126	0.0798281	-2.27063	0.0231693	0.389919
PRKAA1	2177.48	-0.234822	0.103691	-2.26463	0.0235357	0.389919
THSD1	66.8178	0.772697	0.340465	2.26954	0.0232358	0.389919
ACTL6A	3872.75	-0.17612	0.077597	-2.26968	0.0232272	0.389919
NAPRT	1521.71	0.267353	0.118064	2.26446	0.0235456	0.389919
NOTCH1	8217.35	0.320668	0.141493	2.26633	0.0234313	0.389919
GABPA	1778.63	-0.277797	0.122632	-2.26528	0.0234953	0.389919
TNFAIP8L2	990.014	0.211776	0.0935475	2.26383	0.0235844	0.389919
MROH1	2241.93	0.254699	0.112265	2.26874	0.0232843	0.389919
PAK2	10760.9	-0.195309	0.0862773	-2.26374	0.0235903	0.389919
PIP5K1C	3709.32	0.20252	0.0893554	2.26645	0.0234237	0.389919
WDSUB1	487.552	-0.292305	0.128846	-2.26863	0.0232906	0.389919
PPP3R1	2213	-0.164617	0.0725849	-2.26793	0.0233336	0.389919
SENCR	48.8759	0.912682	0.402547	2.26726	0.0233741	0.389919
PIGQ	1389.02	0.253011	0.112057	2.25787	0.0239535	0.390267
SLC38A5	1952.6	-0.178946	0.0792536	-2.25789	0.0239526	0.390267
FAS	147.146	0.509502	0.225579	2.25865	0.0239055	0.390267
NRDC	7384.58	-0.18091	0.0800617	-2.25963	0.0238444	0.390267
RBM27	1217.87	-0.269599	0.119467	-2.25668	0.0240281	0.390267
CEP76	594.474	-0.240667	0.106568	-2.25833	0.023925	0.390267
EBF3	554.076	-0.358288	0.158587	-2.25925	0.0238677	0.390267
RAC2	11451.6	0.174631	0.0772167	2.26157	0.023724	0.390267
LMTK3	157.676	0.59079	0.26128	2.26114	0.0237507	0.390267
MMS22L	1742.42	-0.257501	0.114027	-2.25825	0.02393	0.390267
ARF6	7482.78	-0.136244	0.0603764	-2.25658	0.0240346	0.390267
DDX21	14746.3	-0.167842	0.0743637	-2.25705	0.0240052	0.390267
NXN	36.3075	1.0391	0.460462	2.25666	0.0240295	0.390267
NME1	1133.09	0.244148	0.108012	2.26038	0.0237975	0.390267
WDR3	2818.31	-0.177815	0.0788212	-2.25592	0.0240753	0.390438
RP11-352M15.2	695.107	-0.262973	0.116676	-2.25387	0.0242042	0.392036
SYNPO	61.206	1.00193	0.444677	2.25316	0.0242492	0.392272
PRRT3	37.9349	0.904196	0.401675	2.25107	0.0243814	0.393424
RP11-297D21.4	92.7757	0.551257	0.244842	2.25148	0.0243552	0.393424
GSDMB	85.9622	0.718898	0.31964	2.24909	0.0245067	0.39397
ZNF513	446.94	0.369039	0.164016	2.25002	0.0244478	0.39397
IPO9	3740.83	-0.161835	0.071953	-2.24917	0.0245014	0.39397
DPCD	389.785	0.398764	0.177393	2.24791	0.024582	0.394689
ZC3H8	634.712	-0.245256	0.109239	-2.24514	0.0247594	0.396058
C9orf116	189.138	0.507363	0.225917	2.24579	0.0247171	0.396058
PLXNB1	1299.09	0.291796	0.129965	2.24519	0.0247556	0.396058
ZDHHC14	1040.97	0.272565	0.121433	2.24458	0.0247954	0.396143
APC	790.041	-0.257456	0.114778	-2.24309	0.0248913	0.397183
ATAD2	8365.23	-0.251969	0.112483	-2.24006	0.0250871	0.398588
TMEM52	37.7612	0.983472	0.438982	2.24035	0.0250685	0.398588
RP11-398K22.12	119.529	0.632092	0.282267	2.23934	0.0251337	0.398588
RP11-731C17.2	36.6861	0.973265	0.434584	2.23953	0.0251212	0.398588
ST3GAL4-AS1	193.033	0.438568	0.195697	2.24106	0.0250221	0.398588
LIN7B	197.667	0.43445	0.194071	2.23861	0.0251814	0.398855
TRMT11	499.112	-0.254862	0.113913	-2.23734	0.0252644	0.39919
TCEB2	3066.59	0.217986	0.0974282	2.2374	0.02526	0.39919
AGL	730.083	-0.255147	0.11409	-2.23637	0.0253274	0.399695
ACP5	63.828	-3.21104	1.4369	-2.23469	0.0254376	0.400946
ADGRE5	5628.11	0.180509	0.0808187	2.23351	0.0255156	0.401141
RBM39	8939.56	-0.157495	0.070528	-2.23309	0.0255432	0.401141
SLC6A9	113.119	-0.735152	0.32912	-2.23369	0.0255034	0.401141
PBX1	53.1622	0.975772	0.437081	2.23247	0.0255838	0.401289
TRAF3IP2	455.739	0.351765	0.157687	2.23078	0.0256955	0.401577
TMED5	2440.8	-0.247256	0.110822	-2.23111	0.0256736	0.401577
GTF2H2	860.762	-0.247389	0.110863	-2.23148	0.0256491	0.401577
RGL2	918.43	0.279711	0.12547	2.2293	0.025794	0.402629
LCP2	2796.52	0.185633	0.0833969	2.2259	0.0260211	0.402814
FAM120A	8658.68	-0.178937	0.0803647	-2.22657	0.0259762	0.402814
CCND2	1817.87	0.356484	0.159989	2.22818	0.0258688	0.402814
FRMD8	1293.26	0.193538	0.0869151	2.22675	0.0259642	0.402814
REEP3	1560.51	-0.229426	0.103128	-2.22467	0.0261034	0.402814
SMCO4	253.135	0.35677	0.160211	2.22688	0.0259553	0.402814
RFNG	623.255	0.317189	0.142611	2.22416	0.0261377	0.402814
LRRC8C	4687.97	-0.172662	0.0776101	-2.22473	0.0260992	0.402814
SSR4	4595.07	0.209585	0.0942383	2.22399	0.0261491	0.402814
ZBTB48	1663.41	0.253045	0.11372	2.22516	0.0260703	0.402814
PEG10	65.649	-2.24273	1.00726	-2.22656	0.0259766	0.402814
MEF2A	1258.73	-0.287349	0.129595	-2.21729	0.0266034	0.403305
RAB3D	1908.66	-0.238851	0.107749	-2.21674	0.0266407	0.403305
SUSD1	2049.96	0.242564	0.109421	2.21679	0.0266376	0.403305
RFC5	1799.41	-0.277731	0.125016	-2.22157	0.0263125	0.403305
NUP107	3080.79	-0.252893	0.113787	-2.22251	0.0262486	0.403305
SLC12A7	2792.23	0.182475	0.0823891	2.2148	0.026774	0.403305
PALLD	70.1107	0.72686	0.327759	2.21766	0.0265777	0.403305
LDHA	24084.2	-0.199162	0.0898761	-2.21596	0.0266942	0.403305
PLCB2	5254.25	0.51126	0.230096	2.22194	0.0262871	0.403305
LMO4	1730.6	-0.203657	0.0918816	-2.21651	0.0266564	0.403305
ELK4	1920.17	-0.244283	0.110062	-2.2195	0.0264529	0.403305
ANTXR2	3003.37	-0.219604	0.0991676	-2.21448	0.026796	0.403305
YWHAZ	34503.5	-0.142765	0.0643203	-2.2196	0.0264462	0.403305
TMEM145	212.127	0.569754	0.256623	2.2202	0.0264049	0.403305
ZDHHC16	966.285	-0.254835	0.114687	-2.22201	0.0262825	0.403305
ASPHD1	1046.57	0.325478	0.146998	2.21416	0.0268178	0.403305
CD151	2308.57	0.191996	0.0864424	2.22108	0.0263453	0.403305
CECR6	764.474	0.233271	0.105367	2.21388	0.026837	0.403305
ZNF770	1248.69	-0.308954	0.139503	-2.21468	0.0267822	0.403305
RP11-526I2.5	137.117	0.511711	0.230887	2.21628	0.0266721	0.403305
MARCKS	65.8557	-0.875139	0.394755	-2.21692	0.0266288	0.403305
STX1A	310.622	0.370737	0.168165	2.2046	0.0274824	0.403607
TMEM104	1302.49	0.215451	0.0976269	2.20688	0.0273223	0.403607
TMEM109	4114.11	0.178675	0.0809256	2.20789	0.0272521	0.403607
IGFBP2	1645.18	-0.364786	0.165408	-2.20538	0.0274277	0.403607
DOCK7	693.539	-0.259846	0.11774	-2.20694	0.0273183	0.403607
SNX27	1434.59	-0.213932	0.0970094	-2.20527	0.0274353	0.403607
DGKZ	10253.8	0.176958	0.0800348	2.21102	0.0270346	0.403607
SLA	715.689	0.27435	0.124391	2.20554	0.0274161	0.403607
DDIAS	699.829	-0.347219	0.157136	-2.20966	0.0271285	0.403607
YIF1B	3818.61	0.332542	0.150759	2.20579	0.027399	0.403607
AHSA2	1782.61	0.227135	0.102663	2.21243	0.0269369	0.403607
PRPF39	1516.34	-0.202307	0.0916077	-2.20841	0.0272161	0.403607
GTF2F2	1273.56	-0.215955	0.0978183	-2.20772	0.0272639	0.403607
ZNF33B	476.344	-0.284121	0.128449	-2.21194	0.0269707	0.403607
TOR4A	3008.74	0.210228	0.0950434	2.21192	0.0269723	0.403607
MS4A4E	573.995	0.436379	0.197927	2.20475	0.0274715	0.403607
APOL6	345.314	-0.456285	0.206415	-2.21052	0.0270689	0.403607
MIR503HG	83.1802	-0.681588	0.308639	-2.20837	0.0272186	0.403607
LINC01569	215.214	0.409977	0.18555	2.20953	0.027138	0.403607
RP11-1348G14.8	50.1057	-0.767604	0.347818	-2.20692	0.0273199	0.403607
FBXO48	110.059	-0.518356	0.235202	-2.20388	0.0275328	0.403888
ZNF580	1028.58	0.283521	0.128673	2.20343	0.0275646	0.403895
ACPP	341.395	0.455445	0.206753	2.20285	0.0276056	0.404036
ETV4	258.205	-0.420845	0.191086	-2.20238	0.0276385	0.40406
SFXN4	2120.84	-0.199883	0.0907824	-2.20178	0.0276808	0.404221
STAG2	5629.12	-0.2116	0.0961331	-2.20112	0.0277278	0.404236
LRRC25	302.806	0.395975	0.179917	2.20088	0.0277444	0.404236
IKBKAP	2738.75	-0.167061	0.0759325	-2.20012	0.0277985	0.404412
LNPK	1541.19	-0.250325	0.113793	-2.19983	0.0278192	0.404412
IDUA	1804.48	0.53086	0.241416	2.19894	0.0278824	0.404875
CSF3R	1165.06	0.31256	0.142191	2.19817	0.0279367	0.405207
TECPR1	826.654	0.261879	0.119211	2.19677	0.0280367	0.406201
POLR2J	1750.3	0.290909	0.132697	2.19228	0.0283593	0.409064
TWISTNB	1206.86	-0.237559	0.108363	-2.19226	0.028361	0.409064
ARHGAP9	1056.43	0.345499	0.157535	2.19316	0.028296	0.409064
AFMID	1391.98	0.21924	0.0999913	2.19259	0.028337	0.409064
SEC22C	1024.08	-0.239452	0.109419	-2.18839	0.0286409	0.411193
KPNA3	2706.45	-0.207535	0.0948573	-2.18786	0.0286797	0.411193
ATL2	2182.26	-0.173902	0.0795115	-2.18713	0.0287328	0.411193
B3GNT7	8940.97	0.208377	0.0951983	2.18887	0.028606	0.411193
MTMR14	2929.01	0.151951	0.0694704	2.18727	0.0287227	0.411193
MOB1B	1413.72	-0.232446	0.106198	-2.1888	0.0286117	0.411193
FAM46C	353.358	-0.393585	0.179905	-2.18773	0.0286891	0.411193
MZT1	1834.65	-0.283096	0.129462	-2.18671	0.0287634	0.411193
NDUFS1	3407.93	-0.175491	0.0803313	-2.18459	0.0289187	0.41261
CHRAC1	2722.72	-0.204521	0.0936344	-2.18425	0.0289438	0.41261
MINA	970.851	-0.26863	0.122996	-2.18405	0.0289585	0.41261
PALD1	695.93	0.346642	0.158849	2.18221	0.0290941	0.412621
SENP6	2038.77	-0.178812	0.0819156	-2.18289	0.0290442	0.412621
DUT	7468.55	-0.22955	0.105177	-2.1825	0.0290727	0.412621
CSGALNACT2	2080.68	-0.216245	0.0991098	-2.18187	0.029119	0.412621
RNF5P1	44.2501	0.821771	0.376458	2.1829	0.0290431	0.412621
RSAD1	1539.16	-0.193827	0.0889231	-2.17971	0.0292788	0.413222
CCT5	12019	-0.161052	0.0738882	-2.17967	0.029282	0.413222
VPS37A	1111.04	-0.19863	0.0911326	-2.17957	0.0292895	0.413222
FOXK1	2851.83	-0.164875	0.0756356	-2.17986	0.0292675	0.413222
TRIOBP	1689.63	0.180404	0.0828603	2.17721	0.0294646	0.413617
ARFRP1	1982.12	0.185538	0.0852251	2.17704	0.0294777	0.413617
SDE2	1022	-0.257801	0.118358	-2.17814	0.0293956	0.413617
LBR	5453.99	-0.276319	0.126875	-2.17788	0.0294146	0.413617
MARCKSL1	3747.66	0.27485	0.126153	2.17869	0.0293544	0.413617
TF	106.959	-2.98956	1.37368	-2.17631	0.0295321	0.413931
RC3H2	1701.87	-0.235547	0.108448	-2.17198	0.0298572	0.415508
CENPT	2113.57	0.228751	0.105367	2.17099	0.0299321	0.415508
GOLT1B	1307.23	-0.270731	0.124662	-2.17172	0.0298769	0.415508
UAP1	1882.19	-0.22363	0.103015	-2.17085	0.0299426	0.415508
AZIN2	149.831	0.578651	0.26628	2.17309	0.0297734	0.415508
AHCTF1	4321.93	-0.254723	0.117167	-2.17401	0.0297041	0.415508
CCR5	584.159	0.352141	0.162115	2.17217	0.0298426	0.415508
KRT6B	224.127	0.503974	0.231945	2.17282	0.0297939	0.415508
MYO1C	3069.8	0.177232	0.0816096	2.1717	0.029878	0.415508
USP46-AS1	73.4358	0.565028	0.260318	2.17053	0.0299665	0.415508
CYHR1	3540.68	0.225055	0.103763	2.16892	0.0300885	0.416751
RHOT1	1699.5	-0.19876	0.0916749	-2.1681	0.0301513	0.417174
TNFRSF10D	670.017	0.239847	0.110682	2.167	0.0302348	0.417434
PRSS36	38.1708	0.909353	0.419626	2.16706	0.0302305	0.417434
OSCAR	532.526	0.311828	0.144018	2.16519	0.0303728	0.418774
RPL24P4	510.208	0.270405	0.124905	2.16488	0.0303967	0.418774
PGD	12051.7	0.250772	0.115947	2.16282	0.0305551	0.419665
SPINT2	394.509	0.499666	0.230987	2.16318	0.0305272	0.419665
FGD6	59.814	0.711556	0.329029	2.16259	0.0305726	0.419665
RPSAP47	1094.09	-0.180927	0.0836717	-2.16235	0.0305914	0.419665
APOBEC3C	3491.2	0.193872	0.0896884	2.16162	0.0306476	0.41999
STK25	3742.11	0.20672	0.0956703	2.16075	0.0307145	0.420015
PRDX3	11281.7	-0.1887	0.0873252	-2.16089	0.030704	0.420015
RECQL	1438.14	-0.242159	0.112226	-2.15779	0.0309443	0.421514
HECTD1	4038.45	-0.196241	0.0909867	-2.15681	0.0310208	0.421514
ETFB	289.154	0.396521	0.183714	2.15836	0.0308996	0.421514
CUBN	37.7672	0.862474	0.399924	2.15659	0.0310373	0.421514
CACYBP	6023.61	-0.19712	0.0914178	-2.15625	0.0310642	0.421514
MRPL15	2693.13	-0.189868	0.0880396	-2.15662	0.0310356	0.421514
MTCO3P12	489.019	0.271313	0.125692	2.15856	0.0308845	0.421514
HRAT92	60.3983	0.843064	0.391036	2.15598	0.0310854	0.421514
CDK11A	93.8394	0.525297	0.243728	2.15526	0.0311415	0.421687
PUS7	1832.85	-0.221258	0.102694	-2.15453	0.0311986	0.421687
NDUFAF4	755.95	-0.255633	0.118739	-2.1529	0.0313268	0.421687
CRIM1	82.3148	0.804783	0.373496	2.15473	0.0311832	0.421687
CACNA2D4	2414.46	0.301637	0.14007	2.15347	0.0312817	0.421687
GRPEL2	807.439	-0.33263	0.154437	-2.15382	0.0312543	0.421687
NADSYN1	2083.2	0.202289	0.0939511	2.15313	0.0313087	0.421687
SPPL2B	4290.08	0.198372	0.0923704	2.14757	0.0317478	0.421724
UTP18	2744.13	-0.156838	0.0728913	-2.15167	0.0314237	0.421724
ZMYND11	1241.89	-0.182497	0.0849414	-2.1485	0.0316739	0.421724
ACAA1	1606.69	0.255804	0.118917	2.15113	0.0314663	0.421724
ELAVL1	7396.72	-0.146739	0.068509	-2.1419	0.0322017	0.421724
SAR1A	3345.7	-0.161305	0.0753996	-2.13933	0.0324086	0.421724
ARCN1	7211.92	-0.151398	0.0706433	-2.14313	0.0321028	0.421724
NUBP2	3122.93	0.205624	0.0955692	2.15157	0.0314311	0.421724
SLA2	271.431	0.471841	0.219975	2.14498	0.0319547	0.421724
PMPCB	2571.74	-0.157021	0.073324	-2.14146	0.0322366	0.421724
AMBP	68.1195	-4.26564	1.99396	-2.13928	0.0324133	0.421724
CCDC6	1758.06	-0.224275	0.10472	-2.14165	0.0322214	0.421724
ENO3	425.256	0.317139	0.147596	2.14869	0.0316587	0.421724
FBXL4	750.887	-0.247201	0.115295	-2.14407	0.032027	0.421724
ARL6	110.297	-0.496187	0.23183	-2.14031	0.03233	0.421724
REEP6	1903.51	0.327284	0.152792	2.14202	0.0321919	0.421724
MED13L	8019.51	-0.189881	0.0884396	-2.14701	0.0317925	0.421724
ABHD8	168.575	0.44648	0.207853	2.14805	0.0317096	0.421724
LGALS12	737.799	0.243074	0.113547	2.14074	0.0322951	0.421724
TPM1	369.997	0.466513	0.218016	2.13981	0.0323702	0.421724
C7orf43	642.898	0.305907	0.142933	2.14021	0.0323377	0.421724
DCAF16	2199.42	-0.192999	0.0897422	-2.15059	0.0315084	0.421724
ITGAM	127.503	0.568801	0.26482	2.14788	0.0317236	0.421724
PRDM10	788.965	-0.236315	0.110482	-2.13894	0.0324403	0.421724
RABEP2	1641.77	0.215029	0.100231	2.14533	0.0319263	0.421724
MX2	127.714	0.658035	0.306526	2.14675	0.0318133	0.421724
ZNF292	1661.11	-0.186403	0.0870978	-2.14016	0.0323419	0.421724
HDAC2	6777.03	-0.186411	0.0871461	-2.13907	0.0324301	0.421724
PDLIM7	3039.12	0.278421	0.130143	2.13934	0.0324078	0.421724
C1D	1058.98	-0.24207	0.112796	-2.14608	0.0318666	0.421724
SCAMP5	447.882	0.407811	0.190196	2.14416	0.0320199	0.421724
AKR1C7P	32.78	-0.878743	0.409657	-2.14507	0.0319472	0.421724
RP4-781K5.6	59.0494	1.04562	0.488386	2.14097	0.0322766	0.421724
AP5B1	3746.43	0.214026	0.10001	2.14004	0.0323512	0.421724
MTHFD1	6607.56	-0.178688	0.0835579	-2.1385	0.0324765	0.421769
IPO5	9812.03	-0.208879	0.0977324	-2.13726	0.0325769	0.42203
CAV2	51.2941	0.769372	0.360308	2.13532	0.0327352	0.42203
TNNI2	85.8258	0.938104	0.43955	2.13424	0.0328235	0.42203
LARS	10915.9	-0.142883	0.0669128	-2.13537	0.032731	0.42203
ATPAF2	430.405	0.458029	0.214513	2.13521	0.0327442	0.42203
CCS	1298.48	0.321547	0.15065	2.1344	0.0328102	0.42203
CSF1R	1111.6	0.250228	0.117056	2.13767	0.0325434	0.42203
ZDHHC9	837.18	-0.240392	0.11258	-2.13531	0.032736	0.42203
DPP3	4171.32	0.153149	0.0717386	2.13481	0.0327761	0.42203
CTD-2575K13.6	97.2729	0.554837	0.259956	2.13435	0.0328145	0.42203
SBDSP1	589.244	-0.232998	0.1092	-2.13367	0.0328696	0.422203
FH	3628.14	-0.156138	0.073252	-2.13151	0.0330468	0.422493
COTL1	5982.3	0.271063	0.127176	2.1314	0.0330558	0.422493
BRIP1	1304.13	-0.29236	0.137098	-2.13249	0.0329667	0.422493
TNFRSF21	113.311	-0.671034	0.314797	-2.13164	0.0330362	0.422493
ZSWIM8	1291.15	0.216446	0.101507	2.13232	0.0329805	0.422493
DHX36	1298.09	-0.24731	0.116087	-2.13039	0.0331395	0.423143
TTC19	2762.33	0.219924	0.103306	2.12886	0.0332659	0.423918
USP45	444.94	-0.332107	0.155993	-2.12899	0.0332548	0.423918
SLFN5	310.105	0.519197	0.24405	2.12742	0.0333852	0.42502
CECR1	111.348	0.589087	0.277035	2.1264	0.0334702	0.425681
KIDINS220	2013.05	-0.234825	0.110551	-2.12413	0.0336593	0.427665
PPAT	2376.63	-0.267887	0.126217	-2.12243	0.0338021	0.428215
ZNF528	41.0351	0.837143	0.394363	2.12277	0.0337729	0.428215
UBTD2	540.673	-0.274868	0.129467	-2.12307	0.0337483	0.428215
RRP8	979.07	-0.208283	0.09816	-2.12188	0.0338482	0.428379
MAPK8IP3	3148.64	0.278213	0.131172	2.12098	0.0339239	0.428639
ADAMTSL4	250.425	0.393914	0.18575	2.12067	0.0339499	0.428639
HLA-C	404.555	0.363618	0.171482	2.12045	0.0339683	0.428639
PAFAH1B2	3694.27	-0.161336	0.0761033	-2.11996	0.0340097	0.428741
PIGL	328.107	-0.292668	0.13813	-2.11879	0.0341086	0.428942
NUF2	1210.81	-0.351983	0.166132	-2.11869	0.0341165	0.428942
RPS9	51093.5	0.220694	0.10417	2.11859	0.0341253	0.428942
CERCAM	4395.33	0.247214	0.116787	2.11679	0.0342774	0.429599
DENND4B	3876.27	0.161119	0.0760865	2.11757	0.0342114	0.429599
AP1G2	672.148	0.275547	0.130154	2.11709	0.0342524	0.429599
IFT22	273.735	0.319357	0.150998	2.11497	0.0344324	0.43024
BIN1	40.6724	1.29453	0.612178	2.11463	0.0344618	0.43024
BARD1	1225.13	-0.265285	0.125386	-2.11574	0.0343667	0.43024
FGG	56.439	-5.54268	2.62046	-2.11516	0.0344164	0.43024
TNKS2	3212.13	-0.161616	0.0764785	-2.11322	0.0345822	0.430977
SLC52A2	1124.3	0.304873	0.144274	2.11315	0.0345877	0.430977
MCM8	855.693	-0.30623	0.144956	-2.11257	0.0346377	0.43107
RAP1GDS1	1944.88	-0.193156	0.0914441	-2.11229	0.0346619	0.43107
GLTSCR2	26910.5	0.199631	0.094532	2.11179	0.0347047	0.431187
POLA1	2080.62	-0.217819	0.103236	-2.10992	0.0348656	0.431935
RNF19B	1059.57	0.272198	0.129013	2.10986	0.0348706	0.431935
SNAPC4	1467.91	0.215237	0.102007	2.11002	0.0348566	0.431935
CCDC183-AS1	82.3666	0.650384	0.308308	2.10953	0.0348988	0.431935
CCDC12	1789.05	0.241808	0.114694	2.10829	0.0350062	0.43285
BRF2	475.426	-0.275776	0.130891	-2.10692	0.0351246	0.433898
NFIX	2229.04	-0.185422	0.088081	-2.10513	0.0352803	0.434312
MAT2B	3511.35	-0.171143	0.0813257	-2.10441	0.0353424	0.434312
DDX18	7323.43	-0.151807	0.0721218	-2.10487	0.035303	0.434312
HSPA9	19038.5	-0.143371	0.0681467	-2.10385	0.0353913	0.434312
FOXO3	945.982	-0.280649	0.133411	-2.10364	0.0354096	0.434312
YIPF5	1115.37	-0.209432	0.0995665	-2.10344	0.0354273	0.434312
ADM	58.8509	-1.14338	0.543442	-2.10397	0.0353813	0.434312
SMIM15	2217.86	-0.175679	0.0834644	-2.10484	0.035305	0.434312
HIF1A	1227.67	-0.177043	0.0842399	-2.10165	0.0355841	0.434669
NUP205	5327.65	-0.196835	0.0936279	-2.10231	0.035526	0.434669
ZNF746	1701.39	0.192596	0.0916104	2.10233	0.035524	0.434669
TEAD1	44.7379	0.901468	0.42895	2.10157	0.0355911	0.434669
RPAP3	1116.64	-0.251661	0.119859	-2.09964	0.0357607	0.435224
DGCR6L	1501.86	0.21034	0.100131	2.10065	0.0356716	0.435224
RPRD1A	2495.31	-0.253305	0.120632	-2.09982	0.035745	0.435224
SP3	3403.5	-0.182615	0.0869795	-2.09952	0.0357714	0.435224
TSPO	3071.68	0.151365	0.0722689	2.09447	0.0362186	0.436143
BECN1	2260.12	0.186774	0.0891431	2.09522	0.0361517	0.436143
MAP7D3	1102.14	-0.192496	0.0918654	-2.09541	0.0361345	0.436143
MDFIC	412.223	-0.320406	0.152844	-2.09629	0.0360564	0.436143
CDK9	2762.79	0.169241	0.0807741	2.09523	0.0361504	0.436143
EBP	482.664	0.273927	0.130622	2.0971	0.0359844	0.436143
PLCB3	2078.17	0.194797	0.0928626	2.09769	0.0359324	0.436143
HNRNPDL	11804.6	-0.152328	0.0726769	-2.09597	0.0360851	0.436143
CFAP70	78.0531	0.568597	0.271346	2.09547	0.0361291	0.436143
ZNF281	876.989	-0.229285	0.109439	-2.0951	0.0361624	0.436143
REL	305.061	-0.390178	0.186284	-2.09453	0.0362131	0.436143
FAM118A	996.01	-0.290874	0.13904	-2.09202	0.0364366	0.437435
FAM173A	1336.58	0.298519	0.142714	2.09174	0.0364622	0.437435
ATG3	2316.1	-0.170748	0.081595	-2.09263	0.0363824	0.437435
FBXO25	1122.71	-0.201397	0.0962994	-2.09137	0.0364953	0.437435
LTC4S	635.264	0.626367	0.299343	2.09247	0.0363962	0.437435
CBX3	10226.9	-0.184028	0.0880318	-2.09047	0.0365753	0.437988
CELF2	10088	-0.173819	0.0831775	-2.08973	0.036642	0.43838
DLG1	2098.18	-0.166844	0.0799381	-2.08716	0.0368734	0.438576
PCBP4	250.732	0.561832	0.269739	2.08287	0.0372626	0.438576
MAST3	2666.93	0.203539	0.0976826	2.08368	0.0371896	0.438576
KPNB1	14849.6	-0.160009	0.0767111	-2.08586	0.0369912	0.438576
KDM3A	2480.33	-0.169094	0.0810782	-2.08557	0.0370174	0.438576
ABCD3	1730.14	-0.217785	0.1045	-2.08407	0.0371538	0.438576
SPP1	551.967	-2.82959	1.35855	-2.08279	0.0372699	0.438576
ATAD2B	1484.01	-0.194403	0.0931581	-2.08681	0.0369056	0.438576
CLU	240.485	0.590908	0.283456	2.08465	0.037101	0.438576
HADH	1609.37	-0.215634	0.103331	-2.08683	0.0369031	0.438576
CMTM3	2352.82	0.172489	0.0827845	2.08359	0.0371977	0.438576
TMEM140	462.648	-0.307286	0.147249	-2.08685	0.0369013	0.438576
SERINC5	678.505	-0.392541	0.188366	-2.08392	0.0371672	0.438576
ZNF597	377.783	0.316467	0.151757	2.08535	0.0370371	0.438576
PYM1	1301.55	0.222949	0.10695	2.08461	0.0371044	0.438576
NUDT17	96.0874	0.55114	0.264365	2.08477	0.0370902	0.438576
METTL10	283.189	-0.414429	0.19896	-2.08297	0.0372535	0.438576
RP11-620J15.3	530.911	0.259596	0.124598	2.08347	0.037208	0.438576
COX6B1	7078.45	0.193649	0.0930508	2.08111	0.0374237	0.438894
TRPT1	548.305	0.330995	0.159055	2.08101	0.037433	0.438894
ATF5	2512	-0.281098	0.135006	-2.08212	0.0373317	0.438894
HSPA9P1	43.3944	-0.727274	0.349385	-2.08158	0.0373807	0.438894
STPG1	63.1898	0.723311	0.347697	2.0803	0.0374984	0.439263
QPCTL	952.557	0.273401	0.131611	2.07733	0.037771	0.439957
PAPOLA	11152.6	-0.175045	0.0842713	-2.07715	0.0377873	0.439957
CDC6	3290.88	-0.173238	0.0833703	-2.07793	0.037716	0.439957
C10orf54	3267.71	0.258369	0.124392	2.07706	0.0377963	0.439957
QRSL1	1195.04	-0.223585	0.107606	-2.0778	0.0377274	0.439957
ACSF2	455.286	0.38147	0.183658	2.07707	0.0377949	0.439957
SH3BP5-AS1	130.806	0.480567	0.231256	2.07808	0.0377024	0.439957
TARDBP	10193	-0.148056	0.0713429	-2.07527	0.0379616	0.440862
PFKFB2	172.881	0.381238	0.183772	2.07451	0.038032	0.440862
WDR60	667.894	0.248273	0.119649	2.07502	0.0379848	0.440862
MICU2	2379.4	-0.171008	0.0824385	-2.07437	0.0380448	0.440862
EGR3	70.8089	0.82692	0.398443	2.07538	0.0379517	0.440862
DYRK2	1052.02	-0.220592	0.106429	-2.07267	0.0382034	0.441907
ZNF680	655.893	-0.250362	0.120782	-2.07283	0.0381877	0.441907
OTUD6B	1316.31	-0.224594	0.108406	-2.07178	0.0382861	0.442467
OCEL1	839.068	0.301151	0.145433	2.07072	0.0383846	0.443208
TCIRG1	9012.43	0.25538	0.12336	2.0702	0.0384335	0.443376
MKRN3	131.785	-0.609804	0.294626	-2.06976	0.038475	0.443458
PHTF2	986.505	-0.230011	0.111207	-2.06832	0.03861	0.444618
CD63	5276.97	0.208978	0.101096	2.06711	0.0387233	0.444743
NCSTN	2506.97	0.196221	0.0949198	2.06723	0.038712	0.444743
CCDC106	1905.87	0.270856	0.131031	2.06711	0.0387242	0.444743
TPR	6819.49	-0.194692	0.0943292	-2.06396	0.0390211	0.445312
RAD51	1770.98	-0.203384	0.098566	-2.06343	0.0390715	0.445312
RBM22	3351.35	-0.144621	0.0701307	-2.06217	0.0391919	0.445312
PLS3	132.67	0.533268	0.258495	2.06297	0.0391153	0.445312
PIGZ	107.102	0.544067	0.263657	2.06354	0.0390612	0.445312
ZMYM2	2815.65	-0.190344	0.0921809	-2.06489	0.038933	0.445312
HMGB1P5	941.124	-0.288285	0.139631	-2.06462	0.038959	0.445312
WDFY3	710.425	-0.229678	0.111406	-2.06164	0.0392425	0.445312
U2SURP	6713.86	-0.194907	0.0944887	-2.06276	0.0391355	0.445312
ICE1	2271.2	-0.223717	0.108517	-2.06159	0.0392468	0.445312
MTA1	4964.07	0.138559	0.0671851	2.06235	0.0391741	0.445312
AIFM3	451.504	0.282693	0.1369	2.06496	0.0389272	0.445312
TUBB	9527.58	-0.264121	0.127996	-2.06351	0.0390645	0.445312
GTF2H5	728.304	0.236334	0.114643	2.06149	0.0392567	0.445312
KDM7A	34.4735	-1.29372	0.627731	-2.06094	0.0393089	0.445512
RSAD2	60.2678	0.846834	0.411054	2.06015	0.039384	0.445956
AC011893.3	132.318	0.487008	0.236434	2.05981	0.0394171	0.445956
MOSPD3	918.85	0.226768	0.110141	2.05889	0.0395046	0.44604
PTGES3	20153.8	-0.166364	0.0808549	-2.05756	0.0396319	0.44604
GART	6197.46	-0.172657	0.0839013	-2.05786	0.0396034	0.44604
FAM109A	407.532	0.403459	0.195939	2.0591	0.0394847	0.44604
ATP5J2	1664.99	0.263863	0.128219	2.0579	0.0395996	0.44604
HIST1H4I	105.245	0.644364	0.313131	2.05781	0.0396085	0.44604
HSPA14	1175.54	-0.208297	0.101285	-2.05655	0.0397293	0.446607
FAM212B	132.702	0.505577	0.245865	2.05632	0.0397514	0.446607
GPRC5A	54.186	2.08766	1.01581	2.05516	0.0398633	0.447475
EIF5	10954.6	-0.152327	0.074297	-2.05024	0.0403408	0.448245
MT2A	912.355	0.406405	0.19825	2.04996	0.0403683	0.448245
DCAF8	1265.46	0.201859	0.0984134	2.05114	0.0402538	0.448245
TPGS1	357.927	0.466535	0.227573	2.05004	0.0403602	0.448245
TMEM267	675.962	-0.26551	0.129438	-2.05126	0.0402418	0.448245
TMEM163	40.2262	0.731341	0.356785	2.04981	0.0403833	0.448245
MSI2	3242.41	-0.167671	0.0816832	-2.0527	0.0401016	0.448245
MARS	6832.42	-0.184736	0.0899585	-2.05357	0.0400176	0.448245
ADPRM	269.813	0.366089	0.178233	2.05398	0.0399773	0.448245
ADSSL1	431.285	0.393648	0.191942	2.05087	0.0402794	0.448245
GSAP	284.953	0.380437	0.185373	2.05228	0.0401426	0.448245
ZNF675	685.789	-0.329374	0.160412	-2.0533	0.0400439	0.448245
RPS11P5	304.581	0.346876	0.169074	2.05162	0.0402065	0.448245
PLCD3	274.627	0.369584	0.180358	2.04916	0.040446	0.448555
RAB3IP	121.128	-0.531596	0.25963	-2.04752	0.0406073	0.449845
RNF213	2439.03	0.168484	0.0823161	2.04679	0.0406785	0.449845
ZBTB34	918.202	-0.29022	0.141763	-2.04721	0.0406375	0.449845
SACM1L	3607.63	-0.163117	0.0797034	-2.04656	0.0407017	0.449845
ABCA2	9474.66	0.182806	0.0894952	2.04264	0.0410881	0.449879
SRSF3	20591.8	-0.128826	0.0630423	-2.04349	0.0410038	0.449879
2023-09-07	6337.75	-0.134934	0.06604	-2.04322	0.0410308	0.449879
NCKAP1L	9057.57	0.145281	0.0711216	2.04271	0.041081	0.449879
METTL14	1437.36	-0.220889	0.108137	-2.04268	0.0410843	0.449879
KAT6B	342.8	-0.359938	0.176125	-2.04365	0.0409885	0.449879
TBC1D31	873.742	-0.204686	0.100125	-2.0443	0.0409238	0.449879
FBXO8	342.384	-0.27046	0.132318	-2.04401	0.0409524	0.449879
SUGT1	2259.54	-0.176257	0.0861568	-2.04577	0.040779	0.449879
SLC38A9	721.712	-0.247462	0.121032	-2.0446	0.0408945	0.449879
KIAA0753	631.008	-0.245715	0.120117	-2.04564	0.0407921	0.449879
KIF5B	8168.67	-0.179082	0.08771	-2.04175	0.0411764	0.450462
THOC1	1369.25	-0.211527	0.103695	-2.03989	0.0413611	0.450636
PFN1	26108.5	0.228895	0.112212	2.03984	0.0413667	0.450636
EFHD2	6552.63	0.134438	0.0659005	2.04001	0.0413496	0.450636
APOA2	51.3093	-8.67071	4.24821	-2.04103	0.0412479	0.450636
PLEKHF2	918.586	-0.257168	0.126035	-2.04045	0.0413057	0.450636
CDC37	12503.9	0.154421	0.0757255	2.03922	0.0414283	0.450926
HEPH	35.933	0.851448	0.417697	2.03843	0.0415065	0.451396
KANSL2	949.781	-0.208122	0.102143	-2.03755	0.041595	0.451979
MCM10	3128.94	-0.206985	0.101713	-2.03499	0.0418514	0.454382
TCP1	17549.3	-0.164151	0.0806941	-2.03424	0.0419272	0.45444
HNRNPCP7	40.7669	0.841772	0.413734	2.03457	0.0418939	0.45444
RP11-329B9.4	42.2562	-0.816707	0.401698	-2.03314	0.0420386	0.455266
LPAR2	1303.17	0.366693	0.18057	2.03075	0.04228	0.455347
HACE1	527.377	-0.311927	0.153494	-2.03218	0.0421353	0.455347
MMP9	64.9968	-1.92925	0.949523	-2.03181	0.0421726	0.455347
APPL1	2570.49	-0.20931	0.103034	-2.03146	0.0422083	0.455347
TPP1	6592.53	0.160096	0.078831	2.03088	0.042267	0.455347
PIPOX	117.026	0.49622	0.244368	2.03062	0.0422931	0.455347
FAM217B	1503.66	-0.17743	0.0873325	-2.03166	0.0421884	0.455347
UFL1	887.531	-0.306203	0.150909	-2.02906	0.042452	0.455578
MCOLN1	1074.07	0.260994	0.128828	2.02592	0.0427733	0.455578
TGFB1	12283.9	0.142782	0.070448	2.02676	0.0426866	0.455578
NEIL3	795.892	-0.36372	0.179423	-2.02717	0.042645	0.455578
SOS1	1320.28	-0.228356	0.112584	-2.02832	0.042528	0.455578
CD3EAP	751.334	-0.226939	0.111854	-2.02888	0.0424704	0.455578
DTD1	483.513	-0.263004	0.129803	-2.02617	0.0427469	0.455578
IRF3	4635.9	0.242167	0.119353	2.029	0.0424584	0.455578
STAMBPL1	49.7653	-0.668371	0.329606	-2.02779	0.0425819	0.455578
FADS1	357.421	0.411182	0.202861	2.02692	0.042671	0.455578
DRAP1	5401.2	0.267114	0.131843	2.02599	0.0427654	0.455578
IKZF1	10348.2	-0.12701	0.0625889	-2.02928	0.0424303	0.455578
ACACA	1445.05	-0.250067	0.123366	-2.02703	0.0426595	0.455578
RASGRP2	5800.56	0.174633	0.086227	2.02528	0.042839	0.455901
FAM214B	539.557	0.323273	0.159766	2.02342	0.0430299	0.45614
MXD1	1001.17	-0.195459	0.0966183	-2.023	0.0430734	0.45614
UTP20	1122.45	-0.248986	0.122999	-2.02429	0.04294	0.45614
SRP9	6986.97	-0.151845	0.0750546	-2.02313	0.0430596	0.45614
ZHX1	3030.67	-0.182883	0.0903958	-2.02314	0.0430591	0.45614
IRX3	5388.13	-0.294654	0.145568	-2.02416	0.0429536	0.45614
KDM1A	4711	-0.181223	0.0898011	-2.01805	0.0435861	0.456949
CDC27	2693.25	-0.223205	0.110655	-2.01713	0.0436822	0.456949
ADIPOR2	1244.24	-0.220146	0.109395	-2.01239	0.0441787	0.456949
AQR	2372.44	-0.158394	0.0785382	-2.01678	0.043719	0.456949
FHL1	453.099	-0.424594	0.210751	-2.01467	0.0439393	0.456949
UHRF1BP1	1378.71	-0.226956	0.112921	-2.00987	0.0444453	0.456949
RORA	35.3744	-1.29083	0.644016	-2.00435	0.0450325	0.456949
SEC31B	357.851	0.403318	0.201185	2.00471	0.044994	0.456949
SLC35C2	4410.38	0.18005	0.0896757	2.00779	0.0446657	0.456949
HOOK2	1916.7	0.207174	0.102974	2.01191	0.0442293	0.456949
CYTH4	5719.52	0.464347	0.231288	2.00765	0.0446801	0.456949
FAM208B	2485.09	-0.260428	0.129585	-2.00971	0.0444621	0.456949
BLMH	1844.44	-0.180126	0.0894921	-2.01276	0.0441399	0.456949
FBRSL1	3958.31	0.158974	0.0788376	2.01648	0.0437501	0.456949
IL1R1	58.1808	-1.09541	0.546677	-2.00375	0.0450967	0.456949
ZNHIT6	1943.7	-0.215048	0.107178	-2.00646	0.0448072	0.456949
NUDCD1	2076.55	-0.191372	0.0954989	-2.00392	0.0450783	0.456949
PUS7L	1187.28	-0.243062	0.12104	-2.00811	0.0446311	0.456949
ZNF341	403.959	0.268458	0.133016	2.01824	0.0435666	0.456949
ROCK2	2992.26	-0.222714	0.110968	-2.00702	0.0447479	0.456949
NARS	7837.07	-0.132876	0.0660446	-2.01191	0.0442295	0.456949
FADS2	313.614	0.506481	0.251349	2.01505	0.0438994	0.456949
FHOD1	3020.09	0.242043	0.11983	2.01988	0.0433958	0.456949
GGH	1840.58	-0.275221	0.137241	-2.00539	0.0449218	0.456949
TUBGCP4	1433.77	-0.211291	0.104856	-2.01505	0.0438996	0.456949
NCOR1	7168.91	-0.140604	0.0701347	-2.00477	0.0449873	0.456949
GUK1	3381.61	0.181135	0.0898437	2.01611	0.0437885	0.456949
VPS54	964.721	-0.258984	0.129054	-2.0068	0.0447713	0.456949
RABL3	1693.31	-0.197443	0.0977602	-2.01966	0.0434182	0.456949
EIF2A	3431.61	-0.143377	0.0714072	-2.00787	0.0446567	0.456949
SKP2	4012.92	-0.244843	0.121667	-2.0124	0.0441776	0.456949
TAGLN	325.921	0.353147	0.175844	2.0083	0.0446117	0.456949
UHMK1	4560.4	-0.186659	0.0925962	-2.01584	0.0438168	0.456949
ZNF117	699.74	0.234018	0.11664	2.00633	0.0448213	0.456949
RANBP2	5123.64	-0.20995	0.104018	-2.0184	0.0435501	0.456949
NUS1	3644.43	-0.179086	0.0892591	-2.00636	0.0448174	0.456949
CERS3	37.0313	-0.974935	0.484525	-2.01215	0.0442046	0.456949
DHRS4	185.38	0.400903	0.199309	2.01146	0.0442767	0.456949
WDR43	4791.66	-0.200081	0.0991273	-2.01842	0.0435474	0.456949
RFC4	2000.01	-0.210041	0.103958	-2.02045	0.0433372	0.456949
MED30	834.121	-0.226031	0.112606	-2.00728	0.04472	0.456949
PGM2	1898.72	-0.236905	0.118087	-2.00618	0.0448365	0.456949
GIMAP8	392.197	0.487531	0.243028	2.00607	0.0448484	0.456949
LSM1	1066.44	-0.192657	0.0960566	-2.00566	0.0448924	0.456949
RPS6KB2	1748.52	0.213375	0.106054	2.01194	0.0442258	0.456949
KNTC1	2413.57	-0.270465	0.134743	-2.00726	0.0447216	0.456949
C6orf1	438.193	0.287657	0.142837	2.01389	0.0440212	0.456949
SULT1A1	439.985	0.464995	0.231516	2.00848	0.0445925	0.456949
FLVCR1-AS1	158.709	0.505534	0.251609	2.0092	0.0445156	0.456949
ZBTB10	989.289	-0.235649	0.117503	-2.00548	0.0449121	0.456949
FTH1P12	37.2293	0.944964	0.470356	2.00904	0.0445326	0.456949
RP5-832C2.5	31.5097	1.02215	0.507998	2.01211	0.0442081	0.456949
ZNF407	787.699	-0.205362	0.101964	-2.01407	0.0440026	0.456949
NUDT18	632.01	0.332136	0.165578	2.00592	0.044865	0.456949
CTC-281F24.5	51.339	-0.685306	0.339129	-2.02078	0.0433021	0.456949
SIRPB1	433.463	0.35446	0.177434	1.99771	0.0457484	0.457663
ARMC1	2514.29	-0.192602	0.0963693	-1.99858	0.0456533	0.457663
ZFAND5	2706.21	-0.152758	0.0764375	-1.99847	0.0456652	0.457663
FAM45A	4478.84	-0.163074	0.0816368	-1.99755	0.0457654	0.457663
DNAJC15	352.618	-0.293164	0.146885	-1.99588	0.045947	0.457663
SMUG1	664.292	0.221741	0.110918	1.99914	0.0455927	0.457663
RAP2C	1281.15	-0.20822	0.104325	-1.99588	0.0459471	0.457663
THAP1	607.527	-0.215569	0.107872	-1.99838	0.0456759	0.457663
GPNMB	307.343	-2.24187	1.11951	-2.00255	0.0452256	0.457663
THUMPD2	743.015	-0.238869	0.119517	-1.99862	0.0456497	0.457663
LIN7C	1524.94	-0.219979	0.10998	-2.00018	0.0454809	0.457663
SIDT2	1686.68	0.203368	0.101708	1.99954	0.0455502	0.457663
NR2F6	1370.65	0.295022	0.147553	1.99943	0.0455618	0.457663
RPRD2	1751.74	-0.183409	0.0918191	-1.9975	0.0457708	0.457663
UVSSA	904.552	0.203902	0.102107	1.99694	0.0458318	0.457663
DHRS13	133.3	-0.486152	0.243137	-1.9995	0.0455542	0.457663
USP47	2207.31	-0.201744	0.10106	-1.99629	0.0459026	0.457663
ANAPC2	2568.09	0.17001	0.084982	2.00054	0.0454422	0.457663
PNMA1	1121.52	0.166347	0.0833361	1.99609	0.0459237	0.457663
COPB2	5035.16	-0.150641	0.0754497	-1.99658	0.0458708	0.457663
ZNF607	47.4216	0.797096	0.39866	1.99944	0.0455612	0.457663
RP1-39G22.7	162.552	-0.369916	0.185008	-1.99946	0.0455591	0.457663
TTC27	1336.66	-0.213435	0.10737	-1.98784	0.0468289	0.45775
TDP1	2480.17	-0.191859	0.0962714	-1.9929	0.0462728	0.45775
XPO1	14189.8	-0.228927	0.115289	-1.98567	0.0470697	0.45775
MTMR2	1908.08	-0.193252	0.0974455	-1.98318	0.0473478	0.45775
SLC25A1	4934.71	0.213471	0.107481	1.98613	0.0470191	0.45775
SHOC2	2262.67	-0.191157	0.0964718	-1.98148	0.0475379	0.45775
KCTD10	2607.03	0.149289	0.0748673	1.99405	0.0461466	0.45775
RIC8B	469.569	-0.226661	0.114102	-1.98648	0.04698	0.45775
NUP155	4797.63	-0.228783	0.114846	-1.99209	0.0463613	0.45775
CEBPZ	2467.18	-0.202213	0.101919	-1.98406	0.0472495	0.45775
RIMS3	177.753	0.37165	0.186757	1.99002	0.0465884	0.45775
FBXW2	2663.55	-0.137351	0.0692583	-1.98316	0.0473492	0.45775
LYPLA1	6247.56	-0.173236	0.0872126	-1.98636	0.0469929	0.45775
NAA50	7149.42	-0.185899	0.093774	-1.98242	0.0474324	0.45775
STK26	5805.91	-0.166416	0.083909	-1.98329	0.0473351	0.45775
PUM1	3534.24	-0.1371	0.0687427	-1.99439	0.0461096	0.45775
TTYH3	9809.62	0.232932	0.116805	1.99419	0.0461313	0.45775
CCDC115	1428.7	0.238207	0.120276	1.9805	0.0476477	0.45775
SMC2	4021.28	-0.27651	0.139127	-1.98746	0.0468715	0.45775
SDSL	214.655	0.394347	0.197765	1.99402	0.0461497	0.45775
CHST4	33.0741	-0.999654	0.502463	-1.98951	0.0466453	0.45775
AFF3	1923.32	-0.239434	0.12066	-1.98437	0.0472148	0.45775
UBXN4	4481.35	-0.14583	0.0734309	-1.98595	0.0470388	0.45775
DYNC1LI1	1747.76	-0.204409	0.102958	-1.98536	0.0471044	0.45775
NCAPD3	5689.58	-0.170803	0.0860898	-1.98401	0.0472547	0.45775
C18orf25	1216.25	-0.221434	0.111571	-1.98469	0.0471791	0.45775
CENPH	1324.96	-0.27647	0.139284	-1.98494	0.0471507	0.45775
MRPL39	1618.25	-0.192962	0.0974085	-1.98096	0.0475959	0.45775
AAED1	536.428	-0.235375	0.118312	-1.98945	0.0466521	0.45775
ZSCAN12	352.41	-0.298507	0.1507	-1.98081	0.0476129	0.45775
FAM207A	1279.21	0.187046	0.0939099	1.99176	0.0463975	0.45775
PLB1	102.416	0.473433	0.237963	1.98952	0.0466435	0.45775
HGSNAT	2676.03	0.162304	0.0818514	1.98291	0.0473774	0.45775
MELK	1907.97	-0.241028	0.121393	-1.98552	0.0470863	0.45775
NOLC1	9723.86	-0.138115	0.069683	-1.98205	0.0474733	0.45775
TBC1D2B	2548.1	-0.264285	0.132483	-1.99486	0.0460586	0.45775
LIMS1	2173.94	-0.195999	0.0984916	-1.99001	0.0465897	0.45775
MRPL13	1855.41	-0.161891	0.0813188	-1.99082	0.0465007	0.45775
GPR137	494.843	0.307199	0.155015	1.98173	0.047509	0.45775
LINC00116	345.607	0.379198	0.191402	1.98116	0.0475728	0.45775
MAF	50.0396	-1.05944	0.534963	-1.98041	0.0476579	0.45775
RABIF	765.039	0.221058	0.111098	1.98976	0.0466174	0.45775
C6orf120	2275.85	0.187162	0.0944156	1.98232	0.047444	0.45775
FAM120AOS	2607.04	0.185839	0.0938058	1.9811	0.04758	0.45775
ZNF865	1962.39	0.173083	0.0872914	1.98282	0.0473877	0.45775
RP11-345P4.6	46.4903	-0.675276	0.33936	-1.98985	0.0466073	0.45775
LINC01451	88.3448	0.784307	0.394659	1.9873	0.0468889	0.45775
CICP14	364.455	-0.259995	0.131228	-1.98124	0.0475643	0.45775
TM7SF2	811.633	0.337134	0.170345	1.97913	0.0478014	0.458446
STK40	1854.67	0.213442	0.107839	1.97927	0.0477858	0.458446
RPL13AP20	191.745	0.406741	0.205596	1.97835	0.0478891	0.458946
BRCA1	4536.09	-0.168433	0.0853746	-1.97287	0.0485108	0.459114
MYO9A	854.609	-0.23225	0.11766	-1.97391	0.0483914	0.459114
POLD3	1958.68	-0.183798	0.0930983	-1.97424	0.0483547	0.459114
SYNJ2	419.863	-0.297535	0.15076	-1.97358	0.0484301	0.459114
NTSR1	536.47	-0.361757	0.183352	-1.97303	0.0484927	0.459114
CSNK2A1	7587.73	-0.14763	0.0748651	-1.97194	0.048616	0.459114
NOMO1	2879.98	0.151968	0.0769179	1.97571	0.0481875	0.459114
IL4I1	572.694	0.454714	0.230358	1.97394	0.0483885	0.459114
MPHOSPH10	1798.93	-0.193221	0.0978161	-1.97535	0.0482282	0.459114
PEX6	3504.31	0.143232	0.0725463	1.97435	0.0483419	0.459114
RAF1	2101.88	-0.172376	0.0872774	-1.97504	0.0482639	0.459114
BCAR3	44.7213	0.7973	0.404299	1.97205	0.0486034	0.459114
CELSR2	473.562	0.403227	0.20454	1.97138	0.0486801	0.459114
SHISA5	4272.22	0.158915	0.0804424	1.97551	0.0482097	0.459114
SLC4A2	4264.81	0.14783	0.0748322	1.97548	0.0482136	0.459114
DIS3L	1737.46	-0.19156	0.0969303	-1.97626	0.0481249	0.459114
LRRC37B	178.073	-0.382085	0.193823	-1.9713	0.048689	0.459114
GIMAP1	159.535	0.414472	0.210247	1.97135	0.0486834	0.459114
MICAL3	240.5	0.411588	0.208649	1.97264	0.048537	0.459114
RP11-425L10.1	230.165	0.332349	0.168453	1.97295	0.0485017	0.459114
TMEM9B-AS1	48.8584	-0.715628	0.362188	-1.97585	0.0481718	0.459114
RP11-600F24.7	61.8248	0.636144	0.322551	1.97223	0.0485838	0.459114
E2F2	159.628	-0.392161	0.199192	-1.96876	0.0489812	0.459689
PRDX4	1510.79	-0.171274	0.0869926	-1.96884	0.0489718	0.459689
CSE1L	8592.27	-0.212065	0.107685	-1.96931	0.0489172	0.459689
PRMT7	3945.17	0.193139	0.0980202	1.9704	0.048793	0.459689
TFDP1	12721.7	-0.135345	0.0687522	-1.9686	0.0489993	0.459689
HN1L	3140.45	-0.165155	0.0838756	-1.96905	0.0489478	0.459689
FAM200B	73.1848	-0.565741	0.28723	-1.96964	0.0488793	0.459689
OSBPL7	891.298	0.314404	0.159882	1.96648	0.0492434	0.460082
TARBP1	7142.78	0.211882	0.107769	1.96607	0.0492907	0.460082
ERBIN	4504.65	-0.217021	0.110374	-1.96623	0.0492719	0.460082
NASP	8683.73	-0.138147	0.0702563	-1.96632	0.0492611	0.460082
PARP9	276.369	0.408297	0.20753	1.96741	0.049136	0.460082
COPS3	4601.66	-0.138588	0.0704756	-1.96646	0.0492452	0.460082
TIFAB	3730.51	0.183094	0.0930891	1.96687	0.0491982	0.460082
SDCCAG8	391.644	0.23744	0.120829	1.96509	0.0494039	0.460141
VPS53	636.058	-0.236007	0.120065	-1.96565	0.0493388	0.460141
ZNF524	737.358	0.243048	0.123668	1.96533	0.0493764	0.460141
OPN3	675.184	0.344013	0.175249	1.963	0.0496462	0.460584
TNPO2	8450.38	-0.109208	0.0556571	-1.96216	0.0497438	0.460584
GAMT	3433.76	0.21807	0.111087	1.96305	0.04964	0.460584
GDF15	107.829	-1.48411	0.756263	-1.96243	0.0497129	0.460584
DTL	3171.89	-0.192885	0.0982594	-1.96302	0.0496442	0.460584
THBD	4114.11	0.283171	0.144349	1.96171	0.0497967	0.460584
ERCC6L2	951.893	-0.232351	0.118345	-1.96334	0.0496067	0.460584
SECISBP2	1717.01	-0.161084	0.0821184	-1.96161	0.0498083	0.460584
GMFB	2031.87	-0.217619	0.110937	-1.96165	0.0498032	0.460584
PRKDC	31978.9	-0.210846	0.107439	-1.96247	0.0497072	0.460584
GPATCH2	552.385	-0.25345	0.129229	-1.96125	0.0498503	0.460643
CCDC40	74.2898	0.670043	0.341875	1.95991	0.0500066	0.461213
ATP13A2	423.086	0.330411	0.168594	1.9598	0.0500193	0.461213
AC010642.1	31.8436	0.870912	0.444346	1.95999	0.0499974	0.461213
POLR2B	5938.6	-0.171388	0.0875083	-1.95854	0.050167	0.462245
RNF138	3387.13	-0.218817	0.111766	-1.95781	0.0502528	0.462706
DHX9	12303.2	-0.175023	0.0894165	-1.95739	0.0503013	0.462822
FGF22	40.4328	0.886139	0.452845	1.95682	0.0503681	0.463004
CCT4	8364.53	-0.170651	0.0872174	-1.95661	0.0503928	0.463004
SCAF1	8015.62	0.162338	0.0830066	1.95573	0.0504973	0.463634
C1orf50	83.9666	-0.560555	0.286812	-1.95444	0.0506496	0.463654
ZBTB2	784.636	-0.21504	0.110041	-1.95419	0.0506791	0.463654
MRPL41	1863.75	0.276032	0.141196	1.95495	0.0505886	0.463654
VKORC1L1	2632.13	-0.184999	0.0946565	-1.95442	0.0506516	0.463654
AC073072.7	135.881	0.450842	0.230672	1.95447	0.0506459	0.463654
RFC1	3724.41	-0.199241	0.102005	-1.95324	0.0507908	0.463655
TUBE1	423.727	-0.365819	0.187353	-1.95257	0.0508707	0.463655
SPSB2	599.31	0.295487	0.15132	1.95274	0.0508509	0.463655
SF3B1	14878	-0.147174	0.0753824	-1.95237	0.0508946	0.463655
NCAPH	2724.31	-0.205992	0.105491	-1.95269	0.0508562	0.463655
FOXO3B	331.98	-0.300687	0.153979	-1.95278	0.0508462	0.463655
NISCH	4710.83	0.193868	0.0995679	1.94709	0.0515236	0.463787
RFC2	3087.26	-0.140482	0.0720607	-1.94949	0.0512369	0.463787
HEATR6	1060.85	-0.232082	0.119211	-1.94682	0.0515558	0.463787
GTF3C1	2704.51	0.152264	0.0780708	1.95034	0.0511359	0.463787
PSMC6	2713.3	-0.163518	0.0837968	-1.95136	0.0510143	0.463787
DNAJC3	2982.03	-0.220206	0.11309	-1.94717	0.0515139	0.463787
ERI1	826.551	-0.223559	0.114594	-1.95089	0.0510705	0.463787
EIF3A	33206.6	-0.149616	0.076757	-1.94922	0.0512692	0.463787
SERBP1	36231.7	-0.161023	0.0827087	-1.94687	0.0515498	0.463787
NCAPG2	4157.28	-0.28431	0.145885	-1.94887	0.0513115	0.463787
RBBP4	8337.03	-0.138533	0.070992	-1.95139	0.0510112	0.463787
SPATA33	446.43	0.265696	0.136266	1.94982	0.051197	0.463787
HCFC1	8352.87	-0.131289	0.0673871	-1.94829	0.0513808	0.463787
SKA2	2335.73	-0.177658	0.0912419	-1.94711	0.0515215	0.463787
TMEM198B	481.226	0.282515	0.145071	1.94742	0.0514841	0.463787
MEMO1P1	40.6593	-0.697135	0.358011	-1.94724	0.0515055	0.463787
ARPC4	4126.45	0.202992	0.10409	1.95017	0.0511559	0.463787
GTF2I	2676.42	-0.19179	0.098481	-1.94748	0.051477	0.463787
SH3BP2	3819.75	0.192852	0.099177	1.94452	0.0518329	0.464016
HVCN1	878.337	0.240885	0.12378	1.94607	0.0516466	0.464016
YEATS4	1335.21	-0.178408	0.0917364	-1.94479	0.0517999	0.464016
SACS	2358.65	-0.316316	0.162582	-1.94558	0.0517054	0.464016
C19orf47	1239.88	0.176701	0.0908272	1.94546	0.0517197	0.464016
KLHL28	348.846	-0.298696	0.153604	-1.94458	0.0518256	0.464016
DNAJC9	1713.94	-0.170369	0.0876096	-1.94464	0.0518181	0.464016
MYOM2	31.636	0.893346	0.459972	1.94218	0.0521158	0.464896
PPP2R5B	258.265	0.341865	0.176101	1.9413	0.0522221	0.464896
NME3	2524.08	0.293133	0.150858	1.94311	0.0520033	0.464896
UBE3A	4624.91	-0.173899	0.0895824	-1.94121	0.0522325	0.464896
SRSF7	9631	-0.120261	0.0619348	-1.94173	0.0521702	0.464896
DBT	1040.45	-0.205887	0.106086	-1.94076	0.0522877	0.464896
SAV1	1189.22	-0.168476	0.0867775	-1.94148	0.0522006	0.464896
TMEM259	9076.72	0.199301	0.102694	1.94073	0.0522913	0.464896
FAM101B	262.411	-0.393124	0.202299	-1.94328	0.0519825	0.464896
SMIM13	693.844	-0.258992	0.133428	-1.94107	0.0522503	0.464896
PDK2	567.915	0.262686	0.135668	1.93625	0.0528375	0.466539
ABCC2	155.877	0.619596	0.319643	1.9384	0.0525744	0.466539
LPIN3	179.755	0.397289	0.20511	1.93696	0.0527508	0.466539
CEP350	2625.82	-0.245768	0.126867	-1.93721	0.0527199	0.466539
KYAT3	919.281	-0.185765	0.0958637	-1.9378	0.0526478	0.466539
WDR89	996.249	-0.237733	0.122709	-1.93737	0.0527	0.466539
HK2	4444.58	-0.206506	0.106646	-1.93637	0.0528222	0.466539
KIAA0196	2457.39	-0.188929	0.0974614	-1.9385	0.0525627	0.466539
CENPN	1412.41	-0.220418	0.113761	-1.93755	0.0526786	0.466539
SGK223	792.057	0.197185	0.101824	1.93653	0.0528023	0.466539
SLC30A9	3459.97	-0.136222	0.0704196	-1.93443	0.0530603	0.467062
SRPK1	2530.16	-0.199979	0.103467	-1.93278	0.0532627	0.467062
PANX1	548.282	-0.259546	0.134122	-1.93515	0.052972	0.467062
COQ8B	1121.82	0.21499	0.111164	1.93398	0.053115	0.467062
RFTN1	1887.83	-0.186134	0.0962273	-1.93432	0.0530741	0.467062
NAB1	747.29	-0.212393	0.10985	-1.93347	0.0531781	0.467062
TTYH2	529.191	0.250874	0.12983	1.93233	0.0533185	0.467062
DGKQ	2464.53	0.293503	0.151888	1.93236	0.0533153	0.467062
SLMAP	2005.86	-0.178043	0.0920498	-1.93421	0.0530876	0.467062
YWHAG	17557.7	-0.133105	0.0688162	-1.93422	0.0530863	0.467062
NOG	87.368	-0.590807	0.3056	-1.93327	0.0532032	0.467062
BCAP31	6755.55	0.143601	0.0743188	1.93223	0.053331	0.467062
ZBTB14	565.075	0.217538	0.112631	1.93142	0.0534312	0.467622
MEGF8	3175.35	0.157228	0.0814588	1.93016	0.0535873	0.468036
NDUFS5	5467.58	0.178425	0.0924318	1.93034	0.0535646	0.468036
ZNF493	146.656	0.40649	0.21056	1.93052	0.0535427	0.468036
POLR2C	2236.81	-0.155027	0.0803715	-1.92888	0.0537452	0.468418
NKX3-2	67.2561	0.66845	0.346617	1.9285	0.0537934	0.468418
HNRNPF	17474.1	-0.119358	0.0618618	-1.92942	0.0536783	0.468418
GPX1	28429.8	0.247699	0.128406	1.92903	0.0537266	0.468418
LINC00959	37.227	0.875711	0.454126	1.92834	0.0538124	0.468418
ENTPD7	519.259	0.301818	0.156546	1.92798	0.0538575	0.468495
AOC1	66.3249	0.787944	0.40903	1.92637	0.0540582	0.468743
CREBBP	2149.99	-0.194169	0.100852	-1.92528	0.0541945	0.468743
CYP24A1	88.2462	2.44864	1.27392	1.92213	0.0545893	0.468743
PDIA5	1042.81	0.161302	0.083989	1.92051	0.0547938	0.468743
ZFYVE21	776.094	0.197727	0.102783	1.92373	0.0543883	0.468743
SLC5A5	54.6657	0.73845	0.384362	1.92124	0.054702	0.468743
AVL9	2054.48	-0.171462	0.0892295	-1.92159	0.0546577	0.468743
LGALS3BP	351.994	0.288603	0.150094	1.92281	0.0545039	0.468743
ATP5B	31141.3	-0.116052	0.0603347	-1.92347	0.0544212	0.468743
GPD2	1531.86	-0.263667	0.136886	-1.92619	0.0540812	0.468743
ARMCX5	433.227	-0.318975	0.16588	-1.92293	0.0544891	0.468743
FAM63B	742.006	-0.272717	0.141673	-1.92498	0.0542324	0.468743
DKC1	7311.62	-0.117624	0.061216	-1.92146	0.0546732	0.468743
RPL13AP25	1823.74	0.191348	0.0994787	1.9235	0.054417	0.468743
PLAA	2599.83	-0.189944	0.098627	-1.92589	0.0541185	0.468743
COPS4	1865.6	-0.145284	0.0754653	-1.92518	0.0542068	0.468743
JMY	581.909	-0.262844	0.13679	-1.92152	0.0546664	0.468743
FDPS	2069.85	-0.155921	0.0811808	-1.92066	0.0547746	0.468743
KIAA1161	92.7247	0.514799	0.267296	1.92595	0.0541102	0.468743
API5	3339.22	-0.206325	0.107288	-1.92308	0.0544696	0.468743
TRAF6	784.502	-0.223144	0.116034	-1.92309	0.0544689	0.468743
GBA	1269.09	0.159192	0.0826846	1.92529	0.0541925	0.468743
CNOT10	1282.35	-0.204677	0.106338	-1.92477	0.0542578	0.468743
SHTN1	594.577	-0.242525	0.126268	-1.92072	0.0547676	0.468743
RP11-872J21.3	37.6794	0.874189	0.45471	1.92252	0.0545401	0.468743
BCLAF1	8534.51	-0.176796	0.092078	-1.92007	0.0548486	0.468901
TMEM206	790.114	0.223738	0.116801	1.91556	0.0554218	0.469287
PCM1	9216.66	-0.191116	0.0999902	-1.91134	0.0559606	0.469287
PLOD3	1708.73	0.163873	0.0857637	1.91075	0.0560366	0.469287
EDF1	5925.06	0.193487	0.100968	1.91633	0.0553236	0.469287
SLC22A18	204.054	0.487666	0.254213	1.91833	0.0550687	0.469287
TFEB	763.654	0.261693	0.136862	1.9121	0.0558638	0.469287
NDUFS7	759.819	0.229733	0.119942	1.91536	0.0554462	0.469287
MOB4	588.232	-0.257694	0.134628	-1.91412	0.0556047	0.469287
TROVE2	1829.72	-0.217045	0.113572	-1.91107	0.0559952	0.469287
KIF18A	1117.24	-0.28109	0.146899	-1.91349	0.0556856	0.469287
POLR1B	2976.58	-0.174583	0.0912443	-1.91336	0.0557023	0.469287
NFATC1	1561.05	0.287576	0.150501	1.91079	0.056032	0.469287
DRAM1	154.629	0.375559	0.196138	1.91477	0.055522	0.469287
GPC3	112.811	-1.74297	0.91091	-1.91344	0.0556924	0.469287
TMEM263	169.714	-0.4577	0.23903	-1.91483	0.0555147	0.469287
AK5	96.644	0.588477	0.307511	1.91368	0.0556611	0.469287
C21orf91	799.878	-0.268296	0.139889	-1.91792	0.0551216	0.469287
SAP30BP	2012.73	0.229182	0.119447	1.91869	0.0550231	0.469287
MELTF	833.689	0.267782	0.139973	1.91309	0.0557362	0.469287
CYSLTR1	742.374	-0.236904	0.123887	-1.91226	0.0558431	0.469287
SLC25A30	736.157	-0.20682	0.108262	-1.91037	0.0560854	0.469287
MRPS22	1199.91	-0.166534	0.0868116	-1.91834	0.0550676	0.469287
CTDSP2	3022.42	-0.148274	0.0773393	-1.91719	0.0552144	0.469287
CKAP5	7047.15	-0.27581	0.144275	-1.91169	0.0559161	0.469287
SPTY2D1	1082.14	-0.189058	0.0988703	-1.91218	0.0558533	0.469287
PUF60	6452.01	-0.135533	0.0708769	-1.91223	0.0558468	0.469287
CHEK2	1701.93	-0.182897	0.0957231	-1.91069	0.0560446	0.469287
SPG7	4098.93	0.133932	0.0699662	1.91423	0.0555904	0.469287
SREBF2	7310.54	0.138682	0.0724273	1.91477	0.0555219	0.469287
WAC-AS1	603.031	0.280949	0.146934	1.91208	0.0558663	0.469287
THTPA	257.52	0.361317	0.189045	1.91127	0.0559698	0.469287
TGFBR3L	277.094	0.493853	0.25852	1.91031	0.0560934	0.469287
RP4-794I6.4	79.4454	0.525376	0.274691	1.91261	0.055798	0.469287
SMC1A	9607.67	-0.216495	0.113506	-1.90733	0.0564773	0.469618
CA12	176.452	0.482267	0.25289	1.90702	0.0565178	0.469618
SEPHS1	4131.2	-0.136251	0.0715179	-1.90513	0.0567634	0.469618
EZH2	3668.89	-0.185704	0.0973416	-1.90776	0.0564225	0.469618
SPR	1202.44	0.189138	0.0992884	1.90494	0.0567878	0.469618
C1orf109	979.501	-0.172571	0.0904284	-1.90838	0.0563426	0.469618
ZNF430	892.863	-0.181031	0.0948558	-1.90849	0.0563285	0.469618
NFE2	600.678	0.368263	0.19327	1.90543	0.0567239	0.469618
SGO1	387.73	-0.330864	0.173331	-1.90886	0.0562807	0.469618
TEX15	732.604	-0.294957	0.154752	-1.906	0.0566504	0.469618
VGLL4	774.184	-0.217593	0.114117	-1.90675	0.0565529	0.469618
SPATA2L	442.02	0.31944	0.167464	1.90751	0.0564543	0.469618
ITGB2	10336.4	0.171788	0.0900576	1.90754	0.0564507	0.469618
CHST13	59.1414	-0.769708	0.403179	-1.9091	0.0562496	0.469618
TREX2	71.7769	0.587697	0.308253	1.90654	0.0565801	0.469618
ARHGAP11A	1632.59	-0.332498	0.174408	-1.90644	0.0565925	0.469618
HAUS3	733.17	-0.237661	0.124685	-1.9061	0.0566373	0.469618
RN7SL1	844.652	0.328222	0.172251	1.90549	0.0567165	0.469618
TUBGCP6	3582.93	0.141482	0.0742827	1.90465	0.0568259	0.469632
CENPC	1047.43	-0.266773	0.140088	-1.90433	0.0568677	0.469677
C19orf70	2478.69	0.226784	0.11913	1.90367	0.0569529	0.469904
SNORD104	126.477	0.550052	0.28896	1.90356	0.056968	0.469904
ARHGEF10L	540.524	0.336856	0.177066	1.90243	0.0571143	0.469932
NFKB2	1219.24	0.27285	0.14348	1.90166	0.0572152	0.469932
ARHGAP5	56.0076	-0.74151	0.390002	-1.9013	0.0572629	0.469932
TRADD	751.634	0.260942	0.137261	1.90107	0.0572926	0.469932
TYK2	7389.66	0.146941	0.0773267	1.90026	0.0573993	0.469932
PSMD14	3309.32	-0.16347	0.086041	-1.89991	0.0574447	0.469932
UCHL5	3840.97	-0.170519	0.0896625	-1.90179	0.0571987	0.469932
SHQ1	1479.73	-0.17778	0.0935537	-1.9003	0.0573936	0.469932
LRWD1	1420.36	0.24211	0.127414	1.90019	0.0574085	0.469932
HNRNPA3	36376.1	-0.148344	0.0780621	-1.90034	0.0573889	0.469932
DCUN1D3	306.647	0.316954	0.166589	1.90261	0.0570911	0.469932
CH17-472G23.4	174.179	0.386266	0.203017	1.90263	0.0570889	0.469932
LINC00997	131.412	0.402771	0.21187	1.90103	0.057298	0.469932
USP22	7981.16	-0.123908	0.0652392	-1.89929	0.0575267	0.470233
CARD16	159.28	0.39056	0.205658	1.89908	0.0575543	0.470233
BCL2L12	3437.78	0.1844	0.0971284	1.89852	0.0576282	0.470242
BCYRN1	161.628	0.41836	0.220332	1.89877	0.0575948	0.470242
TXN2	2916.44	0.186105	0.0980715	1.89765	0.0577425	0.470282
RADIL	469.337	-0.246017	0.129622	-1.89796	0.0577013	0.470282
NDUFA4L2	198.917	-0.58208	0.306711	-1.89781	0.0577209	0.470282
ITGA2B	93.3062	0.758263	0.399908	1.89609	0.0579475	0.470439
SERF2	4184.95	0.212498	0.112082	1.89591	0.0579722	0.470439
COMMD3	229.325	0.369355	0.194683	1.89721	0.0578	0.470439
CCDC15	307.56	-0.424374	0.223737	-1.89676	0.0578601	0.470439
SOCS4	1188.63	-0.239393	0.126272	-1.89585	0.0579803	0.470439
RP11-1246C19.1	119.721	0.478432	0.252259	1.89659	0.0578818	0.470439
CUL2	1764.3	-0.202117	0.106659	-1.89499	0.0580936	0.470589
NDUFA5	2471.82	-0.181736	0.0959092	-1.89488	0.0581083	0.470589
TMEM44	284.497	-0.281327	0.148434	-1.8953	0.0580522	0.470589
HAAO	213.269	0.352196	0.185896	1.89459	0.0581468	0.470607
E2F8	1197.8	-0.219419	0.115836	-1.89421	0.0581966	0.470714
RP4-737E23.5	59.7505	0.611768	0.323293	1.8923	0.058451	0.472476
SKA3	2375.91	-0.291189	0.154045	-1.89029	0.058719	0.473752
ZDHHC18	1458.78	0.223716	0.11834	1.89046	0.0586969	0.473752
RPS26P28	50.9066	0.7529	0.398219	1.89067	0.0586687	0.473752
HK3	252.812	0.457748	0.242231	1.88972	0.0587951	0.47407
RPS20	33237.9	0.191242	0.101345	1.88703	0.0591557	0.474122
BTBD1	3107.56	-0.157965	0.0836324	-1.8888	0.0589181	0.474122
SDC4	123.555	-0.453929	0.240292	-1.88907	0.058882	0.474122
RNF144B	41.7943	-0.882357	0.46732	-1.88812	0.0590095	0.474122
CTAGE5	911.6	-0.186035	0.0985277	-1.88815	0.0590057	0.474122
DGKE	1021.06	-0.234091	0.124036	-1.88728	0.0591226	0.474122
CREBRF	265.569	-0.338818	0.179558	-1.88696	0.0591658	0.474122
FAM98B	2467.36	-0.191275	0.101359	-1.8871	0.0591475	0.474122
S1PR5	35.0322	-1.23505	0.654524	-1.88694	0.0591688	0.474122
ZNF724	91.7937	-0.581429	0.308091	-1.8872	0.0591338	0.474122
TNK2	1156.63	0.243283	0.12909	1.88459	0.0594847	0.474252
TRIP13	3724.91	-0.197746	0.105001	-1.88328	0.0596626	0.474252
RPS19	39662.3	0.150179	0.0796714	1.88498	0.0594328	0.474252
PHF3	2490.87	-0.217116	0.11516	-1.88535	0.059383	0.474252
NIP7	2920.87	-0.158911	0.0843295	-1.88441	0.0595099	0.474252
CEP170	782.336	-0.28452	0.150915	-1.88531	0.0593884	0.474252
TAF5	1060.53	-0.237267	0.125862	-1.88513	0.0594123	0.474252
PARP8	10747.3	-0.143485	0.0761735	-1.88366	0.0596108	0.474252
METAP1	3701.34	-0.140283	0.0744176	-1.88508	0.0594188	0.474252
SAC3D1	830.996	0.187111	0.0993153	1.88401	0.0595636	0.474252
FZD8	67.5593	0.5848	0.310453	1.8837	0.0596059	0.474252
PPP1CB	4785.57	-0.190099	0.100799	-1.88593	0.0593049	0.474252
RP4-614O4.13	143.767	0.455269	0.241739	1.88331	0.0596588	0.474252
B3GALT6	2170.17	0.217972	0.115758	1.88299	0.0597012	0.474266
KRT80	85.7093	0.736735	0.391316	1.88271	0.0597396	0.474273
PLA2G4F	35.857	0.805079	0.427677	1.88245	0.0597756	0.474273
LCORL	521.253	-0.286811	0.152393	-1.88205	0.0598296	0.474411
RAB5C	1548.09	0.23994	0.127568	1.88089	0.0599875	0.474889
ZGRF1	774.784	-0.268397	0.142674	-1.8812	0.0599452	0.474889
CD24	104.037	1.24164	0.660169	1.88079	0.0600003	0.474889
MYOF	530.385	0.273901	0.145717	1.87968	0.060152	0.475798
PPP1R3F	80.7626	0.604952	0.322208	1.87752	0.0604467	0.476098
SCFD1	1431.02	-0.191058	0.101707	-1.87851	0.0603113	0.476098
CNPPD1	3310.77	0.155139	0.0825985	1.87823	0.0603499	0.476098
PROSER1	2194.49	-0.161176	0.0858485	-1.87745	0.060457	0.476098
NADK2	2960.75	-0.261146	0.139009	-1.87862	0.0602959	0.476098
LARP4	2969	-0.204352	0.108835	-1.87763	0.0604319	0.476098
RNF168	891.32	-0.198792	0.105896	-1.87724	0.0604849	0.476098
LGALS9	3580.21	0.157156	0.0837143	1.87729	0.0604786	0.476098
TNFRSF10C	42.3014	0.774783	0.412798	1.8769	0.0605313	0.476172
ZFR	20159.1	-0.160929	0.0857784	-1.8761	0.0606419	0.476462
SLC35A3	708.822	-0.265701	0.141624	-1.87611	0.0606406	0.476462
FKBP8	13043.7	0.186174	0.0992611	1.8756	0.0607106	0.476711
TAF2	2710.02	-0.152755	0.0814676	-1.87503	0.0607879	0.476758
MIS12	981.44	-0.2128	0.113492	-1.87502	0.0607905	0.476758
MKNK1	2062.36	0.195766	0.104431	1.8746	0.0608476	0.476917
MRE11A	3636.28	-0.214891	0.114739	-1.87288	0.0610853	0.478478
PRIM1	1074.55	-0.221851	0.118488	-1.87235	0.061158	0.478478
RP11-417L19.6	32.441	-0.84867	0.453217	-1.87255	0.0611309	0.478478
RP11-88E10.5	371.06	0.309201	0.165187	1.87183	0.0612304	0.478754
UBP1	6450.04	-0.167361	0.0894521	-1.87096	0.0613513	0.479138
B2M	14262.9	0.11108	0.0593753	1.87082	0.0613702	0.479138
SLCO3A1	813.47	0.213867	0.114327	1.87067	0.0613908	0.479138
MATR3	100.725	-0.649865	0.347678	-1.86916	0.0616007	0.480161
SIKE1	1992.54	-0.191954	0.102723	-1.86866	0.0616707	0.480161
RNF166	2521.88	0.248553	0.132969	1.86926	0.061587	0.480161
CHCHD1	1013.65	-0.197886	0.105886	-1.86886	0.0616424	0.480161
IDH3G	2326.62	0.230979	0.123689	1.86743	0.0618422	0.480214
C11orf1	292.914	0.289768	0.155194	1.86714	0.0618819	0.480214
EI24	6104.06	-0.103892	0.0556246	-1.86774	0.0617983	0.480214
MKL1	4473.63	0.19071	0.102142	1.86711	0.0618866	0.480214
ZNF627	836.012	-0.210651	0.112828	-1.86701	0.0619007	0.480214
LILRA2	226.035	0.396175	0.212063	1.86819	0.0617351	0.480214
ASAH1	3576.03	0.186873	0.100144	1.86605	0.0620349	0.480657
ENG	3280.49	0.196038	0.105069	1.8658	0.0620695	0.480657
TDRD7	504.222	-0.255731	0.137051	-1.86595	0.0620479	0.480657
PABPC3	823.893	0.234309	0.125607	1.86542	0.0621224	0.480767
MTCO2P12	668.731	0.206841	0.110897	1.86517	0.0621582	0.480767
GNB2	7177.95	0.138012	0.0740477	1.86383	0.0623452	0.481925
NAA30	1082.7	-0.203027	0.108961	-1.86331	0.0624193	0.482091
CHST14	810.777	0.181049	0.0971735	1.86315	0.0624414	0.482091
EXOSC10	2540	-0.163008	0.0875134	-1.86266	0.0625102	0.482334
RPP40	434.632	-0.26923	0.14459	-1.86202	0.0626002	0.482739
CCND1	684.375	0.31486	0.169272	1.86008	0.0628737	0.483481
DARS2	2544.21	-0.263722	0.141785	-1.86001	0.0628836	0.483481
ENPP2	86.7441	0.613051	0.32946	1.86077	0.0627761	0.483481
DNAJC30	305.972	0.286343	0.153927	1.86025	0.0628497	0.483481
TSN	5050.53	-0.151298	0.0813214	-1.86049	0.0628161	0.483481
GORASP2	3833.33	-0.124304	0.0668541	-1.85933	0.0629805	0.483938
NOL11	2644.38	-0.195821	0.105338	-1.85899	0.0630292	0.484024
MAN1B1	1367.52	0.175228	0.0942742	1.85871	0.0630684	0.484037
LHFPL2	89.8537	0.46131	0.248251	1.85824	0.0631343	0.484255
ABL1	4497	0.131779	0.0709299	1.85787	0.0631868	0.48437
MYL5	66.6364	0.616058	0.331695	1.8573	0.063268	0.484704
AFF4	1467.36	-0.188835	0.101691	-1.85695	0.0633185	0.484717
RPS2P7	104.582	0.476617	0.256692	1.85676	0.0633448	0.484717
DNTTIP2	2851.31	-0.149497	0.0805441	-1.85609	0.0634412	0.485007
FAHD2CP	100.857	0.510265	0.274931	1.85597	0.0634578	0.485007
TMEM33	3392.68	-0.173256	0.0934435	-1.85413	0.0637204	0.485746
SENP8	80.3896	0.63036	0.339878	1.85466	0.0636442	0.485746
ALKBH3	688.8	-0.195336	0.105375	-1.85372	0.0637794	0.485746
KRT6C	189.355	0.469582	0.253209	1.85452	0.0636643	0.485746
SEMA4A	1672.3	0.207851	0.112105	1.85407	0.0637287	0.485746
RP1-159M24.1	49.5682	-0.652929	0.352228	-1.85371	0.0637803	0.485746
RPUSD1	2074.36	0.191744	0.103514	1.85235	0.0639755	0.485975
TOLLIP	3196.42	0.213681	0.115357	1.85234	0.0639772	0.485975
IL12RB1	1470.01	0.243531	0.131425	1.853	0.0638828	0.485975
TBC1D15	1941.72	-0.193025	0.104208	-1.8523	0.0639827	0.485975
TMOD3	2678.56	-0.194418	0.104967	-1.85219	0.0639986	0.485975
UTP6	3988.03	-0.108778	0.0587511	-1.8515	0.0640976	0.486294
LMNB1	14434.3	-0.235174	0.127063	-1.85085	0.0641913	0.486294
RPS6KA4	8258.07	0.113113	0.0611112	1.85093	0.0641796	0.486294
KLHL9	1314.14	-0.198411	0.107197	-1.85089	0.0641849	0.486294
TUBB2A	134.928	0.442979	0.239406	1.85033	0.0642667	0.48646
ESCO2	2555.36	-0.277323	0.14989	-1.85017	0.0642886	0.48646
SLC11A1	33.2286	-0.971748	0.525322	-1.84981	0.0643406	0.486569
TFAM	4003.91	-0.197448	0.106798	-1.8488	0.0644868	0.486881
PLXNA1	1774.46	0.166971	0.0903286	1.84848	0.0645327	0.486881
SP1	3979.32	-0.16374	0.0885756	-1.84859	0.0645174	0.486881
PHACTR4	1143.97	-0.206538	0.111733	-1.8485	0.0645303	0.486881
ZFYVE26	667.978	-0.189066	0.102352	-1.84722	0.0647158	0.487661
MAD2L1	4448.67	-0.19586	0.106021	-1.84737	0.064694	0.487661
USP38	913.544	-0.262564	0.142158	-1.84698	0.0647495	0.487661
NUP37	1411.84	-0.174742	0.094719	-1.84485	0.0650594	0.487742
IKZF5	1163.11	-0.240922	0.130621	-1.84443	0.0651211	0.487742
NDUFB7	2918.06	0.15192	0.0823434	1.84495	0.0650444	0.487742
NCL	66100.6	-0.137208	0.0743027	-1.84661	0.0648035	0.487742
ALKBH7	2072.03	0.224995	0.121874	1.84612	0.0648743	0.487742
PSPH	996.16	-0.203797	0.110503	-1.84426	0.0651454	0.487742
PRMT2	1695.17	0.163233	0.0884522	1.84544	0.0649734	0.487742
RPS7	18565.5	-0.099308	0.0538118	-1.84547	0.0649694	0.487742
UBE2O	2375.79	-0.146725	0.0795666	-1.84405	0.0651759	0.487742
HMGN4	1735.58	-0.154781	0.0838476	-1.84597	0.0648959	0.487742
RP11-253E3.1	429.673	0.253514	0.137471	1.84413	0.0651646	0.487742
ARID1B	2628.21	-0.162331	0.0881679	-1.84115	0.0655989	0.488465
DHX29	1580.12	-0.162679	0.0883296	-1.84173	0.065515	0.488465
ARVCF	131.407	0.510932	0.277475	1.84136	0.0655682	0.488465
SELPLG	2592.29	0.14872	0.0807104	1.84264	0.065381	0.488465
BIN2	3868.48	0.213182	0.115714	1.84232	0.0654286	0.488465
SRSF1	5848.39	-0.198942	0.108	-1.84205	0.0654678	0.488465
UTP15	1126.55	-0.240523	0.130592	-1.84179	0.0655057	0.488465
RPL13AP5	3398.11	0.148282	0.0805417	1.84106	0.065613	0.488465
PPP4R3B	5932.76	-0.135215	0.0733777	-1.84272	0.0653701	0.488465
MARK4	1541.59	0.175313	0.0953369	1.83888	0.0659332	0.488494
PUM2	7728.57	-0.185716	0.10107	-1.83749	0.0661374	0.488494
NUP133	3098.31	-0.166976	0.0908658	-1.83761	0.0661197	0.488494
FOSL2	6592.59	-0.225032	0.122414	-1.83829	0.0660197	0.488494
UBE2K	6631.33	-0.112638	0.0612869	-1.83787	0.0660813	0.488494
GNAS	15215.2	0.108868	0.059214	1.83856	0.06598	0.488494
ECHDC1	3795.65	-0.144413	0.0784537	-1.84074	0.0656597	0.488494
LFNG	477.533	0.254194	0.138151	1.83997	0.0657733	0.488494
DHX40	1248.51	-0.183951	0.100004	-1.83944	0.0658506	0.488494
COPB1	3730.06	-0.150659	0.0820682	-1.83578	0.0663898	0.488494
EGLN3	119.302	-1.35214	0.734828	-1.84008	0.0657562	0.488494
SEC31A	4538.92	-0.156723	0.0853747	-1.8357	0.0664014	0.488494
CDC42SE2	3876.58	-0.146296	0.0796394	-1.83698	0.0662134	0.488494
LRRC58	3511.08	-0.220021	0.119861	-1.83564	0.0664116	0.488494
DAGLB	1370.35	0.184612	0.100545	1.83611	0.0663416	0.488494
PFAS	5951.69	-0.136706	0.0744681	-1.83576	0.0663929	0.488494
SP140L	572.883	0.204244	0.111028	1.83958	0.0658302	0.488494
PRR5	552.935	0.32351	0.176082	1.83726	0.0661712	0.488494
WDHD1	2355.74	-0.229465	0.124861	-1.83777	0.0660963	0.488494
RP11-115C21.2	329.682	0.319519	0.174007	1.83624	0.066322	0.488494
RP11-582J16.4	56.446	-0.599574	0.325911	-1.83969	0.0658141	0.488494
SAT1	495.959	0.379213	0.206618	1.83534	0.0664554	0.488538
CBFA2T3	4896.27	0.156597	0.085378	1.83416	0.0666304	0.489546
SPAG9	2732.23	-0.160434	0.087497	-1.83359	0.0667144	0.489606
ZSCAN29	1350.16	-0.197105	0.107496	-1.8336	0.0667128	0.489606
DIAPH3	1034.58	-0.342734	0.18699	-1.8329	0.0668172	0.490081
SLC26A6	2936.46	0.243322	0.132796	1.83229	0.0669079	0.490468
APPBP2	1135.27	-0.243914	0.133428	-1.82805	0.0675415	0.490635
HSD17B10	1873.22	0.173277	0.0947205	1.82935	0.0673477	0.490635
USP48	7329.15	-0.139382	0.0761522	-1.83031	0.0672034	0.490635
RAB11FIP2	487.492	-0.263792	0.144296	-1.82813	0.0675298	0.490635
SEC23IP	3908.54	-0.134931	0.0737154	-1.83043	0.0671856	0.490635
RPL28	46837.8	0.16866	0.0921185	1.8309	0.0671154	0.490635
MRPL19	1923.6	-0.159125	0.0870074	-1.82886	0.0674203	0.490635
KTN1	6293.04	-0.148625	0.0811919	-1.83055	0.0671685	0.490635
NR1H2	3994.29	0.187555	0.102474	1.83027	0.0672099	0.490635
FAM60A	1357.05	-0.169421	0.0926707	-1.8282	0.0675195	0.490635
NEDD1	893.693	-0.242599	0.132494	-1.83102	0.0670971	0.490635
CETN2	838.264	0.250262	0.136891	1.82819	0.0675211	0.490635
C21orf2	386.483	0.328432	0.179448	1.83024	0.067214	0.490635
KIAA1524	1476.7	-0.268352	0.146816	-1.82782	0.0675767	0.490635
DCAKD	885.986	0.178193	0.0974543	1.82848	0.0674773	0.490635
GFPT1	1450.96	-0.200301	0.109499	-1.82925	0.0673619	0.490635
RP11-301G19.1	4334.98	0.242409	0.132484	1.82973	0.067291	0.490635
DBR1	1261.66	-0.141693	0.0775454	-1.82722	0.0676663	0.491008
PLK4	1711.71	-0.20386	0.111602	-1.82667	0.0677492	0.491334
FAM92A1	545.63	-0.24656	0.134997	-1.82641	0.0677881	0.49134
NXF3	3430.1	-0.146834	0.0804368	-1.82546	0.0679322	0.491556
CDK12	4334.96	-0.168359	0.0922078	-1.82587	0.06787	0.491556
NHSL2	110.084	0.499676	0.273692	1.82569	0.0678971	0.491556
PTBP1	30807.6	-0.145222	0.0795931	-1.82456	0.0680674	0.492151
PRSS8	44.9023	-0.772421	0.423387	-1.82439	0.0680937	0.492151
BSG	31081.3	0.145219	0.0796091	1.82415	0.0681288	0.492151
POLR3GL	359.258	0.319327	0.175103	1.82366	0.0682042	0.492421
ABL2	831.811	-0.182372	0.10009	-1.82208	0.0684436	0.493597
UBE2V2	4019.67	-0.155605	0.0853926	-1.82224	0.0684193	0.493597
RIN3	555.501	0.359161	0.197225	1.82108	0.0685952	0.494414
ICK	614.28	-0.339172	0.186359	-1.81999	0.0687599	0.494774
USP34	2734.14	-0.214036	0.117572	-1.82046	0.0686896	0.494774
NCAM1	71.2106	-0.761967	0.418665	-1.81999	0.0687601	0.494774
PLD3	4904.77	0.653882	0.359707	1.81782	0.0690922	0.49572
MTPN	8221.82	-0.176296	0.0969634	-1.81817	0.0690376	0.49572
MIIP	2337.49	0.200971	0.110581	1.8174	0.0691557	0.49572
AUH	451.562	-0.248174	0.13649	-1.81825	0.0690257	0.49572
SLC38A10	6562.43	0.145704	0.0801516	1.81786	0.0690855	0.49572
FOXN2	1642.33	-0.186897	0.102835	-1.81744	0.0691491	0.49572
GLI4	1012.97	0.205619	0.113141	1.81737	0.0691604	0.49572
PEPD	2658.64	0.178869	0.0984695	1.81649	0.0692949	0.495858
RPE	2253.9	-0.186703	0.10278	-1.81653	0.0692885	0.495858
RP11-567J20.3	145.157	0.457917	0.252031	1.8169	0.0692319	0.495858
MIA3	1384.77	-0.232849	0.128209	-1.81617	0.0693443	0.495936
PAFAH1B1	4704.88	-0.114774	0.0632103	-1.81574	0.0694098	0.49613
RUNX3	8199.67	0.260808	0.14418	1.8089	0.0704666	0.496619
YTHDC1	2319.12	-0.18562	0.102468	-1.81149	0.0700657	0.496619
NUP50	5812.74	-0.168561	0.0931187	-1.81017	0.070269	0.496619
C20orf27	4128.91	0.190674	0.105261	1.81145	0.0700719	0.496619
NXT2	1431.25	-0.271637	0.150028	-1.81057	0.0702069	0.496619
ORC4	888.75	-0.238725	0.131951	-1.80919	0.0704218	0.496619
SUMF2	3281.16	0.170317	0.0940537	1.81085	0.070164	0.496619
REPS1	1673.07	-0.160823	0.0888435	-1.81019	0.0702666	0.496619
CDCA5	3806.49	-0.166436	0.0919218	-1.81063	0.0701988	0.496619
TMEM209	1390.88	-0.199533	0.110073	-1.81273	0.0698731	0.496619
GPATCH11	1541.34	-0.188774	0.104384	-1.80846	0.0705349	0.496619
PELO	594.998	-0.208386	0.115161	-1.80951	0.0703713	0.496619
ZDHHC7	1940.04	0.156504	0.0865427	1.8084	0.0705441	0.496619
TNFRSF14	857.581	0.240717	0.133038	1.80939	0.0703903	0.496619
TMEM69	1408.35	0.170728	0.0940666	1.81497	0.0695281	0.496619
CALM3	18348.9	0.135068	0.0745573	1.8116	0.0700482	0.496619
TOR2A	1465.04	0.208011	0.114696	1.81359	0.0697403	0.496619
U2AF1L4	149.203	0.414943	0.229147	1.81082	0.0701694	0.496619
OTUD4	3147.29	-0.197664	0.109046	-1.81267	0.0698833	0.496619
ISCA2	316.933	-0.302211	0.166763	-1.81222	0.0699529	0.496619
QARS	9231.45	0.113343	0.0626786	1.80833	0.0705553	0.496619
ZBTB21	1214.91	-0.232861	0.128497	-1.81219	0.0699563	0.496619
SLC35E3	436.594	0.23057	0.127068	1.81453	0.0695959	0.496619
UROS	2030.07	0.178075	0.0984713	1.8084	0.0705445	0.496619
KIAA0895L	1434.74	0.215917	0.119227	1.81097	0.0701453	0.496619
C1orf122	495.678	0.306242	0.169034	1.81171	0.0700304	0.496619
CALM2P2	38.8344	-0.67171	0.37036	-1.81367	0.0697292	0.496619
RPL17	366.864	-0.25527	0.140737	-1.81381	0.0697071	0.496619
PTGS2	80.1423	-1.8817	1.04089	-1.80779	0.0706397	0.496942
TYROBP	2423.02	0.628815	0.348069	1.80658	0.0708274	0.497449
GSR	4437.51	-0.153622	0.0850344	-1.80659	0.0708268	0.497449
SFR1	352.321	-0.247549	0.13699	-1.80705	0.0707544	0.497449
KLHDC10	1105.63	-0.206424	0.114334	-1.80545	0.0710037	0.498164
DPYD	1051.19	-0.203242	0.112572	-1.80544	0.0710064	0.498164
SLC4A11	1176.38	0.184486	0.102226	1.80468	0.0711242	0.498449
SRSF10	8479.51	-0.174758	0.096823	-1.80492	0.071087	0.498449
POLRMT	5328.51	0.14665	0.081349	1.80273	0.0714304	0.499289
SLC7A5	16432.9	-0.160125	0.0888047	-1.80312	0.0713701	0.499289
IRF6	108.179	-0.780544	0.432914	-1.803	0.0713885	0.499289
B3GAT3	1763.09	0.217771	0.120777	1.80309	0.0713741	0.499289
SNRNP35	555.914	0.228283	0.126635	1.80269	0.0714376	0.499289
ZNF644	2447.2	-0.200986	0.111517	-1.80228	0.0715006	0.49946
RPS4Y1	2022.87	0.196006	0.108777	1.80191	0.07156	0.499604
AP5Z1	2124.55	0.22149	0.12296	1.80132	0.0716525	0.49998
HAGHL	3011.49	0.257872	0.143182	1.801	0.0717024	0.500058
CDCA7L	2982.66	-0.185542	0.103061	-1.80031	0.0718119	0.500523
CCDC14	2395.98	-0.200266	0.111253	-1.80009	0.0718468	0.500523
RNF7	863.784	0.182082	0.10117	1.79975	0.0718997	0.500622
MCU	1359.64	-0.228353	0.12698	-1.79833	0.0721243	0.501915
TFE3	1526.91	0.201214	0.111934	1.79762	0.0722375	0.502137
FIG4	717.881	-0.205582	0.114364	-1.79762	0.0722377	0.502137
RP4-592A1.2	41.5333	-0.703081	0.39122	-1.79715	0.0723118	0.502137
LIX1L	1357.74	-0.164809	0.0917011	-1.79724	0.0722977	0.502137
CLASP1	2425.49	-0.132398	0.073697	-1.79652	0.0724124	0.502398
SEH1L	4397.97	-0.156493	0.0871537	-1.7956	0.0725581	0.502398
ATE1	1086.37	-0.203756	0.113459	-1.79586	0.0725172	0.502398
HIPK3	3301.05	-0.167425	0.0932518	-1.79541	0.0725885	0.502398
GPBP1L1	5156.41	-0.110187	0.0613868	-1.79496	0.0726607	0.502398
MT-TP	1957.05	0.295702	0.16473	1.79508	0.0726417	0.502398
PPM1N	321.877	0.24512	0.136494	1.79584	0.0725207	0.502398
AC007566.10	91.27	0.491116	0.273472	1.79586	0.0725172	0.502398
SOS2	1439.39	-0.167071	0.0931026	-1.79448	0.0727359	0.502649
RAP1GAP	303.779	0.409793	0.228577	1.7928	0.0730048	0.504237
MED13	2580.75	-0.168574	0.0941092	-1.79126	0.0732522	0.505419
RAB20	593.812	0.288317	0.160959	1.79124	0.0732543	0.505419
UBE2Z	3600.53	0.120995	0.0675602	1.79092	0.0733066	0.50551
C20orf194	1436.59	0.179022	0.100017	1.78991	0.0734679	0.505812
MOV10	394.03	0.27491	0.153582	1.78999	0.073456	0.505812
INPP5F	1316.68	0.204666	0.114321	1.79027	0.0734105	0.505812
GAS8	281.818	0.269984	0.150932	1.78878	0.0736495	0.506447
SSNA1	3116.82	0.218612	0.122197	1.78902	0.0736117	0.506447
PTPN11	8884.09	-0.171584	0.0959353	-1.78854	0.0736889	0.506447
BLOC1S2	1182.56	0.187565	0.104881	1.78837	0.0737171	0.506447
SEC23A	1688.26	-0.183883	0.102841	-1.78803	0.073771	0.506548
SMARCA1	37.9273	-0.790854	0.442688	-1.78648	0.0740211	0.506611
TRIM37	1092.48	-0.187771	0.105138	-1.78595	0.0741068	0.506611
PDCD10	1427.58	-0.155863	0.087186	-1.7877	0.073824	0.506611
SIL1	572.586	0.185581	0.103932	1.7856	0.0741634	0.506611
BTG2	1532.56	0.585691	0.327983	1.78573	0.0741425	0.506611
CFAP97	2760.16	-0.17813	0.099762	-1.78555	0.0741726	0.506611
CEP97	505.354	-0.297255	0.166361	-1.78681	0.0739684	0.506611
RP11-223A3.1	157.897	0.409777	0.229451	1.7859	0.0741152	0.506611
INAFM2	2343.79	0.192449	0.107678	1.78727	0.0738933	0.506611
EBLN3P	2722.11	-0.160525	0.0898416	-1.78675	0.0739773	0.506611
GSPT1	7725.32	-0.164699	0.0922569	-1.78522	0.0742251	0.506701
RPL18A	49939.4	0.187674	0.105185	1.78423	0.0743869	0.507537
WAS	5684.87	0.174602	0.0982187	1.77768	0.0754562	0.507773
AGA	459.905	-0.311679	0.175359	-1.77737	0.0755073	0.507773
TIGAR	236.461	0.403775	0.227139	1.77766	0.0754597	0.507773
TNPO1	6294.58	-0.209137	0.117424	-1.78105	0.0749048	0.507773
TMED8	5209.37	-0.156966	0.08805	-1.7827	0.0746357	0.507773
MMP15	175.542	0.432039	0.243039	1.77765	0.0754607	0.507773
C2CD5	1854.78	-0.214446	0.12066	-1.77728	0.0755228	0.507773
GOT1	429.095	-0.282779	0.158955	-1.77899	0.0752417	0.507773
GTF3C4	2161.53	-0.183403	0.103086	-1.77913	0.0752191	0.507773
VASP	8903.54	0.119859	0.0672098	1.78335	0.0745294	0.507773
FBXO44	995.031	0.225081	0.126488	1.77947	0.0751625	0.507773
GNL2	5378.46	-0.111952	0.0629335	-1.77889	0.0752572	0.507773
ETV6	4502.46	-0.121313	0.068192	-1.77899	0.0752408	0.507773
SIRT3	727.74	0.213937	0.120223	1.77949	0.0751589	0.507773
RIT1	761.353	0.209778	0.117884	1.77953	0.0751535	0.507773
RPP30	1517.81	-0.160299	0.0901416	-1.7783	0.0753547	0.507773
SASS6	818.049	-0.252561	0.141709	-1.78225	0.0747091	0.507773
RRP1B	4039.31	-0.165626	0.0928944	-1.78295	0.0745947	0.507773
SH2B2	1195.31	0.153964	0.0865245	1.77943	0.07517	0.507773
C1orf52	656.618	-0.184163	0.103428	-1.7806	0.0749781	0.507773
RICTOR	1643.3	-0.23905	0.134433	-1.77821	0.0753691	0.507773
CXCL8	237.535	-1.86551	1.04957	-1.7774	0.0755026	0.507773
PPID	1592.88	-0.163876	0.0919337	-1.78255	0.07466	0.507773
PRR36	48.3783	0.658555	0.37041	1.77791	0.075419	0.507773
TMEM120B	741.873	0.234985	0.131866	1.78199	0.0747507	0.507773
RBM26-AS1	36.8281	-0.723827	0.405842	-1.78352	0.074502	0.507773
THAP12P7	33.6181	-0.774597	0.43551	-1.7786	0.0753054	0.507773
RP11-122G18.11	39.0204	0.816679	0.458648	1.78062	0.0749744	0.507773
KSR1	475.786	-0.299559	0.168635	-1.77638	0.0756702	0.508499
NOSIP	3347.5	0.17054	0.0960203	1.77608	0.0757196	0.508566
ME2	5806.09	-0.147146	0.0828636	-1.77576	0.0757718	0.508652
DLD	4096.52	-0.130457	0.0734852	-1.77528	0.0758511	0.50892
BORA	714.015	-0.363598	0.204875	-1.77473	0.0759428	0.509006
CNPY2	180.149	0.329595	0.185709	1.77479	0.0759319	0.509006
FBXL8	353.645	0.257858	0.145321	1.7744	0.0759965	0.509102
SSX2IP	448.987	-0.252498	0.142321	-1.77415	0.076039	0.509122
RPL13P12	1026.47	0.244176	0.137669	1.77364	0.0761225	0.509417
PAPD5	797.492	-0.209833	0.118323	-1.77339	0.0761645	0.509434
AC078899.1	53.4833	-0.575144	0.324399	-1.77295	0.0762369	0.509654
RHBDD2	704.514	0.243064	0.137344	1.76974	0.0767697	0.509679
PXN	86.4599	-0.545949	0.309165	-1.76588	0.0774156	0.509679
MAP3K1	1545.81	-0.239157	0.135116	-1.77002	0.0767239	0.509679
KLHL22	578.027	0.234279	0.132502	1.76811	0.0770424	0.509679
SPAG1	219.537	-0.31132	0.175836	-1.77051	0.0766416	0.509679
MAGOHB	1173.21	-0.183848	0.104139	-1.76541	0.0774943	0.509679
BRIX1	2544.16	-0.14727	0.0832657	-1.76867	0.0769484	0.509679
UNC5A	242.721	0.455877	0.257988	1.76704	0.0772211	0.509679
FN1	866.587	-1.34011	0.757847	-1.76831	0.0770089	0.509679
SET	27854.1	-0.13023	0.0736255	-1.76881	0.0769255	0.509679
CCDC91	705.335	-0.201394	0.113834	-1.76919	0.0768629	0.509679
PKN1	10965.9	0.149433	0.0843112	1.7724	0.0763276	0.509679
ERGIC3	5437.24	0.136308	0.0769044	1.77244	0.0763217	0.509679
CPSF3L	4668.44	0.131718	0.0744672	1.76881	0.0769262	0.509679
FGD3	1410.72	0.230756	0.130486	1.76843	0.076989	0.509679
ASH2L	4786.48	-0.119643	0.067843	-1.76353	0.0778114	0.509679
PLEKHA8P1	184.494	0.352827	0.199826	1.76568	0.0774501	0.509679
CDC73	2025.06	-0.184859	0.104669	-1.76614	0.0773731	0.509679
KRT7	262.186	2.70854	1.53224	1.76769	0.0771121	0.509679
PDCL	1075.32	-0.197747	0.111924	-1.76679	0.0772627	0.509679
TMX1	5636.22	-0.198103	0.112052	-1.76796	0.077068	0.509679
SIGLEC10	147.652	0.39196	0.222215	1.76388	0.0777527	0.509679
PARP1	13515.2	-0.134243	0.076124	-1.76348	0.07782	0.509679
PPIP5K2	3065.54	-0.180903	0.10253	-1.76439	0.0776666	0.509679
DNAJC5B	57.6058	-0.60377	0.340992	-1.77063	0.0766226	0.509679
CDKN2A	1493.26	0.23356	0.131824	1.77176	0.0764345	0.509679
MED19	583.99	0.265046	0.150284	1.76363	0.0777941	0.509679
CYB5R1	830.747	0.227258	0.128799	1.76444	0.0776587	0.509679
RCOR2	212.494	0.315406	0.178783	1.76419	0.0777005	0.509679
PNPLA2	2206.78	0.176387	0.0995337	1.77213	0.0763728	0.509679
ZDHHC20	2939.58	-0.240668	0.136288	-1.76588	0.0774166	0.509679
ARID2	2266.88	-0.157822	0.089256	-1.7682	0.0770277	0.509679
RPF2	2314.64	-0.157167	0.0889764	-1.76639	0.0773308	0.509679
AKT1S1	2423.18	0.204374	0.115586	1.76816	0.0770337	0.509679
DENND6B	272.918	0.334911	0.189173	1.77039	0.0766617	0.509679
TRGV9	485.297	-0.322235	0.182376	-1.76687	0.0772494	0.509679
RPS18P12	62.4467	0.567266	0.321389	1.76505	0.0775562	0.509679
RNPS1P1	123.486	0.394291	0.223547	1.7638	0.0777663	0.509679
RP11-326C3.2	439.873	0.345031	0.194848	1.77077	0.0765989	0.509679
VPS9D1-AS1	482.88	0.271075	0.153501	1.76594	0.0774055	0.509679
MLH1	2603.72	-0.161466	0.0916112	-1.76251	0.0779833	0.509973
ERCC2	3794.72	0.165752	0.0940341	1.76268	0.0779543	0.509973
STMN1	12908.5	-0.20369	0.115559	-1.76264	0.077961	0.509973
TMEM222	1179.1	0.225994	0.128244	1.76222	0.0780326	0.510037
FAM199X	1360.32	-0.192225	0.109134	-1.76136	0.0781772	0.510453
RB1	3454.39	-0.17857	0.101368	-1.76159	0.0781382	0.510453
C11orf84	1160.17	0.163669	0.0929337	1.76114	0.0782149	0.510453
DGKA	421.223	0.231578	0.131534	1.7606	0.0783069	0.510795
FURIN	5063.41	0.263388	0.14969	1.75955	0.0784837	0.510916
HSPD1	41756.9	-0.186332	0.105889	-1.75969	0.0784597	0.510916
COMMD5	1182.81	0.204021	0.11593	1.75987	0.0784296	0.510916
PET100	96.2424	0.482683	0.274228	1.76015	0.0783828	0.510916
PMAIP1	832.756	-0.204529	0.116269	-1.75911	0.0785589	0.511147
RPS11	65420.6	0.156984	0.0892654	1.75863	0.0786411	0.511425
GTF2A1	2854.2	-0.233619	0.132865	-1.75832	0.0786938	0.511509
FAT1	119.604	0.628701	0.357648	1.75788	0.078768	0.511549
FAF1	2475.69	-0.133903	0.0761758	-1.75781	0.0787791	0.511549
CD86	41.5548	0.819019	0.466488	1.75571	0.0791372	0.51226
TMEM128	561.365	-0.199191	0.113494	-1.75508	0.0792458	0.51226
ZNF767P	307.771	0.256735	0.146264	1.75528	0.0792119	0.51226
DUSP11	669.468	-0.199827	0.113823	-1.7556	0.079157	0.51226
RUNX1	8578.54	-0.133698	0.0761641	-1.75539	0.0791929	0.51226
ARPC2	15477.4	0.132474	0.0754093	1.75674	0.0789629	0.51226
PLEKHN1	250.338	0.501996	0.285954	1.75551	0.0791716	0.51226
ZNF79	351.086	0.211025	0.120202	1.75559	0.0791581	0.51226
NT5M	61.1145	0.626721	0.356979	1.75562	0.0791528	0.51226
TMEM41A	450.89	0.211368	0.120451	1.7548	0.0792937	0.512314
PALM2-AKAP2	3843.77	-0.224466	0.12798	-1.75391	0.0794464	0.512818
[truncated: 30,358 more rows]

## Sheet: MV4-11 DCAF15-KO v WT (TP53-KO)
Gene	baseMean	log2FoldChange	lfcSE	stat	pvalue	padj
DCAF15	1508.41	-1.11756	0.0940669	-11.8805	1.49484e-32	4.83655e-28
JSRP1	28.0262	3.142	0.534864	5.87438	4.24418e-09	6.86601e-05
PLPPR2	3636.05	-0.422886	0.0816164	-5.18138	2.20249e-07	0.00237538
RAB3D	1908.66	-0.485524	0.108592	-4.47109	7.78212e-06	0.0421396
VIL1	10.1134	7.08744	1.55742	4.55076	5.34524e-06	0.0421396
DOCK6	1710.12	-0.385609	0.0869051	-4.43712	9.11689e-06	0.0421396
RNF144B	41.7943	-2.01288	0.451341	-4.45978	8.20428e-06	0.0421396
RP3-402G11.26	33.8736	2.02378	0.463597	4.36539	1.26896e-05	0.0513215
VAT1L	1333.66	-0.548281	0.126961	-4.31849	1.57099e-05	0.0564772
APOB	213.235	8.03625	1.89258	4.24619	2.17433e-05	0.0703505
HCN2	59.8413	1.90748	0.46691	4.08533	4.40152e-05	0.129465
EEF2	173154	-0.24841	0.061266	-4.05461	5.02188e-05	0.135402
LILRB2	41.721	1.65241	0.412132	4.00942	6.0868e-05	0.142139
NANOS1	477.876	0.630738	0.15741	4.00697	6.15035e-05	0.142139
ALB	755.32	9.82931	2.47907	3.96492	7.34217e-05	0.158371
MRI1	1367.37	-0.345147	0.0877806	-3.93193	8.42656e-05	0.170401
BEST2	5.46426	6.09063	1.57913	3.85695	0.00011481	0.174506
AFP	133.794	7.9371	2.03666	3.89711	9.73489e-05	0.174506
SERPIND1	13.9193	4.69782	1.22549	3.83342	0.000126376	0.174506
MAN2B1	15308.1	-0.271066	0.0697361	-3.88702	0.000101481	0.174506
CTSL	115.589	-1.42581	0.372516	-3.82751	0.000129444	0.174506
PPCDC	464.177	0.47221	0.122969	3.84006	0.000123006	0.174506
NMRAL1P1	51.7362	1.46744	0.382684	3.83461	0.000125765	0.174506
RP3-425C14.5	8.335	-5.6409	1.45656	-3.87275	0.000107612	0.174506
SGTA	7311.5	-0.251515	0.0663058	-3.79325	0.000148687	0.17522
LIMD2	3674.84	0.38326	0.101217	3.78651	0.000152781	0.17522
INSR	2528.27	-0.434288	0.114902	-3.77965	0.000157051	0.17522
LONP1	14705.5	-0.230903	0.0610033	-3.78509	0.000153653	0.17522
S1PR3	684.892	-0.606478	0.160368	-3.7818	0.000155699	0.17522
NFIX	2229.04	-0.3285	0.0873017	-3.76281	0.000168014	0.181203
SMARCA4	17464.9	-0.208381	0.0555992	-3.74792	0.000178309	0.186103
FAM120AOS	2607.04	0.348963	0.0933482	3.7383	0.000185271	0.187326
ZNF317	3342.9	-0.25507	0.0689203	-3.70094	0.000214802	0.193053
ITIH2	106.692	4.75112	1.2827	3.70401	0.000212218	0.193053
SLA	715.689	0.46183	0.124673	3.70432	0.000211956	0.193053
DLK1	11.8712	5.41581	1.45869	3.71278	0.000204995	0.193053
THAP10	64.3694	-1.24037	0.336554	-3.68551	0.000228244	0.19959
SPP1	551.967	-4.99145	1.35905	-3.67276	0.000239948	0.204303
SBNO2	4096.36	-0.292818	0.0800232	-3.65916	0.00025304	0.209926
TSPOAP1	697.081	-0.547905	0.150852	-3.63208	0.00028115	0.221869
PGM2L1	98.039	-0.865416	0.238055	-3.63536	0.000277594	0.221869
AQP9	13.8999	-4.35172	1.20735	-3.60434	0.000312942	0.241077
ST8SIA6	226.383	0.779537	0.217962	3.57648	0.000348248	0.262036
MICAL2	573.466	-0.455412	0.127659	-3.56741	0.000360533	0.265115
NFIC	3831.06	-0.254894	0.0716052	-3.55971	0.000371267	0.266941
ZNF791	1379.43	-0.380151	0.10805	-3.51828	0.000434356	0.305512
TNFSF9	1058.28	-0.458386	0.131227	-3.49308	0.000477479	0.328698
FGA	67.9493	5.84582	1.67636	3.48722	0.000488068	0.328988
CD84	47.1747	-1.89158	0.545883	-3.46517	0.000529889	0.337777
DNMT1	16984.1	-0.240486	0.069242	-3.47312	0.000514436	0.337777
AHSG	81.5758	10.1198	2.92152	3.46389	0.000532425	0.337777
F5	9.77019	5.0704	1.4868	3.41027	0.000648979	0.403802
RAVER1	2651.14	-0.277498	0.0818464	-3.39047	0.000697718	0.410449
ANGPTL4	56.0666	-1.32644	0.391078	-3.39176	0.000694449	0.410449
MAPK11	875.169	0.40704	0.119881	3.39538	0.000685347	0.410449
APOA1	57.0047	4.59225	1.3626	3.37022	0.000751093	0.411892
TAS2R4	24.541	-1.61603	0.478851	-3.3748	0.000738685	0.411892
PROCA1	325.043	0.49347	0.145879	3.38274	0.00071767	0.411892
SMIM1	23.4809	1.84622	0.547153	3.37422	0.00074024	0.411892
ISG15	392.336	0.589028	0.175243	3.36121	0.000776031	0.418475
GNA15	2035.53	-0.341496	0.101795	-3.35474	0.000794409	0.421362
FUT11	399.408	-0.415525	0.124657	-3.33335	0.000858068	0.447787
KDM3A	2480.33	-0.264709	0.0801171	-3.30402	0.00095309	0.48948
LILRA5	3.49623	5.65864	1.71667	3.29628	0.000979735	0.495302
TNPO2	8450.38	-0.182093	0.0555084	-3.28046	0.00103639	0.509984
DSCR9	6.4186	4.39918	1.34146	3.27939	0.0010403	0.509984
TIMP3	76.2169	-1.64516	0.503242	-3.26913	0.00107879	0.513715
TMOD1	33.3932	1.37496	0.42062	3.2689	0.00107967	0.513715
RASGRP2	5800.56	0.277414	0.0859591	3.22728	0.00124972	0.515799
NFATC3	1700.04	-0.31584	0.0985736	-3.2041	0.00135483	0.515799
NUAK1	48.7669	-1.4351	0.447959	-3.20364	0.001357	0.515799
GPC4	11.1411	-7.39416	2.31212	-3.19799	0.00138388	0.515799
TF	106.959	4.42157	1.38004	3.20394	0.00135561	0.515799
APOH	67.0636	7.8636	2.4469	3.2137	0.00131037	0.515799
NDRG1	7132.4	-0.649323	0.199823	-3.24948	0.00115615	0.515799
C11orf21	1553.73	0.348908	0.108272	3.22252	0.00127069	0.515799
ARID3A	6568.39	-0.23036	0.072047	-3.19735	0.00138694	0.515799
FABP3	37.2574	-1.41554	0.438958	-3.22478	0.00126069	0.515799
EHF	66.1336	-1.28976	0.398706	-3.23486	0.00121704	0.515799
SLCO2B1	11.5509	-3.62171	1.12261	-3.22615	0.00125467	0.515799
CDH24	498.268	0.403344	0.125801	3.20621	0.00134497	0.515799
MMP3	104.815	5.1885	1.60925	3.22417	0.00126338	0.515799
PDZD8	1125.5	-0.403458	0.124645	-3.23685	0.00120857	0.515799
NFXL1	299.066	-0.468069	0.143931	-3.25203	0.00114583	0.515799
THOP1	5423.38	-0.209974	0.0651912	-3.2209	0.0012779	0.515799
RAB37	2186.82	0.309669	0.0967358	3.20119	0.00136863	0.515799
ZNF805	302.389	-0.468734	0.143993	-3.25527	0.00113286	0.515799
LMNB2	19712	-0.216099	0.0676591	-3.19394	0.00140344	0.516004
SPTBN4	23.7049	-1.55987	0.489996	-3.18343	0.00145541	0.529098
FGD5	10.319	-7.43714	2.3495	-3.16541	0.00154865	0.556741
PGC	9.11257	4.95263	1.57749	3.13956	0.001692	0.577644
AMBP	68.1195	6.38103	2.04135	3.12588	0.00177273	0.577644
TFDP2	753.453	-0.302095	0.0962967	-3.13713	0.00170611	0.577644
OGFRL1	521.591	-0.40914	0.130483	-3.13558	0.00171512	0.577644
2023-03-04	5.97699	-4.66384	1.4874	-3.13557	0.00171519	0.577644
TM7SF2	811.633	0.538284	0.172317	3.1238	0.00178533	0.577644
RP11-389O22.5	7.23238	-3.45237	1.10408	-3.12691	0.00176654	0.577644
MTATP6P1	4571.66	0.271863	0.0867281	3.13466	0.00172053	0.577644
FOXN3-AS1	28.7392	1.62476	0.519049	3.13026	0.00174652	0.577644
AP001350.4	18.7678	-2.09476	0.666003	-3.14527	0.00165933	0.577644
ZNF555	337.734	-0.531836	0.170678	-3.11602	0.00183309	0.587225
PIANP	18.2073	-1.88828	0.606728	-3.11223	0.00185678	0.588982
ACP5	63.828	-4.43403	1.42658	-3.10816	0.00188256	0.591362
SP110	437.507	0.36321	0.117205	3.09893	0.00194221	0.596789
LOXL4	3.51812	5.34529	1.72336	3.10167	0.00192431	0.596789
HIST1H1C	198.471	0.585846	0.189168	3.09696	0.00195517	0.596789
CPE	25.3567	2.61691	0.848178	3.08533	0.00203323	0.603535
HSPA13	1369.28	-0.410383	0.132925	-3.08732	0.00201967	0.603535
ZNF562	1911.98	-0.358961	0.116287	-3.08685	0.0020229	0.603535
CP	20.1567	2.66766	0.86797	3.07345	0.00211599	0.621041
CHST15	12.0536	-2.22816	0.725455	-3.0714	0.0021306	0.621041
PRKCB	2040.03	-0.257461	0.0839671	-3.06621	0.00216793	0.62628
SLC48A1	984.957	0.401936	0.131504	3.05645	0.00223975	0.636869
AP000560.3	7.85258	3.8492	1.2596	3.05589	0.00224395	0.636869
DAPP1	133.887	0.680402	0.223385	3.04587	0.00232005	0.647114
ZNF561	1094.07	-0.362686	0.118977	-3.04839	0.00230075	0.647114
MAP4K1	492.842	0.410572	0.135137	3.03819	0.00238003	0.658169
RANBP3	3977.58	-0.204587	0.0675023	-3.03082	0.00243892	0.668739
RP11-1415C14.3	17.2929	-1.6434	0.543664	-3.02281	0.00250436	0.680912
FAM185A	196.844	0.558539	0.185272	3.01469	0.0025724	0.693583
LUC7L3	5272.99	0.1842	0.0613878	3.0006	0.0026945	0.714594
CCDC102A	482.541	0.387899	0.129198	3.00235	0.00267902	0.714594
TGFB2	9.14272	-3.96322	1.32315	-2.99529	0.00274184	0.719881
CIITA	287.3	0.617044	0.206135	2.99339	0.00275893	0.719881
QPRT	996.634	0.296657	0.0996771	2.97618	0.00291867	0.720867
MRPS26	1618.03	0.297411	0.0997692	2.98099	0.00287317	0.720867
SLC6A8	386.989	-0.599398	0.200814	-2.98484	0.00283728	0.720867
HDGF	18693.1	0.181805	0.060904	2.9851	0.00283481	0.720867
RP11-1114A5.4	25.9512	-1.949	0.653111	-2.98419	0.00284334	0.720867
RP11-493E3.1	2.73857	-5.29008	1.77694	-2.97707	0.00291014	0.720867
CTD-2270L9.2	3.42407	5.73539	1.92499	2.97944	0.0028878	0.720867
C7orf50	3380.97	0.361296	0.121525	2.97301	0.00294895	0.722828
GSTZ1	589.369	0.366518	0.123477	2.96832	0.00299436	0.728439
SYN3	2.94508	-5.46506	1.8438	-2.96401	0.00303654	0.733189
NXPE3	442.254	-0.344224	0.116423	-2.95666	0.00310994	0.734566
SPATC1L	245.939	0.626601	0.211648	2.96058	0.00307059	0.734566
SEMA4B	337.271	-0.496338	0.167874	-2.95662	0.00311035	0.734566
KIF3B	1055.55	-0.257403	0.0871313	-2.9542	0.00313485	0.734986
EXTL1	7.33942	3.02049	1.02388	2.95004	0.00317729	0.739578
HLA-DMA	76.3678	0.863354	0.293461	2.94197	0.00326133	0.753717
RP4-794I6.4	79.4454	0.944672	0.321656	2.9369	0.0033151	0.76071
KRI1	4599.12	-0.206972	0.0710159	-2.91445	0.00356321	0.774016
MLLT1	8179.72	-0.173287	0.0593007	-2.92218	0.00347589	0.774016
SIGLEC10	147.652	0.628177	0.215085	2.92059	0.00349368	0.774016
NACC1	4401.59	-0.200047	0.0684443	-2.92278	0.00346926	0.774016
MUM1	2751.47	-0.241708	0.0829359	-2.9144	0.00356374	0.774016
TMEM39A	1049.33	-0.264772	0.0908516	-2.91434	0.00356447	0.774016
C2orf72	17.9472	1.96524	0.672993	2.92015	0.00349869	0.774016
UHRF1	12293.5	-0.234891	0.0805809	-2.91497	0.00355722	0.774016
NCK1-AS1	138.357	0.673355	0.231345	2.91061	0.00360719	0.778071
HMGB1P14	3.30034	-4.57573	1.57625	-2.90292	0.00369699	0.79216
CYP27A1	44.7061	-1.80176	0.622672	-2.89359	0.00380863	0.803765
DPP9	5809.44	-0.202131	0.0698885	-2.89219	0.00382568	0.803765
AC017104.2	16.6866	1.90381	0.657915	2.8937	0.00380735	0.803765
USMG5	2572.79	0.217881	0.0755672	2.88328	0.00393562	0.821528
TMEM14B	1419.08	0.296092	0.102842	2.87911	0.00398804	0.827134
PDLIM1	9180.87	0.35689	0.124086	2.87615	0.00402559	0.827424
NAPSB	741.495	0.552087	0.192032	2.87498	0.00404058	0.827424
APOC1	51.5573	-2.71708	0.94734	-2.86811	0.00412927	0.829829
RPSAP15	326.45	-0.427805	0.149112	-2.86901	0.00411753	0.829829
RP11-386M24.4	24.9144	-1.45023	0.505587	-2.86841	0.00412542	0.829829
ATP8B3	1582.96	-0.296537	0.103517	-2.86463	0.00417501	0.833842
IRF6	108.179	-1.21013	0.423322	-2.85866	0.00425439	0.844484
PXN	86.4599	-0.835983	0.293901	-2.84443	0.00444903	0.874555
GALNT12	5.74964	-3.78356	1.33053	-2.84365	0.00445995	0.874555
MOB3A	10243.7	-0.272608	0.0960877	-2.83708	0.00455286	0.887396
ZNF548	582.223	0.376981	0.1331	2.83233	0.00462108	0.8953
DHRS2	37.9257	3.50749	1.24055	2.82737	0.00469324	0.901418
TMPRSS4	68.385	-1.03923	0.367847	-2.82516	0.00472563	0.901418
RP11-744D14.1	2.83554	4.64877	1.64591	2.82445	0.00473624	0.901418
DIAPH2	901.42	-0.311422	0.11053	-2.81754	0.0048393	0.915647
MYDGF	7393.47	-0.188025	0.0669265	-2.80943	0.00496296	0.922854
TGM1	91.1421	-0.695642	0.247479	-2.81091	0.00494018	0.922854
MT-ND5	76363.4	0.234397	0.0833829	2.81109	0.00493739	0.922854
EPHB2	21.1331	-2.09926	0.748734	-2.80375	0.00505115	0.930854
LPO	34.7464	-1.24932	0.446509	-2.79798	0.00514228	0.930854
ZHX3	1111.53	-0.267016	0.095366	-2.79991	0.00511171	0.930854
FTH1P3	31.9695	1.24813	0.445655	2.80066	0.00509985	0.930854
PEG10	65.649	2.80706	1.00341	2.79751	0.00514983	0.930854
RP11-690G19.4	13.9665	2.11146	0.755285	2.79558	0.00518065	0.931221
HIP1	789.374	-0.310222	0.111278	-2.78782	0.00530638	0.934923
TMEM64	301.165	-0.482823	0.173078	-2.78963	0.00527685	0.934923
HLA-DRB1	152.77	0.850746	0.305235	2.78718	0.00531683	0.934923
CTD-2012K14.7	2.61947	-5.03263	1.80287	-2.79146	0.00524713	0.934923
ARL6	110.297	-0.627831	0.225865	-2.77967	0.00544137	0.945247
TRIM22	2044.69	0.69586	0.250456	2.77837	0.00546318	0.945247
SRCIN1	6.04916	3.01491	1.08389	2.78156	0.00540981	0.945247
PIGQ	1389.02	0.309429	0.111802	2.76765	0.00564618	0.962318
F7	2.82042	5.47712	1.97903	2.76758	0.0056475	0.962318
HMGN3	1229.6	0.268978	0.0972379	2.76619	0.00567158	0.962318
C19orf57	20.1578	1.87732	0.679648	2.7622	0.00574139	0.962318
SPRYD4	332.171	0.380354	0.137795	2.76029	0.00577493	0.962318
NTRK1	17.7964	1.99503	0.721831	2.76384	0.00571255	0.962318
C19orf38	29.5058	1.47862	0.535166	2.76291	0.00572881	0.962318
RP11-17M16.2	64.2424	-0.769212	0.278812	-2.75889	0.00579978	0.962318
BHLHE41	10.2823	-3.55559	1.28999	-2.7563	0.00584587	0.965016
FGG	56.439	7.55517	2.74355	2.75379	0.00589092	0.967516
DNAH11	32.9245	-1.23872	0.451335	-2.74456	0.00605919	0.981116
PDZD2	52.2916	-0.940985	0.342892	-2.74426	0.00606469	0.981116
SCN5A	2.28818	-5.03103	1.83228	-2.74577	0.00603683	0.981116
INSRR	5.15297	3.0817	1.12451	2.74049	0.0061348	0.98429
IFI35	429.34	0.412792	0.150747	2.73831	0.00617558	0.98429
NCOA7	268.946	-0.410396	0.14984	-2.73889	0.00616461	0.98429
CTD-2666L21.1	16.7324	-1.75964	0.643556	-2.73424	0.00625239	0.991647
TSPAN6	15.5564	0.514581	0.650554	0.790988	0.428951	1
DPM1	1756.86	-0.0534068	0.0753439	-0.708841	0.478423	1
SCYL3	332.161	-0.104089	0.175768	-0.592199	0.553717	1
C1orf112	710.404	-0.0992872	0.154381	-0.64313	0.52014	1
FGR	345.351	0.254102	0.398962	0.636908	0.524185	1
CFH	30.6038	-0.10912	0.502569	-0.217125	0.828111	1
FUCA2	1468.04	0.0683829	0.0988005	0.692131	0.488855	1
GCLC	346.825	0.0619506	0.148372	0.417537	0.676286	1
NFYA	2760.98	-0.0319788	0.0857926	-0.372745	0.709338	1
STPG1	63.1898	-0.0327286	0.341097	-0.0959508	0.92356	1
NIPAL3	681.413	-0.198327	0.141362	-1.40297	0.160626	1
LAS1L	4396.1	-0.0189056	0.0741581	-0.254937	0.798772	1
ENPP4	1.76329	-4.05242	2.07293	-1.95492	0.0505922	1
SEMA3F	121.662	0.0249527	0.25065	0.0995519	0.9207	1
CFTR	0.178111	0	4.40736	0	1	1
ANKIB1	1090.55	-0.148627	0.112313	-1.32332	0.185729	1
CYP51A1	84.5892	-0.530169	0.301593	-1.7579	0.0787653	1
KRIT1	278.617	-0.0937829	0.184887	-0.507245	0.611983	1
RAD52	537.288	-0.145347	0.138257	-1.05128	0.293131	1
MYH16	2.31937	-1.2657	1.83698	-0.689009	0.490818	1
BAD	175.931	-0.021165	0.19532	-0.108361	0.913709	1
LAP3	4084.48	0.130499	0.0733211	1.77983	0.0751031	1
HS3ST1	0.934327	-0.652698	2.37869	-0.274394	0.783782	1
AOC1	66.3249	-0.126283	0.416293	-0.30335	0.761623	1
WNT16	3.57428	1.32037	1.28544	1.02717	0.30434	1
HECW1	2.41283	-0.590021	1.79477	-0.328745	0.742348	1
MAD1L1	314.506	-0.0288198	0.21533	-0.13384	0.893529	1
LASP1	7823.92	0.0188348	0.0692182	0.272107	0.78554	1
SNX11	1554.39	-0.00565576	0.0971198	-0.0582349	0.953562	1
TMEM176A	13.0817	-0.737749	0.83835	-0.880002	0.378858	1
M6PR	5648.32	-0.024937	0.0783444	-0.318299	0.750258	1
KLHL13	128.563	0.0443523	0.30336	0.146204	0.883761	1
CYP26B1	11.2955	-0.59049	0.684361	-0.862835	0.388228	1
ICA1	43.7575	-0.0323607	0.434697	-0.0744441	0.940657	1
DBNDD1	396.421	0.270614	0.185438	1.45932	0.144476	1
ALS2	608.303	-0.0440409	0.12617	-0.349061	0.727044	1
CASP10	372.456	0.144011	0.147657	0.975306	0.329409	1
CFLAR	5163.78	0.156499	0.117475	1.33219	0.182798	1
TFPI	26.5496	0.667521	0.700308	0.953182	0.340498	1
NDUFAF7	626.085	0.0418995	0.124354	0.336938	0.736164	1
RBM5	2469.32	-0.0407904	0.0931022	-0.438125	0.661296	1
MTMR7	33.1472	-0.105764	0.441386	-0.239619	0.810626	1
SLC7A2	11.7517	1.65151	0.792558	2.08377	0.0371814	1
ARF5	1726.71	0.0589873	0.10882	0.542063	0.587775	1
SARM1	8.27313	0.356624	0.975523	0.365572	0.714684	1
POLDIP2	5937.23	0.0353429	0.0717315	0.49271	0.622217	1
PLXND1	5846.26	-0.0762627	0.0727915	-1.04769	0.294783	1
AK2	19365.8	0.0124225	0.0709481	0.175092	0.861007	1
CD38	307.903	-0.0368518	0.282888	-0.13027	0.896353	1
FKBP4	9294.99	0.0511124	0.100128	0.510471	0.609722	1
KDM1A	4711	-0.0370586	0.0894166	-0.414449	0.678545	1
RBM6	4293.05	-4.48039e-06	0.0800868	-5.59441e-05	0.999955	1
CAMKK1	584.906	0.0378343	0.130833	0.289179	0.772444	1
RECQL	1438.14	-0.239302	0.110808	-2.15961	0.0308031	1
VPS50	439.085	-0.06212	0.154221	-0.402797	0.687097	1
HSPB6	5.89385	0.885421	1.08187	0.81842	0.413117	1
ARHGAP33	1075.53	0.0266064	0.155712	0.170869	0.864327	1
NDUFAB1	2507.07	0.0503497	0.0804342	0.625973	0.531332	1
PDK4	20.528	1.3093	0.732928	1.78639	0.074036	1
SLC22A16	1.95477	2.19295	2.20003	0.996779	0.318872	1
ZMYND10	42.1053	0.0632857	0.345408	0.18322	0.854625	1
ARX	15.5086	-0.959821	0.671152	-1.43011	0.152686	1
SLC25A13	965.463	-0.00355352	0.107348	-0.0331027	0.973593	1
ST7	370.362	0.0250873	0.139154	0.180285	0.856929	1
CDC27	2693.25	-0.162329	0.11011	-1.47424	0.140416	1
SLC4A1	0.250126	-0.975043	4.40736	-0.221231	0.824913	1
HCCS	1226.64	0.0158041	0.097882	0.161461	0.87173	1
DVL2	1757.98	0.0916615	0.0955477	0.959328	0.337394	1
PRSS22	6.71582	-0.28627	0.923847	-0.309868	0.756662	1
UPF1	12482.4	0.031663	0.0598197	0.529308	0.596592	1
SKAP2	2490.36	-0.0175609	0.0816214	-0.215151	0.829649	1
SLC25A5	12364	0.0705568	0.0754677	0.934926	0.349826	1
MCUB	249.316	0.0545033	0.168781	0.322923	0.746754	1
HOXA11	255.621	-0.0106552	0.170368	-0.0625419	0.950131	1
POLR2J	1750.3	0.00822642	0.132663	0.0620097	0.950555	1
DHX33	2803.53	-0.12575	0.0777436	-1.6175	0.105771	1
MEOX1	0.313603	-0.110806	4.32636	-0.0256118	0.979567	1
THSD7A	47.0006	-0.374612	0.536961	-0.697652	0.485395	1
LIG3	1826.17	-0.165655	0.0982042	-1.68684	0.0916347	1
RPAP3	1116.64	-0.0582773	0.118164	-0.493192	0.621877	1
ACSM3	424.791	0.0773103	0.20353	0.379848	0.704058	1
AC004381.6	932.38	0.0928174	0.154599	0.600374	0.548257	1
CIAPIN1	2057.25	0.160737	0.0785373	2.04663	0.040694	1
SPPL2B	4290.08	-0.0640565	0.09224	-0.694455	0.487397	1
FAM214B	539.557	-0.00675005	0.158652	-0.0425462	0.966063	1
COPZ2	52.9401	0.75492	0.411603	1.8341	0.0666393	1
PRKAR2B	177.571	0.0123447	0.194272	0.0635437	0.949334	1
MSL3	767.717	0.17903	0.118068	1.51633	0.129436	1
CREBBP	2149.99	-0.0564763	0.0998386	-0.565676	0.571614	1
MPO	256.392	-0.240147	0.603811	-0.397719	0.690838	1
PON1	0.356919	0	4.40736	0	1	1
GCFC2	436.448	-0.0590311	0.155858	-0.378749	0.704875	1
WDR54	568.186	-0.216077	0.165553	-1.30518	0.191831	1
CROT	181.833	-0.0129761	0.169457	-0.0765748	0.938962	1
ABCB4	1.4227	1.21024	2.73413	0.442642	0.658025	1
KMT2E	2600.61	-0.126051	0.090577	-1.39165	0.164029	1
RHBDD2	704.514	0.0675045	0.136022	0.496275	0.619701	1
SOX8	0.789824	-0.0848264	2.83263	-0.0299462	0.97611	1
IBTK	1598.77	-0.238892	0.111817	-2.13645	0.032643	1
ZNF195	1434.04	0.0961923	0.0916822	1.04919	0.29409	1
MYCBP2	2524.2	-0.148367	0.115877	-1.28038	0.20041	1
FBXL3	1145.13	-0.179042	0.125155	-1.43056	0.152556	1
ITGAL	47731.3	-0.0520799	0.0745498	-0.698592	0.484807	1
PDK2	567.915	0.0321101	0.133765	0.240049	0.810292	1
ITGA3	296.453	-0.109837	0.190028	-0.578008	0.563259	1
ZFX	1295.29	-0.173501	0.0983177	-1.76469	0.0776152	1
LAMP2	8783.53	-0.0194534	0.120884	-0.160926	0.872151	1
ITGA2B	93.3062	0.0250262	0.401065	0.0623994	0.950245	1
ASB4	2.19042	5.11305	2.31203	2.2115	0.0270012	1
GDE1	1684.18	0.0188581	0.0725424	0.25996	0.794895	1
C19orf60	2843.67	0.13472	0.11218	1.20093	0.229779	1
CRLF1	27.1046	0.963518	0.572253	1.68373	0.0922344	1
OSBPL7	891.298	0.169807	0.15928	1.06609	0.286383	1
TMEM98	11.9967	-0.5268	0.711395	-0.740516	0.458987	1
YBX2	0.839956	-2.84202	2.81624	-1.00915	0.312901	1
KRT33A	0.170345	0	4.40736	0	1	1
MAP3K14	177.13	-0.038196	0.205717	-0.185672	0.852702	1
ABCC8	0.840579	0.121263	3.33441	0.0363672	0.97099	1
CACNG3	0.482722	-2.83899	4.20834	-0.674609	0.499924	1
TMEM132A	38.5201	0.262103	0.714721	0.36672	0.713828	1
AP2B1	6595.53	-0.116709	0.0625536	-1.86574	0.0620775	1
TAC1	1.79064	0.792195	1.92637	0.411237	0.680899	1
ZNF263	1680.65	0.0847061	0.104388	0.811451	0.417107	1
CX3CL1	5.00462	1.52129	1.18505	1.28374	0.199233	1
SPATA20	1657.64	0.219004	0.101232	2.16338	0.0305121	1
CACNA1G	6.78062	-0.824089	1.02435	-0.804497	0.42111	1
TNFRSF12A	266.97	0.0715755	0.164322	0.435582	0.66314	1
DLX6	0.491435	1.14011	4.26488	0.267324	0.789219	1
MAP3K9	19.8364	0.0602483	0.467334	0.128919	0.897422	1
RALA	1553.88	0.0193802	0.100857	0.192155	0.847621	1
BAIAP2L1	25.9111	-0.923727	0.545874	-1.6922	0.0906081	1
KDM7A	34.4735	-1.05741	0.587182	-1.80082	0.0717318	1
ETV1	26.1099	0.0583621	0.445588	0.130978	0.895793	1
AGK	98.491	-0.24002	0.274191	-0.875373	0.381371	1
ALDH3B1	683.026	0.0308588	0.157147	0.196369	0.844321	1
TTC22	8.37288	0.699926	0.763682	0.916515	0.359397	1
PHTF2	986.505	-0.115446	0.110188	-1.04773	0.294765	1
FARP2	1639.17	-0.0349423	0.10615	-0.329177	0.742022	1
USH1C	4.57804	2.70781	1.45196	1.86494	0.0621903	1
GGCT	1123.11	0.01419	0.103937	0.136524	0.891407	1
DBF4	2079.92	-0.0154361	0.147012	-0.104999	0.916377	1
TBXA2R	42.6529	-0.277083	0.384245	-0.72111	0.470842	1
IFRD1	157.353	0.0569482	0.220668	0.258072	0.796352	1
LGALS14	0.169426	1.96324	4.3586	0.45043	0.6524	1
COX10	1046.42	-0.0967925	0.0865976	-1.11773	0.263684	1
GTF2IRD1	956.477	0.000734527	0.113362	0.00647948	0.99483	1
PAF1	3135.23	0.040292	0.073245	0.550099	0.582251	1
VPS41	1794.24	-0.0131519	0.0973471	-0.135103	0.89253	1
ARHGAP44	6382.74	-0.0655005	0.0917991	-0.71352	0.475524	1
ELAC2	5307.97	-0.00956981	0.0709187	-0.134941	0.892659	1
SCIN	1.00278	-2.84335	3.09828	-0.917721	0.358765	1
ARSD	766.943	0.146025	0.107505	1.35831	0.174365	1
PNPLA4	151.614	-0.306648	0.207622	-1.47696	0.139687	1
MYH13	0.297095	-0.0611432	4.33784	-0.0140953	0.988754	1
ADIPOR2	1244.24	-0.0276438	0.107444	-0.257286	0.796958	1
CDKL3	15.5513	-0.0809829	0.549536	-0.147366	0.882843	1
UPP2	0.981659	-0.635465	2.66897	-0.238094	0.811808	1
PRSS21	4.59466	-0.546674	1.27809	-0.427727	0.66885	1
MARK4	1541.59	0.0848247	0.0948428	0.894371	0.371123	1
PROM1	0.982842	-1.46152	3.04145	-0.480534	0.630848	1
CCDC124	6571.55	0.0941216	0.0861552	1.09246	0.274629	1
CEACAM21	139.419	0.125025	0.215718	0.579577	0.5622	1
PAFAH1B1	4704.88	-0.0450087	0.0627314	-0.717483	0.473076	1
NOS2	4.23295	3.02362	1.79509	1.68439	0.0921068	1
DNAH9	1.05325	-0.0631084	2.74719	-0.022972	0.981673	1
KIAA0100	10137.2	-0.0639138	0.0663395	-0.963435	0.335329	1
SLC13A2	0.0750557	0.948503	4.40736	0.215209	0.829604	1
GAS7	469.74	-9.25542e-05	0.201377	-0.000459607	0.999633	1
TRAPPC6A	1479.31	0.212943	0.141565	1.50421	0.132527	1
MATK	5046.27	-0.192201	0.0801585	-2.39776	0.0164958	1
CD79B	2.6983	-0.461828	1.64988	-0.279915	0.779543	1
SCN4A	4.01867	-0.53578	1.44397	-0.371047	0.710603	1
ST7L	338.453	0.059985	0.147156	0.40763	0.683545	1
TKTL1	5.07959	0.131514	1.02904	0.127803	0.898305	1
PAX6	2.84615	0.0559499	1.41489	0.0395437	0.968457	1
RPUSD1	2074.36	0.141943	0.103582	1.37035	0.170579	1
RHBDF1	252.342	0.259558	0.17592	1.47543	0.140098	1
LUC7L	1867.66	0.063902	0.0715394	0.893241	0.371728	1
CACNA2D2	10.1613	0.423648	0.898743	0.471378	0.637371	1
BAIAP3	8.80341	1.33041	1.09304	1.21716	0.223542	1
TSR3	1177.6	0.0777044	0.11987	0.648238	0.516831	1
CRAMP1	886.993	0.0829601	0.108884	0.761911	0.446113	1
TEAD3	1206.44	-0.0485593	0.100506	-0.483149	0.62899	1
SELE	0.784634	2.96375	3.24637	0.912944	0.361272	1
DNAJC11	2568.29	0.0154336	0.0721411	0.213937	0.830596	1
FMO3	0.304056	-2.83639	4.30936	-0.658192	0.510415	1
MYLIP	965.739	-0.197961	0.317656	-0.623193	0.533157	1
NOX1	11.83	-0.278034	0.747055	-0.372173	0.709764	1
E2F2	159.628	-0.133361	0.190863	-0.698727	0.484722	1
PSMB1	5432.53	0.0136453	0.0721574	0.189105	0.850011	1
SYN1	6.71	0.697912	0.8268	0.844113	0.398606	1
JARID2	2830.21	-0.0378492	0.0731335	-0.517536	0.604782	1
CDKL5	38.2641	0.0240308	0.375331	0.0640256	0.94895	1
CAMK1G	0.170345	0	4.40736	0	1	1
CDK11A	93.8394	0.18035	0.238194	0.757155	0.448957	1
NADK	5249.22	0.0987776	0.0841521	1.1738	0.240476	1
TFAP2B	1.52691	-0.551165	2.33521	-0.236024	0.813414	1
TFAP2D	0.635947	1.66178	3.75729	0.442281	0.658286	1
DLEC1	7.06739	-0.0333232	1.23371	-0.0270105	0.978451	1
CYTH3	1229.31	-0.0540283	0.113853	-0.474545	0.635111	1
ADAM22	381.443	-0.114783	0.151302	-0.758632	0.448073	1
SYPL1	1902.34	-0.165485	0.148207	-1.11658	0.264175	1
CYB561	574.574	0.165774	0.166765	0.994057	0.320195	1
SPAG9	2732.23	-0.210497	0.0867517	-2.42643	0.0152482	1
CELSR3	631.107	0.0724686	0.121222	0.597817	0.549962	1
AASS	7.95723	-0.631737	0.84669	-0.746126	0.455592	1
PLEKHG6	15.2832	-0.233102	0.613706	-0.379827	0.704074	1
SS18L2	731.63	0.0382065	0.10927	0.349651	0.7266	1
MPND	18.637	0.236066	0.537243	0.439404	0.660369	1
MGST1	1082.38	-0.00830526	0.142024	-0.0584777	0.953368	1
CRY1	463.6	-0.041077	0.150699	-0.272576	0.785179	1
PGLYRP1	5.32289	0.698754	1.02509	0.68165	0.49546	1
ST3GAL1	2715.13	-0.181146	0.124894	-1.4504	0.146948	1
MMP25	292.366	0.00794733	0.211171	0.0376346	0.969979	1
IL32	23.4681	0.443889	0.538085	0.824944	0.409404	1
PKD1	4397.18	0.0693129	0.097314	0.712261	0.476303	1
MAPK8IP2	30.5911	-0.183377	0.49537	-0.370181	0.711248	1
MED24	3977.67	-0.00722301	0.0635255	-0.113703	0.909474	1
RHOBTB2	1615.52	0.135506	0.15956	0.849246	0.395745	1
HEATR5B	1219.75	-0.043457	0.11577	-0.375372	0.707384	1
SEC62	4226.65	0.0175922	0.0742977	0.23678	0.812827	1
RPS20	33237.9	0.107603	0.101377	1.06141	0.288503	1
CSDE1	25507.8	-0.0458342	0.0703198	-0.651796	0.514533	1
UBE3C	4362.23	-0.0256179	0.0684842	-0.37407	0.708352	1
REV3L	1293.83	-0.126804	0.120404	-1.05316	0.292269	1
TENM1	3.98349	-0.133734	1.28631	-0.103968	0.917195	1
PAX7	0.452806	0.975507	4.27164	0.228368	0.81936	1
MASP2	27.675	0.0652184	0.468259	0.139278	0.88923	1
IYD	0.456084	-3.42062	4.28871	-0.797585	0.425111	1
FAM76A	251.993	0.0511526	0.17501	0.292284	0.770069	1
TRAF3IP3	1685.4	0.155895	0.0938888	1.66043	0.0968288	1
POMT2	828.612	0.140031	0.112683	1.2427	0.213979	1
VTA1	2917.38	0.0488433	0.0956343	0.51073	0.60954	1
MLXIPL	16.235	-0.35401	0.623889	-0.567424	0.570426	1
BAZ1B	8231.63	-0.080876	0.0877726	-0.921426	0.356828	1
RANBP9	3509.43	-0.0469442	0.0767736	-0.611464	0.540893	1
ETV7	1.85939	-1.74851	1.85584	-0.942168	0.346106	1
SPRTN	489.282	0.0556488	0.148854	0.373847	0.708518	1
METTL13	2701.43	0.10336	0.0795628	1.2991	0.193909	1
DYRK4	151.481	-0.113173	0.206324	-0.548523	0.583333	1
ZNF207	6559.49	0.0127891	0.0767655	0.166599	0.867686	1
UQCRC1	11120.8	0.0331381	0.0698527	0.474399	0.635215	1
STARD3NL	1362.99	0.0677146	0.0991061	0.683254	0.494446	1
CD9	128.473	-0.845702	0.329367	-2.56766	0.0102387	1
NCAPD2	10895.3	-0.0888477	0.147318	-0.6031	0.546442	1
IFFO1	1154.81	0.241802	0.126486	1.91169	0.055916	1
GIPR	1781.45	0.294504	0.270659	1.0881	0.276551	1
PHF7	654.081	-0.043472	0.122139	-0.355923	0.721898	1
SEMA3G	303.271	0.292758	0.177766	1.64687	0.0995843	1
NISCH	4710.83	0.0512386	0.0992033	0.516501	0.605504	1
STAB1	78.7251	0.160363	0.338966	0.473096	0.636145	1
FUZ	583.648	0.0614836	0.131317	0.468208	0.639636	1
SLC6A13	7.25	-0.78968	0.957818	-0.824458	0.40968	1
IDS	111.87	-0.0987796	0.266033	-0.371307	0.710409	1
PRSS3	12.202	-0.933856	0.736615	-1.26777	0.204881	1
ZNF200	801.757	0.134369	0.115773	1.16062	0.245795	1
CD4	4198.43	-0.00199979	0.0828753	-0.0241302	0.980749	1
LRRC23	348.147	0.068261	0.190621	0.358098	0.72027	1
BTK	4663.65	0.0914549	0.0634879	1.44051	0.149724	1
HFE	6.0577	-0.958349	0.929855	-1.03064	0.302708	1
SCMH1	1700.06	0.0302767	0.0786882	0.384768	0.700409	1
FYN	43.8069	-0.644273	0.551165	-1.16893	0.242432	1
HIVEP2	178.483	-0.0925827	0.249282	-0.371397	0.710342	1
FMO1	2.84419	-0.355384	1.34259	-0.264701	0.79124	1
TCEB3	2065.34	0.0482421	0.0775802	0.621835	0.53405	1
LYPLA2	2404.29	0.117783	0.0959615	1.22739	0.219675	1
CLCN6	690.809	0.30639	0.113082	2.70946	0.00673933	1
MRC2	9654.45	-0.0528497	0.101766	-0.519326	0.603534	1
SLC6A7	0.544806	-3.42567	4.28857	-0.798791	0.424412	1
TSPAN9	75.0513	-0.288782	0.333168	-0.866777	0.386064	1
BTBD7	417.94	-0.228939	0.167622	-1.36581	0.172	1
APBA3	768.619	-0.113636	0.10878	-1.04464	0.296189	1
MKS1	850.875	0.0497329	0.103714	0.47952	0.631569	1
ABHD5	380.583	-0.161052	0.15934	-1.01074	0.312139	1
ANOS1	3.9849	-1.72275	1.20663	-1.42774	0.153367	1
AKAP8L	2271.46	-0.0243295	0.0998597	-0.243637	0.807512	1
MBTD1	1934.16	-0.128595	0.120859	-1.06401	0.287323	1
UTP18	2744.13	-0.00909712	0.0721799	-0.126034	0.899705	1
RNF216	2541.27	0.0650808	0.0661596	0.983694	0.325266	1
TTC19	2762.33	0.0895737	0.10314	0.868471	0.385137	1
PTBP1	30807.6	-0.108163	0.0795306	-1.36001	0.173826	1
DPF1	21.5832	0.387966	0.595177	0.65185	0.514498	1
SYT7	24.7596	-0.574214	0.568558	-1.00995	0.312521	1
LARS2	1592.6	0.0404885	0.106846	0.378942	0.704731	1
PIK3C2A	1612.08	-0.0961006	0.107761	-0.891796	0.372503	1
PLAUR	1928.48	-0.000701414	0.107098	-0.00654927	0.994774	1
ANLN	2818.64	-0.10543	0.150451	-0.70076	0.483453	1
WIZ	3301.34	0.00577168	0.072894	0.079179	0.93689	1
RABGAP1	1071.64	0.0947327	0.0889802	1.06465	0.287035	1
DCN	71.665	-1.54248	1.29283	-1.19311	0.232828	1
QPCTL	952.557	0.0934406	0.131968	0.708053	0.478912	1
PPP5C	5437.39	0.0604182	0.0564597	1.07011	0.284569	1
CEP68	647.242	-0.0595065	0.153716	-0.38712	0.698667	1
MAP4K3	381.07	-0.26249	0.169052	-1.55271	0.120492	1
ZBTB32	10.5259	-0.378319	0.738557	-0.512241	0.608483	1
TYROBP	2423.02	0.00588451	0.348362	0.0168919	0.986523	1
TMEM159	342.92	0.04587	0.149333	0.307165	0.758717	1
GABRA3	2.85929	-0.94821	1.43991	-0.658522	0.510203	1
BRCA1	4536.09	-0.074879	0.0849921	-0.881011	0.378312	1
ERCC1	3481.69	-0.00164728	0.103082	-0.0159803	0.98725	1
CD22	3.73733	0.88628	1.61535	0.548661	0.583238	1
SEMA3B	68.4591	0.26073	0.393568	0.662478	0.507665	1
MBTPS2	603.339	-0.0853797	0.1083	-0.788365	0.430483	1
PRICKLE3	661.88	0.151713	0.111208	1.36422	0.172498	1
LTF	3.13639	-3.39485	1.77009	-1.91789	0.0551246	1
EXTL3	1993.95	-0.0569661	0.108593	-0.524584	0.599872	1
NR1H4	1.44946	4.41735	2.64782	1.6683	0.0952569	1
ELOVL5	2439.64	-0.0266492	0.1176	-0.226609	0.820728	1
ALOX5	8.16701	-5.15453	3.21939	-1.60109	0.109357	1
KDM5D	2392.66	0.0985825	0.102659	0.96029	0.336909	1
CALCOCO1	797.814	-0.0463051	0.131985	-0.350837	0.725711	1
UBR7	736.813	-0.055778	0.105599	-0.528206	0.597357	1
MAP4K5	1471.18	-0.0609255	0.0909226	-0.670081	0.502806	1
EHD3	22.8472	0.581419	0.540496	1.07571	0.282055	1
PSMC4	5061.57	0.0207878	0.0692509	0.300181	0.764039	1
MAN2B2	1418.79	0.00723152	0.106885	0.0676573	0.946058	1
SLC7A14	0.330431	1.59082	4.32152	0.368115	0.712787	1
CLDN11	4.65229	-1.1653	1.6328	-0.713685	0.475422	1
SLC25A39	6252.64	0.0771676	0.0712792	1.08261	0.278981	1
MVP	2104.26	0.109394	0.144127	0.75901	0.447847	1
NUB1	2259.29	0.0749615	0.0863006	0.86861	0.385061	1
PGM3	671.461	-0.120395	0.143809	-0.837186	0.402488	1
RWDD2A	125.901	0.00433589	0.237135	0.0182845	0.985412	1
CLK1	2057.71	0.0773056	0.283531	0.272653	0.78512	1
POLR3B	667.659	-0.216282	0.130165	-1.66159	0.0965941	1
ANGEL1	819.579	-0.0332667	0.103456	-0.321555	0.74779	1
RNF14	1226.86	-0.00497914	0.107489	-0.0463225	0.963053	1
DNASE1L1	204.526	0.0804419	0.170073	0.472984	0.636224	1
DDX11	2883.47	0.170927	0.0660227	2.58892	0.00962784	1
HEBP1	564.16	0.178678	0.173938	1.02725	0.304303	1
GPRC5A	54.186	-1.09767	1.00051	-1.09711	0.272595	1
MAMLD1	2.55929	0.220072	1.41966	0.155017	0.876808	1
CD6	6.73142	-1.2704	1.24266	-1.02232	0.306631	1
TACC3	7685.96	0.0786529	0.130734	0.601624	0.547424	1
UFL1	887.531	-0.165512	0.149564	-1.10663	0.268453	1
POLA2	375.992	0.0684057	0.135759	0.503875	0.614349	1
ZC3H3	1252.72	0.101911	0.100442	1.01462	0.310286	1
CAPN1	5791.79	0.0853844	0.0881611	0.968505	0.332792	1
ACPP	341.395	0.181387	0.211297	0.858446	0.390646	1
MDH1	4173.11	0.0255161	0.0800746	0.318654	0.749989	1
SLC30A9	3459.97	-0.103812	0.0701917	-1.47898	0.139145	1
MTMR11	418.354	0.0306258	0.137745	0.222338	0.824051	1
COX15	1134.15	0.0258521	0.100113	0.258229	0.79623	1
CCDC88C	1318.5	0.127606	0.0906519	1.40765	0.159236	1
YAF2	811.82	0.104038	0.0977888	1.0639	0.287373	1
ZMYND11	1241.89	-0.101677	0.0833493	-1.21989	0.222508	1
WAS	5684.87	0.0812267	0.0982394	0.826824	0.408337	1
DPEP1	0.328222	1.8076	4.37112	0.413533	0.679216	1
BID	2481.58	0.0736471	0.0814341	0.904377	0.365796	1
MATR3	100.725	0.143518	0.342366	0.419195	0.675074	1
NPC1L1	4.6785	0.815463	1.31464	0.620293	0.535065	1
XYLT2	1112.5	0.0733402	0.0995276	0.736883	0.461194	1
RGPD5	4.30567	3.06252	1.73394	1.76621	0.0773599	1
STMN4	3.09786	-0.541665	1.36602	-0.396528	0.691716	1
NUDCD3	2463.21	-0.013652	0.0711465	-0.191885	0.847832	1
ISL1	0.77654	-1.59863	3.62551	-0.440939	0.659257	1
CHDH	7.98038	1.11651	0.997596	1.1192	0.263054	1
IL20RA	3.33375	-1.55783	1.46055	-1.0666	0.286151	1
CLCA4	0.97806	-0.544857	2.59696	-0.209805	0.83382	1
GLT8D1	1453.06	0.00616964	0.0954282	0.0646522	0.948451	1
ATP2C1	1696.66	-0.166668	0.0995887	-1.67357	0.0942159	1
IGF1	191.167	0.50386	0.605443	0.832218	0.405286	1
SLC38A5	1952.6	-0.0175138	0.0785305	-0.223019	0.823521	1
RALBP1	4909.31	0.0396015	0.0836887	0.4732	0.636071	1
RUFY3	153.547	-0.0683652	0.22207	-0.307854	0.758193	1
CNTN1	35.1054	-0.826743	0.698797	-1.18309	0.236772	1
SLC11A1	33.2286	-1.30599	0.507967	-2.57102	0.0101399	1
WWTR1	36.9696	-0.777137	0.391081	-1.98715	0.0469056	1
AGPS	4154.21	-0.0494321	0.111748	-0.442355	0.658233	1
CXorf56	1012.69	0.0309368	0.0989371	0.312692	0.754515	1
ATP1A2	8.00442	-1.66585	1.24373	-1.3394	0.18044	1
TTC27	1336.66	-0.0692446	0.10656	-0.649816	0.515811	1
ZNF582	110.574	0.180394	0.282097	0.639476	0.522514	1
VSIG2	17.7738	-0.0342134	0.642966	-0.0532118	0.957563	1
PHLDB1	410.35	0.1771	0.145716	1.21537	0.224223	1
MARCO	13.1954	0.372908	0.764569	0.487736	0.625737	1
CYP24A1	88.2462	-0.332073	1.26532	-0.262442	0.79298	1
PRDM11	174.348	0.334099	0.283509	1.17844	0.238621	1
SYT13	7.132	-6.8393	4.04031	-1.69276	0.0905006	1
SNAI2	18.7688	-1.34118	0.748873	-1.79094	0.0733035	1
CD74	9737.64	0.483139	0.228713	2.11242	0.0346505	1
HGF	14.5442	-0.41586	2.42988	-0.171144	0.86411	1
ZRANB1	487.14	-0.0559745	0.117649	-0.475777	0.634233	1
NCDN	1688.44	-0.0962848	0.0952178	-1.01121	0.311918	1
ADGRA2	7424.91	-0.132017	0.118965	-1.10971	0.267125	1
CCT8L1P	0.3553	1.96323	4.3586	0.450426	0.652403	1
ZFP64	782.746	0.0462001	0.105181	0.439244	0.660484	1
MNAT1	807.536	0.0861646	0.09539	0.903288	0.366373	1
SAMD4A	11.5844	-1.00324	0.72222	-1.3891	0.164802	1
RUNX3	8199.67	0.0146886	0.144187	0.101872	0.918858	1
MRE11A	3636.28	-0.0618186	0.114535	-0.539735	0.58938	1
PLEKHB1	1.58164	2.14359	2.38486	0.898833	0.368742	1
SERPINB1	2694.86	-0.0660466	0.0838245	-0.787915	0.430746	1
CYP3A43	0.145068	1.76397	4.37487	0.403206	0.686797	1
SLC7A9	1.27036	-1.49549	2.59344	-0.576643	0.564181	1
SPAST	1262.26	-0.074785	0.113697	-0.65776	0.510693	1
NRXN3	9.37081	-0.00189208	0.960442	-0.00197	0.998428	1
OSBPL5	4851.05	0.184797	0.255501	0.723274	0.469511	1
AQR	2372.44	-0.158124	0.0774277	-2.04221	0.0411307	1
CPS1	259.892	-0.113891	0.200455	-0.568164	0.569923	1
C8B	0.174112	0	4.40736	0	1	1
FHL1	453.099	0.122535	0.201167	0.609122	0.542444	1
RTFDC1	3922.53	0.048029	0.0654967	0.733305	0.463373	1
GABRA1	0.977155	-3.42466	2.78478	-1.22978	0.21878	1
NLRP2	31.0763	0.324775	0.41173	0.788805	0.430226	1
SLC45A4	3622.04	-0.0253862	0.112188	-0.226283	0.820981	1
RNF10	4864.62	0.0123217	0.0651663	0.18908	0.85003	1
ZNF839	293.864	-0.0634069	0.162526	-0.390133	0.696438	1
ZDHHC6	1854.02	0.0159279	0.0922682	0.172626	0.862945	1
GRAMD1B	85.6703	0.0439618	0.357945	0.122817	0.902252	1
RNH1	12004.2	0.118766	0.0956826	1.24125	0.214513	1
NDUFS1	3407.93	-0.0569487	0.079718	-0.714376	0.474994	1
RB1CC1	2917.07	-0.166831	0.108965	-1.53105	0.125757	1
ERP44	3347.04	0.0205626	0.0768505	0.267566	0.789033	1
ALAS1	2915.43	0.0868712	0.116733	0.744188	0.456763	1
BIRC3	41.7794	-0.0998074	0.415452	-0.240238	0.810146	1
AKAP11	2463.14	-0.174491	0.108023	-1.61531	0.106244	1
GLRX2	958.712	-0.0585201	0.121604	-0.481237	0.630348	1
SNAPC1	276.165	-0.0173018	0.175907	-0.0983577	0.921648	1
DERA	1170.47	0.0263574	0.0942812	0.279561	0.779814	1
STRAP	5181.43	-0.00594277	0.0715814	-0.0830211	0.933835	1
ABCC2	155.877	0.0854853	0.311328	0.274583	0.783637	1
DEF6	1670.36	0.0297092	0.106664	0.278532	0.780604	1
PLEKHO1	1206.42	0.136376	0.145733	0.935797	0.349378	1
GCLM	2125.54	0.0721284	0.0766542	0.940958	0.346726	1
UBR2	1868.93	-0.250797	0.0983065	-2.55117	0.0107361	1
EHD2	63.098	-0.442832	0.415523	-1.06572	0.286549	1
DEPDC1	1297.53	-0.0893906	0.331798	-0.269413	0.787612	1
CCDC28A	655.205	0.0560445	0.124173	0.451341	0.651744	1
RRAGD	179.703	-0.491127	0.223628	-2.19618	0.028079	1
HSF2	444.226	-0.0218708	0.150056	-0.145751	0.884118	1
PHF20	1610.79	-0.0289307	0.0894991	-0.323252	0.746504	1
HSD17B6	6.92556	-0.140564	0.894372	-0.157165	0.875115	1
NR1H3	360.909	-0.0724001	0.192188	-0.376716	0.706385	1
TYMP	2227.16	0.149713	0.2599	0.576038	0.564589	1
NCAPH2	3762.53	0.0768556	0.07291	1.05412	0.29183	1
TOMM34	1223.65	0.0889418	0.102452	0.868134	0.385321	1
SEC63	5294.4	-0.0477139	0.0881301	-0.541403	0.58823	1
KPNA6	3063.59	-0.202114	0.0772613	-2.61599	0.00889702	1
VIM	2437.39	0.284121	0.130852	2.17131	0.0299075	1
RTEL1-TNFRSF6B	169.121	-0.166657	0.226295	-0.736456	0.461453	1
FAS	147.146	-0.0175286	0.281436	-0.0622826	0.950338	1
RNASET2	3702.69	0.163517	0.0724043	2.25839	0.0239211	1
CD44	5998.92	0.0358981	0.0873352	0.411038	0.681044	1
KCNG1	9.81006	0.26709	1.01479	0.263197	0.792399	1
AGPAT4	171.836	-0.0289467	0.229594	-0.126078	0.89967	1
SLAMF7	7.80532	-0.598285	1.14911	-0.520652	0.602609	1
BTN3A1	283.324	-0.107224	0.167743	-0.639215	0.522683	1
MIPEP	698.716	-0.150298	0.120348	-1.24886	0.211716	1
PRKCH	13.9898	-0.277074	0.741558	-0.373637	0.708674	1
IFNGR1	1191.17	-0.0258358	0.110487	-0.233835	0.815113	1
B4GALT7	830.308	0.131065	0.0984751	1.33095	0.183206	1
SH2D2A	20.4895	1.3049	0.578705	2.25486	0.0241422	1
VRK2	674.95	-0.0226825	0.139873	-0.162165	0.871176	1
TNFRSF1B	4696.3	0.0320556	0.103008	0.311194	0.755653	1
VEZT	1052.32	-0.111943	0.0962049	-1.16359	0.244591	1
POU2F2	1231.17	0.0699991	0.111386	0.628437	0.529718	1
BRD9	5384.47	0.0936783	0.0862947	1.08556	0.277672	1
SNX1	4854.84	0.0519004	0.0589776	0.880001	0.378859	1
TBPL1	318.344	0.0351115	0.172527	0.203514	0.838734	1
ARNTL2	408.165	-0.0301157	0.17248	-0.174604	0.861391	1
BCLAF1	8534.51	-0.0706951	0.0918458	-0.769715	0.441469	1
SLC39A9	4229.68	-0.157493	0.0850684	-1.85137	0.0641159	1
ANK1	22.9322	-0.0708188	0.84392	-0.0839165	0.933123	1
IBSP	0.152583	-1.84306	4.37021	-0.421732	0.673221	1
TFB1M	366.671	0.0150575	0.160898	0.0935842	0.925439	1
RABEP1	3089.67	-0.122388	0.101131	-1.21019	0.226207	1
HMGB3	4593.47	0.00139322	0.0846008	0.0164681	0.986861	1
NUP160	3319.37	-0.174206	0.110391	-1.57807	0.114549	1
BAK1	1417.05	-0.0113019	0.0961608	-0.117531	0.906439	1
MUSK	1.40887	1.84823	2.67294	0.691461	0.489276	1
IKZF2	111.936	-0.674697	0.387616	-1.74063	0.081748	1
GRN	9654.27	0.137014	0.0842682	1.62592	0.103966	1
FAM13B	1456.27	0.0109155	0.115026	0.0948957	0.924398	1
ARHGAP31	22.7053	-1.23728	0.615799	-2.00922	0.0445138	1
CENPQ	413.921	0.0425385	0.167207	0.254406	0.799182	1
SARS	3519.93	0.0358222	0.0851549	0.420671	0.673995	1
ARID4A	1780.01	0.0149941	0.0899032	0.16678	0.867543	1
TSSC1	1798.92	-0.0241578	0.0951511	-0.253888	0.799582	1
PNPLA6	4529.54	-0.233393	0.0937127	-2.49051	0.0127558	1
IFT88	306.31	-0.0688352	0.196326	-0.350617	0.725876	1
ALG1	1082.75	0.142655	0.0882801	1.61594	0.106107	1
ZCCHC8	1131.89	-0.062394	0.104876	-0.59493	0.55189	1
ABCF2	650.241	0.0287554	0.11527	0.24946	0.803005	1
CHPF2	1976.17	-0.0499961	0.146376	-0.341559	0.732683	1
LRRC7	26.7555	-0.287962	0.450183	-0.639655	0.522397	1
FUT8	571.939	-0.173356	0.125399	-1.38244	0.166838	1
UBA6	1788.77	-0.125428	0.125141	-1.00229	0.316202	1
GAB2	5261.24	-0.108724	0.0752734	-1.44439	0.148628	1
ATP6V0A1	427.434	0.214401	0.157051	1.36517	0.1722	1
PIAS1	1851.48	-0.0496008	0.117811	-0.421018	0.673742	1
SLC4A7	326.362	-0.352284	0.182205	-1.93344	0.0531815	1
APBA2	99.2452	0.133025	0.249624	0.532901	0.594102	1
MAP2K3	1927.1	0.140515	0.0871759	1.61186	0.106993	1
EFCAB1	0.75522	-0.460428	3.37523	-0.136414	0.891494	1
TMSB10	6354.58	0.117296	0.0850478	1.37918	0.167841	1
ASTE1	251.842	0.0581257	0.195783	0.296888	0.766552	1
RNF19A	1317.92	-0.134841	0.103726	-1.29997	0.19361	1
PEX3	292.706	3.05177e-05	0.171131	0.00017833	0.999858	1
GABARAPL2	1308.27	0.171884	0.105937	1.62251	0.104694	1
SH3YL1	848.954	0.0910382	0.118419	0.768781	0.442023	1
FAM136A	2794.79	0.111745	0.100612	1.11065	0.266718	1
VCL	2179.73	-0.170712	0.130102	-1.31213	0.189475	1
DEPDC1B	1158.31	-0.0372763	0.263097	-0.141683	0.88733	1
DAPK2	102.258	0.0383208	0.30432	0.125923	0.899793	1
NSMAF	5759.89	-0.0561299	0.0884687	-0.63446	0.525781	1
ADSS	2717.27	-0.0120141	0.0912682	-0.131636	0.895273	1
STAP1	3.66529	0.0224197	1.53335	0.0146213	0.988334	1
TIMP2	433.718	0.308994	0.153249	2.01629	0.0437697	1
RFC1	3724.41	-0.113263	0.10157	-1.11512	0.2648	1
TBC1D23	1146.4	-0.21187	0.107386	-1.97297	0.0484986	1
CUL3	3196.11	-0.0540317	0.0901667	-0.599242	0.549012	1
MYOM2	31.636	0.342344	0.417137	0.820697	0.411819	1
CYP46A1	4.75818	0.842375	1.14396	0.736369	0.461506	1
ZZZ3	2169.84	-0.13325	0.10768	-1.23746	0.215917	1
SLC18A1	2.19485	4.12558	4.27222	0.965675	0.334207	1
USP2	269.41	-0.0833265	0.167152	-0.498507	0.618127	1
CASR	0.171045	0	4.40736	0	1	1
TUBG2	37.9062	0.25419	0.354625	0.716788	0.473505	1
RPL26L1	675.091	0.0832175	0.131838	0.631209	0.527904	1
FLT4	3.66792	0.980356	1.42554	0.68771	0.491635	1
NSUN2	5276.6	0.029002	0.0717941	0.403961	0.686241	1
FBXO42	1174.42	-0.179994	0.0902815	-1.9937	0.046185	1
MFAP3	811.663	-0.0594863	0.130189	-0.456922	0.647727	1
METTL1	844.931	0.0521899	0.143065	0.364798	0.715262	1
HOXC8	1.35293	-1.65859	2.53213	-0.655017	0.512457	1
AGA	459.905	0.169707	0.174566	0.972163	0.33097	1
PI4K2B	1289.19	-0.157428	0.113705	-1.38453	0.166196	1
BOD1L1	2616.86	-0.16344	0.0837441	-1.95166	0.0509792	1
MAT2B	3511.35	-0.0362193	0.0809243	-0.44757	0.654464	1
TLL1	0.958328	-1.66122	2.47221	-0.67196	0.501609	1
EDC4	2730.36	-0.119422	0.0979305	-1.21946	0.22267	1
TRIO	263.658	-0.0387921	0.1871	-0.207333	0.835749	1
VCAN	53.6674	-0.251627	0.499343	-0.503916	0.614321	1
CLEC16A	1711.8	-0.0992492	0.0990988	-1.00152	0.316576	1
MSR1	5.21947	-1.59851	1.17067	-1.36547	0.172105	1
CDH1	91.4484	-0.146601	0.25994	-0.563981	0.572767	1
SKIV2L2	4510.32	-0.13321	0.105779	-1.25932	0.207913	1
DNAH5	1.8032	-0.589596	1.60788	-0.366692	0.713848	1
ZFYVE16	454.92	-0.0298064	0.140882	-0.21157	0.832443	1
FAM65A	584.502	-0.18674	0.126875	-1.47185	0.141062	1
C6	0.152583	-1.84306	4.37021	-0.421732	0.673221	1
RAI14	52.3429	-0.0388149	0.427432	-0.0908097	0.927644	1
PNKP	2364.07	-0.000965073	0.0910345	-0.0106012	0.991542	1
PHLPP2	168.083	-0.181612	0.206758	-0.878382	0.379736	1
SPDL1	1809.96	-0.154605	0.243815	-0.634109	0.52601	1
STAU2	2582.86	0.10205	0.0733259	1.39174	0.164003	1
PQLC2	2417.2	0.0495356	0.156348	0.316829	0.751374	1
CTNS	743.095	0.0111985	0.11669	0.095968	0.923546	1
RTN4R	177.994	-0.108172	0.189889	-0.569661	0.568908	1
PHF23	1810.54	0.107158	0.0891291	1.20228	0.229254	1
CDH10	0.659911	-0.871344	3.40468	-0.255925	0.798009	1
INPP4A	1474.98	-0.0674836	0.104874	-0.643474	0.519916	1
RAB27B	84.1829	0.248541	0.398069	0.624367	0.532386	1
PSMA4	6979.48	0.00459289	0.0594857	0.07721	0.938456	1
LSG1	2359.89	0.10446	0.0846253	1.23438	0.217062	1
PARP3	219.941	0.17664	0.188205	0.938552	0.347961	1
TNC	86.1326	-0.164462	0.412336	-0.398854	0.69	1
THAP3	465.948	-0.0262092	0.138209	-0.189636	0.849595	1
FAM65C	15.8312	0.0445224	0.626991	0.0710097	0.94339	1
TDP1	2480.17	-0.0321401	0.0957729	-0.335587	0.737183	1
AIFM2	214.896	0.0232502	0.184526	0.126	0.899732	1
SPATA7	230.981	0.282914	0.21037	1.34484	0.178677	1
MED17	139.57	-0.157138	0.21168	-0.74234	0.457881	1
RETSAT	936.91	0.157018	0.114947	1.366	0.171939	1
CAPG	6866.09	0.152433	0.230832	0.660366	0.509019	1
AP2S1	6546.29	0.101998	0.0853839	1.19459	0.232249	1
USH2A	1.45438	-2.43041	2.86754	-0.84756	0.396683	1
TG	7.82929	0.228248	0.796104	0.286706	0.774337	1
ADAM28	4.20174	-4.49277	1.83341	-2.45049	0.0142661	1
BARX2	6.08942	-1.63235	0.979272	-1.6669	0.0955346	1
DCUN1D1	1626.19	-0.0386877	0.100756	-0.383973	0.700999	1
JADE2	2351.68	-0.186717	0.139358	-1.33984	0.180296	1
ZIC2	4.17474	-0.928353	1.18448	-0.783763	0.433179	1
LCP2	2796.52	0.110392	0.0831742	1.32724	0.184428	1
TRIT1	763.308	-0.0395224	0.105821	-0.373484	0.708788	1
ADRB1	5.21807	-0.378556	1.09078	-0.347049	0.728554	1
CUL7	696.224	0.0203752	0.116477	0.17493	0.861135	1
CTNNA1	4713.39	-0.0525514	0.0679908	-0.772919	0.43957	1
PHKA2	1387.02	0.0443316	0.103325	0.429048	0.667888	1
CNTLN	598.481	-0.0697614	0.132504	-0.526483	0.598552	1
EPHA3	0.329237	1.8076	4.37112	0.413534	0.679216	1
HSPA5	25686.8	-0.128146	0.130362	-0.982997	0.325609	1
DSG2	50.5496	-0.361542	0.442701	-0.816675	0.414114	1
GEMIN8	488.532	-0.168125	0.122483	-1.37265	0.169862	1
OFD1	1184.39	0.191205	0.103947	1.83945	0.0658491	1
GPM6B	43.6183	0.0326783	0.517754	0.0631155	0.949675	1
PREX2	0.971489	0.958111	2.59752	0.368855	0.712236	1
WDR37	1623.3	-0.0456214	0.141287	-0.322899	0.746772	1
YTHDC2	1574.23	-0.0711113	0.101935	-0.697617	0.485417	1
CTPS2	1197.46	-0.026214	0.0967782	-0.270866	0.786494	1
ATP6V1H	1545.27	0.0918525	0.0927202	0.990642	0.32186	1
POLR2B	5938.6	-0.0960109	0.0871762	-1.10134	0.270747	1
FAM214A	280.121	0.174477	0.14837	1.17596	0.239611	1
ARAP2	75.1738	-0.178524	0.298827	-0.597418	0.550229	1
TPR	6819.49	-0.13348	0.0940518	-1.41921	0.155837	1
KIAA0556	603.286	0.121174	0.147225	0.823052	0.410478	1
DTNBP1	398.412	-0.0565611	0.144309	-0.391943	0.6951	1
XK	17.3983	-0.786837	0.787659	-0.998957	0.317815	1
ANO2	0.178111	0	4.40736	0	1	1
C12orf4	1178.15	-0.0262286	0.120605	-0.217475	0.827838	1
SCML1	124.055	-0.0397352	0.252239	-0.15753	0.874827	1
WWC3	136.512	-0.0570339	0.258364	-0.22075	0.825287	1
ARHGAP6	4.80304	-1.06809	1.43387	-0.744901	0.456331	1
FAM184B	15.2317	-0.408011	0.650916	-0.626826	0.530773	1
MAP4	5268.83	-0.0523183	0.0844542	-0.619487	0.535595	1
GOPC	1453.36	0.0269443	0.0950372	0.283513	0.776784	1
ROS1	0.685964	2.86385	3.21136	0.891787	0.372507	1
USP28	703.236	0.0305219	0.113844	0.268103	0.78862	1
HDAC9	158.817	0.157344	0.35486	0.443398	0.657478	1
TSPAN17	1524.51	0.0930331	0.106199	0.876026	0.381016	1
NOP16	1186.09	0.0948444	0.101141	0.937747	0.348374	1
CC2D2A	8.56271	-0.185488	1.01896	-0.182036	0.855555	1
RRM2B	4986.9	-0.0330924	0.0906747	-0.364958	0.715143	1
ZNF800	1277.92	-0.05115	0.104835	-0.487912	0.625612	1
TNFRSF17	0.688218	1.05131	3.78894	0.277468	0.781421	1
SNX29	484.06	-0.160763	0.142132	-1.13108	0.258023	1
LMO3	1.38117	0.724513	2.34273	0.30926	0.757124	1
MRPS10	3036.9	-0.0021059	0.0759282	-0.0277354	0.977873	1
RSF1	2552.06	0.00118069	0.093513	0.012626	0.989926	1
VPS13D	1494.07	-0.129122	0.0794284	-1.62564	0.104026	1
CELF2	10088	-0.0288054	0.0829307	-0.347343	0.728333	1
FAM120A	8658.68	-0.112339	0.0802057	-1.40063	0.161324	1
R3HDM1	3291.39	-0.118102	0.0908169	-1.30044	0.193451	1
COL9A2	402.955	0.333243	0.214748	1.55179	0.120714	1
KITLG	10.2587	-0.692256	0.963525	-0.718462	0.472472	1
ERCC8	472.954	-0.0584196	0.130494	-0.447682	0.654383	1
ADAMTS6	16.089	0.691451	0.779813	0.886689	0.375246	1
H6PD	390.283	0.0746184	0.183771	0.406039	0.684714	1
VAMP3	656.585	0.0589203	0.14367	0.410109	0.681726	1
PER3	85.1444	0.017796	0.284694	0.0625091	0.950157	1
UTS2	0.639075	3.89099	4.17553	0.931854	0.351412	1
TNFRSF9	1.68274	-3.86387	2.01592	-1.91668	0.055279	1
EPN3	12.3793	0.32123	0.633629	0.506968	0.612177	1
LTBP1	34.8267	-0.0886594	0.480154	-0.184648	0.853505	1
RCN1	176.386	0.0945812	0.185681	0.509374	0.61049	1
ELN	0.955126	-0.105169	2.72927	-0.0385336	0.969262	1
RFC2	3087.26	0.073676	0.0715579	1.0296	0.303198	1
ARID1B	2628.21	-0.0517698	0.0873059	-0.592971	0.553201	1
CLPTM1L	9901.8	0.0267702	0.069858	0.383209	0.701565	1
NEDD4L	24.2526	0.11701	0.540289	0.216569	0.828544	1
FOXP3	9.63022	-0.287	0.82594	-0.347482	0.728229	1
PPP1R3F	80.7626	0.179667	0.309999	0.579573	0.562203	1
HEXB	2320.22	0.0464395	0.0927442	0.500726	0.616564	1
PTCD2	356.075	-0.0216087	0.155753	-0.138737	0.889658	1
KIAA2022	1.95183	-1.37803	2.22922	-0.618167	0.536465	1
JKAMP	1513.66	-0.0195322	0.0830294	-0.235244	0.81402	1
DKK3	78.1538	1.19317	1.13332	1.05281	0.292428	1
ARHGEF5	7.96895	-0.13854	0.953512	-0.145295	0.884478	1
NFE2L3	425.049	0.0532129	0.1349	0.394463	0.693239	1
MCUR1	1531.65	-0.00852792	0.0900524	-0.0946995	0.924554	1
LIMA1	993.24	-0.0262225	0.169261	-0.154924	0.876882	1
LETMD1	2421.88	0.102509	0.0797923	1.2847	0.198896	1
SLC4A8	52.1523	0.251638	0.373984	0.672857	0.501038	1
LAMC3	2.99474	-0.0445581	1.73566	-0.0256722	0.979519	1
PTGER3	12.0917	-0.330723	0.704815	-0.469234	0.638903	1
TNIP3	32.2167	0.227617	0.557859	0.40802	0.683259	1
MAPK9	2091.88	-0.0399786	0.0899188	-0.444607	0.656604	1
COL23A1	1134.3	-0.0752916	0.162971	-0.461993	0.644086	1
BCAR1	11.9604	0.173384	0.701408	0.247194	0.804758	1
FAM160A2	751.26	0.0673759	0.110617	0.609092	0.542464	1
HERPUD1	3203.36	-0.176952	0.108847	-1.62569	0.104015	1
HOMER3	1195.99	0.0301489	0.111338	0.270787	0.786555	1
RAD51	1770.98	-0.127108	0.097908	-1.29824	0.194206	1
POLQ	2017.83	-0.031384	0.129772	-0.241838	0.808905	1
PIK3CB	3174.79	-0.150405	0.0704669	-2.13441	0.0328091	1
CYBA	19917.9	0.130635	0.10485	1.24593	0.21279	1
THOC3	3065.19	0.047713	0.100798	0.473353	0.635961	1
HEBP2	1874.28	0.0650195	0.110564	0.588069	0.556486	1
MPHOSPH9	1535.38	-0.146198	0.128846	-1.13467	0.256515	1
PLEKHA5	13.756	-0.3122	0.690061	-0.452424	0.650964	1
PRSS8	44.9023	-1.07192	0.39943	-2.68361	0.0072832	1
SIKE1	1992.54	-0.242926	0.102122	-2.37878	0.0173701	1
RRP12	3119.12	-0.117233	0.0991442	-1.18245	0.237026	1
FNIP2	133.345	-0.17185	0.249916	-0.68763	0.491686	1
MSMO1	533.834	0.214452	0.20393	1.0516	0.292985	1
TTC17	3192.84	-0.161059	0.0760927	-2.11662	0.0342924	1
ALX4	2.01961	-0.471453	1.60074	-0.294523	0.768358	1
FSTL4	1.72026	-0.0305138	2.51949	-0.0121111	0.990337	1
FOXN3	2839.6	-0.248409	0.121644	-2.0421	0.0411418	1
METTL24	0.324223	1.8076	4.37112	0.413534	0.679216	1
AKR7A2	6371.78	0.0917369	0.0914517	1.00312	0.315804	1
MRTO4	4582.51	0.07536	0.0695694	1.08324	0.278704	1
NNAT	73.0554	0.0663317	0.957804	0.0692539	0.944788	1
USE1	1794.31	0.078125	0.104996	0.744075	0.456831	1
MCF2L2	1.48322	0.924122	2.43646	0.379289	0.704473	1
NRIP2	90.7025	-0.200597	0.269693	-0.743797	0.457	1
LAMA3	40.5541	-0.730894	0.405309	-1.8033	0.071341	1
AP5M1	1796.18	0.0534852	0.0996261	0.536859	0.591365	1
ANAPC4	1450.56	-0.0233118	0.0905911	-0.25733	0.796924	1
KCNQ1	273.11	0.10768	0.263308	0.408949	0.682577	1
TRAPPC3	1900.39	0.0747352	0.0979479	0.76301	0.445457	1
THRAP3	8432.21	-0.0370853	0.0753852	-0.491944	0.622759	1
PHPT1	2227.72	0.115687	0.112583	1.02757	0.304152	1
ENTPD2	12.2795	-0.645541	1.04158	-0.619773	0.535407	1
LY75	430.33	0.0875277	0.148897	0.587839	0.55664	1
ARID4B	1890.2	-0.0329551	0.0857624	-0.38426	0.700786	1
OPN3	675.184	0.0943617	0.177063	0.532927	0.594084	1
SDCCAG8	391.644	-0.044798	0.120782	-0.370901	0.710712	1
PTPRN	5.67366	1.28146	1.32943	0.963916	0.335088	1
HHAT	46.8399	-0.820374	0.405017	-2.02553	0.0428131	1
KIF1B	377.766	-0.0166151	0.1436	-0.115704	0.907887	1
FOXC1	4.31326	-0.812963	1.13855	-0.714032	0.475208	1
TBC1D22A	1487.79	0.0555617	0.119309	0.465694	0.641435	1
SYNE2	62.4855	-0.436792	0.391065	-1.11693	0.264025	1
PLEKHH1	254.958	-0.0774567	0.153334	-0.505151	0.613453	1
ATP9A	32.5531	-0.372066	0.536464	-0.693552	0.487963	1
CHRDL2	1.00893	-1.92292	2.67452	-0.718978	0.472155	1
FAM168A	1218.03	-0.165657	0.10135	-1.63451	0.102153	1
RELT	1183.45	0.115695	0.113015	1.02371	0.305971	1
GALC	637.385	0.00557007	0.116641	0.0477538	0.961912	1
NOP58	5084.11	-0.0161006	0.0818562	-0.196694	0.844067	1
SZRD1	4871.01	0.0134921	0.0672779	0.200543	0.841056	1
KCNH2	38.9009	0.470127	0.40099	1.17242	0.24103	1
CUL1	1569.08	-0.0209693	0.0873895	-0.239953	0.810367	1
FAM114A2	893.919	-0.0211246	0.0988703	-0.21366	0.830812	1
CYFIP2	715.996	0.0417857	0.189318	0.220717	0.825313	1
TAB2	1403.99	-0.0863596	0.115504	-0.747679	0.454654	1
GINM1	616.751	-0.0210629	0.117296	-0.17957	0.85749	1
EIF2AK2	829.098	0.0753779	0.167193	0.450845	0.652101	1
USP36	3237.25	-0.0121465	0.0853901	-0.142247	0.886885	1
KMT2C	2746.81	-0.228938	0.0968982	-2.36267	0.018144	1
MCOLN3	2.37632	-3.35968	2.12241	-1.58296	0.113431	1
CCDC85A	0.406722	0.722783	4.28362	0.168732	0.866008	1
PUM2	7728.57	-0.0837097	0.100938	-0.82932	0.406923	1
MRPL43	1533.77	0.125643	0.0945157	1.32934	0.183737	1
ITIH4	3.81824	1.01354	1.1261	0.90004	0.368099	1
ITIH1	1.32016	2.04383	2.37517	0.860501	0.389513	1
HPF1	594.016	-0.101818	0.117016	-0.870124	0.384233	1
ZFR	20159.1	-0.164145	0.0857702	-1.91378	0.0556481	1
ZNF280C	267.649	0.144855	0.213334	0.679004	0.497135	1
PHF21B	0.492729	-0.110413	4.25601	-0.0259429	0.979303	1
TRAF1	152.762	0.0142429	0.258477	0.0551033	0.956056	1
RC3H2	1701.87	-0.265825	0.107665	-2.469	0.0135492	1
IL17RB	98.3471	0.138925	0.263625	0.52698	0.598208	1
TRAF3IP2	455.739	-0.17365	0.159981	-1.08544	0.277728	1
GYG2	3.80013	-0.283992	1.15694	-0.245469	0.806093	1
DCBLD2	458.085	-0.0912219	0.180562	-0.505211	0.613411	1
SERPINB3	18.9926	-0.728498	0.616104	-1.18243	0.237037	1
SOAT1	1021.08	0.144837	0.120326	1.20371	0.228702	1
PKP2	3.90066	0.753579	1.23482	0.610274	0.54168	1
MSH4	5.2341	-0.850036	1.13428	-0.749406	0.453612	1
GDI2	18287.2	0.00358707	0.0646479	0.0554863	0.955751	1
PRDM1	166.843	0.0819573	0.311687	0.262947	0.792591	1
ATG5	1295.65	0.00919622	0.0947404	0.0970676	0.922673	1
TMCC3	7.06944	-0.80113	1.09746	-0.729988	0.465398	1
PITHD1	2153.14	0.123115	0.0804415	1.53049	0.125894	1
MTA3	355.792	0.234765	0.165036	1.42251	0.154878	1
USP13	680.072	0.0777309	0.114183	0.680754	0.496027	1
ATP11B	2850.53	-0.131236	0.108022	-1.21489	0.224407	1
LAMC2	34.6379	-0.743601	0.456118	-1.63028	0.103042	1
CDK14	36.9437	-0.506218	0.49225	-1.02838	0.303773	1
SEC61A1	11492.7	-0.124403	0.0681961	-1.82419	0.0681228	1
PPP1R12A	2897.42	-0.0381184	0.10822	-0.352229	0.724666	1
RASGRF1	20.7858	-1.00558	0.512979	-1.96027	0.0499642	1
CAMK2B	51.1444	0.234703	0.455614	0.515137	0.606457	1
CROCC	39.7593	0.291464	0.391851	0.743813	0.45699	1
POLR3E	1818.68	0.0603278	0.0916324	0.658368	0.510302	1
ATP2B4	3449.65	0.0338748	0.0880299	0.38481	0.700378	1
ZC3H11A	4.80757	-0.842013	1.25234	-0.672354	0.501359	1
RIOK2	1152.66	-0.15507	0.119605	-1.29651	0.194798	1
YIPF1	531.02	0.100525	0.108791	0.924023	0.355474	1
NDC1	3378.97	-0.0903548	0.136637	-0.661278	0.508434	1
DGKG	445.81	-0.0760066	0.136033	-0.558738	0.57634	1
FLYWCH1	1916.95	0.218163	0.0923713	2.3618	0.0181864	1
UNKL	675.894	0.124365	0.125984	0.98715	0.323569	1
TBXAS1	305.797	0.221146	0.149326	1.48096	0.138617	1
PARP12	12.6337	-0.283384	0.711522	-0.398279	0.690424	1
ALDH18A1	4598.99	-0.101282	0.0900414	-1.12484	0.260656	1
TARBP1	7142.78	0.03999	0.107697	0.371319	0.7104	1
GATB	973.56	0.0164902	0.109587	0.150477	0.880388	1
MXD1	1001.17	-0.231803	0.0943061	-2.45799	0.0139719	1
CDK17	511.366	-0.0997103	0.141199	-0.70617	0.480082	1
DNAJC25	347.094	-0.162232	0.14634	-1.1086	0.267604	1
SLC2A3	711.824	-0.380214	0.206882	-1.83783	0.0660873	1
PSD	54.3892	-0.0717283	0.40781	-0.175887	0.860383	1
CTDP1	2148.15	-0.000360163	0.0752114	-0.00478868	0.996179	1
YBX3	11122.6	0.00187757	0.0684005	0.0274497	0.978101	1
STYK1	31.3805	0.0528781	0.396376	0.133404	0.893874	1
WNK1	7541.18	-0.0457773	0.0808358	-0.5663	0.57119	1
CCAR1	5518.27	0.0641499	0.0906282	0.707836	0.479047	1
OGFR	3826.47	0.117414	0.115662	1.01515	0.310034	1
CREB3L3	8.99615	1.01699	0.872554	1.16553	0.243805	1
PIGV	539.236	0.105463	0.147588	0.714576	0.474871	1
PTPRU	212.148	0.0932786	0.192796	0.483821	0.628513	1
SNRNP40	3722.57	0.0632216	0.0626457	1.00919	0.312882	1
RIMBP2	0.999529	1.05583	2.85316	0.370056	0.711341	1
COL11A1	3.76528	-3.76463	1.65987	-2.26802	0.0233278	1
QSER1	2023.93	-0.14971	0.155734	-0.961323	0.33639	1
MPC1	1174.36	0.135063	0.0960246	1.40655	0.159561	1
ACAA1	1606.69	0.224907	0.11936	1.88428	0.0595278	1
BCAT1	1980.11	-0.218187	0.170768	-1.27768	0.201362	1
HDAC7	1514.33	0.0613254	0.0995391	0.616094	0.537832	1
LZTS1	743.169	-0.0943061	0.164673	-0.572688	0.566856	1
PRDM6	1.7591	-0.445293	1.97254	-0.225747	0.821399	1
SPAG4	79.608	0.225853	0.352189	0.641285	0.521338	1
NCKAP1	94.2437	0.0556562	0.32145	0.173141	0.862541	1
MRPS35	2809.02	-0.0731799	0.0771361	-0.948712	0.342767	1
GUCY1B3	5.66798	-0.884927	1.01759	-0.869627	0.384504	1
SFSWAP	2439.92	-0.0515463	0.0796321	-0.647305	0.517434	1
TNK2	1156.63	0.189443	0.128393	1.47549	0.140081	1
MON2	1144.93	-0.124447	0.106187	-1.17196	0.241213	1
CDH3	70.2282	-0.590353	0.315103	-1.87352	0.0609964	1
ARSF	5.89621	0.167653	1.01329	0.165453	0.868587	1
GPBP1	2989.23	0.0391658	0.0817299	0.47921	0.631789	1
DGAT2	400.855	-0.11254	0.150266	-0.748941	0.453893	1
ZNF112	3.63898	-0.200194	1.39317	-0.143697	0.88574	1
CS	10901.4	-0.0108502	0.069828	-0.155385	0.876518	1
LTK	172.346	0.301535	0.230316	1.30922	0.190459	1
MRPS24	21.0661	0.302647	0.668637	0.452632	0.650814	1
ELMO2	1481.39	0.0258843	0.0981117	0.263825	0.791915	1
WAPL	4955.79	-0.0927008	0.080619	-1.14986	0.2502	1
VMP1	2823.52	0.0578873	0.0879355	0.658293	0.51035	1
APPBP2	1135.27	-0.128309	0.132451	-0.968727	0.332681	1
POLD1	10231.2	0.024156	0.0663299	0.364179	0.715724	1
SEZ6	9.71115	0.422641	0.78942	0.535382	0.592386	1
EIF4B	27084.7	-0.0290237	0.0719378	-0.403455	0.686613	1
SLC6A16	2.82914	-1.15406	1.63705	-0.704962	0.480834	1
GLTSCR1	805.748	-0.0596604	0.131289	-0.454421	0.649526	1
SPHK2	1376.12	0.0116366	0.111093	0.104747	0.916577	1
RPL18	34682.9	0.0511553	0.0932166	0.548779	0.583157	1
CA11	29.499	0.155595	0.475571	0.327174	0.743536	1
ISOC2	2776.71	0.0551768	0.10012	0.551105	0.581561	1
U2AF2	24562.9	0.0609202	0.0694232	0.87752	0.380204	1
EPN1	7608.35	0.108161	0.0896315	1.20673	0.227536	1
MED29	2697.07	0.0329976	0.0754264	0.43748	0.661763	1
AHRR	538.845	0.092909	0.186197	0.498982	0.617792	1
GSC2	0.494646	-2.88646	4.17066	-0.692088	0.488882	1
ZNF275	802.759	-0.184214	0.101954	-1.80683	0.0707887	1
MTMR1	412.32	0.0248552	0.13925	0.178493	0.858336	1
GPC1	561.686	0.290484	0.133872	2.16986	0.0300176	1
ADCK1	450.351	0.128581	0.155852	0.825018	0.409361	1
HAGH	864.287	0.17169	0.133772	1.28345	0.199336	1
RNF4	3979.93	0.0647622	0.0660285	0.980822	0.326681	1
CASP8	803.201	0.150344	0.119349	1.2597	0.207776	1
LIMCH1	20.655	-0.550991	0.642736	-0.85726	0.391301	1
ASUN	2377.3	0.050356	0.127696	0.394341	0.693329	1
TM7SF3	2292.58	0.0152174	0.122822	0.123899	0.901396	1
DLX3	11.0361	-0.403583	0.680705	-0.59289	0.553255	1
SPA17	25.2893	0.160227	0.43658	0.367005	0.713615	1
TSPAN32	894.58	0.173777	0.118822	1.4625	0.143604	1
WISP2	5.39848	-0.745484	1.25061	-0.596098	0.55111	1
ST3GAL6	50.2232	-0.0880298	0.36623	-0.240368	0.810045	1
ATP2C2	21.7947	-0.775213	0.485773	-1.59583	0.110526	1
NGFR	74.2336	0.00755518	0.399828	0.0188961	0.984924	1
CDON	74.5879	-0.135824	0.277933	-0.488693	0.625059	1
TAF2	2710.02	-0.0674188	0.0806411	-0.836035	0.403135	1
HIPK2	660.327	0.0407956	0.298386	0.136721	0.891251	1
TNPO3	4914.79	-0.0285649	0.0840357	-0.339914	0.733921	1
BORCS8-MEF2B	4.1407	1.78385	1.26708	1.40784	0.159179	1
RFXANK	2317.67	0.122319	0.103239	1.18481	0.236092	1
TMEM161A	3547.87	0.115453	0.117376	0.983614	0.325305	1
LPAR2	1303.17	0.124356	0.180574	0.688671	0.491031	1
CTSA	4070.22	0.121403	0.114713	1.05832	0.289909	1
SUGP2	8297.31	0.113937	0.0757225	1.50467	0.13241	1
SLC12A2	500.935	-0.114589	0.148873	-0.769708	0.441473	1
SNX24	123.191	0.111876	0.21893	0.511014	0.609341	1
EYA2	1.14742	0.0494371	2.12331	0.0232831	0.981424	1
CNN2	11454.9	-0.0414717	0.0766927	-0.540751	0.588679	1
ABCA7	3462.83	-0.062134	0.244437	-0.254192	0.799347	1
SNCAIP	0.54824	0.565873	4.08444	0.138543	0.889811	1
DDX20	1593	0.053588	0.0773937	0.692408	0.488681	1
BTBD1	3107.56	-0.109004	0.0833455	-1.30786	0.19092	1
FAR2	98.4294	0.0256894	0.280081	0.0917212	0.92692	1
BCAS1	2.04323	-2.48028	2.27223	-1.09156	0.275027	1
POU1F1	0.150111	1.80762	4.37112	0.413538	0.679213	1
CHI3L2	8.78998	-1.23186	0.72509	-1.69891	0.089337	1
PMS1	1245.44	0.0619954	0.127167	0.487513	0.625895	1
HMG20B	4484.63	-0.0408255	0.09569	-0.426643	0.66964	1
CALCRL	2.75119	-0.770003	1.83861	-0.418795	0.675366	1
TAF11	835.286	0.000369111	0.0985536	0.00374529	0.997012	1
ANKS1A	991.864	-0.020523	0.106072	-0.193482	0.846581	1
AP3D1	9623.14	-0.187061	0.0744734	-2.51178	0.0120122	1
ZNF76	890.882	-0.0133918	0.0915337	-0.146304	0.883681	1
SLC9A3R2	9.94687	1.07664	0.722366	1.49044	0.136109	1
NTHL1	824.206	0.0858842	0.11257	0.762938	0.4455	1
UHRF1BP1	1378.71	-0.0997953	0.111849	-0.892232	0.372269	1
GNAI3	3655.66	-0.048259	0.0828966	-0.582159	0.56046	1
IPO5	9812.03	-0.0856679	0.0976259	-0.877512	0.380209	1
OAT	1082.95	-0.0655869	0.109492	-0.59901	0.549166	1
WDR3	2818.31	-0.0658578	0.0782381	-0.841762	0.399921	1
PKN2	1127.53	-0.179961	0.107477	-1.67441	0.0940494	1
WDR18	3093.4	-0.0863554	0.0923646	-0.93494	0.349819	1
TRAM2	1065.9	-0.0590925	0.116611	-0.506749	0.612331	1
NTN1	196.931	-0.0458062	0.222685	-0.205699	0.837026	1
GLP2R	2.2241	-2.2136	1.9156	-1.15557	0.247859	1
MCM10	3128.94	-0.0469495	0.1011	-0.464387	0.642371	1
DGKA	421.223	0.185225	0.12928	1.43274	0.151932	1
ERBB3	46.1781	-0.0543381	0.39324	-0.13818	0.890098	1
ROPN1	0.178111	0	4.40736	0	1	1
ANKRD44	846.06	0.0231421	0.127393	0.18166	0.85585	1
KARS	8765.69	-0.00573306	0.0645431	-0.0888253	0.929221	1
ADAT1	854.687	-0.0670572	0.114818	-0.584032	0.559199	1
PDIA5	1042.81	-0.0824676	0.0828576	-0.995293	0.319594	1
TBC1D22B	446.697	-0.0649042	0.133213	-0.48722	0.626102	1
NDUFB4	2696.98	0.0799362	0.0864841	0.924288	0.355337	1
SPEN	5843.29	-0.118645	0.0749483	-1.58302	0.113416	1
MYLK	44.1458	-0.0124864	0.588847	-0.0212048	0.983082	1
ZC3H15	5047.36	0.080022	0.0718263	1.1141	0.265235	1
MAP2K4	1057.01	-0.0215886	0.114091	-0.189222	0.849919	1
TMEM206	790.114	0.0983682	0.117263	0.838871	0.401542	1
SNAP91	3.1539	1.12689	1.45656	0.773664	0.439129	1
SLK	2987.06	-0.148322	0.0874201	-1.69665	0.0897621	1
CYB5R4	813.743	-0.144048	0.104484	-1.37866	0.168	1
COL17A1	492.303	-0.328909	0.215317	-1.52756	0.126623	1
GSTO2	17.1879	-0.459709	0.587149	-0.78295	0.433656	1
SEC61A2	388.174	-0.0131834	0.170702	-0.0772301	0.938441	1
PRKCQ	581.592	0.0199486	0.119026	0.167599	0.866899	1
TLE2	5.03342	1.17371	1.10725	1.06002	0.289135	1
ASB1	1974.12	-0.00211957	0.0908144	-0.0233395	0.981379	1
FAM107B	5877.37	-0.0622309	0.0752515	-0.826972	0.408253	1
ME1	40.6831	-0.0882418	0.41524	-0.212508	0.831711	1
TBC1D1	3409.24	-0.0294721	0.101669	-0.289882	0.771907	1
CDK13	3861.64	0.0398997	0.0898615	0.444014	0.657033	1
MTHFD2	4218.11	-0.0200446	0.0835238	-0.239987	0.810341	1
SLC9A7	58.9008	-0.401876	0.428699	-0.937432	0.348537	1
FOXJ2	929.4	-0.0198269	0.101556	-0.195232	0.845211	1
YBX1	65621.7	0.0941409	0.0866782	1.0861	0.277436	1
PDE4A	462.296	-0.308731	0.137918	-2.23851	0.0251877	1
PPP2R5A	2231.76	-0.0577649	0.0718833	-0.803593	0.421632	1
CTNNA2	2.89521	-0.665898	1.39618	-0.476944	0.633402	1
ELAVL1	7396.72	-0.123648	0.0683612	-1.80874	0.0704908	1
TIE1	14.3637	0.147315	0.674191	0.218506	0.827035	1
DIP2B	2849.1	-0.0886882	0.115024	-0.771038	0.440684	1
SMARCD1	2228.75	0.013014	0.0817859	0.159123	0.873572	1
KDM4A	1185.8	-0.0798497	0.121872	-0.655194	0.512343	1
NFYC	1501.02	0.00287921	0.0982897	0.029293	0.976631	1
ZMYND12	10.3941	0.532424	0.812649	0.655171	0.512358	1
SLC9A3	2421.81	0.167398	0.144577	1.15785	0.246927	1
NGEF	8.59093	-1.25163	0.883094	-1.41732	0.156389	1
ASPM	2494.25	-0.171598	0.376284	-0.456032	0.648367	1
ELOVL1	1247	0.100189	0.0918182	1.09116	0.275201	1
SPI1	5832.44	0.0619976	0.121912	0.508542	0.611073	1
ZNRD1	173.732	0.328281	0.240491	1.36504	0.17224	1
MPPED2	9.85147	-0.554737	0.930971	-0.59587	0.551262	1
CLDN18	0.290135	2.759	4.31166	0.639893	0.522242	1
ZBTB11	1579.89	-0.0401573	0.103668	-0.387365	0.698486	1
ATXN3	985.238	-0.0157808	0.0977137	-0.161501	0.871699	1
GOLGA5	1122.38	-0.136256	0.101612	-1.34095	0.179936	1
FGFR2	15.1099	0.0610682	0.670256	0.0911118	0.927404	1
LRRC40	1032	-0.0438493	0.152888	-0.286806	0.774261	1
ISOC1	886.185	0.0754184	0.116297	0.648498	0.516663	1
EML1	24.3842	-0.13115	0.491753	-0.2667	0.7897	1
TRMT11	499.112	-0.0158873	0.110837	-0.14334	0.886022	1
THUMPD1	1713.93	-0.097198	0.0796078	-1.22096	0.222101	1
MSANTD3	171.053	0.282287	0.21994	1.28347	0.199326	1
KIF26A	1.48184	4.18526	2.29582	1.82299	0.0683046	1
ATG2B	929.827	-0.129104	0.109088	-1.18348	0.236618	1
ARFGEF1	3065.49	-0.168918	0.104465	-1.61699	0.105881	1
ACSM2B	0.525648	1.96321	4.3586	0.450423	0.652405	1
ZFAT	634.045	-0.0898977	0.106857	-0.841286	0.400188	1
MTFR1	1748.36	-0.0509706	0.103442	-0.492744	0.622194	1
STAG3	42.665	0.190185	0.423296	0.449295	0.653219	1
FECH	1289.1	-0.0262672	0.0900006	-0.291856	0.770397	1
MYO9A	854.609	-0.146014	0.116062	-1.25807	0.208365	1
DDX3Y	3760.55	-0.124602	0.0892543	-1.39603	0.162705	1
PFKP	6553.71	0.0555204	0.0609025	0.911628	0.361965	1
IDI1	1950.78	0.210162	0.103665	2.02732	0.0426296	1
SP100	1469.92	-0.00757281	0.088723	-0.0853533	0.931981	1
KLF6	697.013	-0.279669	0.113007	-2.4748	0.013331	1
PLPP1	12.6276	-0.599775	0.694287	-0.863871	0.387659	1
NEO1	88.1376	-0.378068	0.3058	-1.23632	0.216339	1
TRAM1	6939.97	-0.167659	0.095788	-1.75031	0.080065	1
PHKA1	14.8421	0.105574	0.600752	0.175737	0.860501	1
TNFRSF1A	4229.76	0.0567764	0.0709552	0.800173	0.42361	1
CACNB1	38.9304	-0.237921	0.416387	-0.571393	0.567733	1
EVI5	445.092	-0.0862763	0.155209	-0.555872	0.578299	1
STOML1	333.627	-0.103017	0.176222	-0.584587	0.558826	1
PKM	31767.6	0.05852	0.0990032	0.591092	0.554459	1
DHX29	1580.12	-0.0109231	0.0871734	-0.125303	0.900284	1
DNTTIP2	2851.31	-0.0627104	0.080151	-0.782402	0.433978	1
METTL22	337.15	-0.002074	0.138453	-0.0149798	0.988048	1
TP53BP1	1005.18	-0.0734205	0.1376	-0.533581	0.593632	1
TRO	5.70328	0.660124	1.13185	0.583226	0.559741	1
RRP15	998.505	-0.055063	0.0984065	-0.559546	0.575789	1
RHOA	26453	0.0689075	0.0647528	1.06416	0.287254	1
DHX8	2253.86	-0.127929	0.0707354	-1.80855	0.0705206	1
PMS2P4	79.785	0.249118	0.272794	0.913207	0.361134	1
PRKCZ	22.5616	-0.56941	0.473441	-1.20271	0.22909	1
ZFY	643.847	-0.0224647	0.134955	-0.166461	0.867794	1
IARS2	5819.11	-0.0452236	0.0886232	-0.510291	0.609847	1
SYT1	18.8547	0.105321	0.92534	0.113819	0.909382	1
NAV3	304.107	-0.0643152	0.402402	-0.159828	0.873016	1
IDH3G	2326.62	0.125577	0.123858	1.01388	0.310641	1
ROGDI	537.677	0.0157382	0.151781	0.10369	0.917415	1
PDZD4	3.06337	0.488918	1.33725	0.365615	0.714652	1
ATP2B3	91.5512	-0.247776	0.311809	-0.794641	0.426822	1
ROCK1	3873.37	-0.140796	0.0980159	-1.43647	0.15087	1
CBFB	5730.55	-0.0729623	0.0969579	-0.752515	0.451741	1
PDK3	365.232	-0.0725932	0.153458	-0.473048	0.636179	1
HYAL2	271.486	0.112733	0.164674	0.684585	0.493606	1
HDAC4	1462.65	-0.192642	0.0965207	-1.99586	0.045949	1
RASSF1	3447.65	0.0965255	0.091532	1.05455	0.291629	1
FGFR3	379.651	0.360939	0.194299	1.85765	0.0632192	1
HEATR6	1060.85	-0.152795	0.117937	-1.29557	0.195124	1
COASY	3951.11	0.0905179	0.0781017	1.15897	0.246466	1
PLEKHH3	225.019	0.150139	0.184095	0.815551	0.414757	1
MEF2A	1258.73	-0.0765237	0.126686	-0.604042	0.545816	1
OTUD5	2007.19	0.111088	0.11638	0.954524	0.339818	1
TFE3	1526.91	0.085246	0.111191	0.766666	0.44328	1
TBC1D25	591.165	0.00378444	0.155427	0.0243487	0.980574	1
ACSL4	3671.34	-0.0851857	0.0863496	-0.98652	0.323878	1
INPP5A	2865.52	0.0138007	0.157753	0.0874829	0.930288	1
GPKOW	999.402	0.120479	0.0963761	1.25009	0.211267	1
GRIPAP1	2689.37	0.13129	0.0790326	1.66121	0.0966714	1
FTSJ1	1671.38	0.00573288	0.0887318	0.0646091	0.948485	1
PRR11	2696.94	-0.0964293	0.267961	-0.359864	0.718949	1
REEP1	10.5146	0.422806	0.713736	0.592384	0.553594	1
ATP11A	3679.4	0.00228539	0.0915598	0.0249606	0.980086	1
POLR1A	5463.96	-0.0786743	0.0827172	-0.951124	0.341542	1
LAPTM4A	2081.61	0.0300432	0.0761346	0.394606	0.693134	1
TTC7A	5707.87	0.0557737	0.11489	0.485451	0.627356	1
IP6K2	2075.25	0.0429021	0.0885145	0.48469	0.627896	1
STON1-GTF2A1L	1.05317	-0.0200549	2.16206	-0.00927582	0.992599	1
SRBD1	810.207	-0.0462338	0.132348	-0.349335	0.726838	1
KIF2A	2525.42	-0.0361632	0.108073	-0.334618	0.737913	1
PSME4	3832.84	-0.0257297	0.0826913	-0.311153	0.755684	1
IFT80	415.593	0.100474	0.169738	0.591933	0.553895	1
SIRT2	2428.83	-0.0596729	0.120383	-0.495693	0.620111	1
ERLEC1	1298.2	-0.186748	0.10997	-1.69817	0.0894759	1
PPP2R5B	258.265	0.10993	0.175074	0.627906	0.530066	1
PYGM	13.0252	0.380843	0.610804	0.623511	0.532949	1
PITX1	15483.3	0.140101	0.122698	1.14184	0.253519	1
TRPC7	0.671971	2.80529	4.29136	0.653707	0.513301	1
MAST4	115.168	0.133078	0.234547	0.567384	0.570453	1
ADGRF5	1.6551	-2.36732	2.25847	-1.04819	0.294549	1
SDK2	21.6757	-0.83654	0.525598	-1.5916	0.111475	1
NUP133	3098.31	-0.0700319	0.0902927	-0.77561	0.437979	1
NUCKS1	14749.9	-0.0447494	0.138837	-0.322316	0.747213	1
VPS35	5918.45	-0.040418	0.0950211	-0.425358	0.670576	1
DNAJA2	3491.04	0.0571784	0.0678389	0.842856	0.399309	1
BCL3	482.626	0.185974	0.370123	0.502465	0.615341	1
KCNAB2	20328.7	-0.000834009	0.096431	-0.00864876	0.993099	1
ABCC9	0.88974	-1.46435	2.82831	-0.517749	0.604634	1
GAL	395.217	0.303261	0.153108	1.9807	0.047625	1
CLEC2D	1527.87	-0.0815665	0.131213	-0.621634	0.534183	1
FUNDC1	486.53	0.14128	0.162145	0.871319	0.38358	1
MAOB	2.00481	2.03423	2.45096	0.829971	0.406555	1
RORA	35.3744	-1.06671	0.632297	-1.68704	0.0915952	1
DRD4	1.78376	-0.497011	2.18975	-0.226972	0.820446	1
TGFBR3	17.5236	1.15149	0.641231	1.79574	0.0725351	1
HES2	19.6072	0.370265	0.631581	0.58625	0.557707	1
ATP1B3	4299.94	0.0248051	0.0810165	0.306174	0.759472	1
NEDD4	407.257	-0.118881	0.154598	-0.768971	0.441911	1
PIGB	613.29	0.053991	0.165348	0.32653	0.744023	1
MAPK6	4276.18	-0.0215197	0.0865374	-0.248676	0.803612	1
GNB5	983.614	0.14207	0.175983	0.807292	0.419498	1
RAB27A	3687.54	-0.113562	0.0971848	-1.16852	0.242598	1
CECR5	3442.76	-0.0290845	0.092967	-0.312848	0.754396	1
UFD1L	2175.68	0.034649	0.0816448	0.424387	0.671284	1
LRP6	12.0617	-0.233809	0.771755	-0.302958	0.761922	1
GUCY2C	0.54373	-1.01525	4.06497	-0.249756	0.802776	1
SCT	0.185874	0	4.40736	0	1	1
PHRF1	1760.5	-0.0249595	0.114192	-0.218575	0.826981	1
IKBKAP	2738.75	-0.124938	0.0751043	-1.66353	0.0962068	1
NUCB2	10652.8	0.0526183	0.0878744	0.59879	0.549313	1
PFN2	64.1368	-0.228627	0.44123	-0.518159	0.604347	1
PTPN3	1523.31	-0.0784677	0.118053	-0.664681	0.506254	1
SPTB	13.4962	0.0454665	0.685991	0.0662786	0.947156	1
FGF10	0.163492	-1.9317	4.36297	-0.442749	0.657947	1
SLC44A1	46556.3	0.0369755	0.084227	0.438999	0.660663	1
TMEM260	548.612	0.131815	0.130554	1.00965	0.312662	1
SMG6	1395.26	-0.0708665	0.140701	-0.503669	0.614494	1
EXOC5	3338.66	-0.103278	0.120073	-0.860125	0.38972	1
CLTCL1	2342.99	0.136795	0.0918814	1.48882	0.136535	1
FGF22	40.4328	1.09842	0.455145	2.41335	0.0158068	1
FSTL3	423.418	-0.289664	0.139387	-2.07812	0.0376981	1
DGCR2	2847.01	0.0472447	0.0778658	0.606745	0.54402	1
RNF126	4388.05	-0.136251	0.105481	-1.29172	0.196455	1
MNT	1028.29	-0.0702053	0.129367	-0.542685	0.587347	1
ZXDC	1386.76	0.0517996	0.0990772	0.52282	0.601099	1
JMJD6	1006.47	-0.000144918	0.0963714	-0.00150375	0.9988	1
POLB	650.429	0.134205	0.114864	1.16839	0.242651	1
ST6GALNAC1	2.12699	3.60161	2.04728	1.75922	0.0785407	1
WIPI1	82.147	-0.0302989	0.341415	-0.088745	0.929285	1
FRMPD1	0.319179	1.76396	4.37487	0.403202	0.6868	1
GBA2	1772.65	0.0468912	0.0982426	0.477301	0.633148	1
NDST1	1350.99	0.101888	0.27055	0.376598	0.706472	1
ASNS	66.7768	-0.262966	0.341691	-0.769602	0.441536	1
AP3M2	1209.15	0.0292074	0.0998329	0.292562	0.769857	1
CNGB1	0.68799	-1.64597	3.74921	-0.439018	0.660649	1
ST6GALNAC2	4.70567	0.857871	1.09109	0.786249	0.431722	1
CHAT	4.85039	1.79228	1.33269	1.34486	0.17867	1
PABPC1	141159	0.031962	0.0655392	0.487677	0.625778	1
TESK2	182.451	0.0276284	0.22358	0.123573	0.901654	1
CFAP20	972.446	0.097873	0.106996	0.914739	0.360329	1
CSNK2A2	1477.3	-0.029869	0.0974529	-0.306497	0.759226	1
PTPN21	33.3357	0.243115	0.451135	0.538896	0.589958	1
EIF2B3	1231.56	0.0246163	0.0891904	0.275997	0.78255	1
CAMK2A	5.48578	0.297255	1.16992	0.254082	0.799433	1
TCOF1	5782.27	-0.062278	0.0879409	-0.70818	0.478833	1
CDC42	10502.6	0.0126117	0.0695545	0.181321	0.856116	1
OSBPL3	391.73	0.134137	0.140756	0.952979	0.340601	1
SLC12A3	27.33	0.0842098	0.651494	0.129257	0.897155	1
RAD18	1328.66	-0.0826112	0.127742	-0.646704	0.517823	1
ATP2B1	1512.66	-0.0197419	0.114602	-0.172266	0.863228	1
TRPM5	2.00177	2.84718	2.19239	1.29866	0.194059	1
NCK2	2125.67	0.000486169	0.0898284	0.00541219	0.995682	1
MAP4K4	7544.01	-0.0360526	0.0773025	-0.466384	0.640941	1
MGAT4A	11.5968	-0.299262	0.852169	-0.351176	0.725456	1
RPL31	18732.1	0.0935521	0.07826	1.1954	0.23193	1
WDR1	14083.9	0.0802442	0.0577579	1.38932	0.164735	1
SNX13	996.615	-0.0163092	0.113194	-0.144082	0.885436	1
MS4A12	0.0870559	0	4.40736	0	1	1
ARHGAP10	380.965	-0.0569482	0.163581	-0.348134	0.72774	1
RPS6KA2	120.98	0.31361	0.204284	1.53517	0.124743	1
ING3	637.833	0.0609383	0.11634	0.523795	0.600421	1
VASH1	1109.78	-0.0599003	0.12874	-0.46528	0.641731	1
LMCD1	16.1643	-0.659236	0.621218	-1.0612	0.2886	1
WBSCR22	2911.98	0.196613	0.101642	1.93437	0.0530672	1
SEL1L	3152.71	-0.18208	0.129113	-1.41024	0.15847	1
TRIP13	3724.91	0.0319989	0.10471	0.305594	0.759914	1
ATP6AP1	4344.91	0.0278933	0.101272	0.275428	0.782988	1
TCF3	13467.5	-0.135515	0.0696626	-1.9453	0.0517384	1
TRIB2	10.3784	-0.210674	0.672913	-0.313078	0.754222	1
DAZAP1	12386.8	0.0377771	0.0866446	0.436	0.662837	1
MBD3	4657.57	-0.1176	0.0765652	-1.53595	0.124552	1
PRLH	1.65222	-1.43172	2.28804	-0.625738	0.531487	1
HLTF	651.344	-0.101743	0.132864	-0.765769	0.443814	1
FAM50A	1374.54	0.0905642	0.251028	0.360773	0.718269	1
FAM3A	1046.8	0.213107	0.112614	1.89236	0.0584429	1
CPSF1	10255	0.0494423	0.0780484	0.633482	0.526419	1
MYO3B	3.87063	1.0943	1.64171	0.666562	0.505052	1
CYBRD1	607.449	-0.0643368	0.161971	-0.397211	0.691212	1
CDH19	0.450234	-1.06408	4.27591	-0.248855	0.803473	1
PDCD2	3432.76	0.01701	0.077387	0.219804	0.826024	1
SLC6A15	5.53555	1.97591	1.67983	1.17626	0.239492	1
RDH11	805.011	-0.0561641	0.0925458	-0.60688	0.543931	1
PRKACA	1315.35	-0.067118	0.0902878	-0.743378	0.457253	1
ADGRL1	260.178	-0.279278	0.187737	-1.48761	0.136855	1
ACTN1	15357.2	-0.00837029	0.0732273	-0.114306	0.908996	1
ZFYVE26	667.978	-0.00698667	0.0990828	-0.0705135	0.943785	1
RPS6KA6	2.01111	-0.618454	1.95206	-0.316821	0.75138	1
EPN2	54.0429	-0.160537	0.337082	-0.476255	0.633892	1
PTPN18	3502.43	-0.0257634	0.0980045	-0.26288	0.792643	1
LIMS2	4.47594	-0.370824	1.00642	-0.368459	0.712531	1
ASIC4	6.48663	-2.10952	1.011	-2.08658	0.0369265	1
SPEG	9.89374	-0.499126	0.698453	-0.714616	0.474846	1
LNX1	77.6512	-0.0248456	0.277385	-0.0895707	0.928628	1
ALDH3A2	1655.22	0.116284	0.0826167	1.40751	0.159277	1
TFRC	16816.7	-0.0824326	0.115527	-0.713535	0.475515	1
SREBF1	1713.41	0.0848965	0.0953056	0.890782	0.373046	1
TRPC5	0.3553	1.96323	4.3586	0.450426	0.652403	1
AFF4	1467.36	-0.19018	0.100165	-1.89866	0.0576092	1
UBE2D1	645.669	-0.00142853	0.12862	-0.0111066	0.991138	1
MPP5	486.046	-0.207887	0.123905	-1.6778	0.0933865	1
RHOBTB1	13.3884	1.07788	0.634343	1.69921	0.0892792	1
SMC1A	9607.67	-0.0893654	0.113323	-0.788592	0.430351	1
HSD17B10	1873.22	0.002099	0.0944541	0.0222224	0.982271	1
MARK2	2325.08	0.0922598	0.0800108	1.15309	0.248873	1
HMMR	2750.07	-0.1037	0.31221	-0.332149	0.739777	1
CHFR	2912.8	0.0661327	0.0961651	0.6877	0.491642	1
TRHDE	3.9053	0.863702	1.61547	0.534644	0.592896	1
P4HA2	44.5813	0.0937985	0.438862	0.213731	0.830757	1
FCGR2B	12.5606	1.1468	0.791656	1.44861	0.147445	1
TRNT1	1149.02	0.123892	0.112824	1.0981	0.272163	1
ACADVL	21211.2	0.0487452	0.0982142	0.496315	0.619672	1
STK10	3935.98	0.0425382	0.109703	0.387756	0.698196	1
FBXW11	2054.77	-0.0215366	0.0806682	-0.266977	0.789487	1
ACAP1	846.637	0.148001	0.165399	0.894809	0.370889	1
CRMP1	18.7113	-0.00851767	0.712001	-0.011963	0.990455	1
EVC	10.1147	-0.104663	0.724421	-0.144478	0.885123	1
DERL2	1118.53	-0.0831148	0.11501	-0.722674	0.46988	1
SIDT1	40.2733	0.624056	0.534347	1.16788	0.242853	1
NDE1	965.212	-0.0490442	0.107571	-0.455922	0.648446	1
MRVI1	10.7156	-0.195211	0.852424	-0.229007	0.818864	1
TMEM38A	15.043	0.0958153	0.791267	0.121091	0.903619	1
AP1M1	7814.73	0.054504	0.0532272	1.02399	0.305841	1
PVR	1831.88	-0.0566664	0.0986573	-0.574376	0.565713	1
XRCC1	1425.9	0.0219192	0.101914	0.215077	0.829708	1
SCARB1	2929.09	0.0445203	0.0656783	0.677854	0.497864	1
CYP2W1	5.65187	0.486024	1.18813	0.409065	0.682492	1
MCM2	9336.38	-0.0474747	0.0695896	-0.68221	0.495106	1
MOV10L1	1.4594	0.158137	2.08572	0.0758191	0.939563	1
PANX2	125.101	0.367082	0.293243	1.2518	0.210643	1
SELO	1519.93	0.271219	0.125604	2.15932	0.0308252	1
TP63	69.2509	-0.287733	0.294991	-0.975394	0.329365	1
ALPK1	559.419	-0.0839894	0.140079	-0.599587	0.548782	1
LLGL2	642.036	0.27915	0.170655	1.63575	0.101891	1
PDE8A	158.677	0.054262	0.220871	0.245672	0.805936	1
CLCN4	781.608	0.0251582	0.401274	0.0626957	0.950009	1
NLE1	1696.18	0.0376921	0.09279	0.406209	0.684589	1
SDHA	653.041	0.0167349	0.105742	0.158261	0.874251	1
SMARCE1	185.41	-0.0175467	0.205855	-0.0852378	0.932072	1
FNDC8	6.6366	0.147396	0.9769	0.150882	0.880069	1
GSDMB	85.9622	0.00917456	0.294216	0.0311831	0.975124	1
KDM5A	3598.24	-0.0918301	0.0771057	-1.19096	0.233668	1
ADAM11	71.3716	0.1662	0.375564	0.442535	0.658102	1
PPP2R3A	32.9245	-0.248895	0.411756	-0.604472	0.54553	1
FERMT2	22.7121	0.0991171	0.64574	0.153494	0.878009	1
ABCB11	0.949924	-2.03684	2.66654	-0.763853	0.444955	1
DHRS9	7.7455	-1.25961	0.908787	-1.38603	0.165737	1
CD5L	0.150111	1.80762	4.37112	0.413538	0.679213	1
PTGS2	80.1423	0.698239	1.03093	0.67729	0.498222	1
IGF2BP2	5495.97	-0.00779965	0.0672815	-0.115926	0.907711	1
MAP3K13	572.565	-0.0502673	0.155066	-0.324167	0.745811	1
ST6GAL1	582.94	-0.0985842	0.186808	-0.52773	0.597687	1
TBX21	1.98133	0.497412	1.94129	0.256228	0.797774	1
VDAC1P1	63.3718	0.0217605	0.292474	0.0744016	0.940691	1
FRY	2306.8	-0.170457	0.0862741	-1.97576	0.0481818	1
PICALM	2737.71	-0.0506047	0.0782481	-0.646721	0.517813	1
NSF	1602.31	-0.0846148	0.106892	-0.79159	0.4286	1
GLI2	4.43891	-0.446126	1.34821	-0.330903	0.740718	1
CLASP1	2425.49	0.0300409	0.0726472	0.413517	0.679228	1
MRPS34	2739.51	0.0782566	0.116249	0.673183	0.500831	1
NOTCH3	100.522	-0.263295	0.279484	-0.942076	0.346154	1
CLNS1A	7120.89	0.0458125	0.0730682	0.626982	0.530671	1
PPP2R2C	70.0052	-0.666267	0.307939	-2.16363	0.0304926	1
TEAD2	8.43393	-0.134846	0.746942	-0.18053	0.856736	1
EED	1116.99	-0.171922	0.122177	-1.40716	0.159381	1
CDHR2	10.2114	1.52041	0.862656	1.76248	0.0779888	1
SNCB	0.626621	-1.45141	3.7745	-0.384531	0.700585	1
TSG101	1804.94	0.121667	0.0986644	1.23314	0.217524	1
NCBP3	2910.94	0.00231041	0.0733596	0.0314943	0.974875	1
ATP2A3	9525.68	0.0734878	0.0785428	0.93564	0.349459	1
CA12	176.452	-0.507029	0.243479	-2.08243	0.0373029	1
MGLL	1582.98	-0.0455837	0.0998563	-0.456493	0.648036	1
NTN4	11.0219	-1.45499	0.893442	-1.62853	0.103414	1
BCS1L	2633.96	0.0839475	0.0749872	1.11949	0.262931	1
DPP8	2317.4	-0.101518	0.0895327	-1.13386	0.256852	1
SLC24A1	461.131	-0.178215	0.192193	-0.927267	0.353788	1
ZNF532	685.766	0.0920675	0.111467	0.825959	0.408827	1
SCARF1	19.0082	-0.681154	0.548577	-1.24167	0.214357	1
LMAN1	4727.15	-0.231226	0.132295	-1.74781	0.0804973	1
HACD3	4772.11	-0.0318112	0.0864883	-0.36781	0.713015	1
IPCEF1	31.414	-0.303523	0.442438	-0.686024	0.492698	1
ZZEF1	3648.49	-0.130527	0.078317	-1.66665	0.0955836	1
ENO1	89719.5	0.0422299	0.0662651	0.637286	0.523938	1
SLC12A1	2.71478	-0.0274888	1.38713	-0.0198171	0.984189	1
ANO8	1958.07	0.080168	0.152372	0.526135	0.598795	1
TUBE1	423.727	-0.1635	0.183141	-0.892751	0.371991	1
ARHGEF10L	540.524	0.280782	0.174541	1.60868	0.107685	1
TXK	95.3244	-0.236647	0.263977	-0.89647	0.370002	1
WSCD2	0.152583	-1.84306	4.37021	-0.421732	0.673221	1
KCNQ2	1.72739	1.81015	1.90018	0.952619	0.340783	1
TACR2	1.3686	1.68545	2.06424	0.8165	0.414214	1
ACTR6	976.892	-0.0690875	0.120898	-0.571452	0.567693	1
TIPIN	957.47	-0.0414428	0.0944248	-0.438898	0.660736	1
SRI	1011.95	0.0593625	0.0982246	0.604355	0.545608	1
EIF4G3	4297.23	-0.0716223	0.0802254	-0.892764	0.371983	1
NUP37	1411.84	0.0403342	0.0937969	0.430017	0.667184	1
SEMA3A	23.437	-0.034605	0.53485	-0.0647004	0.948413	1
GTSE1	2253.57	0.0440256	0.270459	0.162781	0.870691	1
SEMA3C	21.6179	-0.583437	0.6448	-0.904833	0.365554	1
TTC38	1861.85	-0.0361051	0.159115	-0.226912	0.820492	1
ACAT1	2914.15	-0.027189	0.0714175	-0.380705	0.703422	1
GRAMD4	6192.53	-0.0783918	0.0765133	-1.02455	0.305575	1
CELSR1	54.5902	-0.477104	0.381882	-1.24935	0.211537	1
WNT8B	1.69505	-2.2373	2.1782	-1.02713	0.304357	1
ZNF638	3382.83	-0.0129764	0.110851	-0.117061	0.906811	1
SLC25A40	1506.25	-0.0676064	0.0974648	-0.69365	0.487902	1
TIMM21	1923.59	0.0171212	0.0888965	0.192596	0.847275	1
ADD2	5802.56	-0.123231	0.0715597	-1.72207	0.0850572	1
RASAL2	1265.06	-0.23181	0.103771	-2.23386	0.025492	1
VPS9D1	473.424	0.232271	0.147853	1.57096	0.116191	1
ZNF37A	1842.72	-0.0892344	0.133822	-0.666814	0.504891	1
MARK3	2864.51	0.0301633	0.0754191	0.399943	0.689199	1
SLC25A3	17085	0.0126037	0.0575956	0.218831	0.826782	1
FNDC3B	1570.52	-0.202008	0.134752	-1.49911	0.133846	1
FOSL2	6592.59	-0.138956	0.122239	-1.13676	0.255639	1
CACNG5	0.152583	-1.84306	4.37021	-0.421732	0.673221	1
CACNG4	11.3878	-0.0860186	0.791201	-0.108719	0.913425	1
FRYL	2053.8	-0.0987046	0.090308	-1.09298	0.274404	1
TMEM131	2002.89	-0.124767	0.0872868	-1.42939	0.152892	1
FSCN1	311.379	-0.401243	0.218898	-1.83302	0.0668002	1
ACTB	182666	0.0782184	0.0703298	1.11217	0.266067	1
MOCOS	11.8791	0.520912	0.72004	0.723449	0.469404	1
PLD1	256.529	-0.204673	0.16128	-1.26905	0.204423	1
ATP12A	4.0334	-1.15623	1.11493	-1.03704	0.299717	1
WDR62	2861.2	-0.0564541	0.0885216	-0.637743	0.523641	1
DLG1	2098.18	-0.0667318	0.0791065	-0.843569	0.398911	1
RAB7A	11272.3	0.0329308	0.0633045	0.520197	0.602926	1
BCAP29	3.60007	0.679094	1.36726	0.496683	0.619413	1
SEC31B	357.851	-0.0187078	0.200758	-0.0931858	0.925756	1
SART3	2391.92	-0.00461493	0.0744612	-0.0619777	0.950581	1
ARHGAP15	726.874	0.101666	0.144457	0.703782	0.481569	1
TUBA3D	8.77243	-0.555591	0.756734	-0.734196	0.462829	1
PAX2	0.595302	-0.0690574	4.21122	-0.0163984	0.986917	1
EXOSC7	1379.37	0.103877	0.109287	0.950497	0.34186	1
KIFAP3	341.75	0.0979762	0.172138	0.569173	0.569239	1
MKRN2	1854.06	-0.0503055	0.0769401	-0.653827	0.513223	1
MCM6	11590.7	-0.0631646	0.0819823	-0.770467	0.441023	1
REXO2	401.961	0.0698255	0.138487	0.504203	0.614119	1
RBM7	768.318	-0.143236	0.138388	-1.03504	0.300652	1
RBMS2	159.313	-0.223858	0.239327	-0.935366	0.3496	1
BAZ2A	3786.03	0.00346046	0.0733344	0.0471874	0.962364	1
PTPN23	1740.73	0.126941	0.0856135	1.48272	0.138148	1
MLH1	2603.72	-0.060132	0.0912095	-0.659273	0.50972	1
UNG	3524.23	0.0373401	0.125456	0.297635	0.765982	1
FMO4	80.3337	0.122289	0.3374	0.362443	0.717021	1
KLHL20	661.079	-0.0557401	0.110957	-0.502356	0.615417	1
RGS11	1.26464	-0.0633559	2.06388	-0.0306974	0.975511	1
SLC46A1	9.45386	0.15338	0.965799	0.158811	0.873818	1
PLXNA2	33.4004	-0.0406734	0.527662	-0.0770823	0.938558	1
SPAG5	2617.85	-0.0368717	0.144089	-0.255895	0.798032	1
ANKRD13A	1974.87	-0.0028609	0.0868937	-0.0329242	0.973735	1
TPD52	2032.55	-0.0971637	0.0998755	-0.972848	0.330629	1
ACACB	489.041	0.00858534	0.154017	0.0557429	0.955547	1
TRAF4	1059.81	0.161866	0.125331	1.29151	0.196527	1
PAG1	2656.16	-0.306505	0.120972	-2.53369	0.0112869	1
GPATCH1	940.503	-0.00170769	0.0949536	-0.0179845	0.985651	1
ICAM3	27.6518	0.152935	0.499952	0.3059	0.759681	1
NT5C2	2409.89	-0.148572	0.0859025	-1.72954	0.0837121	1
MCAM	35.2337	0.707704	0.682708	1.03661	0.299916	1
MBNL3	1124.49	-0.0115587	0.168202	-0.0687191	0.945213	1
CAMSAP3	24.8745	-0.673973	0.476557	-1.41426	0.157287	1
RAP1GAP	303.779	0.515421	0.226684	2.27374	0.0229814	1
XAB2	4069.64	-0.15331	0.0758022	-2.0225	0.0431244	1
ARHGEF1	10393.4	0.073552	0.0960595	0.765693	0.443859	1
STXBP2	3393.8	-0.00412255	0.115107	-0.035815	0.97143	1
MAP2K7	3324.18	-0.145102	0.077586	-1.87021	0.0614546	1
NMRK2	0.179126	0	4.40736	0	1	1
DGKD	2537.18	0.104746	0.0696837	1.50316	0.132798	1
CTTNBP2	3.58962	-0.752532	1.19794	-0.628187	0.529881	1
ACTL6B	10.5706	0.500385	1.11474	0.448882	0.653517	1
RARB	19.3385	0.525788	0.651512	0.807028	0.41965	1
TOP2B	17411.6	-0.0609502	0.0907879	-0.671347	0.501999	1
TM9SF3	7594.56	-0.152622	0.0874662	-1.74492	0.080998	1
NFKB2	1219.24	0.0187119	0.14269	0.131137	0.895667	1
UBE2T	1686.29	0.0918388	0.0815887	1.12563	0.260322	1
PPP1R12B	883.444	-0.0273608	0.143186	-0.191085	0.848459	1
DNAJC10	2333.5	-0.0657291	0.12043	-0.545787	0.585213	1
GTF3C1	2704.51	-0.0677658	0.077151	-0.878353	0.379752	1
IL4R	990.123	0.0324319	0.135907	0.238633	0.81139	1
USP33	2043.76	-0.0649541	0.0853041	-0.761442	0.446393	1
PAK3	10.9466	-0.644826	0.791174	-0.815024	0.415059	1
CAPN6	0.643463	0.141822	3.74334	0.0378864	0.969778	1
DCX	2.11552	0.893516	1.77099	0.504529	0.61389	1
SNRPA	3860.3	0.0700037	0.0918854	0.761858	0.446145	1
SPAG6	0.523583	0	4.18336	0	1	1
EXOSC5	3016.75	0.08252	0.101881	0.809969	0.417958	1
DYNC1I2	2912.25	0.0321059	0.0669809	0.47933	0.631704	1
APBB1IP	1708.02	-0.115352	0.263217	-0.438239	0.661213	1
LRCH4	1582.72	-0.0347698	0.0858645	-0.404937	0.685524	1
FAM76B	981.775	-0.10059	0.0915667	-1.09854	0.271968	1
SIRT6	2222.72	-0.110693	0.104375	-1.06054	0.2889	1
TYR	0.795049	0.0579209	3.17454	0.0182454	0.985443	1
POLD3	1958.68	-0.0321866	0.0926857	-0.347266	0.728392	1
ACTN2	0.185874	0	4.40736	0	1	1
CAPZB	9858.58	0.104439	0.0917647	1.13812	0.255072	1
GPR137B	210.013	-0.361556	0.205021	-1.7635	0.0778159	1
NAALAD2	0.502334	1.80799	4.2082	0.429635	0.667461	1
JADE1	1343.36	0.023014	0.113131	0.203428	0.838801	1
SLC25A43	415.352	0.184496	0.136591	1.35072	0.176784	1
UBE2A	3237.47	0.0607109	0.0772199	0.786208	0.431746	1
FGFR1	594.659	0.20765	0.122653	1.69298	0.0904592	1
FKBP6	5.4051	0.00142053	0.967468	0.00146829	0.998828	1
SMC1B	3.91631	-1.38384	1.26651	-1.09265	0.274549	1
FBLN1	26.5822	-1.06955	0.693899	-1.54136	0.123229	1
ITGA8	2.8476	0.68198	3.59081	0.189924	0.849369	1
CST7	481.537	0.205835	0.148171	1.38917	0.16478	1
MAP2	22.9671	-0.225628	0.641473	-0.351734	0.725038	1
PIAS2	766.92	0.0607565	0.10264	0.59194	0.553891	1
AMPH	1.37729	1.73908	2.45512	0.708349	0.478728	1
ARAF	2664.73	-0.0286815	0.0814286	-0.352229	0.724666	1
MCCC1	1031.14	-0.104846	0.0995498	-1.0532	0.292247	1
LAMP3	4.04777	0.510395	1.2973	0.393429	0.694003	1
FAP	6.37926	2.70472	1.64457	1.64464	0.100045	1
NEBL	13.1213	-0.882493	0.625913	-1.40993	0.158561	1
ACER3	1085.34	0.0657234	0.103079	0.637604	0.523732	1
UBE2K	6631.33	-0.0550554	0.0609754	-0.902912	0.366573	1
PIK3C3	1378.45	-0.193342	0.0863366	-2.23939	0.0251304	1
N4BP2	1514.69	-0.0953649	0.155585	-0.612942	0.539915	1
TIGAR	236.461	0.0160664	0.234137	0.0686196	0.945292	1
TULP3	405.993	-0.0698921	0.172243	-0.405776	0.684907	1
SYNJ2	419.863	-0.263203	0.148313	-1.77465	0.075956	1
ADCY2	3.06324	0.840705	1.56288	0.53792	0.590632	1
PPP2R5C	3696.4	0.0512704	0.073066	0.7017	0.482866	1
PMS2P1	681.91	0.0568366	0.110379	0.514924	0.606606	1
RBFOX1	5.71954	-0.936521	1.01575	-0.922004	0.356526	1
GNB1	19890.9	0.101704	0.0525839	1.93413	0.0530976	1
HOXA9	1348.1	0.0771879	0.102109	0.755936	0.449687	1
EDN1	10.9881	-0.323678	0.865545	-0.373958	0.708435	1
MLLT10	1793.79	-0.0588484	0.0937649	-0.627617	0.530255	1
ZCWPW1	166.747	-0.0278901	0.191155	-0.145903	0.883998	1
ADCYAP1R1	4.0732	0.187306	1.18242	0.158409	0.874134	1
P2RY10	0.508278	3.55721	4.28432	0.830286	0.406377	1
ITM2A	3.41882	-0.644467	1.36814	-0.471053	0.637603	1
NRDC	7384.58	-0.0782827	0.0797463	-0.981646	0.326274	1
VDAC3	10453.1	0.0606924	0.0743547	0.816255	0.414354	1
PCM1	9216.66	-0.148634	0.0997863	-1.48953	0.136349	1
TNRC6C	658.807	-0.161338	0.119982	-1.34469	0.178726	1
CBFA2T2	935.267	-0.00795251	0.096151	-0.0827086	0.934083	1
BRINP1	8.31394	0.392372	0.958873	0.409201	0.682392	1
ITCH	1985.73	-0.0393501	0.0975659	-0.403318	0.686715	1
PKD2L2	13.1515	-1.37546	0.64387	-2.13624	0.0326596	1
TP53INP2	114.35	-0.116678	0.252258	-0.462535	0.643698	1
SDF4	6987.82	0.137929	0.0903323	1.52691	0.126785	1
MYH7B	38.0229	0.0987261	0.351685	0.280723	0.778923	1
BPIFB2	7.8068	6.65689	4.14699	1.60523	0.108443	1
TP73	448.725	0.0657105	0.13693	0.479885	0.631309	1
TOLLIP	3196.42	0.0510409	0.115325	0.442584	0.658067	1
UBE2D4	286.484	-0.0180791	0.177514	-0.101846	0.918879	1
CLUL1	0.179126	0	4.40736	0	1	1
RUNX1T1	10.6841	-1.45373	0.778033	-1.86846	0.0616976	1
CDH17	4.94668	1.25313	1.35634	0.923907	0.355535	1
THOC1	1369.25	0.0762075	0.10278	0.741464	0.458412	1
FKBP7	125.982	0.138619	0.241277	0.574524	0.565614	1
OSBPL6	12.4046	-0.451306	0.719422	-0.627318	0.530451	1
SLC1A3	270.916	-0.403218	0.286073	-1.40949	0.158689	1
XRCC5	18792.3	-0.0101245	0.0754793	-0.134136	0.893295	1
LXN	100.84	0.0891957	0.294361	0.303014	0.761879	1
SP140	9.78769	-0.506867	0.786394	-0.644545	0.519222	1
MKNK1	2062.36	0.0672462	0.104759	0.641916	0.520928	1
TNS1	942.849	-0.302024	0.141837	-2.12937	0.0332233	1
REXO1	2877.91	-0.0201322	0.0895639	-0.224781	0.82215	1
SAR1A	3345.7	-0.0700965	0.0748731	-0.936204	0.349168	1
CDC14A	397.736	0.131935	0.151493	0.870898	0.38381	1
RAPGEF3	15.3673	-0.577946	0.683949	-0.845014	0.398103	1
CEACAM1	8.4276	1.06097	0.864612	1.2271	0.219785	1
SENP1	1130.57	-0.125007	0.123331	-1.01359	0.310777	1
DUSP13	1.80438	-1.21755	2.17893	-0.558784	0.576309	1
CIC	4744.26	-0.0456579	0.0758116	-0.602255	0.547004	1
LIPE	257.065	-0.237665	0.220131	-1.07965	0.280297	1
FDFT1	4702.51	0.135971	0.0925327	1.46944	0.141714	1
PAFAH1B3	650.834	0.102311	0.12388	0.825888	0.408868	1
OPHN1	113.421	0.167687	0.289037	0.580155	0.56181	1
KIF22	3630.93	0.0158711	0.140328	0.113101	0.909951	1
SCGN	0.807748	0.953545	2.96547	0.321549	0.747795	1
CARMIL1	11.9474	-0.0842894	0.71726	-0.117516	0.906451	1
PGM1	381.432	0.0523693	0.177337	0.295309	0.767758	1
DDX1	6668.42	-0.0871313	0.0751782	-1.159	0.246458	1
DNM2	9789.61	-0.200679	0.0900462	-2.22862	0.0258392	1
EPB41L2	577.27	-0.147276	0.138652	-1.0622	0.288147	1
RIMS1	2.23982	0.523124	1.45964	0.358393	0.720049	1
MOXD1	5.01681	-0.14525	1.15654	-0.12559	0.900056	1
STX7	1220.49	0.0424671	0.0915083	0.464079	0.642591	1
RABL2B	705.304	0.230759	0.116959	1.97299	0.0484968	1
KEAP1	6815.79	-0.124096	0.067448	-1.83988	0.065786	1
DDX43	7.80605	-0.134535	0.904828	-0.148686	0.881801	1
PTPRH	122.416	-0.0355564	0.243424	-0.146068	0.883868	1
DCT	12.3246	-0.282725	0.603044	-0.46883	0.639191	1
SLC35C2	4410.38	0.151153	0.0897526	1.68411	0.0921607	1
CRYBG3	438.309	-0.328507	0.169042	-1.94335	0.0519735	1
EPHA6	0.501184	-1.83875	4.21041	-0.436715	0.662318	1
SCTR	0.562537	-0.861881	4.0178	-0.214516	0.830145	1
RFX3	138.483	0.142226	0.253896	0.560174	0.575361	1
RIF1	3816.49	-0.208033	0.116326	-1.78835	0.0737194	1
RAB21	2947.07	-0.159688	0.0812393	-1.96565	0.0493386	1
SLC4A4	5.97599	-0.961349	1.19215	-0.806398	0.420014	1
SMARCA2	4340.34	-0.0201764	0.0909767	-0.221775	0.824489	1
RDH8	0.169426	1.96324	4.3586	0.45043	0.6524	1
SESN1	702.663	-0.0415012	0.177598	-0.233681	0.815233	1
MID2	9.15861	0.211606	0.842658	0.251118	0.801723	1
COL5A3	6.47558	-0.458376	1.05121	-0.436046	0.662803	1
SRCAP	167.59	-0.0041411	0.22107	-0.0187321	0.985055	1
PUM3	2937.84	0.028446	0.0665781	0.427257	0.669192	1
CPB2	5.05358	3.14847	1.28529	2.44962	0.0143008	1
CHRNA3	4.69162	-0.63847	1.27888	-0.49924	0.61761	1
KCNN2	2599.59	0.0854526	0.0637212	1.34104	0.179908	1
CNOT4	891.699	-0.0224051	0.136346	-0.164326	0.869475	1
PSEN1	3296.26	-0.0702544	0.0777782	-0.903266	0.366384	1
CPOX	3455.39	0.0763392	0.119682	0.637851	0.523571	1
CLDND1	3965.68	-0.0140677	0.239448	-0.0587505	0.953151	1
MOK	67.2711	0.007133	0.340028	0.0209777	0.983263	1
HSP90AA1	92058.6	-0.0133778	0.106285	-0.125867	0.899837	1
RBL1	2766.15	-0.0814688	0.0943366	-0.863597	0.387809	1
DLGAP4	973.55	0.0528904	0.092854	0.569608	0.568944	1
IGSF9B	61.5649	-0.358409	0.37862	-0.94662	0.343832	1
CROCCP3	33.2025	0.993232	0.451644	2.19915	0.0278673	1
NDC80	1566.12	-0.0662629	0.158772	-0.417346	0.676425	1
AP4E1	1431.97	-0.164627	0.0985377	-1.6707	0.0947805	1
RSBN1	991.796	-0.168396	0.108531	-1.5516	0.120759	1
MAGI3	76.5796	-0.355567	0.345621	-1.02878	0.303585	1
CXCL2	13.3828	-0.453049	0.725695	-0.624296	0.532433	1
COL4A4	11.379	-0.766047	0.610668	-1.25444	0.209682	1
TCF7	29.5244	-0.0780874	0.592703	-0.131748	0.895184	1
OSTM1	1176.06	-0.0862899	0.115376	-0.747901	0.45452	1
CDH7	0.491714	-0.110446	4.2614	-0.0259177	0.979323	1
IMPG2	9.14807	-0.784606	0.791768	-0.990954	0.321708	1
PCNP	5973.37	0.0244673	0.0853918	0.286529	0.774473	1
EXD2	288.573	-0.00883169	0.163286	-0.0540871	0.956866	1
ARG2	11.4868	0.175064	0.699592	0.250237	0.802404	1
MEF2C	3687.13	-0.0634605	0.0851945	-0.74489	0.456339	1
PTPRC	1968.69	-0.11962	0.162509	-0.73608	0.461682	1
CACNA1S	0.304611	-2.83886	4.30926	-0.658783	0.510035	1
PKP1	494.123	0.00208807	0.166245	0.0125602	0.989979	1
UBA5	2151.28	-0.120152	0.0960773	-1.25057	0.211091	1
STK17B	603.077	-0.173314	0.123783	-1.40014	0.16147	1
CDC14B	17.796	-0.0532433	0.650298	-0.0818754	0.934746	1
ZNF510	474.884	0.0207216	0.115758	0.179008	0.857932	1
ZNF506	560.44	0.0171069	0.11503	0.148717	0.881777	1
JMJD4	274.678	-0.0101794	0.192991	-0.0527452	0.957935	1
DUSP12	780.564	0.188279	0.123339	1.52652	0.126881	1
AACS	1037.46	0.0967467	0.112366	0.860999	0.389238	1
KIAA0141	2001.47	0.038879	0.0771113	0.504193	0.614126	1
CADPS2	2.92072	0.452184	1.39799	0.323452	0.746353	1
PCDHB4	0.486565	-2.88648	4.19315	-0.688379	0.491214	1
PCDHGA2	1.43194	-0.741983	2.03448	-0.364705	0.715332	1
HSPB11	1501.85	0.0569947	0.0983965	0.579235	0.56243	1
PHLPP1	3444.71	0.135553	0.0817235	1.65867	0.0971814	1
ATP8B1	29.0192	-0.059686	0.405293	-0.147266	0.882922	1
IL12RB2	8.57697	0.779621	0.927944	0.84016	0.400819	1
SMARCD3	98.1726	-0.150998	0.292819	-0.515668	0.606086	1
WDR70	1879.42	-0.0752777	0.080953	-0.929894	0.352426	1
FYB	240.313	-0.122293	0.191399	-0.638943	0.52286	1
MPP4	0.275437	0	4.40736	0	1	1
STRADB	600.754	-0.107262	0.144375	-0.742943	0.457516	1
BZW1	8092.68	-0.088996	0.0729694	-1.21963	0.222603	1
PGR	0.163492	-1.9317	4.36297	-0.442749	0.657947	1
C1QTNF3	40.9565	-0.502834	0.343923	-1.46206	0.143726	1
ME2	5806.09	-0.0221088	0.0826648	-0.267451	0.789122	1
C5orf22	2301.13	-0.0621054	0.0834336	-0.744369	0.456653	1
CCNT2	1387.34	-0.0324011	0.112521	-0.287956	0.773381	1
FAM135A	160.678	-0.0324029	0.292958	-0.110606	0.911929	1
COL19A1	0.152583	-1.84306	4.37021	-0.421732	0.673221	1
EPB41L3	3942.18	0.142809	0.38233	0.373524	0.708759	1
COBLL1	13.1057	0.787172	0.656517	1.19901	0.230523	1
DLG3	23.5003	0.0503881	0.586158	0.0859634	0.931496	1
KCNK2	0.651151	-0.0215646	3.54559	-0.0060821	0.995147	1
SERTAD4	0.342618	-1.93172	4.36297	-0.442753	0.657944	1
TRAF5	3.61996	-0.914834	1.63641	-0.559049	0.576128	1
MRPL22	1247.18	0.0426799	0.121724	0.350629	0.725867	1
GEMIN5	1637.99	-0.15548	0.0976311	-1.59253	0.111266	1
OPRK1	0.736011	2.52497	3.2808	0.769622	0.441524	1
NFE2L1	4295.16	-0.0729944	0.0685189	-1.06532	0.286732	1
SEMA5B	0.628987	3.86866	4.20023	0.921058	0.35702	1
GSK3B	2285.18	-0.166386	0.0966559	-1.72142	0.0851741	1
ITGB5	656.999	0.0599842	0.19374	0.309612	0.756856	1
ERC1	1378.88	-0.0250196	0.118303	-0.211487	0.832507	1
XPO1	14189.8	-0.00535553	0.115181	-0.0464966	0.962914	1
LINC01587	0.0851727	0	4.40736	0	1	1
RNF13	733.804	-0.103153	0.102734	-1.00408	0.31534	1
TRPM3	2.44548	-0.78956	1.85943	-0.424625	0.67111	1
PALB2	898.861	-0.0850605	0.11628	-0.731517	0.464463	1
DOPEY1	344.449	-0.214665	0.14929	-1.43791	0.150459	1
LYRM2	1511.5	-0.117051	0.0837125	-1.39825	0.162038	1
BCKDHB	653.981	-0.116836	0.121658	-0.960363	0.336873	1
KAT6A	3323.5	-0.202136	0.108454	-1.86379	0.0623508	1
ZCCHC6	1091.92	-0.108605	0.111827	-0.971191	0.331453	1
ULK2	190.656	-0.192031	0.213762	-0.898339	0.369005	1
GRHL2	42.0204	0.0497099	0.397407	0.125086	0.900456	1
TNPO1	6294.58	-0.0930382	0.117173	-0.794027	0.42718	1
PLOD1	3396.01	-0.0973969	0.110413	-0.882117	0.377713	1
P2RX5	26.3172	0.112028	0.492772	0.227342	0.820158	1
ITGAE	709.396	0.0948805	0.0970549	0.977597	0.328274	1
DIS3	3033.61	-0.135696	0.0941245	-1.44166	0.149397	1
PIBF1	471.346	-0.289082	0.157109	-1.84001	0.065767	1
TDRD3	687.049	0.0118229	0.117983	0.100209	0.920179	1
NUFIP1	642.057	-0.0364392	0.105152	-0.346537	0.728939	1
PDS5B	3281.58	-0.0481803	0.0816904	-0.589792	0.55533	1
OXCT1	2809.76	-0.0385798	0.115722	-0.333383	0.738845	1
RRAGB	7.20097	-1.28121	1.13458	-1.12924	0.258795	1
EPYC	0.174112	0	4.40736	0	1	1
CYLD	2358.27	-0.0774863	0.111386	-0.695656	0.486645	1
SLC27A5	328.231	-0.0395159	0.158113	-0.249922	0.802648	1
ZNF324	592.892	0.272357	0.112489	2.42119	0.0154698	1
ZNF671	239.177	0.451364	0.202048	2.23394	0.025487	1
ZNF416	237.028	-0.0226098	0.210454	-0.107433	0.914445	1
ZNF586	368.167	-0.041229	0.13255	-0.311046	0.755766	1
ZNF446	145.061	-0.0672352	0.231398	-0.290561	0.771387	1
ZNF264	387.791	-0.316085	0.140252	-2.2537	0.024215	1
RPS5	31346.4	0.0122466	0.0792403	0.15455	0.877176	1
FAT1	119.604	0.625331	0.352874	1.77211	0.0763761	1
YTHDC1	2319.12	-0.142764	0.10174	-1.40323	0.16055	1
CHMP2B	666.915	-0.123776	0.111682	-1.10829	0.267737	1
SMAP2	5121.79	0.07934	0.0885731	0.895758	0.370382	1
PPIE	1901.42	0.0337926	0.0840389	0.402106	0.687606	1
ZMPSTE24	2670.24	-0.125109	0.0922113	-1.35677	0.174856	1
STARD7	10464.6	0.0613301	0.0712693	0.86054	0.389491	1
NOA1	1211.39	0.0500851	0.0975529	0.513415	0.607661	1
REST	1652.04	-0.175445	0.124451	-1.40975	0.158614	1
HAL	489.17	-0.271369	0.180463	-1.50374	0.13265	1
SSH1	1131.63	0.0136941	0.0984727	0.139065	0.889399	1
GSTP1	11215.8	0.137824	0.10306	1.33731	0.18112	1
APLP2	8224.55	-0.115184	0.304201	-0.378647	0.70495	1
FAM234B	298.793	-0.0270023	0.138427	-0.195064	0.845343	1
SLCO1A2	0.90314	2.29532	3.78866	0.605841	0.54462	1
WBP11	5025.28	-0.0315517	0.0734508	-0.429563	0.667514	1
EIF3I	10054.9	0.0324562	0.066572	0.487535	0.62588	1
NKAIN1	3.06228	1.16403	1.2499	0.931293	0.351702	1
COL16A1	25.571	-0.238704	0.52972	-0.450622	0.652262	1
TXLNA	4097.43	0.00578784	0.0704306	0.0821779	0.934505	1
NCOA1	762.594	-0.112545	0.105277	-1.06904	0.285052	1
AGBL5	775.848	0.067834	0.139541	0.486122	0.62688	1
EFR3B	17.5326	-0.0925247	0.58512	-0.158129	0.874355	1
KIF3C	147.125	-0.336915	0.249049	-1.35281	0.176118	1
RAB10	6770.76	-0.0696363	0.0853212	-0.816166	0.414405	1
GCKR	1.61013	1.20837	2.14351	0.563735	0.572934	1
HADHA	8833.25	-0.00947357	0.0782465	-0.121073	0.903633	1
MAPRE3	71.6761	-0.236655	0.432137	-0.547638	0.583941	1
CAD	9351.46	-0.0727015	0.0826712	-0.879405	0.379181	1
CD59	244.038	-0.0428698	0.18039	-0.23765	0.812152	1
CD82	1857.33	0.173778	0.12717	1.3665	0.171783	1
BCORL1	249.252	-0.149777	0.182643	-0.820052	0.412186	1
ATRX	2381.23	-0.116896	0.0993074	-1.17711	0.239152	1
AK6	608.393	-0.0784612	0.114969	-0.682455	0.494951	1
FCN1	0.682061	-1.92981	3.89475	-0.495489	0.620255	1
MYNN	558.157	-0.172011	0.118712	-1.44897	0.147345	1
MECOM	4.79676	-0.268962	1.41222	-0.190453	0.848954	1
SCAMP1	1527.65	-0.206711	0.108702	-1.90163	0.0572193	1
PREP	3303.3	-0.0306996	0.0680623	-0.451052	0.651952	1
HACE1	527.377	0.0614545	0.152468	0.403065	0.6869	1
SEH1L	4397.97	0.00462146	0.0868651	0.0532028	0.95757	1
WDR47	752.334	-0.0454061	0.122402	-0.370958	0.710669	1
WDFY1	2449.98	-0.0962311	0.119938	-0.802343	0.422355	1
OVGP1	25.4855	0.431691	0.560691	0.769927	0.441343	1
SLC25A24	413.287	-0.0836592	0.19038	-0.439432	0.660348	1
MAP3K4	1663.26	-0.130572	0.101109	-1.2914	0.196566	1
PILRA	55.564	0.194284	0.348217	0.557939	0.576886	1
IGSF9	14.1519	0.280571	0.853155	0.328863	0.742259	1
ABCB1	13.9486	0.228346	0.643226	0.355002	0.722588	1
ZNF213	533.134	-0.0231096	0.146337	-0.15792	0.87452	1
AKR1B1	2770.09	-0.1127	0.0939403	-1.1997	0.230255	1
CPNE3	496.967	-0.339665	0.162861	-2.08562	0.0370134	1
RRN3	1414.31	-0.165846	0.106058	-1.56372	0.117883	1
CTTN	128.222	-0.49089	0.323709	-1.51646	0.129404	1
WNT11	8.23302	1.15992	0.767077	1.51213	0.130501	1
MTIF2	2968.05	-0.0494897	0.0731834	-0.676243	0.498887	1
DDHD2	2463.79	-0.0552305	0.108724	-0.507988	0.611462	1
TTC39A	21.514	-0.834182	0.5161	-1.61632	0.106026	1
EPS15	1943.16	-0.0175264	0.0873656	-0.20061	0.841003	1
ORC1	1894.13	-0.0414519	0.096423	-0.429896	0.667271	1
MGST2	1528.01	0.0497938	0.0967807	0.514501	0.606902	1
CHERP	4068.53	-0.0648199	0.0918463	-0.705743	0.480348	1
ATG16L1	652.671	0.00630799	0.122837	0.0513523	0.959045	1
USP40	1256.02	-0.115616	0.0986479	-1.172	0.241196	1
POMGNT1	1340.52	0.0366733	0.0978798	0.374677	0.707901	1
RAD54L	1051.29	-0.049306	0.10229	-0.48202	0.629792	1
MAST2	936.444	-0.027096	0.106537	-0.254335	0.799237	1
DNAJA1	11496.4	0.0399823	0.0978312	0.408687	0.68277	1
B4GALT1	656.766	-0.0421582	0.12884	-0.327213	0.743507	1
CHMP5	1387.56	0.0589449	0.10039	0.587159	0.557097	1
NFX1	3156.24	-0.0597879	0.0643172	-0.92958	0.352589	1
AQP6	0.656766	-2.88862	3.81806	-0.756567	0.449309	1
DIMT1	1056.38	0.0448658	0.110106	0.407479	0.683656	1
IPO11	1322.87	-0.0814755	0.156433	-0.520833	0.602483	1
FOLH1	0.331709	-1.84308	4.37021	-0.421736	0.673218	1
EIF2AK1	7073.57	0.0025216	0.0545504	0.0462251	0.963131	1
NME8	0.534332	0	4.40736	0	1	1
EPDR1	710.497	0.113185	0.162576	0.696201	0.486303	1
SNX10	67.181	-0.245189	0.370154	-0.662397	0.507717	1
SEPHS1	4131.2	0.0102512	0.071081	0.144218	0.885328	1
MRPL28	2877.7	0.0644919	0.093414	0.690388	0.48995	1
HBQ1	1.91911	1.78467	2.55962	0.697239	0.485653	1
ITPKC	551.731	0.0630888	0.125785	0.501562	0.615976	1
CEACAM6	4.87561	-0.0803743	1.07354	-0.0748686	0.940319	1
FAT2	68.0556	-0.260767	0.276656	-0.94257	0.345901	1
RBM22	3351.35	-0.0377982	0.0696195	-0.542925	0.587181	1
TMED2	8417.88	-0.0488788	0.0704781	-0.693532	0.487976	1
ERO1B	89.5221	-0.30497	0.356726	-0.854914	0.392599	1
ZFAND6	1492.22	0.0928433	0.0887091	1.0466	0.295283	1
HSD17B2	2.67593	5.0735	1.87851	2.7008	0.00691721	1
TXLNG	1452.67	-0.102785	0.0931383	-1.10357	0.26978	1
PPEF1	0.170345	0	4.40736	0	1	1
LAT2	6391.48	0.0153396	0.0898715	0.170683	0.864473	1
HUWE1	13167.7	-0.153523	0.084328	-1.82055	0.068675	1
ZW10	1027.57	-0.216568	0.0970111	-2.2324	0.0255883	1
ALG9	121.017	-0.157105	0.225439	-0.696883	0.485876	1
MYBPC2	0.498335	1.80759	4.37112	0.413531	0.679217	1
NOX4	0.683522	2.88781	3.42058	0.844247	0.398532	1
ACOX3	840.859	0.105499	0.1259	0.837961	0.402053	1
MTMR2	1908.08	-0.0627561	0.0964334	-0.650772	0.515194	1
PPP1R15A	2803.8	-0.024136	0.230443	-0.104737	0.916584	1
HSD17B14	16.5165	-1.39092	0.593144	-2.345	0.0190272	1
TRIP6	4384.47	0.14226	0.0765089	1.85939	0.0629725	1
ACHE	1.84766	-2.25517	2.22683	-1.01273	0.311191	1
FTL	166518	0.174311	0.192071	0.907533	0.364125	1
SRRT	12712.7	0.0543721	0.0808272	0.672696	0.50114	1
BAX	6964.51	0.0535334	0.108748	0.492272	0.622527	1
NLK	558.8	-0.101724	0.117742	-0.863959	0.387611	1
PIGS	2631.06	0.0250557	0.0730153	0.343157	0.73148	1
ADAMTS2	16.0919	0.762899	0.73987	1.03113	0.302482	1
TMPRSS11E	0.348456	0	4.40736	0	1	1
ATXN7L3	3491.97	0.0304308	0.0711161	0.427903	0.668721	1
PGS1	1422.4	0.00349297	0.0961088	0.0363439	0.971008	1
PSMC5	3687.42	0.108304	0.084528	1.28128	0.200097	1
UIMC1	953.2	0.0381381	0.101698	0.375014	0.70765	1
CETP	1.90535	0.295052	1.95028	0.151287	0.879749	1
MMP2	1730.13	0.284293	0.292645	0.971459	0.33132	1
MT3	0.305167	-2.84133	4.30915	-0.659372	0.509657	1
LPCAT2	649.634	0.0807945	0.117415	0.68811	0.491383	1
GNAO1	40.4779	-0.131605	0.939798	-0.140035	0.888632	1
OGFOD1	1876.49	0.0928969	0.0872965	1.06415	0.287259	1
SH3BP2	3819.75	-0.111332	0.0990244	-1.12429	0.260891	1
NOP14	4244.53	-1.40801e-05	0.0757939	-0.000185768	0.999852	1
ADD1	5985.49	0.0781727	0.0656277	1.19115	0.233593	1
L2HGDH	712.753	-0.263434	0.129702	-2.03107	0.0422483	1
TXNDC16	361.593	-0.0662315	0.15199	-0.435761	0.66301	1
C14orf166	3184.83	0.0200713	0.0740732	0.270965	0.786418	1
NID2	28.9084	0.506188	1.10432	0.458371	0.646686	1
GMCL1	955.552	-0.0959085	0.106845	-0.897644	0.369375	1
SF3B2	9533.36	-0.0119434	0.055245	-0.21619	0.82884	1
KLHL42	991.303	-0.129752	0.113272	-1.14549	0.252008	1
GNAS	15215.2	0.14893	0.0589694	2.52555	0.0115517	1
DNM1L	2978.04	0.00672713	0.0693137	0.0970534	0.922684	1
PTHLH	0.88028	-1.3201	2.91036	-0.453588	0.650126	1
PHACTR3	2158.14	0.156496	0.122554	1.27695	0.20162	1
ERGIC2	2365.81	-0.032566	0.100053	-0.325487	0.744813	1
TFAP2C	19.3528	-0.602336	0.470119	-1.28124	0.200108	1
AURKA	2429.93	0.0522295	0.268417	0.194583	0.845719	1
CASS4	16.5059	0.585956	0.653778	0.896261	0.370114	1
PIR	244.906	0.0638862	0.264889	0.241181	0.809415	1
AAMDC	133.983	-0.180208	0.213313	-0.844805	0.398219	1
RFX2	720.437	-0.104965	0.105161	-0.998129	0.318217	1
METTL2A	1304.7	-0.0247517	0.0840799	-0.294383	0.768465	1
SULT2B1	28.0232	-0.338416	0.513408	-0.659156	0.509796	1
ALG6	761.043	0.0258177	0.114954	0.224591	0.822297	1
CNOT3	2766.46	-0.00269423	0.0886262	-0.0304	0.975748	1
GP6	0.964839	-3.83702	2.85563	-1.34367	0.179056	1
PTPN4	235.293	-0.235762	0.168751	-1.3971	0.162385	1
DDX18	7323.43	-0.0908425	0.071893	-1.26358	0.206381	1
KHSRP	25222.2	-0.157816	0.0591839	-2.66653	0.00766396	1
GNA11	29.0476	-0.0318799	0.557993	-0.0571331	0.954439	1
ASAP3	17.1174	-0.809421	0.630768	-1.28323	0.199411	1
EDEM2	883.077	-0.0469339	0.108541	-0.432407	0.665446	1
DNMT3B	617.854	0.164042	0.106811	1.53582	0.124583	1
TPX2	6913.87	-0.127561	0.279214	-0.456857	0.647774	1
FER1L4	1.96767	-0.0982414	1.70412	-0.0576495	0.954028	1
PDRG1	1016.34	0.0206452	0.088387	0.233577	0.815313	1
EPB41L1	47.3183	-0.483799	0.379066	-1.27629	0.201853	1
SLC15A1	8.6683	-0.704011	0.812939	-0.866007	0.386486	1
DOCK9	34.1497	-0.0954979	0.505153	-0.189047	0.850056	1
ANKRD10	2008.18	-0.0135053	0.107835	-0.12524	0.900334	1
TGDS	606.872	-0.154732	0.137945	-1.12169	0.261995	1
DOCK3	12.1448	-0.271133	0.71317	-0.38018	0.703812	1
C3orf18	120.728	0.158576	0.232455	0.68218	0.495125	1
COQ9	1717.06	0.063043	0.099037	0.63656	0.524411	1
TMEM40	28.6882	-1.21068	0.569786	-2.1248	0.0336035	1
KIF9	169.365	-0.0837555	0.186151	-0.449933	0.652759	1
ARHGAP28	0.968563	-3.83647	3.13245	-1.22475	0.220669	1
CRLS1	504.204	0.133158	0.132657	1.00378	0.315486	1
PPP1R13B	137.763	0.0436395	0.239462	0.182239	0.855395	1
ATRN	6042.59	-0.0958707	0.0841477	-1.13932	0.254572	1
SMOX	1254.44	-0.0107052	0.173794	-0.0615973	0.950883	1
SIGLEC1	21.3401	0.0797706	0.638064	0.12502	0.900508	1
FKBP1A	8520.42	0.1075	0.0618809	1.73721	0.0823503	1
NSFL1C	2637.62	-0.00169281	0.0963677	-0.0175661	0.985985	1
SLC4A11	1176.38	-0.077354	0.104313	-0.741556	0.458356	1
C20orf194	1436.59	0.0672418	0.100333	0.670187	0.502739	1
ZNF343	359.489	-0.025926	0.154543	-0.167759	0.866773	1
EBF4	3.59159	-0.657491	1.33	-0.494353	0.621057	1
CPXM1	6.53598	-1.8002	0.942728	-1.90957	0.0561888	1
MAVS	5535.62	-0.0811157	0.0801206	-1.01242	0.311337	1
LZTS3	57.7507	0.335973	0.327923	1.02455	0.305577	1
F11	2.16499	5.32865	4.25799	1.25145	0.210772	1
XRN2	4070.54	-0.0825126	0.0664364	-1.24198	0.214245	1
KIZ	441.176	-0.115316	0.127108	-0.907236	0.364282	1
DYNLL1	4615.27	0.0206381	0.0744803	0.277095	0.781707	1
TESC	3308.66	0.0806671	0.117195	0.688315	0.491254	1
SNX5	5076.17	0.0370962	0.0676066	0.548706	0.583207	1
RPL6	40550.5	0.0414461	0.0605072	0.684979	0.493357	1
SIRPG	56.3477	0.73503	0.413897	1.77588	0.0757534	1
MAPKAPK5	1470.12	0.056973	0.097357	0.585197	0.558415	1
P2RX7	8.92522	0.41541	0.872015	0.47638	0.633804	1
ESF1	1969.33	0.0366492	0.0939884	0.389933	0.696586	1
RBBP9	524.695	-0.0539013	0.176981	-0.30456	0.760701	1
ANAPC5	8695.49	-0.00510273	0.0577684	-0.0883308	0.929614	1
SLC23A2	4689.86	-0.000443021	0.125028	-0.00354337	0.997173	1
SLC8B1	1063.13	0.0702465	0.162002	0.433615	0.664568	1
TMEM230	5212.02	0.101284	0.0690202	1.46746	0.142251	1
DZANK1	52.1133	0.155495	0.376757	0.412719	0.679812	1
KDM2B	5791.31	0.0558456	0.0823965	0.677767	0.49792	1
CFAP61	0.639743	-1.06255	3.43598	-0.309241	0.757138	1
LHX5	0.158056	0.948494	4.40736	0.215207	0.829606	1
TASP1	522.503	0.0841889	0.141403	0.595383	0.551587	1
OAS1	77.7811	0.588558	0.323551	1.81906	0.0689025	1
GCN1	9090.15	-0.112822	0.0748156	-1.50799	0.131556	1
RPLP0	75646.1	0.0339775	0.0580943	0.584868	0.558636	1
SIRT4	29.1984	-0.209479	0.53167	-0.394001	0.69358	1
RPH3A	0.152583	-1.84306	4.37021	-0.421732	0.673221	1
KIF16B	344.727	-0.0508585	0.192743	-0.263867	0.791882	1
TRMT6	1760.12	0.0474703	0.078046	0.608236	0.543031	1
CHGB	7.15916	-1.24703	0.949035	-1.314	0.188847	1
PEBP1	8244.66	0.0639281	0.0759334	0.841896	0.399846	1
BRAP	1674.58	-0.138419	0.0760025	-1.82124	0.0685708	1
ERP29	11604.2	0.0900465	0.0979278	0.919519	0.357824	1
NOS1	4.18251	-0.832854	1.21963	-0.682877	0.494685	1
FUS	25529.9	0.0232352	0.0861322	0.269762	0.787344	1
IGBP1	1219.89	0.0504595	0.0950331	0.530968	0.595441	1
FXYD5	1391.19	0.132368	0.111452	1.18767	0.234965	1
ZNF302	509.939	0.103016	0.111747	0.921868	0.356598	1
GRAMD1A	2132	-0.0194653	0.100367	-0.193941	0.846222	1
FXYD3	5.29898	1.26893	1.19687	1.0602	0.289052	1
HEPH	35.933	-0.342197	0.425107	-0.804966	0.420839	1
CDIP1	349.022	0.265605	0.155331	1.70993	0.0872795	1
CMTM1	49.0487	0.130285	0.328546	0.39655	0.691699	1
KCNH4	86.5327	0.0113311	0.264628	0.0428189	0.965846	1
GANAB	15439.2	-0.0137165	0.0690752	-0.198573	0.842597	1
GMIP	5455.17	0.107079	0.122165	0.876516	0.38075	1
RBM41	474.843	-0.259876	0.151445	-1.71598	0.0861664	1
BIRC5	4246.25	0.0112097	0.228897	0.0489725	0.960941	1
LAG3	1.33434	1.55983	2.02197	0.77144	0.440446	1
MLF2	5455.24	0.136977	0.0970964	1.41073	0.158323	1
OTUB2	22.7785	-0.388184	0.466408	-0.832283	0.405249	1
DDX24	3507.5	-0.0487604	0.0629933	-0.774056	0.438897	1
ZBTB25	333.915	-0.088153	0.193644	-0.455233	0.648941	1
NECAP1	463.627	0.1567	0.122162	1.28272	0.199589	1
ARHGAP4	12684.6	0.114675	0.0657033	1.74535	0.0809233	1
ANKRD24	104.019	0.105988	0.275829	0.384251	0.700792	1
DHX32	1144.17	-0.112141	0.117332	-0.955753	0.339197	1
RCOR1	2652.11	-0.0307898	0.0864029	-0.356351	0.721578	1
GPATCH2L	2117.31	-0.144207	0.108917	-1.32401	0.185501	1
LTBP4	1765.56	0.131303	0.130373	1.00713	0.313871	1
BLVRB	1697.78	-0.0700091	0.135553	-0.516471	0.605525	1
[truncated: 30,358 more rows]

## Sheet: HEL DCAF15-KO v WT
Gene	baseMean	log2FoldChange	lfcSE	stat	pvalue	padj
DCAF15	1638.63	-1.58115	0.106634	-14.8278	9.68773e-50	1.68227e-45
TM4SF4	47.6289	-3.95615	0.509378	-7.76663	8.06048e-15	6.99851e-11
NPY1R	3864.36	-0.574968	0.0782594	-7.34695	2.02782e-13	1.17377e-09
KRT7	637.845	1.42882	0.200269	7.1345	9.71425e-13	4.2172e-09
APLNR	883.618	0.918425	0.137329	6.68776	2.26615e-11	7.87032e-08
AKR1C2	644.222	-0.885715	0.135845	-6.52004	7.02869e-11	2.03422e-07
PMEPA1	108.295	2.17247	0.35609	6.1009	1.05475e-09	2.61653e-06
UPK1B	20.3347	-7.85816	1.31141	-5.99214	2.07103e-09	4.49542e-06
GPR85	3289.23	-0.480122	0.082469	-5.82185	5.82015e-09	1.01067e-05
KIAA1551	3105.02	-0.537851	0.0922004	-5.8335	5.42761e-09	1.01067e-05
CPLX2	244.01	-1.37636	0.240012	-5.73458	9.77551e-09	1.5432e-05
AKR1B10	652.693	-0.984485	0.177618	-5.54272	2.97806e-08	4.30949e-05
TRAPPC2L	985.6	0.573965	0.104078	5.51477	3.49243e-08	4.66509e-05
AMIGO2	213.567	1.16404	0.225589	5.16001	2.46935e-07	0.000306288
MDK	414.727	0.845624	0.166201	5.08796	3.61934e-07	0.000418999
ADRA2A	832.817	-0.644395	0.130185	-4.94984	7.42759e-07	0.000806126
HIST1H1C	506.024	0.748507	0.155683	4.8079	1.52521e-06	0.00155796
TIMP3	16517.9	0.349998	0.0744323	4.70223	2.57334e-06	0.00248256
MMP7	33.6806	2.96549	0.65657	4.51664	6.28299e-06	0.00574232
PTBP2	1185.44	0.512601	0.114797	4.46528	7.99658e-06	0.00694303
SLC30A10	663.404	-0.708438	0.162113	-4.37003	1.24228e-05	0.0102725
GDPD1	848.519	-0.540298	0.125087	-4.31937	1.56476e-05	0.012351
HIST1H2BK	712.242	0.569785	0.133402	4.27118	1.94439e-05	0.0146801
PIK3AP1	2111.66	-0.357234	0.084479	-4.22867	2.35072e-05	0.0170085
CA2	2220.69	0.44123	0.104998	4.20228	2.6424e-05	0.0183541
ID3	254.83	0.91024	0.221303	4.1131	3.90378e-05	0.0255822
CKAP2L	3428.78	-0.326051	0.0793548	-4.10877	3.97765e-05	0.0255822
ST3GAL4	3078.22	0.339891	0.0834436	4.0733	4.63513e-05	0.0287461
GAL3ST1	13.5453	-3.4953	0.867931	-4.02716	5.64537e-05	0.032711
DMWD	487.893	0.536418	0.133208	4.02692	5.65119e-05	0.032711
DNAJB2	1808.05	0.34239	0.086189	3.97255	7.11084e-05	0.0398322
SOCS3	1267.36	0.366856	0.0940995	3.89859	9.6753e-05	0.0494152
CTR9	7441.6	-0.262691	0.0673102	-3.90269	9.51301e-05	0.0494152
TXNDC5	633.939	-0.605826	0.155186	-3.90387	9.46667e-05	0.0494152
RN7SL1	970.238	0.415869	0.107293	3.87599	0.00010619	0.0526856
NET1	6186.71	-0.25166	0.0653524	-3.85081	0.000117728	0.0567875
SGO2	2802.57	-0.299459	0.0789513	-3.79296	0.000148859	0.0698633
SPTLC2	10094.9	-0.233714	0.061973	-3.77123	0.000162447	0.0742338
ZNF37A	2315.06	-0.312671	0.0836547	-3.73764	0.000185755	0.0785546
TMEM164	6308.74	-0.34792	0.0932336	-3.7317	0.000190192	0.0785546
PRELID1	4312.12	0.281659	0.0753576	3.73763	0.000185762	0.0785546
CORO1B	2601.99	0.302086	0.0806325	3.74645	0.000179352	0.0785546
AHNAK2	492.297	0.751058	0.201571	3.72603	0.000194521	0.0785546
RANBP2	10937.2	-0.257321	0.0695106	-3.7019	0.000213995	0.0844549
APBB1IP	4676.17	-0.364509	0.0996677	-3.65725	0.000254939	0.0891592
PTPRC	8824.88	-0.377534	0.103191	-3.65858	0.000253617	0.0891592
NUBP2	1748.53	0.309972	0.0849151	3.65038	0.000261855	0.0891592
FCGRT	1929.39	0.34241	0.0937111	3.65389	0.000258301	0.0891592
CLEC11A	14306.7	0.310852	0.084704	3.66986	0.000242685	0.0891592
CMTM5	2389.37	0.292932	0.0798183	3.66998	0.00024257	0.0891592
GYPA	2370.46	-0.358918	0.0978518	-3.66798	0.000244479	0.0891592
YOD1	9260.65	-0.316833	0.0869988	-3.64181	0.000270724	0.0904062
C8orf4	29.4316	1.99237	0.54896	3.62936	0.000284126	0.0913807
MTATP6P1	3154.62	0.401241	0.110555	3.62932	0.000284167	0.0913807
KRT81	538.691	0.683285	0.189843	3.5992	0.000319196	0.100779
HSPH1	16410.1	-0.218979	0.0613096	-3.5717	0.000354677	0.109982
RCOR2	129.479	0.847788	0.237739	3.56605	0.000362406	0.110407
CD226	5967.55	-0.284298	0.08009	-3.54974	0.000385614	0.115452
KRT17	787.198	0.601615	0.170168	3.53542	0.000407122	0.119825
MNS1	466.563	-0.510164	0.145106	-3.5158	0.000438437	0.124811
ADAM15	2164.42	0.299117	0.0849878	3.51953	0.000432314	0.124811
SLC25A39	3971.16	0.271832	0.0777053	3.49825	0.000468327	0.12707
SOX4	249.1	0.684444	0.195353	3.50362	0.000458979	0.12707
TMEM2	5106.71	-0.290561	0.083031	-3.49942	0.000466269	0.12707
EPHB4	763.318	0.417461	0.119481	3.49396	0.00047591	0.127141
NDRG1	1628.4	1.09543	0.314191	3.48653	0.000489337	0.128748
FAM217B	1202.06	-0.368752	0.106365	-3.46684	0.000526623	0.13649
EPCAM	9.59347	-3.79891	1.1	-3.45356	0.000553249	0.139234
BHLHE40	534.482	0.580331	0.16802	3.45395	0.000552438	0.139234
HNF4A	26.8598	-2.01325	0.584838	-3.44241	0.000576558	0.142148
RGS6	475.331	-0.563393	0.163765	-3.44024	0.000581198	0.142148
IL1B	2940.58	0.445106	0.129604	3.43435	0.000593969	0.143254
VPS50	1398.4	-0.310445	0.0909895	-3.41188	0.000645173	0.148122
TRAF4	3153.22	0.259831	0.0761017	3.41426	0.000639551	0.148122
GJB2	152.457	0.859835	0.252373	3.407	0.000656803	0.148122
CLK3	2736.56	0.269478	0.0790817	3.40759	0.000655391	0.148122
NANOS1	27.9173	1.81094	0.529656	3.41908	0.000628321	0.148122
KCNK5	4880.38	0.239784	0.0705439	3.39907	0.000676152	0.15053
SLC38A5	4049.5	0.261933	0.0777079	3.37073	0.000749687	0.156401
AGAP3	3493.03	0.246988	0.0732016	3.37408	0.000740632	0.156401
MICAL1	1129.61	0.328056	0.0970357	3.38077	0.000722821	0.156401
NRGN	3791.39	0.269391	0.0799991	3.36742	0.00075874	0.156401
PKN3	1958	0.283178	0.083962	3.37269	0.000744367	0.156401
JUP	1424.38	0.388546	0.115011	3.37835	0.000729233	0.156401
MARCKSL1	1026.49	0.451825	0.134274	3.36495	0.000765567	0.156401
MAN2A1	3466.9	-0.274072	0.0819219	-3.34553	0.000821264	0.165828
LGALS1	2487.88	0.349003	0.104549	3.33816	0.000843349	0.16833
SMCO4	237.81	0.606148	0.182529	3.32083	0.000897489	0.177101
PANX1	1889.83	-0.306616	0.0924914	-3.31508	0.000916182	0.177107
C1orf106	737.768	0.40797	0.123157	3.31261	0.000924292	0.177107
CCDC14	3585.26	-0.260499	0.0786661	-3.31146	0.000928118	0.177107
CP	13.9608	-3.54007	1.07285	-3.2997	0.000967898	0.182114
SORBS1	521.643	-0.530243	0.160896	-3.29555	0.000982277	0.182114
ESCO2	1324.14	-0.365893	0.11106	-3.29454	0.000985818	0.182114
HSD17B14	67.8399	1.2213	0.371698	3.28574	0.00101717	0.185927
PHC1	1289.95	0.328433	0.100203	3.27767	0.00104667	0.187997
NUTM2A-AS1	2482.07	-0.252133	0.0769462	-3.27674	0.00105014	0.187997
GDF11	1527.45	0.450483	0.137783	3.26951	0.00107734	0.190898
WIPI1	1064.81	-0.336768	0.103368	-3.25794	0.00112225	0.196781
CLCN3P1	2473.99	-0.371853	0.114234	-3.25518	0.00113321	0.196781
NFATC3	2297.15	-0.268467	0.0827549	-3.24412	0.00117813	0.202557
TRPM2	257.016	0.619201	0.191507	3.2333	0.00122367	0.207182
STX3	1257.82	0.350964	0.108587	3.23209	0.0012289	0.207182
TMEM132E	851.083	0.411707	0.127518	3.22861	0.00124391	0.207698
TEX15	2883.92	-0.276352	0.0856714	-3.22572	0.00125657	0.207813
MIR4435-2HG	3707.15	-0.257751	0.0799759	-3.22286	0.00126916	0.207914
SRFBP1	840.698	-0.346021	0.107456	-3.22012	0.00128135	0.20795
USP34	7339.18	-0.275004	0.0855524	-3.21445	0.00130695	0.209321
DYSF	83.0382	1.15804	0.360432	3.21293	0.00131391	0.209321
PRRC1	2321.27	-0.265491	0.0828386	-3.20492	0.00135098	0.213271
HEATR1	7586.86	-0.212854	0.0667568	-3.1885	0.00143012	0.22373
LRRC7	3513.36	-0.275323	0.0874032	-3.15004	0.00163251	0.231497
SENP6	4298.61	-0.215556	0.0686115	-3.14169	0.00167974	0.231497
TFDP2	6522.95	-0.20299	0.0642411	-3.15982	0.00157867	0.231497
HPCAL1	2081.4	0.274124	0.0871324	3.14606	0.00165485	0.231497
DNAJC6	16786.3	-0.236306	0.0747483	-3.16136	0.00157035	0.231497
PLEKHG1	341.392	-0.597414	0.189359	-3.15492	0.0016054	0.231497
GLO1	8752.95	-0.238797	0.0754571	-3.16467	0.00155258	0.231497
MAP7	2016.75	-0.264162	0.0837156	-3.15546	0.00160243	0.231497
ALPK3	377.486	0.574037	0.181684	3.15954	0.0015802	0.231497
FER	1148.74	-0.368746	0.117291	-3.14387	0.00166732	0.231497
PDE3A	3101.49	-0.285135	0.0905943	-3.14738	0.00164741	0.231497
SSNA1	2049.17	0.265438	0.0840367	3.15859	0.00158533	0.231497
C15orf52	696.012	0.429595	0.136446	3.14845	0.00164138	0.231497
FAM109A	715.286	0.469135	0.148036	3.16905	0.00152937	0.231497
ZNF480	1290.39	-0.350841	0.11093	-3.16273	0.00156297	0.231497
C19orf47	1159.68	0.302685	0.0964658	3.13775	0.00170251	0.231936
MAP3K3	1935.61	0.275268	0.087762	3.13652	0.00170964	0.231936
MYSM1	2625.46	-0.24445	0.0780507	-3.13193	0.0017366	0.233769
PAQR3	3056.82	0.329305	0.105311	3.12698	0.00176614	0.235915
PDK4	34.5626	-1.52264	0.488565	-3.11655	0.00182981	0.242555
GMCL1	3440.13	-0.275793	0.0887363	-3.10801	0.00188351	0.247781
RIF1	8334.54	-0.246123	0.0793875	-3.10028	0.00193339	0.250547
DHFR	3523.24	-0.243769	0.0786238	-3.10045	0.0019323	0.250547
TGFBR1	3204.81	-0.284807	0.0920944	-3.09256	0.00198438	0.254899
RPAP2	1082.73	-0.348243	0.112672	-3.09078	0.00199633	0.254899
PYGO1	645.03	-0.517336	0.167853	-3.08208	0.00205557	0.259637
ZNF24	3860.63	-0.23332	0.0757647	-3.07953	0.00207328	0.259637
CD151	3223.86	0.228767	0.0743036	3.07881	0.00207829	0.259637
ATP8B2	3845.2	0.245696	0.0800315	3.06999	0.00214063	0.263632
SLC18A2	1115.62	0.302888	0.0986335	3.07085	0.00213452	0.263632
TMEM9	4139.92	0.229979	0.0750364	3.0649	0.00217743	0.264182
SOGA1	650.754	-0.435642	0.142153	-3.06459	0.0021797	0.264182
DENND4A	3746.46	-0.243037	0.079344	-3.06308	0.00219074	0.264182
HMMR	2637.92	-0.302043	0.0988338	-3.05607	0.00224261	0.266732
KLC2	406.5	0.441695	0.144476	3.05721	0.00223406	0.266732
ESAM	12548.5	0.225327	0.0739164	3.04841	0.00230056	0.271763
CHID1	1891.97	0.270479	0.0889811	3.03974	0.00236784	0.275957
TMEM150C	18.6482	2.66103	0.875269	3.04024	0.00236393	0.275957
PER1	1351.84	0.335936	0.110591	3.03764	0.00238437	0.27603
DENND4C	2931.74	-0.22189	0.0733015	-3.02708	0.00246927	0.283966
ZNF787	3527.4	0.256288	0.0847411	3.02437	0.00249151	0.284638
CACNA1G	15.5556	2.43181	0.806197	3.0164	0.00255797	0.288436
LPCAT2	1803.72	-0.288006	0.0954309	-3.01795	0.0025449	0.288436
PLEKHF1	396.521	0.444946	0.147651	3.0135	0.00258253	0.289326
NCOA7	1587.57	-0.27285	0.0909174	-3.00108	0.00269023	0.297954
TRIM24	4503.42	-0.215343	0.0717691	-3.00049	0.00269543	0.297954
NNMT	51.2581	1.19216	0.397556	2.99874	0.00271101	0.297954
AXIN1	2340.09	0.230557	0.07749	2.97531	0.00292689	0.300607
FAM172A	756.946	-0.367098	0.123366	-2.97568	0.00292343	0.300607
NPC2	175.883	0.697825	0.234726	2.97293	0.00294968	0.300607
VPS13B	1697.94	-0.306135	0.102311	-2.9922	0.00276976	0.300607
PARN	1573.84	-0.285845	0.0955534	-2.99147	0.0027764	0.300607
P3H4	1330.79	0.286888	0.0963971	2.97611	0.00291933	0.300607
PDGFC	3523.02	-0.226825	0.0761413	-2.979	0.00289194	0.300607
UBN2	679.648	-0.406251	0.136236	-2.98197	0.00286403	0.300607
STOML2	3808.55	0.208299	0.0700909	2.97184	0.0029602	0.300607
DPY19L2P2	77.0713	-0.940972	0.31473	-2.98978	0.0027918	0.300607
ZNF518A	2573.63	-0.239092	0.0804238	-2.9729	0.00295003	0.300607
HLA-B	2458.47	0.245848	0.0823814	2.98426	0.00284263	0.300607
MTCO1P12	1579.41	0.421796	0.141637	2.978	0.00290138	0.300607
VAT1	1945.16	0.282381	0.0951598	2.96743	0.00300296	0.301424
LANCL1	2743.79	-0.250426	0.0843479	-2.96897	0.00298803	0.301424
VEGFA	1995.52	0.271594	0.0918163	2.95801	0.00309628	0.305494
EPRS	15856.6	-0.186195	0.0629327	-2.95863	0.00309009	0.305494
FGB	20.7066	-7.88388	2.6624	-2.9612	0.00306447	0.305494
FKTN	505.98	-0.388697	0.131534	-2.95509	0.00312575	0.30607
AKR1C1	320.66	-0.498687	0.168821	-2.95395	0.00313737	0.30607
MDGA1	29.6667	1.52884	0.518257	2.94997	0.00317807	0.308309
EIF2AK2	3517.73	-0.222855	0.0756693	-2.94512	0.00322829	0.311441
JAK2	10183.4	-0.191213	0.0649919	-2.9421	0.00325989	0.312752
SYT13	26.2289	1.69212	0.575572	2.9399	0.00328317	0.312822
NUDT4	6863.17	-0.200783	0.0683254	-2.93863	0.00329666	0.312822
ACADSB	808.152	-0.310168	0.105856	-2.93009	0.00338865	0.316365
SUCNR1	4666.83	-0.362191	0.123536	-2.93187	0.00336924	0.316365
SAMD9	1490.88	-0.285714	0.0974854	-2.93083	0.00338052	0.316365
ATG4A	244.109	-0.531194	0.181551	-2.92587	0.00343489	0.318931
ITM2C	1887.38	0.26656	0.0911551	2.92425	0.00345287	0.318931
RASGRP2	4534.66	0.235075	0.0804546	2.92183	0.0034798	0.319718
RGMA	13.515	2.48176	0.850376	2.91843	0.00351801	0.321527
HACD3	5013.18	-0.200723	0.0689996	-2.90905	0.00362525	0.322838
CLASRP	2937.53	0.233975	0.0803365	2.91244	0.00358619	0.322838
PRPF4B	5693.16	-0.208416	0.0717327	-2.90545	0.00366723	0.322838
KIF14	3752.16	-0.311347	0.107262	-2.90269	0.00369967	0.322838
ZC3H13	5569.37	-0.198521	0.0683782	-2.90328	0.00369278	0.322838
LMBRD2	755.998	-0.330233	0.113728	-2.90372	0.00368758	0.322838
YIF1B	4199.64	0.217127	0.0746642	2.90805	0.00363687	0.322838
PIM3	2066.1	0.251756	0.0864352	2.91266	0.0035837	0.322838
LRRC37A16P	120.738	-0.742447	0.255523	-2.9056	0.00366549	0.322838
ACP5	42.3754	3.4903	1.20645	2.89304	0.00381529	0.325705
CD274	712.833	-0.416568	0.143977	-2.89329	0.00381226	0.325705
RBM42	4531.88	0.200103	0.0692927	2.88779	0.00387964	0.325705
CASZ1	851.439	0.326667	0.113228	2.88505	0.00391353	0.325705
KNL1	4021.98	-0.288611	0.100016	-2.88564	0.00390624	0.325705
CIART	14.2541	2.17622	0.753941	2.88647	0.00389594	0.325705
AGPAT2	1437.75	0.302779	0.104888	2.8867	0.0038931	0.325705
MALT1	1663.73	-0.29816	0.103045	-2.89349	0.00380981	0.325705
PACS2	989.166	0.308717	0.107081	2.88302	0.00393884	0.325705
H1F0	15927.6	0.194621	0.0673087	2.89147	0.00383439	0.325705
ATP5J2	1223.49	0.349948	0.121323	2.88443	0.00392119	0.325705
NBEAL1	376.607	-0.473333	0.16431	-2.88074	0.00396748	0.326518
CDC27	7085.59	-0.196153	0.0681294	-2.87912	0.0039879	0.32665
ABHD5	3917.82	-0.236161	0.0821558	-2.87455	0.00404609	0.32832
HEPHL1	92.9813	0.825027	0.286998	2.87468	0.00404435	0.32832
M1AP	25.3199	1.56383	0.544523	2.87193	0.00407977	0.329512
PITX1	3392.93	0.271479	0.0946626	2.86785	0.00413266	0.331607
CASP14	280.799	0.624359	0.218411	2.85864	0.00425457	0.331607
CDK9	2821.04	0.232455	0.0813248	2.85835	0.00425848	0.331607
RGS16	922.023	0.376496	0.131601	2.86089	0.00422447	0.331607
C21orf91	1311.33	-0.292126	0.102104	-2.86108	0.00422205	0.331607
CASKIN2	1243.09	0.333287	0.116282	2.86621	0.00415422	0.331607
VPS13A	2773.71	-0.262611	0.0918195	-2.86008	0.00423534	0.331607
CTD-2354A18.1	12.1569	2.40995	0.842955	2.85893	0.00425079	0.331607
PARP4	4475.85	-0.202449	0.070964	-2.85284	0.00433299	0.33485
PRKD2	2784.02	0.219419	0.0769796	2.85035	0.00436711	0.33485
LHFPL2	1296.97	-0.381167	0.133673	-2.85149	0.00435144	0.33485
FERMT3	25100.7	0.209516	0.0735243	2.84961	0.00437725	0.33485
GTF3C3	3457.01	-0.214334	0.0753792	-2.84341	0.00446331	0.336984
ACTR2	51684.3	-0.176384	0.0620629	-2.84203	0.00448277	0.336984
SMG1	4941.14	-0.279995	0.0984048	-2.84534	0.00443642	0.336984
BCO2	41.9692	1.25736	0.442272	2.84295	0.00446984	0.336984
AFF4	3206.76	-0.227721	0.0805739	-2.82623	0.00470987	0.341554
CEP152	1751.27	-0.280549	0.0991349	-2.82997	0.00465519	0.341554
NKTR	3736.44	-0.250732	0.0890614	-2.81527	0.00487357	0.341554
PHF3	5413.9	-0.190855	0.0678683	-2.81214	0.00492126	0.341554
MED13L	4462.08	-0.193618	0.068464	-2.82803	0.00468358	0.341554
RALY	13793.8	0.178933	0.0633287	2.82546	0.00472125	0.341554
ITGB4	237.333	0.568092	0.202127	2.81057	0.00494534	0.341554
RALB	3004.99	0.277603	0.0979718	2.83349	0.00460421	0.341554
MMS22L	1745.87	-0.249208	0.0886619	-2.81077	0.00494231	0.341554
DOCK11	2963.3	-0.295741	0.104408	-2.83255	0.00461781	0.341554
UHMK1	8224.52	-0.210845	0.074801	-2.81875	0.00482117	0.341554
OSGIN2	1771.05	-0.248733	0.0884862	-2.81098	0.00493901	0.341554
RBPMS2	6544.87	0.179385	0.0637496	2.8139	0.00489443	0.341554
GPRC5C	27.6691	1.45436	0.514243	2.82815	0.00468178	0.341554
ELMOD2	840.182	-0.332727	0.117832	-2.82373	0.00474682	0.341554
TTC3	11893.5	-0.179582	0.0636797	-2.82009	0.00480108	0.341554
KNTC1	3573.15	-0.214844	0.0764092	-2.81176	0.00492713	0.341554
KCNQ5	2409.9	-0.227877	0.0808391	-2.81889	0.004819	0.341554
TSPAN4	1458.47	0.274922	0.0972332	2.82745	0.00469207	0.341554
RP11-301G19.1	62.6695	1.10466	0.390451	2.82918	0.00466681	0.341554
RP11-299H21.1	19.8639	1.70775	0.607774	2.80984	0.00495661	0.341554
PODXL	112.675	0.79966	0.284908	2.80674	0.00500463	0.342698
IGFBP4	1271.44	0.36987	0.131863	2.80495	0.00503242	0.342698
JUN	549.006	0.453522	0.161659	2.80542	0.00502503	0.342698
PIKFYVE	4587.82	-0.198064	0.0706863	-2.80201	0.00507845	0.344482
YTHDC2	1465.67	-0.261984	0.0937442	-2.79467	0.00519528	0.345656
F3	93.1721	-1.11551	0.398762	-2.79744	0.00515101	0.345656
SAMD14	1709.07	0.327092	0.117	2.79566	0.00517931	0.345656
XIST	14.8987	2.14047	0.765872	2.79481	0.00519303	0.345656
PRKDC	42383.8	-0.252657	0.0903873	-2.79527	0.00518561	0.345656
SACS	6188.01	-0.228358	0.0817818	-2.79228	0.00523382	0.34689
PGAP2	879.157	0.318539	0.114141	2.79075	0.00525858	0.347206
GUF1	2841.62	-0.246463	0.0883634	-2.7892	0.00528381	0.347551
LFNG	373.276	0.442865	0.159197	2.78187	0.00540467	0.348587
KIAA1109	1407.73	-0.309157	0.110993	-2.78539	0.00534641	0.348587
BDP1	1037.71	-0.285522	0.102581	-2.78338	0.00537963	0.348587
PLEKHA7	2307.94	0.255832	0.0919801	2.78138	0.00541281	0.348587
KLHL6	3984.55	0.220682	0.0793893	2.77975	0.00544009	0.348587
CYC1	9566.57	0.185755	0.0667978	2.78085	0.00542162	0.348587
BOP1	13267.8	0.175162	0.0628592	2.78657	0.00532694	0.348587
PIK3R1	2134.85	-0.252876	0.0910792	-2.77644	0.00549571	0.348743
FGFR4	66.4981	-1.09974	0.396157	-2.77603	0.00550277	0.348743
LDLRAD4	3396.85	-0.240321	0.0865076	-2.77803	0.00546892	0.348743
ZBTB11	3518.05	-0.256489	0.0924365	-2.77476	0.00552428	0.348833
TSTA3	3076.14	0.212764	0.0768581	2.76827	0.00563544	0.354563
PRKAR2B	1823.3	-0.34309	0.124231	-2.7617	0.0057501	0.359174
CHAMP1	2873.81	-0.215074	0.0778581	-2.76239	0.00573806	0.359174
TMEM168	1043.33	-0.313252	0.113714	-2.75472	0.00587416	0.36448
ZNF507	1547.89	-0.248919	0.090394	-2.75371	0.00589243	0.36448
RP11-458F8.4	154.12	-0.644617	0.234117	-2.7534	0.005898	0.36448
GAPVD1	3307.69	-0.206841	0.0752139	-2.75004	0.00595884	0.366933
TRRAP	4893.12	-0.272934	0.0993001	-2.74858	0.0059854	0.367267
HEATR5B	1910.65	-0.246884	0.0899496	-2.7447	0.00605665	0.367725
GPRC5A	112.183	0.818506	0.298241	2.74444	0.00606135	0.367725
SOS1	4963.88	-0.246914	0.0899773	-2.74418	0.00606628	0.367725
SPC25	1690.88	-0.283048	0.10317	-2.74351	0.0060786	0.367725
DYNC1H1	8525.19	-0.25369	0.0925057	-2.74242	0.00609875	0.367725
LTN1	6473.58	-0.203771	0.0743879	-2.73931	0.00615692	0.369948
TPR	15242	-0.196274	0.0717016	-2.73737	0.00619319	0.370844
PARPBP	1265.78	-0.264255	0.0965808	-2.73611	0.00621705	0.370993
OTUD3	1345.23	-0.255514	0.0935632	-2.73093	0.00631564	0.375586
FBXW5	3124.61	0.212393	0.0778511	2.72819	0.00636829	0.377425
PDRG1	2120.02	0.254165	0.0932431	2.72583	0.006414	0.377556
ABHD2	35273.4	-0.193741	0.0710581	-2.72652	0.00640066	0.377556
GPRIN1	30.2676	1.39316	0.511354	2.72445	0.00644082	0.377854
CCDC88A	3880.63	-0.228292	0.0839224	-2.72027	0.00652279	0.381375
TWF2	2488.26	0.236697	0.0870611	2.71875	0.0065529	0.381849
LIMS1	11391.2	-0.219383	0.0807317	-2.71743	0.00657913	0.382095
FAM65C	4838.02	0.222978	0.0823001	2.70933	0.00674191	0.383039
TOLLIP	1020.45	0.28874	0.106517	2.71073	0.00671343	0.383039
GTF2H3	2477.2	-0.218852	0.0807523	-2.71016	0.00672507	0.383039
STRN	3712.51	-0.209907	0.0773478	-2.71381	0.0066515	0.383039
SPP1	511.895	2.57918	0.955076	2.7005	0.00692354	0.383039
PRMT1	14589.3	0.182407	0.0674904	2.70271	0.00687766	0.383039
VIL1	12.1674	-2.76357	1.0234	-2.70037	0.00692625	0.383039
KIF20B	2760.24	-0.279396	0.103244	-2.70616	0.00680666	0.383039
ANO10	1679.76	-0.246622	0.0910811	-2.70771	0.00677483	0.383039
MELTF	494.529	0.370419	0.137073	2.70235	0.00688513	0.383039
ASB5	13.5184	-2.6397	0.976583	-2.703	0.00687173	0.383039
ANKRD33B	1766.01	-0.278544	0.102868	-2.70779	0.00677333	0.383039
RXRA	264.442	0.623324	0.230483	2.70442	0.00684234	0.383039
FAR1	3772.43	-0.207739	0.0768582	-2.70289	0.00687403	0.383039
MIER1	3851.33	-0.232393	0.0859121	-2.70501	0.00683017	0.383039
PHPT1	834.686	0.318106	0.118106	2.69339	0.00707296	0.387121
KPTN	386.527	0.429226	0.159396	2.69282	0.00708495	0.387121
RPL35	11943.5	0.210365	0.0781568	2.69158	0.00711151	0.387121
KRT19	69.7247	1.24223	0.461482	2.69182	0.00710627	0.387121
MYO5A	1360.29	-0.334713	0.124289	-2.69303	0.00708067	0.387121
MS4A4A	167.986	0.612655	0.227878	2.68851	0.00717707	0.387485
MXI1	297.613	0.468258	0.174261	2.6871	0.00720747	0.387485
RAB40C	520.69	0.353359	0.13148	2.68754	0.00719802	0.387485
RP11-47A8.5	1020.83	-0.336155	0.125078	-2.68757	0.00719744	0.387485
SEMA3C	262.35	-0.517975	0.193012	-2.68365	0.0072824	0.387924
SH3BGRL	3393.81	-0.195823	0.0730829	-2.67946	0.00737417	0.387924
TIGD6	142.179	-0.707046	0.263934	-2.67887	0.00738703	0.387924
SPINT2	4144.9	0.227146	0.0846941	2.68196	0.00731927	0.387924
BCL9L	1695.92	-0.299476	0.111806	-2.67854	0.00739434	0.387924
DDI2	5182.6	-0.207377	0.0773688	-2.68037	0.00735419	0.387924
GNL1	2579.72	0.234193	0.0873974	2.67963	0.0073704	0.387924
SHANK3	1695.78	0.268283	0.100152	2.67874	0.0073899	0.387924
MAP2K4	945.57	-0.312733	0.117077	-2.67119	0.00755835	0.389437
NFKB2	1828.7	0.295253	0.110559	2.67055	0.00757274	0.389437
FGFR1	114.903	-0.897442	0.336045	-2.6706	0.00757162	0.389437
PALD1	10.8002	2.38022	0.891394	2.67022	0.00758016	0.389437
MDN1	8130.32	-0.276613	0.103532	-2.67178	0.00754512	0.389437
PIANP	15.478	-2.04646	0.765125	-2.67468	0.00748016	0.389437
ANO6	2823.59	-0.229913	0.0859986	-2.67345	0.00750745	0.389437
IBTK	2476.64	-0.234413	0.0879967	-2.66388	0.00772448	0.389929
NCOA1	3316.13	-0.256263	0.096149	-2.66527	0.0076926	0.389929
WDR44	1547.47	-0.283859	0.106534	-2.66448	0.00771066	0.389929
SFR1	286.872	-0.459399	0.172307	-2.66616	0.0076723	0.389929
ANKRD13D	1140.05	0.273347	0.102511	2.66651	0.00766424	0.389929
MALAT1	4395.45	0.324788	0.12179	2.66678	0.00765819	0.389929
NBN	3442.44	-0.202133	0.075989	-2.66004	0.00781321	0.393265
AC108463.2	101.686	-0.784927	0.295259	-2.65843	0.00785053	0.394001
NAXE	3027.69	0.199946	0.07529	2.65568	0.00791484	0.394946
GPT2	717.46	0.316936	0.119307	2.65648	0.00789607	0.394946
RHBDL3	629.554	-0.411316	0.155026	-2.6532	0.00797325	0.396721
RP11-677M14.3	339.667	0.439328	0.165686	2.65157	0.00801187	0.397503
UBR4	19136.6	-0.28092	0.106092	-2.6479	0.0080994	0.398344
CCS	1061.76	0.307462	0.116058	2.64921	0.00806794	0.398344
BAIAP2	560.879	0.392917	0.148438	2.64701	0.00812058	0.398344
RP11-477D19.2	47.8478	1.11758	0.422143	2.6474	0.0081114	0.398344
AQP9	12.2602	2.81065	1.06396	2.64169	0.00824943	0.400184
CENPJ	2576.5	-0.247298	0.0935642	-2.64308	0.00821546	0.400184
VWCE	349.189	0.455399	0.172284	2.64331	0.0082101	0.400184
2023-09-09	9318.19	0.163807	0.0620092	2.64165	0.00825027	0.400184
PIGQ	466.889	0.375832	0.142413	2.63903	0.00831439	0.402171
CDK2AP1	1298	0.288745	0.109481	2.6374	0.00835438	0.402983
COX6A1	712.306	0.417569	0.158468	2.63504	0.00841269	0.404672
NDC1	5494.9	-0.199825	0.0759432	-2.63124	0.00850749	0.404713
TFE3	1014.28	0.276164	0.105315	2.62227	0.00873465	0.404713
BTAF1	2616.35	-0.231164	0.0881621	-2.62204	0.00874064	0.404713
FKBP8	6473.56	0.212262	0.0806742	2.6311	0.00851079	0.404713
RIC1	7897.54	-0.171214	0.0650642	-2.63146	0.0085018	0.404713
PIK3CA	1956.01	-0.238286	0.0906032	-2.62999	0.0085387	0.404713
LYPD3	123.655	0.751305	0.286631	2.62116	0.00876315	0.404713
DBNL	3151.52	0.204105	0.0777342	2.62568	0.00864763	0.404713
MRPL9	1769.34	0.240236	0.0912994	2.6313	0.00850585	0.404713
FBXO36	31.401	1.27187	0.484788	2.62357	0.00870141	0.404713
WDFY3	1129.92	-0.261886	0.0997699	-2.6249	0.00866739	0.404713
TOPBP1	7557.31	-0.167911	0.0640066	-2.62334	0.00870711	0.404713
GJA4	657.36	-0.48193	0.183498	-2.62635	0.0086305	0.404713
NCR3LG1	2565.47	-0.258116	0.0981927	-2.62867	0.00857196	0.404713
BTF3L4P1	17.09	-1.80341	0.686894	-2.62545	0.00865339	0.404713
RP11-390P2.4	16.4009	1.79795	0.69003	2.60561	0.00917106	0.422428
SSH2	1209.33	-0.27295	0.104929	-2.60127	0.00928794	0.42668
MAP4K3	695.207	-0.300945	0.11592	-2.59614	0.0094277	0.430821
AP000476.1	733.708	-0.300942	0.115892	-2.59674	0.00941125	0.430821
CYTH2	2112.06	0.215081	0.0828757	2.59522	0.009453	0.430844
MRM1	748.806	0.287973	0.111067	2.59279	0.00952	0.432761
TUSC2	1269.58	0.251335	0.0969938	2.59125	0.00956269	0.433567
AMPD2	7486.37	0.195546	0.075563	2.58785	0.00965758	0.436729
GADD45A	4554.43	0.189938	0.0734381	2.58637	0.00969941	0.437074
DIS3L	2140.36	-0.213675	0.0826343	-2.58579	0.00971556	0.437074
P2RY1	4867.92	-0.204268	0.0790597	-2.58372	0.0097741	0.438572
SHISA7	1276.7	-0.337541	0.130723	-2.58212	0.00981962	0.439478
PSAP	12378.6	0.167048	0.0647213	2.58104	0.00985034	0.43972
EXOC5	3701.36	-0.208962	0.0811485	-2.57506	0.0100223	0.44172
PUS3	1064.7	-0.275274	0.106821	-2.57696	0.00996735	0.44172
CAPNS1	5310.94	0.184192	0.0715287	2.57509	0.0100215	0.44172
CD63	9703.18	0.215449	0.0836441	2.57579	0.0100013	0.44172
CD47	8389.59	-0.186774	0.0724786	-2.57695	0.00996751	0.44172
C1orf122	799.925	0.330359	0.128373	2.57342	0.0100698	0.442689
CTDP1	1106.93	0.260573	0.101363	2.57068	0.0101499	0.445084
DEK	9539.95	-0.202068	0.0786404	-2.56952	0.010184	0.445454
UNC5B	1218.84	0.344642	0.134209	2.56794	0.0102305	0.446363
XBP1	4368.8	0.232544	0.0906421	2.56552	0.0103021	0.44836
TBC1D31	1185.24	-0.253348	0.0988937	-2.56182	0.0104125	0.452032
PIK3CB	7358.78	-0.242283	0.0947507	-2.55706	0.0105562	0.452221
WAPL	3849.7	-0.180704	0.0707016	-2.55587	0.0105922	0.452221
EDRF1	1004.12	-0.280236	0.109465	-2.56005	0.0104658	0.452221
DDX60L	1286.82	-0.254712	0.0996619	-2.55576	0.0105956	0.452221
MYO6	1663.45	-0.258892	0.101273	-2.55639	0.0105765	0.452221
MAN1A2	2395.57	-0.20187	0.0789519	-2.55688	0.0105617	0.452221
RP11-566E18.1	324.509	-0.463074	0.181197	-2.55564	0.0105991	0.452221
HMGN2P46	16.6474	-1.72969	0.677335	-2.55366	0.0106596	0.453688
ALOX12B	25.7531	1.44145	0.564836	2.55198	0.0107114	0.454777
MINK1	3572.06	0.209004	0.0820244	2.54807	0.0108322	0.456554
NDUFS3	1647.52	0.239712	0.0940497	2.54878	0.0108101	0.456554
PSMA3-AS1	671.605	-0.304554	0.1195	-2.54856	0.0108168	0.456554
BLM	3109.26	-0.206951	0.0813119	-2.54515	0.010923	0.459269
MRE11A	3065.88	-0.196997	0.0774896	-2.54223	0.0110146	0.459338
NUFIP2	9725.71	-0.16832	0.0661891	-2.54302	0.0109898	0.459338
CNTRL	1856.64	-0.252009	0.099311	-2.53757	0.0111624	0.459338
KCP	322.558	0.429393	0.169189	2.53794	0.0111507	0.459338
PHF6	2598.7	-0.237943	0.0937041	-2.53931	0.0111073	0.459338
CEP295	804.682	-0.284551	0.112094	-2.53851	0.0111325	0.459338
ATAD5	1392.22	-0.259754	0.102109	-2.5439	0.0109622	0.459338
TATDN2P2	49.2235	-1.01332	0.399328	-2.53756	0.0111627	0.459338
AC006262.5	9.07188	2.69242	1.06093	2.53779	0.0111556	0.459338
MTA3	1053.81	0.252697	0.0996985	2.53461	0.0112574	0.462138
CTD-2554C21.1	11.2061	2.13882	0.84476	2.53186	0.0113459	0.464672
TREML4	56.7475	-0.886165	0.35018	-2.5306	0.0113868	0.465253
PPP1R14A	679.946	0.389074	0.153873	2.52855	0.0114536	0.466882
YAE1D1	195.738	-0.547189	0.21651	-2.52731	0.011494	0.467431
CBLL1	1525.37	-0.229322	0.0908138	-2.52519	0.0115636	0.469164
RAC3	866.331	0.310416	0.123013	2.52344	0.0116213	0.470407
ABCA4	51.9243	1.14683	0.454912	2.521	0.0117021	0.472575
SLK	2992.02	-0.187055	0.0744715	-2.51177	0.0120128	0.472656
GMPR2	781.567	-0.305587	0.121842	-2.50806	0.0121396	0.472656
SUPT20H	3007.18	-0.196066	0.078139	-2.50919	0.0121008	0.472656
SYNGR2	3219.48	0.18749	0.0745796	2.51396	0.0119382	0.472656
EPC1	788.575	-0.273469	0.108791	-2.5137	0.0119472	0.472656
CNOT1	12103.3	-0.181866	0.0723569	-2.51346	0.0119553	0.472656
NSRP1	1770.75	-0.220675	0.087596	-2.51924	0.0117608	0.472656
KYAT3	983.349	-0.268488	0.106571	-2.51934	0.0117575	0.472656
DNAJC13	2799.38	-0.231245	0.0921784	-2.50867	0.0121186	0.472656
KIF15	1715.42	-0.264324	0.105039	-2.51643	0.0118549	0.472656
ZNF621	1284.75	-0.235724	0.0938971	-2.51045	0.0120576	0.472656
TMEM167A	4214.66	-0.223857	0.0889373	-2.51702	0.0118351	0.472656
DPM3	301.228	0.455923	0.18169	2.50934	0.0120957	0.472656
PTPN11	14214.2	-0.149616	0.0595935	-2.5106	0.0120526	0.472656
HACD2	2436.55	-0.213074	0.0848746	-2.51046	0.0120573	0.472656
GPX1	8307.51	0.217134	0.0864014	2.51309	0.0119679	0.472656
ZNF175	1944.25	-0.242396	0.0967789	-2.50464	0.0122577	0.473133
EHF	71.4873	0.916165	0.365746	2.50493	0.0122477	0.473133
TAOK1	5061.28	-0.200463	0.0800395	-2.50455	0.0122609	0.473133
E2F7	999.476	-0.252142	0.100591	-2.5066	0.0121899	0.473133
GTPBP10	948.803	-0.311856	0.124626	-2.50234	0.0123374	0.47398
ARL2	453.796	0.387566	0.154848	2.50288	0.0123186	0.47398
FLT4	1547.33	0.270647	0.108244	2.50034	0.0124075	0.474572
VPS13D	2184.3	-0.264266	0.105681	-2.50061	0.012398	0.474572
KAT2A	2738.5	0.215567	0.0863824	2.4955	0.012578	0.475991
MPL	4691.1	0.1848	0.0740791	2.49462	0.012609	0.475991
UBE2D2	3816.76	0.176872	0.0708554	2.49624	0.0125519	0.475991
FPGS	3140.84	0.204943	0.0821358	2.49518	0.0125894	0.475991
VAMP1	246.225	-0.524638	0.210268	-2.4951	0.0125923	0.475991
HIST1H4H	77.8061	0.838694	0.335693	2.4984	0.0124757	0.475991
MAPKAPK3	10849.8	0.17559	0.0704353	2.49293	0.0126695	0.476204
NECTIN4	74.3157	0.877803	0.352021	2.49361	0.0126452	0.476204
TIMM17B	1047.79	0.257903	0.103492	2.49202	0.0127021	0.476396
BCLAF1	11507	-0.173241	0.0695452	-2.49105	0.0127367	0.476664
ITSN2	4811.65	-0.186483	0.0748894	-2.49011	0.0127705	0.476901
MFSD6	2069.1	-0.224527	0.0902263	-2.48849	0.0128286	0.478046
TTK	2678.69	-0.220776	0.088813	-2.48586	0.012924	0.478125
XPO4	4688.75	-0.193659	0.0778963	-2.48611	0.0129149	0.478125
CEP350	2883.37	-0.224297	0.0902461	-2.48539	0.0129409	0.478125
TMSB4X	9967.17	0.182428	0.0733433	2.48731	0.0128713	0.478125
MFAP3	1164.26	-0.25279	0.101955	-2.47943	0.0131594	0.480179
ATP11B	5130.15	-0.170329	0.0687821	-2.47636	0.013273	0.480179
SDF4	7502.16	0.155969	0.0629714	2.47682	0.0132559	0.480179
RBCK1	1155.92	0.244683	0.0987664	2.47739	0.0132347	0.480179
ZEB2	8063.5	-0.176664	0.0713036	-2.47763	0.0132259	0.480179
KIF24	285.714	-0.43735	0.176342	-2.48012	0.0131337	0.480179
TBKBP1	3353.86	0.223356	0.0899913	2.48198	0.0130656	0.480179
LCE6A	8.60606	2.39319	0.964972	2.48006	0.013136	0.480179
RP11-517B11.7	222.729	-0.500933	0.20227	-2.47655	0.0132658	0.480179
CTD-2162K18.4	67.5496	0.831528	0.335761	2.47655	0.013266	0.480179
ASPM	5536.44	-0.294123	0.118848	-2.47478	0.0133318	0.48055
RP11-631N16.4	25.9842	-1.47745	0.597048	-2.4746	0.0133386	0.48055
MON2	1712.33	-0.236592	0.0957809	-2.47014	0.013506	0.485574
KIAA0586	1199.89	-0.26378	0.107108	-2.46276	0.0137872	0.48787
PSMA7	19922.8	0.156152	0.0634293	2.46184	0.0138228	0.48787
CPNE5	520.463	0.355954	0.144357	2.46578	0.0136714	0.48787
TMEM8A	2507.05	0.198815	0.0805754	2.46744	0.0136083	0.48787
DOCK10	33.9051	1.26848	0.514747	2.46428	0.013729	0.48787
CRACR2B	472.81	0.345549	0.140222	2.46431	0.0137278	0.48787
MTA1	3399.63	0.19908	0.0808585	2.46208	0.0138132	0.48787
AFMID	1750.8	0.214758	0.0870546	2.46694	0.0136274	0.48787
CTD-2054N24.2	118.484	-0.650168	0.263971	-2.46303	0.013777	0.48787
DOCK7	2613.69	-0.238559	0.0969644	-2.46028	0.0138831	0.489004
EGFR	186.088	0.586033	0.238339	2.45882	0.0139394	0.489996
MPP5	1128.17	-0.261776	0.106931	-2.44808	0.0143618	0.491038
MEF2C	11062.8	-0.225573	0.0920322	-2.45103	0.0142449	0.491038
G2E3	1320.31	-0.28197	0.115106	-2.44965	0.0142994	0.491038
SLC15A3	18.9275	2.39966	0.980193	2.44815	0.0143592	0.491038
CFP	45.577	1.01165	0.413174	2.44849	0.0143457	0.491038
IREB2	6651.81	-0.169152	0.0691379	-2.44659	0.0144215	0.491038
IL1RN	56.3875	1.20213	0.491217	2.44724	0.0143955	0.491038
KIF11	5091.18	-0.246109	0.100344	-2.45265	0.0141808	0.491038
TMC6	4752.64	0.211801	0.0865212	2.44796	0.0143666	0.491038
NIPBL	6597.04	-0.198882	0.0812414	-2.44803	0.0143639	0.491038
PAPD4	1654.13	-0.219239	0.0894579	-2.45075	0.0142558	0.491038
BEX3	1474.11	0.225355	0.0920174	2.44905	0.0143234	0.491038
TGIF1	71.4474	0.85878	0.350281	2.45169	0.0142187	0.491038
SLIT3	16.1264	1.90163	0.774357	2.45576	0.0140588	0.491038
XPOT	9918.71	-0.169268	0.0690779	-2.4504	0.0142697	0.491038
PAQR9	176.277	-0.52587	0.214062	-2.45662	0.0140251	0.491038
TNKS2	2397.41	-0.187831	0.0768961	-2.44266	0.0145796	0.495448
GRAMD1A	2861.99	0.188415	0.0771815	2.4412	0.0146387	0.495519
MT-CO2	48060.4	0.207658	0.0850448	2.44175	0.0146164	0.495519
BCKDHB	938.788	-0.257811	0.105647	-2.44031	0.0146747	0.495772
ROBO2	2419.93	-0.267702	0.109759	-2.43901	0.0147276	0.496591
LRPPRC	16107.9	-0.146494	0.0601191	-2.43673	0.0148208	0.498764
AC005307.5	2896.13	-0.233126	0.0958189	-2.43298	0.014975	0.50298
PLCH1	2876.33	0.300978	0.123765	2.43185	0.0150219	0.503159
ZNF146	7172.23	-0.157655	0.0648397	-2.43146	0.0150383	0.503159
CYB5R4	3627.01	-0.198019	0.0815749	-2.42746	0.0152051	0.504323
TGFB2	35.4551	1.15243	0.475214	2.42508	0.015305	0.504323
EEF1A2	94.0184	0.688802	0.284098	2.42452	0.0153287	0.504323
ERF	2259.18	0.203224	0.0837463	2.42666	0.0152387	0.504323
GLTSCR1L	1005.3	-0.258985	0.106693	-2.42739	0.015208	0.504323
DUSP23	1859.91	0.225351	0.0929924	2.42332	0.0153792	0.504323
RCAN1	314.744	-0.412144	0.170096	-2.42301	0.0153925	0.504323
KIAA1841	253.131	-0.454305	0.187446	-2.42366	0.0153651	0.504323
NAB2	874.542	0.275212	0.11352	2.42435	0.0153356	0.504323
MITF	1161.37	-0.304217	0.125438	-2.42523	0.0152988	0.504323
AC053503.11	9.35649	-2.28514	0.941817	-2.42631	0.0152533	0.504323
SLFN14	3405.02	-0.178322	0.0736172	-2.42229	0.0154232	0.504377
CMPK2	3835.79	-0.236128	0.0975758	-2.41994	0.015523	0.504976
SCAF11	8361.32	-0.153195	0.063289	-2.42056	0.0154964	0.504976
RPL5P1	255.304	0.441595	0.182492	2.41981	0.0155288	0.504976
MAPK4	21.9588	-1.39323	0.576566	-2.41643	0.0156734	0.508725
ACAP2	3317.07	-0.207902	0.0861461	-2.41336	0.0158062	0.508921
FLOT1	5171.28	0.165624	0.0685958	2.41449	0.0157574	0.508921
CENPE	2830.26	-0.304407	0.12609	-2.41421	0.0157694	0.508921
TYMSOS	20.529	-1.48315	0.61421	-2.41473	0.0157467	0.508921
HIST2H2BF	23.9758	1.56692	0.64939	2.4129	0.0158259	0.508921
LAPTM4B	29803	0.19018	0.078986	2.40777	0.0160505	0.513955
INTS2	1570.66	-0.207564	0.0862231	-2.40729	0.0160713	0.513955
ATM	2238.92	-0.197399	0.0819872	-2.40768	0.0160543	0.513955
PSME4	9646.27	-0.15077	0.0627449	-2.40291	0.0162653	0.514618
OSBPL8	11887.9	-0.177155	0.0736493	-2.40538	0.0161557	0.514618
TBCB	2429.54	0.186892	0.0778881	2.39949	0.016418	0.514618
PFN1	22807.6	0.168365	0.0701534	2.39996	0.0163968	0.514618
NCAPG	5458.57	-0.207355	0.0863885	-2.40026	0.0163834	0.514618
COX7A2L	2990.69	0.179876	0.0748932	2.40177	0.016316	0.514618
RAB3GAP2	3261.86	-0.172596	0.071852	-2.4021	0.0163013	0.514618
RGS19	1198.33	0.256918	0.106807	2.40545	0.0161528	0.514618
THAP5	937.214	-0.298594	0.124417	-2.39994	0.0163977	0.514618
NHEJ1	615.185	-0.305978	0.127313	-2.40336	0.016245	0.514618
RP11-278C7.1	20.2318	-1.47163	0.613016	-2.40065	0.0163661	0.514618
ST6GALNAC5	114.663	0.743553	0.310136	2.39751	0.0165071	0.514955
FAM160B1	356.27	-0.418063	0.174635	-2.39392	0.0166693	0.514955
TRAPPC8	1943.9	-0.219794	0.0918358	-2.39334	0.0166956	0.514955
AZIN1	8567.78	-0.163036	0.0681062	-2.39385	0.0166724	0.514955
BICD2	3066.57	0.190809	0.0797187	2.39353	0.0166871	0.514955
CCDC69	1763.37	-0.243607	0.101667	-2.39612	0.0165696	0.514955
CEBPD	63.7325	-0.85036	0.354793	-2.39678	0.01654	0.514955
AC074289.1	17.3839	-1.61035	0.672327	-2.39519	0.0166118	0.514955
HBB	235.739	0.460845	0.192188	2.39788	0.0164901	0.514955
MRPL14	2044.93	0.243493	0.101798	2.39192	0.0167606	0.516043
CCDC85B	2548.7	0.199632	0.0835068	2.39061	0.0168204	0.516968
KCNH2	8038.5	0.215711	0.0905835	2.38135	0.0172493	0.517521
FAM76B	1421.86	-0.239072	0.100255	-2.38464	0.017096	0.517521
NDUFB7	2782.9	0.243527	0.102266	2.3813	0.0172515	0.517521
HBEGF	79.1181	0.804087	0.336736	2.38789	0.0169456	0.517521
HMGCR	2992.1	-0.193199	0.0811828	-2.3798	0.0173218	0.517521
ATP6V0E1	1799.43	0.212515	0.0892765	2.38042	0.0172931	0.517521
ACTN4	24903.7	0.14178	0.0593882	2.38735	0.0169704	0.517521
BRIP1	1415.89	-0.251226	0.10517	-2.38875	0.0169056	0.517521
PPIG	5725.72	-0.157732	0.0662556	-2.38066	0.0172816	0.517521
UHRF2	3718.46	-0.183291	0.0769882	-2.38076	0.0172769	0.517521
LAMTOR1	4616.17	0.167982	0.0704681	2.3838	0.0171348	0.517521
NSD1	2598.86	-0.213726	0.0896724	-2.38341	0.0171531	0.517521
C19orf48	5038.64	0.19088	0.0799816	2.38655	0.0170071	0.517521
C12orf60	74.171	-0.766866	0.322306	-2.37931	0.0173451	0.517521
IPO7	12541.3	-0.149984	0.0630178	-2.38002	0.0173118	0.517521
ABHD17AP4	13.7871	1.76685	0.740179	2.38705	0.0169841	0.517521
PPP4R3B	6283.59	-0.161567	0.0678423	-2.38151	0.0172418	0.517521
CSTA	32.5215	1.18284	0.49732	2.37842	0.0173869	0.517879
CNTLN	3398.19	-0.201585	0.0848873	-2.37474	0.0175612	0.518126
TAF2	3568.76	-0.183543	0.077309	-2.37415	0.0175895	0.518126
SQLE	10663.9	0.153152	0.0644991	2.37448	0.0175737	0.518126
ELF1	8641.08	-0.153637	0.064788	-2.37137	0.0177221	0.518126
VPS13C	3966.72	-0.218028	0.0917169	-2.37719	0.0174452	0.518126
TAF1	1725.58	-0.278163	0.117359	-2.37019	0.0177791	0.518126
MEMO1	316.394	0.413632	0.174651	2.36833	0.0178686	0.518126
CCNL1	3350.29	-0.197428	0.0833481	-2.36872	0.0178498	0.518126
HSPA4L	1197.15	-0.253351	0.106588	-2.37692	0.0174578	0.518126
SEC11C	1246.58	0.221893	0.0934865	2.37353	0.017619	0.518126
FAM111A	1971.06	-0.195188	0.0823349	-2.37066	0.0177566	0.518126
ENC1	3249.39	0.22202	0.093732	2.36866	0.0178524	0.518126
LRP10	1616.99	0.226214	0.0955197	2.36825	0.0178726	0.518126
SMC5	1986.68	-0.220434	0.092999	-2.37029	0.0177742	0.518126
RP5-1184F4.5	38.5155	1.09053	0.460156	2.36991	0.0177926	0.518126
CISD3	1280.6	0.233028	0.0983351	2.36974	0.0178007	0.518126
SDF2	937.134	0.247696	0.104642	2.36708	0.017929	0.518897
STIL	4537.29	-0.169748	0.071765	-2.36533	0.0180141	0.52049
PRKG2	1748.95	-0.205087	0.086755	-2.36398	0.0180796	0.521515
LAT2	278.4	0.416117	0.177001	2.35094	0.0187263	0.525829
DNM1L	6686.12	-0.165698	0.0704089	-2.35337	0.0186042	0.525829
SMAD7	55.8343	0.959883	0.408139	2.35185	0.0186801	0.525829
ECT2	1295.4	-0.31669	0.134317	-2.35778	0.0183846	0.525829
CPM	22.9844	1.52539	0.6467	2.35873	0.0183376	0.525829
LBR	6778.63	-0.186568	0.0793304	-2.35178	0.0186838	0.525829
RAD17	798.165	-0.262581	0.111573	-2.35344	0.0186005	0.525829
PPP1R16A	397.734	0.376895	0.1602	2.35266	0.0186398	0.525829
AGL	1925.15	-0.216944	0.0921724	-2.35367	0.018589	0.525829
SMARCAD1	2163.92	-0.198151	0.0842769	-2.35119	0.0187136	0.525829
EOGT	658.994	-0.30756	0.130447	-2.35774	0.0183864	0.525829
CDK12	7291.79	-0.159632	0.0677484	-2.35625	0.0184605	0.525829
COL6A5	448.415	-0.435439	0.185247	-2.35058	0.0187439	0.525829
GPR3	110.566	0.744306	0.31535	2.36025	0.0182626	0.525829
SRC	936.448	0.253916	0.107904	2.35316	0.0186146	0.525829
NOL8	3043.62	-0.177449	0.0752162	-2.35919	0.018315	0.525829
RP11-158H5.7	56.4256	0.922343	0.391983	2.35302	0.0186217	0.525829
IGFBP2	1861.77	0.648102	0.276137	2.34703	0.0189237	0.528773
MMRN1	2032.46	-0.242343	0.103262	-2.34688	0.0189311	0.528773
NELFA	2764.63	0.188304	0.0802418	2.34671	0.0189402	0.528773
HEBP2	883.935	0.299192	0.127724	2.34248	0.019156	0.530626
TMEM56	164.467	-0.556657	0.23759	-2.34294	0.0191326	0.530626
CLIC6	24.0464	1.30873	0.558461	2.34345	0.0191062	0.530626
ORAI2	1654.41	0.224662	0.0959104	2.34242	0.0191594	0.530626
MRPL57	2366.4	0.192092	0.0819445	2.34417	0.0190695	0.530626
PLXNB2	1741.25	0.305732	0.130672	2.33968	0.0193001	0.533672
C1orf112	1448.99	-0.234683	0.100347	-2.33871	0.0193502	0.534207
FTO	885.267	-0.273651	0.117178	-2.33535	0.0195251	0.535629
TSKU	856.307	0.262695	0.112431	2.33649	0.0194658	0.535629
PBX1	8269.48	-0.168565	0.072137	-2.33674	0.0194528	0.535629
SNRK-AS1	11.4841	-1.91886	0.821556	-2.33565	0.0195097	0.535629
VDR	615.627	0.314855	0.134922	2.3336	0.0196165	0.535835
PSD2	41.2627	0.985651	0.422403	2.33344	0.0196252	0.535835
TOM1L2	629.785	0.310842	0.133196	2.33373	0.0196101	0.535835
PTPRF	633.906	0.414522	0.177856	2.33066	0.0197713	0.537291
RAB31	5311.35	-0.183588	0.0787702	-2.33068	0.0197702	0.537291
RP11-185E8.1	14.8587	1.73938	0.746087	2.33134	0.0197356	0.537291
VASP	16801	0.20001	0.0858751	2.32908	0.019855	0.538723
LETMD1	1625.17	-0.227047	0.0977702	-2.32225	0.0202194	0.538806
SEL1L	2464.85	-0.184241	0.0791665	-2.32726	0.0199517	0.538806
GPC4	8.43671	3.46659	1.49155	2.32416	0.0201171	0.538806
RELB	368.693	0.43378	0.186549	2.32529	0.0200567	0.538806
MAP2K6	12.7598	1.84718	0.795118	2.32315	0.0201711	0.538806
MIIP	1437.51	0.212206	0.0912895	2.32453	0.0200969	0.538806
HAUS6	19455.7	-0.161951	0.0697222	-2.3228	0.0201899	0.538806
RGS18	2298.92	-0.30578	0.131545	-2.32454	0.0200967	0.538806
FAM160B2	1384.13	0.257935	0.111076	2.32214	0.0202253	0.538806
ADGRV1	895.168	-0.286104	0.123016	-2.32574	0.0200323	0.538806
TMSB4XP8	421.381	0.336309	0.144833	2.32205	0.0202304	0.538806
FAM212B-AS1	10.306	2.11734	0.911171	2.32376	0.0201384	0.538806
CCDC7	60.1362	-0.78339	0.33747	-2.32136	0.0202673	0.53896
TMX3	2481.18	-0.206435	0.0890109	-2.31922	0.0203833	0.541217
HSPB1	1481.98	0.213589	0.0921467	2.31793	0.0204532	0.542245
GALNT14	1021.51	0.330315	0.142627	2.31593	0.020562	0.542642
TOB2	1699.31	0.212292	0.0916637	2.31599	0.0205589	0.542642
NORAD	23334.1	-0.158613	0.06847	-2.31654	0.0205288	0.542642
PSD	28.9741	1.2121	0.524041	2.31299	0.0207234	0.543164
ABCD1	1242.67	0.258996	0.111926	2.314	0.0206676	0.543164
CUEDC2	2010.16	0.219343	0.0947886	2.31403	0.0206663	0.543164
ARL3	681.164	0.293307	0.126823	2.31272	0.0207382	0.543164
MIA3	2583.97	-0.182522	0.0789157	-2.31287	0.0207299	0.543164
ELF3	31.3272	1.14802	0.496621	2.31166	0.0207964	0.543779
STARD10	86.6051	0.734279	0.317711	2.31116	0.0208242	0.543779
FAT1	208.148	-0.64195	0.277896	-2.31004	0.020886	0.544573
ACPP	517.772	-0.470614	0.203824	-2.30892	0.0209481	0.544885
HSDL2	1742.43	-0.198435	0.0860145	-2.307	0.0210549	0.544885
CAB39	5047.51	-0.154563	0.0669659	-2.30808	0.0209945	0.544885
FCGR2A	1124.04	0.237739	0.103051	2.307	0.0210548	0.544885
CRYBA4	88.7478	0.721807	0.312661	2.3086	0.020966	0.544885
MMP17	154.788	0.571071	0.247622	2.30622	0.0210981	0.545191
RUNDC1	989.133	0.239775	0.104004	2.30544	0.0211419	0.545511
AKR1A1	2571.17	0.197593	0.0858263	2.30224	0.0213216	0.546091
FADS1	4989.8	-0.184609	0.0801699	-2.30273	0.0212943	0.546091
SSR4	1941.03	0.201295	0.0874207	2.30261	0.0213011	0.546091
RPSAP19	77.8613	-0.704419	0.305912	-2.30269	0.0212964	0.546091
SLC52A2	979.99	0.249015	0.108145	2.3026	0.0213012	0.546091
ST8SIA6	3326.23	-0.240784	0.104654	-2.30076	0.0214051	0.547074
PGLYRP4	137.451	0.578987	0.251685	2.30045	0.021423	0.547074
SFXN3	127.536	0.582222	0.253593	2.29589	0.0216823	0.549655
SLC25A36	3413.47	-0.191524	0.083369	-2.29731	0.0216012	0.549655
NOS3	252.505	0.429272	0.186894	2.29688	0.0216259	0.549655
TAF10	270.873	-0.447179	0.194713	-2.29661	0.0216411	0.549655
OLR1	10.584	2.36703	1.03075	2.29642	0.0216521	0.549655
TARBP1	1604.27	-0.212859	0.0927467	-2.29506	0.0217298	0.550055
ZCCHC11	4134.63	-0.17832	0.0777281	-2.29415	0.0217821	0.550576
DPP8	2179.25	-0.192662	0.0840174	-2.29312	0.021841	0.551009
BRCA2	1567.59	-0.264928	0.115591	-2.29194	0.0219093	0.551009
RCC1	12579.3	0.156683	0.0684029	2.29059	0.0219873	0.551009
RUVBL2	7671.25	0.165515	0.07226	2.29055	0.0219896	0.551009
RHCE	4183.34	0.172531	0.0753163	2.29075	0.0219779	0.551009
AC093642.5	65.3003	-0.794541	0.346868	-2.29061	0.0219859	0.551009
GCLM	4902.88	-0.187924	0.0820717	-2.28976	0.0220354	0.55136
COX17	773.5	0.287903	0.12579	2.28877	0.022093	0.552006
SMAD5	2474.78	-0.199616	0.0873014	-2.28652	0.0222241	0.554485
PHB2	11404.5	0.147824	0.0647147	2.28424	0.0223575	0.557014
ZNF281	2614.49	-0.172084	0.0753862	-2.28271	0.0224477	0.55766
OIP5-AS1	4866.25	-0.199876	0.0875516	-2.28295	0.0224335	0.55766
PKN1	18508.7	0.139217	0.0610086	2.28193	0.0224933	0.557827
MRPL16	2389.68	0.183695	0.080515	2.2815	0.0225187	0.557827
PPP6R1	12351.7	0.14737	0.0646137	2.28079	0.0225611	0.557997
RPS6KA3	3765.72	-0.165962	0.0727805	-2.2803	0.0225898	0.557997
PSMC4	5866.59	0.162048	0.0711144	2.27869	0.0226855	0.559564
TRAPPC13	465.888	-0.303403	0.133241	-2.2771	0.0227804	0.56111
CYB5R3	4642.4	0.170414	0.0748916	2.27548	0.0228773	0.562697
FBXL15	461.743	0.338862	0.149035	2.27371	0.0229837	0.562994
RASL11A	102.782	0.624859	0.27489	2.27312	0.023019	0.562994
FCRLB	43.6197	0.952995	0.419222	2.27324	0.0230114	0.562994
SLC36A4	1102.62	-0.233222	0.102568	-2.27383	0.0229761	0.562994
DNAAF3	124.673	0.615966	0.271175	2.27147	0.0231187	0.564637
EMILIN2	1113.06	0.26557	0.116952	2.27077	0.0231611	0.564877
HSP90AA1	74818.4	-0.138876	0.0611935	-2.26945	0.0232411	0.56524
SESTD1	624.053	-0.286211	0.126106	-2.26961	0.023231	0.56524
EPB41	15702.7	-0.142004	0.0625938	-2.26865	0.0232894	0.565624
LIMD2	2509.32	0.19983	0.0881886	2.26594	0.0234553	0.568097
SNORD69	13.5461	1.7356	0.765962	2.26591	0.0234567	0.568097
LYSMD2	573.841	0.325025	0.143517	2.26472	0.02353	0.569079
CD320	1353.18	0.209733	0.0926323	2.26414	0.0235652	0.569138
DNA2	1362.48	-0.246793	0.109057	-2.26297	0.0236373	0.570087
TNFRSF9	139.71	0.680787	0.300911	2.26242	0.0236713	0.570114
TSR2	1263.85	0.255186	0.112823	2.26182	0.0237087	0.570223
DDX60	827.169	-0.270194	0.119515	-2.26076	0.0237744	0.571012
TMED8	3225.35	-0.188661	0.083558	-2.25784	0.0239556	0.571294
LRRC17	51.7795	-1.33036	0.589335	-2.25739	0.0239835	0.571294
AJUBA	212.822	0.445461	0.197208	2.25884	0.0238935	0.571294
C11orf49	476.867	0.321662	0.142373	2.25929	0.0238651	0.571294
CCDC173	220.926	-0.461948	0.204553	-2.25833	0.0239251	0.571294
HIST1H4C	35.9797	1.06491	0.471312	2.25947	0.0238542	0.571294
MED1	6101.95	-0.193278	0.0856822	-2.25576	0.0240859	0.572163
RP11-473M20.9	262.883	0.400858	0.177671	2.25618	0.0240594	0.572163
SKA1	813.47	-0.275163	0.122086	-2.25384	0.0242064	0.572677
AP1G1	3600.76	-0.161995	0.0718719	-2.25394	0.0241998	0.572677
SVIP	1694.13	-0.290908	0.129062	-2.25402	0.0241952	0.572677
TBC1D23	2608.44	-0.194541	0.0864452	-2.25045	0.0244201	0.573048
ACTR1B	1817.21	0.201199	0.0893731	2.25122	0.0243716	0.573048
SUMF1	369.189	0.338175	0.150194	2.25159	0.0243482	0.573048
TMEM65	885.416	-0.27406	0.121684	-2.25222	0.0243082	0.573048
TENM3	20.2872	-1.80097	0.800269	-2.25045	0.0244201	0.573048
BAHCC1	1497.56	0.208573	0.0926628	2.25088	0.024393	0.573048
C7orf31	175.191	-0.469495	0.208775	-2.24881	0.0245245	0.57455
SIRT7	1330.77	0.217948	0.096944	2.24819	0.0245641	0.57455
LINC00960	435.711	-0.323421	0.143878	-2.24789	0.0245834	0.57455
SEC23A	1263.64	-0.217627	0.096899	-2.24592	0.0247093	0.574563
NEDD1	1674.97	-0.211737	0.0942798	-2.24584	0.0247143	0.574563
ATAD2	12984.2	-0.166076	0.0739353	-2.24623	0.024689	0.574563
INHBB	19.9559	-1.59088	0.709326	-2.24281	0.0249094	0.574563
TMC8	1686.41	0.199677	0.0890538	2.24221	0.0249479	0.574563
NDUFA6	1019.05	0.235942	0.105134	2.2442	0.0248193	0.574563
SMIM13	1078.23	-0.22365	0.0997234	-2.2427	0.0249161	0.574563
ATF4P3	93.9526	0.761325	0.339009	2.24574	0.0247209	0.574563
ANKRD10-IT1	141.928	-0.519065	0.231212	-2.24497	0.0247699	0.574563
RP11-443B20.1	179.801	-0.468816	0.209069	-2.2424	0.0249354	0.574563
HIST1H3I	11.2919	1.87345	0.834949	2.24379	0.024846	0.574563
CXCL3	411.533	0.418369	0.186635	2.24165	0.0249843	0.574638
TTC14	1257.72	-0.236135	0.105377	-2.24087	0.0250348	0.575038
PANK3	3546.76	-0.198005	0.0884086	-2.23965	0.0251134	0.576082
ADGRL1	406.882	0.358968	0.160315	2.23914	0.0251469	0.576089
USF1	1668.95	0.191007	0.085403	2.23654	0.0253165	0.578208
TEAD4	2720.84	0.200107	0.0894803	2.23633	0.0253304	0.578208
TMPO-AS1	320.177	0.35079	0.156869	2.23619	0.0253393	0.578208
RPUSD1	1332.66	0.209923	0.0940673	2.23163	0.0256395	0.578998
CKB	8469.69	0.163928	0.073413	2.23296	0.0255514	0.578998
SUZ12	7842.79	-0.173016	0.0774221	-2.2347	0.0254368	0.578998
CXorf38	917.506	-0.230278	0.10312	-2.23312	0.0255412	0.578998
IKZF1	3512.85	-0.181077	0.0811418	-2.23161	0.0256406	0.578998
AGRN	355.898	0.345901	0.154967	2.23209	0.025609	0.578998
N4BP2L2	2838.81	-0.173755	0.0777778	-2.23399	0.0254839	0.578998
LINC01578	639.271	-0.367795	0.164652	-2.23377	0.025498	0.578998
TBC1D25	404.265	0.3161	0.141814	2.22898	0.025815	0.581424
AK7	9.85537	2.20369	0.988507	2.22931	0.0257935	0.581424
CTC-756D1.1	46.2677	-0.917147	0.411576	-2.22838	0.0258554	0.58158
TDRD3	928.744	-0.287812	0.129417	-2.22391	0.0261547	0.582014
MRPS2	1098.33	0.238566	0.107261	2.22418	0.0261366	0.582014
ZNF304	460.44	0.304078	0.136751	2.22358	0.0261764	0.582014
PSTPIP2	8522.14	-0.165507	0.0743528	-2.22596	0.0260167	0.582014
NIPSNAP3B	168.632	-0.512587	0.230504	-2.22376	0.0261645	0.582014
ZBTB33	1909.76	-0.197157	0.0886311	-2.22447	0.026117	0.582014
DZIP3	539.848	-0.299314	0.134408	-2.2269	0.0259542	0.582014
SF3A3P1	22.8203	1.32513	0.595415	2.22556	0.0260437	0.582014
ARPC4	2312.39	0.205279	0.0921861	2.22679	0.0259611	0.582014
CPOX	7294.76	-0.158382	0.0713362	-2.22022	0.0264038	0.582538
TPTEP1	10.3727	1.99587	0.901088	2.21496	0.0267631	0.582538
CENPI	565.727	-0.297766	0.13414	-2.21981	0.0264318	0.582538
HERC1	5296.74	-0.257782	0.116082	-2.22068	0.0263724	0.582538
BIRC6	6025.65	-0.205214	0.0926472	-2.21501	0.0267595	0.582538
BORA	877.834	-0.294297	0.132651	-2.21858	0.0265151	0.582538
PRCC	3955.99	0.159662	0.0720765	2.21517	0.0267481	0.582538
ANP32E	15814.7	-0.138735	0.0625767	-2.21703	0.0266209	0.582538
QDPR	1457.55	0.214765	0.0969109	2.21611	0.0266843	0.582538
MRPL17	1975.38	0.209516	0.094521	2.21661	0.0266501	0.582538
FAM102B	1153.55	-0.231842	0.104651	-2.21539	0.0267336	0.582538
LRRC34	476.127	-0.347691	0.156969	-2.21503	0.026758	0.582538
HINFP	2383.59	0.189645	0.0855076	2.21787	0.0265637	0.582538
ANGEL2	1391.32	-0.23318	0.105059	-2.21952	0.0264511	0.582538
DPY19L3	2094.7	-0.192682	0.0867405	-2.22136	0.0263269	0.582538
GNAQP1	21.3223	-1.34473	0.607143	-2.21485	0.0267702	0.582538
EIF1B-AS1	52.6774	-0.845809	0.380603	-2.22229	0.0262637	0.582538
TSSC1	1924.39	0.197214	0.0891268	2.21273	0.026916	0.582662
TCIRG1	2603.86	0.200055	0.0904362	2.21211	0.0269591	0.582662
AIF1L	371.338	-0.373825	0.16897	-2.21238	0.0269404	0.582662
VIMP	1329.49	0.201084	0.0909121	2.21185	0.0269773	0.582662
ADAMTS3	1201.66	-0.230024	0.103973	-2.21234	0.0269431	0.582662
BASP1	133.917	0.793585	0.358486	2.21371	0.0268484	0.582662
PEAK1	2180.52	-0.181886	0.082323	-2.20942	0.0271452	0.585561
GOLGA4	3132.11	-0.169056	0.0765502	-2.20843	0.0272144	0.585599
CYP4F29P	34.2281	1.17905	0.533872	2.20848	0.0272106	0.585599
MIS18BP1	2604.89	-0.236439	0.10713	-2.20703	0.0273117	0.586965
TSPO	1125	0.242058	0.109756	2.20541	0.0274251	0.588265
TRAK2	1157.8	-0.218958	0.0993109	-2.20477	0.0274702	0.588265
ZBTB4	141.042	0.497242	0.225535	2.20472	0.0274738	0.588265
MBNL3	2467.18	-0.213969	0.0971352	-2.20279	0.0276094	0.588267
CCL22	8.6421	2.3907	1.08514	2.20312	0.027586	0.588267
GTF3C5	4728.27	0.163024	0.0739718	2.20387	0.0275335	0.588267
DHRS4	200.378	0.421316	0.191229	2.2032	0.027581	0.588267
HHIPL2	24.4133	-1.20127	0.545699	-2.20133	0.0277123	0.589736
LRRC8B	3265.48	-0.188217	0.0855272	-2.20067	0.0277593	0.590012
SERF2	2616.05	0.219223	0.0996814	2.19923	0.0278612	0.591455
PIK3C2A	1145.16	-0.265214	0.120627	-2.19863	0.0279041	0.591641
CAPZB	17791.8	0.142017	0.0646409	2.19702	0.0280193	0.591917
GBAP1	302.387	0.364061	0.165639	2.19792	0.0279548	0.591917
MRPL20	3587.1	0.181686	0.0826962	2.19703	0.0280181	0.591917
COPS6	4383.8	0.171091	0.0778924	2.19651	0.0280556	0.591963
AATF	4876.62	0.161599	0.0735985	2.19568	0.0281152	0.5925
UCK2	2252.05	0.18965	0.0863966	2.19511	0.0281555	0.59263
STYK1	44.8031	0.908139	0.41485	2.18908	0.028591	0.595601
TXNDC16	412.783	-0.309955	0.141561	-2.18955	0.0285568	0.595601
NTS	624.087	-0.377777	0.172378	-2.19155	0.0284117	0.595601
ALPL	8.96644	2.05614	0.938225	2.19153	0.0284137	0.595601
CARD19	631.717	0.274635	0.125435	2.18945	0.028564	0.595601
KLF13	656.382	-0.277263	0.126668	-2.18888	0.0286053	0.595601
ADAT2	1155.35	-0.224213	0.102339	-2.19088	0.0284606	0.595601
ANKRD13B	524.59	0.356522	0.16265	2.19196	0.0283824	0.595601
CTC-308K20.3	23.4593	1.22597	0.559918	2.18956	0.0285563	0.595601
ZBTB44	6913.48	-0.187508	0.0856921	-2.18816	0.0286576	0.595976
MTMR2	2654.45	-0.177381	0.0811373	-2.18618	0.0288026	0.596513
ANKRD49	707.519	-0.243828	0.111534	-2.18614	0.0288055	0.596513
ARSJ	9.24466	-2.32596	1.06373	-2.1866	0.0287716	0.596513
ARL4C	48.7122	0.823411	0.376687	2.18593	0.0288209	0.596513
SEPSECS	823.968	-0.279036	0.12773	-2.18458	0.0289196	0.597133
MTX3	613.223	-0.275447	0.126063	-2.18499	0.0288897	0.597133
NOSIP	2413.77	0.178864	0.0819063	2.18376	0.0289799	0.597667
ATP9B	749.403	-0.25771	0.118149	-2.18122	0.0291669	0.600811
RARS2	1100.86	-0.214071	0.0981731	-2.18055	0.0292168	0.601125
NR3C2	51.8004	-1.02553	0.470783	-2.17835	0.02938	0.603694
RP11-351A11.1	13.5764	-1.63536	0.750878	-2.17793	0.0294112	0.603694
PHF10	3437.31	-0.162181	0.0745248	-2.1762	0.0295404	0.604917
GATAD2A	7062.66	0.165389	0.0759956	2.1763	0.0295329	0.604917
C22orf46	743.268	-0.256221	0.117811	-2.17485	0.0296416	0.606273
ARHGAP18	1115.48	-0.292422	0.13456	-2.17317	0.0297672	0.608127
IL6ST	1462.15	-0.243571	0.112161	-2.17162	0.0298845	0.609804
ZNF644	4494.74	-0.156753	0.07221	-2.17079	0.029947	0.610363
QPRT	1404.67	-0.251533	0.116009	-2.16822	0.0301417	0.61113
UTP20	4628.35	-0.18971	0.0874984	-2.16816	0.0301467	0.61113
MED12L	1878.3	-0.255775	0.117949	-2.16852	0.0301188	0.61113
C7orf50	1662.28	0.2042	0.0941893	2.16798	0.0301606	0.61113
FAM188A	987.784	-0.222077	0.1024	-2.16872	0.0301039	0.61113
HELLPAR	127.198	-0.541745	0.250083	-2.16626	0.0302914	0.613065
PPP4C	4434.7	0.152733	0.0705295	2.16552	0.030348	0.613496
RPS5	21975.5	0.158584	0.0732933	2.16369	0.0304881	0.61361
IRAK3	2192.08	-0.178562	0.0825473	-2.16314	0.0305303	0.61361
TSPAN15	275.72	0.393367	0.181773	2.16405	0.0304602	0.61361
OR14L1P	115.248	0.607292	0.280719	2.16334	0.0305147	0.61361
SGK223	21.8941	1.36086	0.62865	2.16474	0.0304079	0.61361
POLQ	1618.12	-0.217769	0.101192	-2.15203	0.0313948	0.614623
BLOC1S6	3202.52	-0.187922	0.0872857	-2.15295	0.0313223	0.614623
JAK3	3058.58	0.219999	0.102219	2.15224	0.0313783	0.614623
SPIN1	1567.11	0.196772	0.091426	2.15225	0.0313774	0.614623
NECTIN1	1696.47	0.274065	0.126908	2.15955	0.0308073	0.614623
RNF8	2362.72	0.188426	0.087197	2.16092	0.0307011	0.614623
GNB4	5307.23	-0.17732	0.0823298	-2.15378	0.0312577	0.614623
TMED5	4124.08	-0.212387	0.098299	-2.16062	0.0307245	0.614623
PRDX5	4885.79	0.163116	0.0755646	2.15863	0.0308793	0.614623
PRKACB	5268.23	-0.205747	0.0955982	-2.15221	0.0313811	0.614623
CDCA7	1773.38	-0.190261	0.0882117	-2.15687	0.0310155	0.614623
B3GAT3	943.552	0.247631	0.114606	2.16071	0.0307181	0.614623
TIMM8B	1676.71	0.220495	0.102234	2.15676	0.031024	0.614623
VPS72	2504.05	0.192339	0.0893677	2.15223	0.0313796	0.614623
FAM96B	1551.55	0.193906	0.0900728	2.15277	0.0313367	0.614623
RASGRP4	1264.92	-0.269066	0.124817	-2.15568	0.0311083	0.614623
RAB37	1520.28	0.272134	0.126298	2.1547	0.0311856	0.614623
SLC6A19	2600.92	-0.213058	0.0989366	-2.15348	0.031281	0.614623
LARP7	974.11	-0.219598	0.101922	-2.15457	0.0311954	0.614623
ZNF79	164.713	0.502953	0.23303	2.15832	0.0309033	0.614623
POTEI	20.3035	1.43317	0.665418	2.15379	0.0312569	0.614623
SPRR2A	25.3138	1.26274	0.584378	2.16082	0.0307089	0.614623
RP11-383I23.2	7.70546	2.43443	1.13105	2.15237	0.0313685	0.614623
CCDC124	3821.65	0.186389	0.0866504	2.15105	0.0314723	0.614828
LIMK1	2031.71	0.192043	0.0892806	2.151	0.0314761	0.614828
ROMO1	1587.12	0.236137	0.109814	2.15034	0.0315283	0.615157
ENTPD1	537.791	-0.319958	0.148884	-2.14904	0.031631	0.616468
ZNF273	340.899	-0.373405	0.173792	-2.14857	0.0316686	0.616509
TMPO	13880	-0.158909	0.0739823	-2.14793	0.0317194	0.616806
HRH2	16.5669	1.58487	0.738285	2.14669	0.0318177	0.618025
RP11-204L24.2	13.7917	1.56206	0.728126	2.14532	0.0319275	0.619466
MRI1	373.926	-0.320015	0.149735	-2.13721	0.0325812	0.620172
RAI14	2083.06	0.182247	0.0851674	2.13987	0.0323654	0.620172
PUM2	7279.09	-0.151161	0.070628	-2.14025	0.0323347	0.620172
PPP2R5B	325.131	0.346452	0.161632	2.14346	0.0320761	0.620172
NUP133	3834.31	-0.155222	0.0724534	-2.14237	0.0321636	0.620172
DSP	1201.27	0.302277	0.141334	2.13874	0.0324567	0.620172
ASAH1	5993.1	-0.198905	0.0929815	-2.13919	0.0324201	0.620172
MED13	5101.43	-0.165495	0.077441	-2.13705	0.032594	0.620172
GOT1	1371.97	0.217104	0.101256	2.14412	0.0320233	0.620172
NECTIN2	3263.86	0.195149	0.0913429	2.13644	0.0326435	0.620172
ARSG	193.752	-0.425026	0.198793	-2.13803	0.0325143	0.620172
RHBDD1	953.868	-0.244988	0.114719	-2.13554	0.0327168	0.620172
BRSK1	242.177	0.413288	0.193432	2.13661	0.0326295	0.620172
TLCD1	247.597	0.374187	0.174798	2.14068	0.0322998	0.620172
CCDC12	1833.62	0.192455	0.0898295	2.14244	0.0321579	0.620172
RAB26	36.1388	0.97087	0.454711	2.13514	0.0327497	0.620172
SPRR1B	103.532	0.581777	0.272216	2.13719	0.0325825	0.620172
ZBTB38	725.869	-0.300456	0.140379	-2.14031	0.0323293	0.620172
AC019097.7	10.3532	2.42054	1.13217	2.13796	0.0325199	0.620172
AC005083.1	83.1918	0.71013	0.332476	2.13588	0.0326889	0.620172
RP11-234O6.2	65.1345	-0.788774	0.369387	-2.13536	0.0327316	0.620172
PABPC4L	386.516	-0.341503	0.159866	-2.13619	0.0326638	0.620172
FAAP20	1393.42	0.250588	0.117395	2.13458	0.0327955	0.620363
PFKFB3	2965.22	0.175688	0.0823994	2.13215	0.0329949	0.623457
AKAP11	1303.39	-0.263821	0.124473	-2.1195	0.0340484	0.628837
HUWE1	13419.8	-0.240652	0.113197	-2.12597	0.0335059	0.628837
ANKRD54	595.458	0.264213	0.124753	2.11788	0.034185	0.628837
CDIPT	875.216	0.27451	0.129439	2.12076	0.0339416	0.628837
CPE	22.97	-1.63642	0.772462	-2.11845	0.0341372	0.628837
POLE4	1459.71	0.201824	0.0950254	2.12389	0.0336793	0.628837
NCF2	35.7195	1.41563	0.666906	2.12269	0.03378	0.628837
CTSD	552.704	0.385524	0.182	2.11826	0.0341528	0.628837
TRIP10	1964.82	0.194697	0.0918251	2.1203	0.0339807	0.628837
PLEKHG3	1934.48	0.203624	0.0959388	2.12244	0.0338007	0.628837
ARHGEF6	6485.97	-0.184138	0.0867235	-2.12328	0.0337306	0.628837
TGFB1I1	1066.69	0.251623	0.11826	2.12771	0.0333608	0.628837
C1orf216	2494.91	0.173435	0.0816932	2.123	0.0337539	0.628837
TMEM108	653.363	0.335739	0.158402	2.11953	0.0340455	0.628837
AHCTF1	6819.33	-0.150762	0.0709807	-2.12399	0.0336713	0.628837
PCOLCE2	355.826	0.340277	0.160054	2.12601	0.0335023	0.628837
RIMKLB	574.471	0.292754	0.137912	2.12277	0.0337732	0.628837
DDIT4	707.516	0.694946	0.327972	2.11892	0.0340972	0.628837
SMN1	329.875	-0.352431	0.166142	-2.12126	0.0339001	0.628837
DDIT3	132.176	0.525111	0.247046	2.12556	0.0335396	0.628837
SHARPIN	1832.5	0.180567	0.0852283	2.11862	0.0341223	0.628837
MROH1	961.42	0.251494	0.118188	2.12791	0.0333449	0.628837
PAK2	12462.1	-0.149833	0.0704854	-2.12573	0.033526	0.628837
KRT8P33	24.9659	1.15198	0.542796	2.1223	0.0338123	0.628837
NBPF11	424.373	-0.339781	0.160137	-2.12182	0.0338527	0.628837
ITGB3	6184.3	-0.178898	0.0844984	-2.11718	0.0342445	0.629266
SMC2	5629.03	-0.154959	0.0732123	-2.11657	0.0342959	0.629545
TOP2B	21722.3	-0.164032	0.0776284	-2.11305	0.0345969	0.630194
SLC35D1	1740.35	-0.194872	0.0921477	-2.11478	0.034449	0.630194
BCL11A	135.287	0.569979	0.269584	2.11429	0.0344902	0.630194
RARA	1621.69	0.200774	0.0949779	2.1139	0.0345238	0.630194
TTLL7	768.833	-0.253438	0.119956	-2.11276	0.0346217	0.630194
RRP7A	3548.13	0.179938	0.0850754	2.11504	0.0344262	0.630194
LINC00964	15.2101	1.59539	0.754206	2.11533	0.0344022	0.630194
MTCO1P2	59.3789	0.919714	0.435217	2.11323	0.0345812	0.630194
FGR	27.2388	1.42803	0.676628	2.11051	0.0348148	0.632626
TSPAN9	2214.36	0.188799	0.0897175	2.10438	0.0353457	0.632626
UFL1	1221.08	-0.210519	0.0999281	-2.1067	0.0351434	0.632626
BNIP3L	3529.57	-0.2158	0.102551	-2.10432	0.0353509	0.632626
SETX	4697.48	-0.190627	0.0903798	-2.10918	0.034929	0.632626
SMC4	13177.2	-0.149949	0.0712399	-2.10485	0.0353046	0.632626
VAMP4	760.27	-0.274706	0.130642	-2.10274	0.0354882	0.632626
TUBA4A	8933.21	0.188132	0.0894501	2.10321	0.0354475	0.632626
PAK4	2167.76	0.177866	0.0845924	2.10262	0.0354987	0.632626
ERCC5	163.616	-0.460575	0.218372	-2.10913	0.0349333	0.632626
PTGES2	1533.37	0.194372	0.0922766	2.10641	0.0351691	0.632626
HSPA13	2744.55	-0.193549	0.0917225	-2.11016	0.0348445	0.632626
CTSS	1622.96	-0.21796	0.103694	-2.10196	0.0355567	0.632626
PMPCA	3926.07	0.168706	0.0801683	2.1044	0.0353434	0.632626
CDH2	32.8858	1.05776	0.501892	2.10754	0.0350709	0.632626
SLFN11	5978.27	-0.141545	0.067144	-2.10809	0.0350235	0.632626
COX8A	900.994	0.238959	0.113599	2.10353	0.0354191	0.632626
KCND2	51.2191	-0.852724	0.405162	-2.10465	0.0353218	0.632626
CIB1	1042.87	0.262892	0.124932	2.10428	0.0353541	0.632626
NDUFA4L2	116.458	0.632201	0.300709	2.10237	0.035521	0.632626
C5orf42	581.694	-0.322186	0.15324	-2.10249	0.0355108	0.632626
RP11-480A16.1	104.29	-0.559019	0.265223	-2.10774	0.0350538	0.632626
OXCT1	4774.4	-0.150698	0.071816	-2.09839	0.0358709	0.633114
TMEM14A	622.141	-0.251267	0.119674	-2.0996	0.0357636	0.633114
MAPK3	589.507	0.328771	0.156869	2.09583	0.0360972	0.633114
LEPR	2626.55	-0.225831	0.107744	-2.09598	0.0360837	0.633114
TMED7	1384.77	-0.281363	0.13434	-2.0944	0.0362241	0.633114
TMEM19	1068.44	-0.236198	0.112473	-2.10004	0.0357254	0.633114
TPGS1	96.868	-0.578589	0.275626	-2.09918	0.0358009	0.633114
SUSD3	493.551	0.287924	0.1374	2.09552	0.0361244	0.633114
PBRM1	5072.88	-0.151595	0.0723809	-2.0944	0.0362242	0.633114
NEMF	1542.58	-0.190433	0.0907633	-2.09813	0.035894	0.633114
C2CD3	1835.29	-0.177614	0.0848057	-2.09437	0.036227	0.633114
HINT1	2235.6	0.174138	0.0830309	2.09726	0.0359704	0.633114
ALG10B	709.711	-0.286855	0.136975	-2.09422	0.0362404	0.633114
PSAPL1	41.9814	0.870387	0.415067	2.09698	0.0359955	0.633114
CAMK1D	1985.82	-0.179361	0.0854785	-2.09831	0.0358777	0.633114
GAS2L1	2872.47	0.213768	0.101869	2.09847	0.0358633	0.633114
AC079807.4	24.1042	-1.10948	0.529101	-2.09691	0.0360019	0.633114
RPSAP15	368.561	0.334425	0.159639	2.09487	0.0361822	0.633114
EIF5A	20509.6	0.131033	0.0626004	2.09317	0.036334	0.633474
CAST	1631.15	-0.18891	0.0902338	-2.09356	0.0362995	0.633474
XRN1	1660.58	-0.206149	0.0986432	-2.08985	0.0366317	0.633675
HEATR5A	356.349	-0.333461	0.159567	-2.08978	0.0366375	0.633675
DDA1	2710.62	0.184851	0.0884479	2.08994	0.036623	0.633675
CFL2	442.487	-0.302275	0.144632	-2.08996	0.0366213	0.633675
PHLDB3	258.383	0.430794	0.206017	2.09106	0.0365225	0.633675
HES7	16.4208	1.4873	0.711693	2.0898	0.0366358	0.633675
LA16c-60G3.8	7.64337	-2.28702	1.09323	-2.09199	0.0364396	0.633675
LINC00937	16.4157	1.4209	0.679492	2.09113	0.0365167	0.633675
MRPS10	3079.86	-0.167646	0.0802681	-2.08858	0.0367459	0.633897
NDUFC1	755.049	0.239283	0.114576	2.08842	0.0367598	0.633897
FMNL1	2217.23	-0.265232	0.126972	-2.08891	0.0367159	0.633897
AGPS	8023.95	-0.164806	0.0789568	-2.0873	0.0368614	0.634858
LONP2	1633.6	-0.195837	0.0938469	-2.08677	0.036909	0.634858
PDCD6IP	7404.35	-0.135524	0.0649498	-2.08659	0.0369253	0.634858
KLF16	1742.82	-0.17301	0.0829888	-2.08473	0.0370935	0.63712
SMCHD1	4854.55	-0.186228	0.0893736	-2.08371	0.037187	0.637464
HIST1H2AC	220.397	0.411232	0.19733	2.08399	0.0371612	0.637464
ZNF639	2621.49	-0.171262	0.082273	-2.08163	0.0373764	0.637828
U2SURP	13229.2	-0.133307	0.0640482	-2.08135	0.0374017	0.637828
SLCO4C1	138.674	-0.478144	0.229696	-2.08164	0.0373755	0.637828
CEP97	824.266	-0.229869	0.110458	-2.08106	0.0374286	0.637828
GOLGA6L4	9.08021	-2.05055	0.984556	-2.08272	0.0372772	0.637828
SRGAP1	48.3814	0.78781	0.378514	2.08132	0.0374046	0.637828
TCEB2	1973.99	0.208102	0.100109	2.07876	0.0376393	0.640791
FAM198A	115.827	-0.586929	0.282463	-2.0779	0.0377188	0.641515
LOXL3	544.73	0.326013	0.156976	2.07683	0.0378174	0.641786
ZNF541	60.4357	0.708016	0.340992	2.07634	0.0378627	0.641786
MPHOSPH10	3236.65	-0.169719	0.0817952	-2.07493	0.0379934	0.641786
KRBA1	306.346	0.344442	0.16587	2.07659	0.0378398	0.641786
PTPRD	2058.04	-0.175207	0.0844386	-2.07497	0.0379896	0.641786
FCER1A	10737.2	-0.132905	0.0640508	-2.075	0.0379867	0.641786
SIPA1L1	1196.08	-0.222146	0.107002	-2.07609	0.0378853	0.641786
PIK3R4	1864.43	-0.176577	0.0851188	-2.07447	0.0380353	0.641869
ITGA2B	39713.5	0.144098	0.0695189	2.07279	0.0381918	0.642014
RRM2B	1736.59	-0.219601	0.105885	-2.07396	0.0380827	0.642014
SLC25A30	465.298	-0.302143	0.145756	-2.07293	0.0381787	0.642014
RP11-53A1.3	29.397	1.21432	0.585619	2.07357	0.0381189	0.642014
VWA8	1872.71	-0.178283	0.0861661	-2.06906	0.0385407	0.643519
SNRNP70	15250	0.138874	0.0670652	2.07073	0.0383839	0.643519
VWA5A	1625.33	-0.225891	0.109148	-2.06958	0.0384916	0.643519
PEA15	3214.46	0.178646	0.0862925	2.07024	0.0384297	0.643519
REL	422.055	-0.367416	0.177448	-2.07055	0.0384005	0.643519
MEX3B	4402.87	-0.220243	0.106351	-2.07092	0.0383663	0.643519
SIRPA	78.4018	0.769061	0.371648	2.06933	0.0385155	0.643519
CFH	2130.7	-0.171471	0.0829217	-2.06786	0.0386531	0.644776
CYP4A22-AS1	131.773	-0.528918	0.255976	-2.06628	0.038802	0.646421
ZNF878	11.3833	-2.0446	0.98963	-2.06602	0.0388262	0.646421
RPS6KA5	424.437	-0.338363	0.163875	-2.06476	0.0389456	0.647134
LGALS8	2067.33	-0.165975	0.0803861	-2.06473	0.038949	0.647134
ECE1	6211.33	0.145587	0.0705621	2.06324	0.0390894	0.647134
PRR5	1050.93	0.256447	0.124269	2.06364	0.0390514	0.647134
CACNA1C-AS1	35.9101	0.968785	0.469435	2.06372	0.0390439	0.647134
RP11-447D11.3	141.063	-0.496937	0.240856	-2.06321	0.0390926	0.647134
HLTF	5185.99	-0.143201	0.0695357	-2.05939	0.0394566	0.647223
BAX	2252.37	0.214169	0.104033	2.05867	0.0395261	0.647223
ALDH3A1	171.946	0.538223	0.261468	2.05847	0.0395453	0.647223
SLC12A7	1745.64	0.179999	0.0872762	2.06241	0.0391688	0.647223
COG6	990.112	-0.224899	0.109158	-2.0603	0.03937	0.647223
ANKRD6	208.308	0.464978	0.225874	2.05857	0.0395351	0.647223
FNBP1L	1858.42	-0.234795	0.113926	-2.06094	0.0393091	0.647223
XPR1	2958.08	-0.153928	0.0747332	-2.0597	0.039427	0.647223
KLK11	51.1741	0.802523	0.389597	2.05988	0.03941	0.647223
GLRX	619.715	-0.248446	0.120647	-2.05929	0.0394666	0.647223
PLA2G16	44.935	0.865582	0.420044	2.06069	0.0393322	0.647223
CDPF1	145.966	0.478791	0.232396	2.06024	0.039376	0.647223
BZW2	3958.79	0.151019	0.0733869	2.05785	0.0396044	0.64758
KAT2B	1310.82	-0.189861	0.0923139	-2.05669	0.0397158	0.647582
PIGC	957.886	-0.226292	0.110013	-2.05696	0.0396905	0.647582
ZSCAN12P1	16.2429	1.39519	0.678367	2.05669	0.0397164	0.647582
PHKG2	436.866	0.354374	0.172431	2.05517	0.0398627	0.649358
GOPC	2794.23	-0.175659	0.0856826	-2.05011	0.0403538	0.649682
PICALM	20654.6	-0.12133	0.0591583	-2.05094	0.0402725	0.649682
LSM8	1704.9	-0.199442	0.0972576	-2.05066	0.0403	0.649682
PPIL4	1127.64	-0.211822	0.103301	-2.05054	0.0403122	0.649682
ESD	4187.86	-0.165108	0.0805229	-2.05045	0.0403206	0.649682
PHLDB2	42.4716	0.853902	0.415953	2.05288	0.0400842	0.649682
SURF2	382.138	0.360693	0.175985	2.04957	0.0404064	0.649682
PDIA4	6255.03	0.146001	0.0710837	2.05393	0.0399822	0.649682
FAM175A	521.77	-0.279397	0.136138	-2.0523	0.0401402	0.649682
PLEKHA2	2459.66	-0.169081	0.0823503	-2.05319	0.0400537	0.649682
CLCN5	742.325	-0.257834	0.125793	-2.04967	0.0403965	0.649682
RRM2	20874.3	-0.130328	0.0635685	-2.05019	0.0403458	0.649682
ZGPAT	229.84	0.37381	0.182273	2.05082	0.0402842	0.649682
CHUK	1838.55	-0.225866	0.11	-2.05333	0.0400408	0.649682
RBP4	8.75578	-2.15994	1.05435	-2.04859	0.0405019	0.650616
PKM	44976.2	0.159352	0.0778045	2.04811	0.0405492	0.650773
SEMA3A	57.0282	-0.858158	0.419194	-2.04716	0.0406424	0.651666
HECTD4	2025.25	-0.260637	0.127403	-2.04578	0.0407784	0.653244
SETD2	5829.68	-0.173404	0.0848263	-2.04422	0.0409319	0.653292
SMIM20	648.896	0.237936	0.116375	2.04457	0.0408973	0.653292
MRPL12	444.443	0.333772	0.163202	2.04514	0.0408409	0.653292
RP11-159D12.8	187.658	-0.465783	0.227776	-2.04492	0.0408629	0.653292
ZMYM4	7316.49	-0.148803	0.0728145	-2.04359	0.0409942	0.653687
RECQL	3106.77	-0.162277	0.0798159	-2.03315	0.0420378	0.654262
ABCB5	31.7263	1.08957	0.536492	2.03092	0.0422627	0.654262
DBF4	2002.64	-0.182506	0.0894423	-2.04049	0.0413012	0.654262
TMEM159	261.108	0.422504	0.206864	2.04243	0.0411093	0.654262
MYO9A	1018.65	-0.236423	0.116129	-2.03587	0.0417639	0.654262
KIF2A	4768.88	-0.158192	0.0778219	-2.03274	0.0420784	0.654262
ARCN1	15994	-0.13238	0.0650692	-2.03445	0.041906	0.654262
SLC8A3	9.14322	-1.92424	0.946053	-2.03397	0.0419548	0.654262
STAM2	873.502	-0.264783	0.130369	-2.03102	0.0422528	0.654262
SRSF11	12082.5	-0.128362	0.0631278	-2.03337	0.042015	0.654262
RHOT1	2461.21	-0.161998	0.0797698	-2.03082	0.0422737	0.654262
SDF2L1	1779.8	0.282031	0.138322	2.03894	0.0414556	0.654262
CHI3L1	220.018	2.22994	1.09279	2.0406	0.0412909	0.654262
SP110	630.841	-0.269668	0.132703	-2.03212	0.0421415	0.654262
LINS1	668.279	-0.251148	0.123016	-2.04158	0.0411932	0.654262
DTL	4483.03	-0.155706	0.0764535	-2.03661	0.0416895	0.654262
NDUFB9	4633.32	0.168203	0.0826428	2.0353	0.041821	0.654262
EML3	2341.67	0.165679	0.0815043	2.03276	0.0420765	0.654262
PLCB3	4608.12	0.141517	0.0696341	2.03229	0.0421241	0.654262
XRCC4	396.02	-0.28488	0.14022	-2.03166	0.0421878	0.654262
PSD3	236.792	-0.380432	0.186895	-2.03553	0.0417972	0.654262
ZFAND2B	1175.33	0.195913	0.0963808	2.0327	0.0420829	0.654262
NPR2	95.917	0.577033	0.283119	2.03813	0.0415371	0.654262
PSIP1	25789.5	-0.136364	0.0669072	-2.03811	0.0415391	0.654262
NDUFV1	5601.65	0.156902	0.0770564	2.03619	0.0417308	0.654262
SLC3A2	6147.16	0.140898	0.0691872	2.03648	0.041702	0.654262
S100A4	5046.8	-0.202737	0.0998147	-2.03113	0.0422419	0.654262
KANK2	4831.84	-0.174638	0.0857988	-2.03544	0.0418069	0.654262
PJA2	4098.13	-0.161002	0.0790735	-2.0361	0.0417403	0.654262
RPL24P7	8.91235	2.03864	0.999722	2.0392	0.0414299	0.654262
AC004947.2	11.1055	1.88032	0.925882	2.03084	0.0422712	0.654262
RP11-48B3.5	15.2044	-1.50887	0.738638	-2.04277	0.041075	0.654262
PDF	447.399	0.298405	0.146419	2.03803	0.041547	0.654262
OLMALINC	121.683	0.567392	0.279453	2.03037	0.0423194	0.654387
MPHOSPH9	1945.19	-0.167472	0.0825475	-2.0288	0.0424787	0.656113
LARP4	6426.26	-0.157985	0.0778815	-2.02853	0.0425066	0.656113
PGLYRP3	30.1304	1.01154	0.498817	2.02789	0.0425716	0.656532
LZTS2	832.383	0.248047	0.122351	2.02733	0.0426284	0.656663
MSH6	7113.13	-0.128533	0.0634082	-2.02707	0.0426557	0.656663
NUDT12	286.876	-0.343619	0.169561	-2.02652	0.0427111	0.656849
ATP13A3	5707.6	-0.173762	0.08585	-2.02402	0.042968	0.656849
DCK	1684.2	-0.197113	0.097388	-2.024	0.0429704	0.656849
CDK1	3960.07	-0.158798	0.0783949	-2.02561	0.0428043	0.656849
PPID	2468.34	-0.16894	0.083424	-2.02507	0.04286	0.656849
AFF1	3320.6	-0.161625	0.0798027	-2.02531	0.0428356	0.656849
EGFL7	2684.39	0.21321	0.105307	2.02466	0.0429025	0.656849
CSRNP3	73.5085	-0.684803	0.338043	-2.02579	0.0427866	0.656849
IRF5	1134.73	0.199045	0.0984908	2.02095	0.043285	0.657718
STRA6	203.642	0.477218	0.236052	2.02167	0.0432105	0.657718
FKBP10	5490.93	0.133682	0.0660856	2.02286	0.043088	0.657718
FAM200A	263.286	-0.371132	0.183635	-2.02104	0.0432761	0.657718
SLC16A1-AS1	45.3563	-0.819491	0.405348	-2.0217	0.0432074	0.657718
PEG10	66.5154	-1.06261	0.525409	-2.02244	0.0431307	0.657718
NEAT1	7294.18	0.195983	0.096979	2.02088	0.0432923	0.657718
PTAR1	2723.18	-0.185163	0.0916568	-2.02018	0.0433651	0.658248
ADAMTSL5	135.907	-0.467779	0.231724	-2.01869	0.0435199	0.658448
INCA1	74.4361	-0.755892	0.374523	-2.01828	0.0435619	0.658448
SSR4P1	47.3402	0.79643	0.394609	2.01828	0.0435623	0.658448
RP11-80A15.1	55.4585	-0.752971	0.373086	-2.01822	0.0435679	0.658448
ZNF224	343.306	-0.325083	0.161002	-2.01913	0.043474	0.658448
PNKP	1608.04	0.19064	0.0944872	2.01763	0.0436299	0.658811
MTPN	10761.2	-0.132925	0.0659566	-2.01534	0.0438689	0.660124
SLC38A1	2708.63	-0.170767	0.0847294	-2.01544	0.0438583	0.660124
KIAA1033	1549.63	-0.22807	0.113163	-2.01542	0.0438611	0.660124
CCDC117	1747.71	-0.193253	0.0958672	-2.01584	0.0438169	0.660124
RP11-324I22.4	69.6611	0.650311	0.322874	2.01413	0.0439956	0.661457
SYDE2	382.083	-0.321142	0.159499	-2.01344	0.044068	0.661973
LAMA3	48.5864	0.847125	0.420852	2.01288	0.0441271	0.662047
PROSER1	4472.58	-0.159031	0.0790147	-2.01267	0.0441492	0.662047
TUBB6	3135.52	0.200668	0.0997578	2.01155	0.0442671	0.662734
MKLN1-AS	96.0779	0.602516	0.299534	2.01151	0.0442713	0.662734
AC005251.3	89.4772	0.667931	0.332128	2.01106	0.0443189	0.662875
STRADB	592.99	-0.276052	0.137295	-2.01064	0.0443636	0.662973
PTCD2	659.775	-0.243457	0.121122	-2.01001	0.0444302	0.663397
MLH1	2665.63	-0.163178	0.0812437	-2.00851	0.0445896	0.663495
USP1	8883.84	-0.151978	0.0756496	-2.00897	0.0445402	0.663495
ATR	2203.67	-0.166269	0.0827629	-2.00898	0.0445389	0.663495
GMFB	2596.75	-0.233392	0.116191	-2.00869	0.0445696	0.663495
GBGT1	1811.9	0.177931	0.0886534	2.00704	0.0447455	0.664107
UBTD1	185.725	0.440104	0.219216	2.00763	0.0446826	0.664107
TRIM33	3825.22	-0.173352	0.086365	-2.0072	0.044728	0.664107
ARHGAP44	25.7877	1.39448	0.695907	2.00383	0.0450883	0.664251
RBM41	481.161	-0.289379	0.144231	-2.00636	0.0448182	0.664251
CAPN7	1889.64	-0.18298	0.09132	-2.00373	0.0450995	0.664251
GCNT3	48.3777	0.825381	0.411452	2.00602	0.044854	0.664251
IVL	107.28	0.641729	0.320052	2.00508	0.0449549	0.664251
CPSF2	4448.66	-0.151301	0.0755053	-2.00384	0.0450867	0.664251
DENND6A	846.123	-0.21383	0.106623	-2.00547	0.0449127	0.664251
BCR	4732.71	0.152186	0.0759425	2.00396	0.0450739	0.664251
TTC28-AS1	464.68	-0.278877	0.139175	-2.00378	0.0450934	0.664251
CLDN2	17.7309	-1.46981	0.734257	-2.00176	0.0453103	0.666791
PLXND1	5272.43	0.185872	0.0929274	2.00019	0.04548	0.667167
POLD1	8065.75	0.142712	0.0714466	1.99746	0.0457748	0.667167
TRHDE	114.58	-0.51223	0.256414	-1.99767	0.0457529	0.667167
TYRO3	484.379	0.360762	0.180895	1.99432	0.046117	0.667167
CBL	5055.05	0.15332	0.0768691	1.99456	0.0460914	0.667167
WDR75	5067.28	-0.142016	0.0711644	-1.99561	0.0459767	0.667167
POF1B	364.061	-0.332173	0.166526	-1.99472	0.0460729	0.667167
PRKRIP1	678.075	0.227319	0.113628	2.00056	0.0454395	0.667167
RHBDF2	173.551	0.595729	0.298518	1.99562	0.0459751	0.667167
GRHPR	2260.71	0.161014	0.0806892	1.99549	0.0459898	0.667167
TBCD	6193.92	0.142511	0.0714141	1.99555	0.0459828	0.667167
ASXL2	3904.84	-0.142852	0.0714686	-1.9988	0.0456295	0.667167
CHEK1	7816.69	-0.142759	0.0714869	-1.99699	0.0458258	0.667167
SLC38A10	3237.14	0.159186	0.0797037	1.99722	0.0458015	0.667167
EIF5A2	319.623	-0.366953	0.183919	-1.99519	0.0460226	0.667167
UBLCP1	816.68	-0.259873	0.130007	-1.99891	0.0456185	0.667167
NR0B1	8.39254	-2.0808	1.0415	-1.9979	0.0457279	0.667167
ZNF692	2097.94	0.228172	0.114425	1.99409	0.0461427	0.667167
PHC3	1630.82	-0.20306	0.101581	-1.99901	0.0456077	0.667167
RIN1	43.2771	0.802147	0.401521	1.99777	0.0457415	0.667167
ANXA2	3409.31	0.173896	0.0871091	1.9963	0.0459017	0.667167
DMKN	540.736	0.326502	0.163796	1.99334	0.0462242	0.667419
KCNJ14	36.7533	0.926113	0.464631	1.99322	0.046237	0.667419
RP5-1061H20.4	521.721	-0.280059	0.140608	-1.99178	0.0463955	0.669151
GABPA	2859.36	-0.153582	0.077152	-1.99064	0.0465201	0.670391
NTAN1	263.333	0.352482	0.177121	1.99006	0.0465848	0.670669
ATP6V0A2	2547.87	-0.154414	0.077604	-1.98977	0.0466166	0.670669
CMTM7	522.539	0.266306	0.133861	1.98942	0.0466554	0.670671
PHIP	4624.97	-0.192685	0.096897	-1.98855	0.0467507	0.671046
ZBTB22	52.2648	0.823028	0.413898	1.98848	0.0467587	0.671046
SMARCA5	8414.49	-0.141251	0.0710488	-1.98809	0.0468019	0.67111
FDFT1	4508.3	0.15505	0.0781122	1.98496	0.0471489	0.674415
SEMA6A	37.399	0.860283	0.433399	1.98497	0.0471482	0.674415
PLEKHF2	1553.68	-0.222105	0.111875	-1.9853	0.0471113	0.674415
ITGA7	51.9236	0.843808	0.425307	1.984	0.0472558	0.67514
GLTP	1190.26	0.229159	0.115544	1.98331	0.0473323	0.67514
DGKZ	4252.15	0.134907	0.06805	1.98247	0.0474265	0.67514
ADAM8	149.825	0.46725	0.235637	1.98292	0.0473761	0.67514
RPS9	25386.5	0.154898	0.0781344	1.98246	0.0474282	0.67514
DEAF1	1721.38	0.171165	0.0863418	1.98241	0.0474328	0.67514
CD44	1827.18	0.193366	0.0975689	1.98185	0.0474965	0.675493
ELOVL7	1619.61	-0.229837	0.116011	-1.98117	0.047572	0.676013
NDC80	2153.45	-0.178878	0.0903437	-1.97997	0.0477068	0.676491
OGFRL1	1081.02	-0.259476	0.131102	-1.9792	0.0477937	0.676491
AHDC1	4465.85	0.137531	0.0694714	1.97968	0.0477397	0.676491
GPC3	37.0468	-3.4749	1.75496	-1.98005	0.0476978	0.676491
CYP4F3	10.5308	-1.67476	0.846208	-1.97914	0.0478004	0.676491
PPP1CA	8647.68	0.133883	0.0676665	1.97857	0.047865	0.676853
QSER1	2310.81	-0.179938	0.0909983	-1.97738	0.0479985	0.677062
MTMR14	2576.12	0.160714	0.081263	1.9777	0.0479629	0.677062
STEAP1	25.3131	1.13251	0.572827	1.97705	0.0480357	0.677062
MTX1	1050.92	0.207686	0.105022	1.97754	0.0479806	0.677062
PLGRKT	1423.79	-0.212449	0.107493	-1.9764	0.0481096	0.677553
POLR2F	1376.66	0.21909	0.110985	1.97405	0.0483764	0.677717
PLIN3	3562.41	-0.139364	0.0705692	-1.97486	0.0482837	0.677717
TWISTNB	1885.26	-0.196861	0.099658	-1.97537	0.0482267	0.677717
CCDC174	837.938	-0.270744	0.137056	-1.97543	0.0482192	0.677717
EFCAB10	12.3399	-1.51452	0.767148	-1.97422	0.0483571	0.677717
OR7E128P	9.3603	-1.86552	0.945097	-1.97389	0.0483944	0.677717
H3F3AP4	1800.78	-0.174399	0.0883216	-1.97458	0.0483153	0.677717
HSF2	1085.68	-0.193637	0.098283	-1.9702	0.0488158	0.679638
ATP9A	45.8857	0.875648	0.444198	1.9713	0.0486895	0.679638
USP40	1546.1	-0.173058	0.0878492	-1.96994	0.0488447	0.679638
FGF6	18.2979	1.577	0.800088	1.97103	0.0487204	0.679638
KIAA1324L	1529.86	-0.200528	0.101709	-1.97159	0.0486564	0.679638
TUBAL3	485.694	0.414678	0.21042	1.97071	0.0487567	0.679638
MCRS1	3230.12	0.150826	0.0765591	1.97005	0.0488321	0.679638
ZNF292	2115.03	-0.195132	0.098963	-1.97177	0.0486356	0.679638
CLASP1	5138.34	-0.14635	0.0744327	-1.96621	0.0492749	0.682188
SCAP	6143.35	0.134308	0.068294	1.96661	0.0492285	0.682188
CASP8AP2	623.542	-0.243655	0.123847	-1.96739	0.0491386	0.682188
RB1	4821.28	-0.169038	0.085942	-1.96689	0.0491962	0.682188
PSKH1	1377.14	0.204343	0.103951	1.96576	0.049326	0.682188
SPRY1	182.044	0.424556	0.216044	1.96514	0.0493985	0.682188
PACSIN3	343.583	0.333482	0.169686	1.96529	0.0493808	0.682188
ZDHHC21	4964.72	-0.168823	0.0859173	-1.96494	0.0494208	0.682188
SLC25A22	1560.41	0.184185	0.0937133	1.96541	0.049367	0.682188
UHRF1	3371.19	-0.162172	0.0824747	-1.96632	0.0492618	0.682188
NCAPD3	12317.3	-0.135675	0.0690609	-1.96457	0.0494639	0.68224
UBXN4	3968.83	-0.155197	0.0790316	-1.96373	0.0495614	0.683043
ATG2B	824.635	-0.228526	0.116505	-1.96151	0.04982	0.683127
HEPH	2173.69	0.193279	0.0985115	1.962	0.049763	0.683127
NAA40	1512	0.185145	0.0943482	1.96236	0.0497205	0.683127
TRAP1	5401.5	0.152869	0.077907	1.96219	0.0497398	0.683127
MERTK	458.397	0.280213	0.142861	1.96144	0.0498279	0.683127
GDPGP1	94.0206	0.610958	0.311505	1.96131	0.0498429	0.683127
AC108463.1	60.9762	-0.689802	0.351683	-1.96143	0.0498289	0.683127
YBX3	11781.2	0.124699	0.0635975	1.96076	0.0499073	0.683313
PPP3CB-AS1	261.588	-0.35996	0.183604	-1.96052	0.0499351	0.683313
GNAO1	13.7344	1.82056	0.929826	1.95796	0.0502347	0.684287
THOC2	4766.16	-0.136977	0.0699615	-1.95789	0.0502428	0.684287
PUS7L	1590.66	-0.237977	0.12151	-1.9585	0.0501718	0.684287
TP53I13	518.796	0.268137	0.136917	1.9584	0.0501833	0.684287
FAXDC2	997.359	0.239919	0.122487	1.95873	0.0501439	0.684287
ZNF398	718.98	-0.240296	0.12268	-1.95872	0.0501451	0.684287
RABL6	3762.05	0.146759	0.0749709	1.95755	0.0502834	0.684304
NUCB2	2092.59	0.191229	0.097771	1.95589	0.0504784	0.685899
HAS3	36.8649	0.857334	0.43835	1.95582	0.0504862	0.685899
CPED1	147.488	-0.516105	0.264009	-1.95487	0.0505981	0.685899
HACL1	569.146	-0.260263	0.133125	-1.95502	0.0505808	0.685899
TBC1D10C	1285.03	0.184691	0.0944583	1.95526	0.0505524	0.685899
POLD3	1237.61	-0.211834	0.10843	-1.95365	0.0507423	0.686781
ZNF524	225.468	0.395329	0.202327	1.95391	0.0507118	0.686781
LMAN1	7688.34	-0.151429	0.0775556	-1.95252	0.0508771	0.68794
MTMR4	3004.3	-0.156038	0.0799291	-1.95221	0.0509136	0.68794
IL18RAP	44.8522	0.867382	0.444372	1.95193	0.0509468	0.68794
IGFBP1	20.1457	-3.59532	1.84359	-1.95018	0.051155	0.690215
USH1C	11.9346	-1.83717	0.943003	-1.94822	0.0513892	0.690809
FAM65A	3160.66	-0.203238	0.104554	-1.94387	0.0519115	0.690809
USE1	818.401	0.253097	0.130215	1.94369	0.0519331	0.690809
TMEM101	926.701	0.205276	0.105703	1.94201	0.0521364	0.690809
SUCO	1710.92	-0.168542	0.0868347	-1.94096	0.0522637	0.690809
PPP1R37	738.896	0.234584	0.12082	1.9416	0.0521858	0.690809
RASAL3	2593.4	0.198375	0.10192	1.94638	0.0516096	0.690809
RPL18A	25958.1	0.153385	0.0788939	1.94419	0.0518721	0.690809
CSE1L	9100.82	-0.130237	0.0669983	-1.94389	0.0519086	0.690809
SSR1	5736.18	-0.166849	0.0856865	-1.9472	0.0515109	0.690809
HOXD13	1054.31	-0.20408	0.104859	-1.94623	0.051627	0.690809
GALNT1	4861.91	-0.211445	0.108912	-1.94143	0.0522067	0.690809
NAPRT	1297.62	0.196396	0.101059	1.94338	0.0519705	0.690809
CA3	726.474	-0.326526	0.16782	-1.9457	0.0516913	0.690809
MAP1A	1968.93	-0.279296	0.143732	-1.94318	0.0519942	0.690809
SLC27A4	1206.1	0.206228	0.10604	1.94482	0.0517966	0.690809
NPTX1	12.5147	1.79802	0.923098	1.94781	0.0514379	0.690809
SOCS4	1797.66	-0.176869	0.0909602	-1.94446	0.0518398	0.690809
WASH1	122.482	0.517801	0.26635	1.94406	0.0518879	0.690809
TSEN54	2186.44	0.170088	0.0874734	1.94445	0.0518411	0.690809
ZBTB6	644.874	-0.269613	0.138913	-1.94088	0.0522731	0.690809
TRMT2B	750.864	-0.253329	0.130521	-1.9409	0.0522699	0.690809
POM121	4830.21	-0.147666	0.0759935	-1.94314	0.0519991	0.690809
ARPIN	21.679	1.14358	0.588409	1.94352	0.0519539	0.690809
ETV5	966.435	0.252954	0.130306	1.94122	0.052231	0.690809
AF131215.2	16.6092	-1.30439	0.669396	-1.94861	0.0513425	0.690809
AC005307.1	864.365	-0.213759	0.110104	-1.94142	0.0522073	0.690809
C6orf48	653.858	0.239727	0.123546	1.94039	0.0523318	0.691058
IARS	11768.9	-0.120499	0.062149	-1.93887	0.052517	0.692451
MIR3945HG	35.631	0.882429	0.455067	1.93912	0.0524868	0.692451
C17orf51	435.887	-0.282528	0.145774	-1.93813	0.0526078	0.692863
IKBKG	450.735	0.272114	0.140413	1.93796	0.0526281	0.692863
MYCBP2	5087.43	-0.164101	0.0847134	-1.93713	0.0527295	0.693673
OGFR	1868.58	0.180391	0.0932269	1.93497	0.0529943	0.694373
JAG1	728.191	0.246697	0.127419	1.93611	0.0528545	0.694373
MECR	1265.75	0.18694	0.0966494	1.93421	0.0530878	0.694373
HMGB1P1	184.646	0.385147	0.199137	1.93409	0.0531027	0.694373
TCEB1	3510.18	0.140078	0.0724079	1.93457	0.0530436	0.694373
METTL17	1455.41	-0.185163	0.0956739	-1.93536	0.0529465	0.694373
EP400	6849.65	-0.194451	0.10046	-1.9356	0.0529167	0.694373
ZNRF3	537.514	0.251535	0.129983	1.93513	0.0529742	0.694373
ROCK1	5558.31	-0.143016	0.0740188	-1.93216	0.0533401	0.695906
TRIP12	17907.9	-0.117435	0.0607782	-1.93219	0.0533356	0.695906
ITGAM	49.3009	1.03734	0.536846	1.93229	0.0533243	0.695906
ACTN1	10104.9	0.127095	0.0658256	1.93078	0.0535106	0.696734
MRAP2	117.16	-0.491783	0.254651	-1.9312	0.0534579	0.696734
SLC26A7	36.5936	-0.873493	0.45243	-1.93067	0.0535239	0.696734
CEP162	358.201	-0.321908	0.16677	-1.93025	0.053576	0.696889
KCNN4	2071.7	-0.181062	0.0938678	-1.92891	0.0537423	0.698529
DEPDC1	3382.9	-0.183234	0.095489	-1.91891	0.0549961	0.698986
CSF2RB	6740.27	-0.231464	0.12022	-1.92533	0.0541878	0.698986
METTL4	446.171	-0.288753	0.149809	-1.92747	0.0539211	0.698986
NME4	2775.6	0.184281	0.0960988	1.91762	0.0551593	0.698986
TIMM50	6150.73	0.14065	0.0733718	1.91695	0.0552442	0.698986
SLAIN2	3909.17	-0.158205	0.0823699	-1.92067	0.0547738	0.698986
SLC35F5	1816.67	-0.176688	0.09208	-1.91885	0.055003	0.698986
ALMS1	1244.85	-0.189838	0.0986621	-1.92412	0.0543395	0.698986
VAMP8	2426.09	0.195214	0.101862	1.91646	0.055307	0.698986
ARL1	2380.5	-0.162209	0.0844052	-1.92179	0.0546328	0.698986
ATP7B	3985.48	-0.189392	0.098295	-1.92678	0.0540076	0.698986
OPTN	727.093	0.237685	0.123765	1.92045	0.0548005	0.698986
NUP153	5700.18	-0.130267	0.0678026	-1.92126	0.0546987	0.698986
HNRNPH2	2426.11	-0.146502	0.0763094	-1.91984	0.0548781	0.698986
ZFC3H1	3693.72	-0.167983	0.0872456	-1.9254	0.0541789	0.698986
PRDM5	230.798	-0.382367	0.199472	-1.9169	0.0552512	0.698986
MS4A3	2804.3	-0.233252	0.12137	-1.92183	0.0546274	0.698986
UBE2Z	4326.76	0.146939	0.0766172	1.91784	0.0551319	0.698986
TOR2A	411.649	0.279714	0.145443	1.92318	0.0544573	0.698986
MAML1	212.218	-0.354976	0.184514	-1.92384	0.0543741	0.698986
POLR3K	1462.21	0.18165	0.0947538	1.91708	0.055228	0.698986
CLASP2	4356.29	-0.146933	0.0762175	-1.92781	0.0538784	0.698986
PSMD6	3559.57	-0.149843	0.0781549	-1.91726	0.0552048	0.698986
CEP44	1063.22	-0.193309	0.10051	-1.92329	0.0544435	0.698986
KIAA0196	2432.06	-0.159495	0.0830086	-1.92142	0.0546783	0.698986
NFU1	885.546	0.218861	0.113788	1.9234	0.05443	0.698986
ATPAF2	261.784	0.357102	0.185985	1.92006	0.0548506	0.698986
MZT2A	1658.21	0.218684	0.113991	1.91844	0.055055	0.698986
CPNE7	11.4275	1.51435	0.789713	1.91759	0.055163	0.698986
CHRM4	39.3313	0.824749	0.430284	1.91676	0.055269	0.698986
POU3F2	8.78271	1.88687	0.979298	1.92676	0.0540097	0.698986
POLR3C	2410.09	-0.15368	0.0799028	-1.92334	0.0544378	0.698986
GAPDHP1	426.794	0.281344	0.146272	1.92344	0.0544254	0.698986
LINC01122	56.0013	-0.786717	0.408933	-1.92383	0.0543758	0.698986
EIF4A1P6	8.09542	1.89194	0.984079	1.92254	0.0545373	0.698986
PAN3-AS1	70.7471	0.680827	0.35342	1.92639	0.0540551	0.698986
RP11-297D21.4	33.7358	-0.89639	0.467205	-1.91862	0.0550323	0.698986
RP11-185E8.2	206.247	0.426803	0.222126	1.92145	0.0546749	0.698986
NUAK1	35.6538	0.915672	0.477947	1.91584	0.0553851	0.699158
KLK10	30.6584	0.975496	0.509207	1.91572	0.0554011	0.699158
TRIM22	205.793	-0.370341	0.19341	-1.9148	0.0555177	0.70012
ZFY	861.354	-0.242146	0.126496	-1.91425	0.0555881	0.700498
ZRANB2	7882.79	-0.151036	0.078915	-1.91391	0.0556316	0.700538
SPIRE1	313.413	0.304314	0.159035	1.91351	0.0556829	0.700677
ALS2	2059.57	-0.183558	0.0959516	-1.91302	0.055745	0.700849
XYLB	403.773	-0.311038	0.162611	-1.91277	0.0557773	0.700849
ZNF770	2315.7	-0.203717	0.106579	-1.91142	0.0559511	0.702525
DNAJC4	249.304	0.341321	0.178668	1.91036	0.0560864	0.703714
ARPC1B	139.464	0.469324	0.245925	1.9084	0.0563396	0.706381
PLD3	2115.43	0.171845	0.0900732	1.90784	0.0564122	0.70678
ATP5H	2138.99	0.161418	0.0846305	1.90733	0.0564783	0.707099
RPS20	23993.3	0.116046	0.0609168	1.90499	0.0567811	0.708128
TMEM206	835.404	0.246753	0.129541	1.90484	0.0568015	0.708128
WDR76	2345.21	-0.198387	0.104106	-1.90563	0.056698	0.708128
SH2D3A	52.9824	0.753486	0.395571	1.90481	0.0568052	0.708128
RPS11	43631.4	0.118207	0.0620436	1.90522	0.056752	0.708128
RP11-8H2.1	12.9561	1.57419	0.825877	1.90608	0.0566392	0.708128
GPNMB	222.478	2.03629	1.0694	1.90414	0.0568924	0.708198
CTA-212D2.2	10.1756	-1.68721	0.885956	-1.90439	0.0568594	0.708198
SMARCE1	224.145	-0.360208	0.189337	-1.90247	0.0571094	0.708544
CSK	12359.6	0.129366	0.0679951	1.90259	0.0570945	0.708544
LTBR	3971.74	0.148077	0.0777895	1.90356	0.0569671	0.708544
S100A8	269.398	0.405675	0.213266	1.90221	0.0571442	0.708544
TMEM135	1100.28	-0.258694	0.136008	-1.90205	0.057165	0.708544
CR1L	657.004	0.266655	0.140119	1.90306	0.0570322	0.708544
C19orf60	1068.4	0.229248	0.121077	1.8934	0.0583049	0.709983
STAB1	1717.59	0.61997	0.328101	1.88957	0.0588156	0.709983
RC3H2	1613.66	-0.18343	0.0969098	-1.89279	0.0583858	0.709983
THUMPD1	3146.72	-0.14813	0.0783488	-1.89065	0.0586709	0.709983
PRKACA	2022.84	-0.168706	0.0892925	-1.88937	0.0588428	0.709983
ZFYVE26	932.507	-0.202453	0.106654	-1.89823	0.0576659	0.709983
USP33	7442.19	-0.125402	0.0664146	-1.88817	0.0590032	0.709983
GP6	341.611	0.445884	0.234945	1.89782	0.0577194	0.709983
SLC5A1	17.1063	1.28634	0.678428	1.89605	0.0579531	0.709983
PCOLCE	150.778	-0.478973	0.253264	-1.8912	0.0585973	0.709983
CD81	2180.75	0.180992	0.0952992	1.8992	0.057538	0.709983
KRR1	2480.21	-0.191094	0.101232	-1.88769	0.0590672	0.709983
PAPD7	1643.85	0.164158	0.0868121	1.89096	0.0586297	0.709983
TTC31	1349.83	-0.178742	0.0945387	-1.89067	0.058668	0.709983
QPCT	539.58	0.238181	0.125601	1.89633	0.0579169	0.709983
STXBP3	2294.9	-0.150385	0.0794864	-1.89197	0.0584955	0.709983
SDHB	4916.52	0.146769	0.0776647	1.88978	0.0587872	0.709983
TTPAL	580.034	-0.244514	0.128854	-1.89761	0.057748	0.709983
SLC35B3	303.909	0.3259	0.172475	1.88955	0.0588182	0.709983
INSIG2	437.857	-0.262332	0.138175	-1.89854	0.0576246	0.709983
TUBBP1	285.155	0.323276	0.171197	1.88833	0.0589811	0.709983
DYNC1LI2	2635.55	-0.159175	0.084327	-1.8876	0.0590801	0.709983
ABHD10	1535.23	-0.170956	0.0900263	-1.89896	0.0575696	0.709983
RNF20	1655.83	-0.166939	0.0880041	-1.89695	0.0578347	0.709983
EMSY	1252.88	-0.18018	0.0954031	-1.88862	0.0589434	0.709983
ITLN2	578.202	0.333408	0.176448	1.88955	0.0588176	0.709983
SMC6	4628.64	-0.161803	0.0853817	-1.89505	0.0580853	0.709983
GALNT10	2945.84	-0.158493	0.083904	-1.88898	0.0588948	0.709983
BMT2	482.25	-0.313208	0.165259	-1.89526	0.0580578	0.709983
NAA38	2428.81	0.189076	0.0997471	1.89555	0.0580195	0.709983
ZBTB37	1125.28	-0.209152	0.110501	-1.89276	0.0583894	0.709983
BCAP31	4576.52	0.14548	0.0767152	1.89636	0.0579119	0.709983
SBSN	933.025	0.285455	0.15092	1.89143	0.0585673	0.709983
ARID2	2717.48	-0.143053	0.0754784	-1.89529	0.0580542	0.709983
TFDP1	9305.14	-0.131641	0.0693073	-1.89938	0.0575139	0.709983
NRARP	161.858	0.4731	0.250445	1.88903	0.0588874	0.709983
CHIC1	433.658	-0.338803	0.178977	-1.893	0.0583573	0.709983
MYL5	142.048	0.425055	0.224413	1.89407	0.0582156	0.709983
RP11-417L14.1	11.395	1.66654	0.882885	1.88761	0.0590781	0.709983
RPS26P13	34.1529	0.907035	0.477912	1.89791	0.0577075	0.709983
POLR2CP1	52.2624	0.714724	0.376123	1.90024	0.0574013	0.709983
SMG7-AS1	60.9479	-0.64122	0.338984	-1.8916	0.0585449	0.709983
ZNF37BP	809.889	-0.254653	0.134271	-1.89655	0.0578869	0.709983
MIR3142HG	232.688	0.41114	0.216942	1.89516	0.0580717	0.709983
UBE2D1	361.975	-0.331946	0.175924	-1.88687	0.0591776	0.710289
TFPT	543.281	0.281272	0.149098	1.88649	0.0592289	0.710289
CENPK	1009.24	-0.202184	0.107166	-1.88663	0.0592096	0.710289
NDUFA1	1059.97	0.237533	0.126034	1.88468	0.0594736	0.710289
MKLN1	1077.39	-0.210235	0.111501	-1.8855	0.0593618	0.710289
SNX6	2049.62	-0.184838	0.0980036	-1.88603	0.0592913	0.710289
VPS37B	3622.13	0.14767	0.0783201	1.88547	0.0593671	0.710289
TMEM209	833.146	-0.25023	0.132758	-1.88485	0.0594496	0.710289
AC090498.1	91.1208	0.530674	0.28153	1.88496	0.0594349	0.710289
RAB8B	1986.64	-0.226836	0.120385	-1.88426	0.0595299	0.710472
NRDC	10629.6	-0.127331	0.0676655	-1.88178	0.0598665	0.711113
TRIM37	2031.85	-0.153105	0.0812981	-1.88326	0.0596654	0.711113
WSB1	4963.38	0.13084	0.0695053	1.88245	0.0597752	0.711113
KDELC1	299.985	-0.356276	0.189281	-1.88226	0.0598008	0.711113
SNRNP25	1653.04	0.174997	0.0929969	1.88175	0.0598703	0.711113
PUF60	7565.24	0.136725	0.0726271	1.88256	0.05976	0.711113
SERBP1P1	255.941	-0.33964	0.180417	-1.88253	0.0597647	0.711113
HLCS	2147.73	-0.161552	0.0858713	-1.88133	0.0599268	0.711298
PPP1R16B	885.923	0.313099	0.166486	1.88064	0.0600213	0.711933
RAB4B	12.937	1.42851	0.759965	1.8797	0.0601491	0.712962
ZCCHC24	137.628	0.497858	0.264931	1.8792	0.0602176	0.713287
SIRT2	706.445	-0.221072	0.117707	-1.87815	0.0603602	0.713412
CDK6	6730.35	-0.158616	0.0844297	-1.87868	0.0602883	0.713412
NR1H2	3075.3	0.147897	0.0787459	1.87815	0.0603608	0.713412
DPP7	2468.15	0.168473	0.0897128	1.87792	0.0603925	0.713412
CTD-2287O16.1	279.178	0.414612	0.220838	1.87745	0.0604563	0.71368
HMGXB4	1699.8	-0.172319	0.0918211	-1.87668	0.0605615	0.713905
HAGHL	434.778	0.285948	0.152411	1.87616	0.0606331	0.713905
C3orf52	532.866	0.238698	0.127263	1.87563	0.0607068	0.713905
E2F5	403.663	-0.306288	0.163404	-1.87443	0.0608713	0.713905
SPOPL	776.105	-0.222565	0.118711	-1.87485	0.0608129	0.713905
PID1	10.794	1.52532	0.81372	1.8745	0.0608609	0.713905
NEK8	269.528	0.3539	0.188722	1.87524	0.0607596	0.713905
BSCL2	54.9681	0.719187	0.383706	1.87432	0.0608864	0.713905
KCTD6	153.166	-0.416321	0.222033	-1.87504	0.0607872	0.713905
PHACTR4	2922.34	-0.149475	0.0797414	-1.8745	0.0608615	0.713905
TULP3	681.336	0.227744	0.121616	1.87265	0.0611169	0.714021
TNFRSF10A	700.932	0.246773	0.132075	1.86843	0.0617024	0.714021
IMPDH1	3048.23	0.151294	0.0809791	1.86831	0.0617187	0.714021
AEBP1	1845.12	0.228626	0.122019	1.8737	0.0609719	0.714021
NR5A2	10.6998	1.51077	0.808577	1.86843	0.0617024	0.714021
IRF3	2415.27	0.149278	0.0798408	1.8697	0.0615259	0.714021
CNN1	9.80651	-1.80475	0.965644	-1.86896	0.0616279	0.714021
EPT1	4944.59	-0.159984	0.085603	-1.8689	0.0616364	0.714021
EVI5L	138.624	0.437216	0.233677	1.87102	0.061342	0.714021
GINS4	2196.78	-0.183752	0.0981696	-1.87178	0.0612368	0.714021
SLC30A6	1879.89	-0.166386	0.088932	-1.87094	0.0613535	0.714021
USP24	10916.5	-0.158023	0.0845113	-1.86984	0.0615056	0.714021
GTF2A1	3014.87	-0.178821	0.0955936	-1.87064	0.0613953	0.714021
TUBA1A	1576.7	0.177121	0.0946266	1.87179	0.061236	0.714021
SPHK1	119.199	0.583173	0.312056	1.86881	0.0616498	0.714021
HLA-DRB1	16.886	1.4089	0.753831	1.86899	0.061624	0.714021
UAP1L1	481.504	0.268569	0.143507	1.87147	0.0612801	0.714021
PHF2	906.887	-0.234504	0.1254	-1.87004	0.0614784	0.714021
RP11-522I20.3	52.3099	-0.750467	0.401253	-1.87031	0.0614407	0.714021
CTA-109P11.4	234.057	0.368738	0.197105	1.87077	0.0613774	0.714021
POU2F2	431.819	0.319066	0.171038	1.86547	0.062116	0.71444
CD84	7383.31	-0.197644	0.105947	-1.8655	0.0621119	0.71444
CPXM1	1124.77	0.29454	0.157728	1.86739	0.0618466	0.71444
GYPC	8301.99	0.131914	0.0706989	1.86586	0.0620616	0.71444
XPC	1185.77	-0.184422	0.0988641	-1.86541	0.0621239	0.71444
PPP2R2B	7.69843	2.23398	1.19746	1.8656	0.0620973	0.71444
NLRX1	1749.11	0.160829	0.0861787	1.86623	0.0620093	0.71444
R3HCC1L	810.44	-0.202669	0.108653	-1.86528	0.0621415	0.71444
MTCL1	851.907	-0.216423	0.116038	-1.86511	0.0621664	0.71444
NSUN3	796.188	-0.257867	0.138116	-1.86703	0.0618977	0.71444
MFNG	5429.15	0.215726	0.115759	1.86357	0.062382	0.715254
ACKR2	482.587	-0.242114	0.129898	-1.86388	0.0623382	0.715254
MAGI1	4839.13	-0.214716	0.11525	-1.86304	0.0624562	0.715254
SEMA4C	358.745	0.281664	0.151147	1.86351	0.0623908	0.715254
BRCC3	966.789	-0.218532	0.117279	-1.86334	0.0624138	0.715254
RP4-547N15.3	64.2131	-0.666357	0.35771	-1.86284	0.0624843	0.715254
ABCG2	81.7745	-0.546464	0.293423	-1.86238	0.0625502	0.71551
PTK2B	2657.5	-0.160872	0.086406	-1.86181	0.0626292	0.71551
CHTF18	2656.17	0.149304	0.080209	1.86144	0.0626827	0.71551
SLC44A2	3613.7	-0.148034	0.0795114	-1.8618	0.0626318	0.71551
SNRPGP2	165.864	0.430642	0.231376	1.86122	0.0627127	0.71551
RAPGEF2	3033.98	-0.230187	0.123752	-1.86006	0.0628768	0.716911
WDR89	954.61	-0.219647	0.118121	-1.85951	0.0629554	0.717111
MTND5P11	189.696	0.4107	0.220883	1.85935	0.062977	0.717111
ZNF92	678.548	-0.215533	0.115998	-1.85807	0.0631595	0.71855
ZNF444	1310.49	0.19123	0.102929	1.85788	0.0631861	0.71855
ITGA3	216.98	0.411373	0.221623	1.85618	0.0634279	0.719415
EPN2	198.051	0.372328	0.200567	1.85638	0.0633995	0.719415
DIS3	5364.53	-0.15802	0.0851101	-1.85665	0.0633603	0.719415
SEC24D	2065.39	-0.182496	0.0983044	-1.85644	0.063391	0.719415
LANCL3	1123.9	-0.215068	0.115906	-1.85554	0.0635198	0.719988
CNTN1	60.3757	0.642235	0.346441	1.85381	0.0637663	0.720517
DUSP5	1018.44	0.308691	0.166522	1.85376	0.063774	0.720517
TICRR	2253.26	-0.189795	0.102334	-1.85466	0.0636449	0.720517
FOXK1	1685	0.172956	0.0932961	1.85384	0.0637625	0.720517
FAM111B	416.583	-0.328662	0.177271	-1.85401	0.0637371	0.720517
IMPAD1	5529.75	-0.158652	0.0856401	-1.85254	0.0639482	0.721079
MAP2K5	671.842	-0.225193	0.121529	-1.85299	0.063884	0.721079
MANEA	1411.71	-0.210499	0.113626	-1.85256	0.0639448	0.721079
PDS5A	9483.15	-0.131749	0.0711597	-1.85146	0.0641036	0.721893
C9orf153	10.7798	1.53127	0.826968	1.85166	0.0640743	0.721893
LINC01133	137.763	0.428151	0.231304	1.85103	0.0641647	0.722113
DOCK9	40.2612	0.833786	0.450984	1.84882	0.0644842	0.724162
SGK2	9.53114	-1.92805	1.04321	-1.84819	0.0645752	0.724162
RPS16	28157.1	0.124592	0.0674078	1.84834	0.0645535	0.724162
COMMD2	1524.98	-0.173552	0.093856	-1.84913	0.0644394	0.724162
LTBP3	800.137	0.263785	0.142634	1.84939	0.0644019	0.724162
LIN28B	6597.15	-0.127716	0.069109	-1.84804	0.064597	0.724162
SP5	52.7405	0.723199	0.391405	1.8477	0.0646454	0.724237
WEE1	2261.32	-0.16407	0.0888116	-1.84739	0.0646905	0.724275
HNRNPM	22613.8	-0.111095	0.0601527	-1.84688	0.0647642	0.724633
ATE1	679.6	-0.243938	0.132163	-1.84573	0.0649316	0.725105
C9orf40	810.579	0.211013	0.114317	1.84585	0.0649138	0.725105
NPIPA1	48.2301	0.842763	0.456552	1.84593	0.0649025	0.725105
AMD1	10653.8	-0.139832	0.0757951	-1.84486	0.0650573	0.725638
RP1-92O14.6	25.7215	-1.01391	0.549599	-1.84482	0.065063	0.725638
GLTSCR1	523.366	-0.23429	0.127061	-1.84392	0.0651946	0.725977
MKL2	636.277	-0.230789	0.125161	-1.84394	0.0651919	0.725977
NAPA-AS1	12.4821	-1.47472	0.799846	-1.84376	0.0652188	0.725977
DMAP1	1661.76	0.188531	0.102333	1.84234	0.0654251	0.727526
RP11-455B3.1	24.542	-1.13285	0.614935	-1.84223	0.0654417	0.727526
PROX1	541.307	0.281223	0.152747	1.8411	0.0656074	0.728901
RGS9	878.156	-0.30041	0.163245	-1.84024	0.0657334	0.729056
ANAPC1	6944.09	-0.137907	0.0749552	-1.83986	0.0657893	0.729056
KBTBD8	1008.39	-0.228385	0.124126	-1.83994	0.0657774	0.729056
TTC25	35.0185	0.976921	0.530796	1.84048	0.0656973	0.729056
CHM	342.194	-0.309457	0.168232	-1.83946	0.0658469	0.729229
NDUFAF3	1727.93	0.159936	0.0869726	1.83892	0.0659264	0.729644
DCAF17	1180.4	-0.182324	0.0992419	-1.83717	0.0661845	0.732034
IRF6	113.819	0.575069	0.313118	1.83659	0.0662707	0.732521
RRN3	3549.75	-0.180415	0.098253	-1.83623	0.066324	0.732644
ANAPC4	1520	-0.177623	0.0968347	-1.83429	0.0666115	0.733355
FAM110A	518.003	0.242725	0.132341	1.83408	0.0666417	0.733355
ITGB7	33.4636	0.87582	0.477259	1.8351	0.0664903	0.733355
ATXN7	1242.83	-0.17431	0.0949907	-1.83503	0.066502	0.733355
LGALS4	10.0874	-1.56023	0.850535	-1.83441	0.0665936	0.733355
ZNF252P	675.187	-0.232717	0.126856	-1.8345	0.0665799	0.733355
SON	30489.7	-0.128275	0.069984	-1.83292	0.066815	0.734331
RP11-1008C21.2	89.7923	0.518109	0.282668	1.83292	0.0668142	0.734331
USP8	2618.16	-0.149461	0.0815937	-1.83177	0.0669855	0.735739
OMA1	556.911	-0.242957	0.132692	-1.83098	0.0671036	0.735895
CFAP44	165.664	-0.455973	0.249054	-1.83082	0.0671268	0.735895
RPL41	7194.82	0.153865	0.0840196	1.8313	0.0670561	0.735895
ZNF592	4478.95	0.145436	0.0794516	1.8305	0.0671755	0.735964
CYBA	2374.57	0.257059	0.140803	1.82566	0.0679011	0.736748
IL17RB	143.517	-0.406401	0.222362	-1.82765	0.0676021	0.736748
CRYBG3	887.079	-0.221739	0.121377	-1.82686	0.0677206	0.736748
ATRX	2216.02	-0.146864	0.0804638	-1.82522	0.0679684	0.736748
SELK	1337.02	0.17239	0.0943433	1.82726	0.0676609	0.736748
COLGALT1	5090.09	0.133243	0.0728706	1.82849	0.0674763	0.736748
ALDH3B2	73.9274	0.595797	0.326354	1.82561	0.0679083	0.736748
ST6GALNAC4	1270.76	0.187668	0.102737	1.82668	0.0677476	0.736748
MRPL58	930.938	0.223183	0.122234	1.82586	0.0678706	0.736748
ARNT2	41.872	0.76875	0.420811	1.82683	0.0677256	0.736748
RNASEH2C	1865.23	0.158824	0.0868501	1.82871	0.0674429	0.736748
TLR1	44.6062	-0.828978	0.453552	-1.82774	0.067588	0.736748
ZDHHC20	6557.62	-0.14284	0.0782113	-1.82633	0.0678002	0.736748
ZNF548	255.042	0.34115	0.186523	1.82899	0.0674007	0.736748
XRCC2	1582.27	-0.177767	0.0972795	-1.82738	0.0676425	0.736748
MAP3K5	2361.72	-0.166692	0.0912129	-1.8275	0.0676243	0.736748
GET4	166.603	0.410311	0.224767	1.82549	0.0679265	0.736748
SLC8B1	902.074	0.20653	0.113265	1.82342	0.0682394	0.737385
KCNMB1	164.857	0.41398	0.226996	1.82373	0.0681924	0.737385
CDC25C	255.526	-0.361491	0.198226	-1.82363	0.0682081	0.737385
S100P	26.2442	-1.05719	0.579767	-1.82348	0.0682313	0.737385
TMED9	4173.96	0.132532	0.0726669	1.82383	0.0681782	0.737385
OLFM2	28.5762	0.956746	0.524935	1.8226	0.068364	0.737887
CPD	1881.98	-0.202767	0.111465	-1.81912	0.0688936	0.737887
GNPTAB	1644.04	-0.165994	0.0913401	-1.81732	0.0691682	0.737887
ZNF211	400.213	-0.27986	0.15377	-1.81999	0.06876	0.737887
RPL27	17643	0.122914	0.0676154	1.81785	0.0690875	0.737887
NAA35	2288.44	-0.161294	0.0887974	-1.81643	0.0693046	0.737887
SEC31A	6305.09	-0.133788	0.0735484	-1.81905	0.0689037	0.737887
DGKE	894.589	-0.202023	0.111105	-1.8183	0.0690178	0.737887
SLC25A28	411.859	0.261536	0.143823	1.81846	0.0689933	0.737887
BAG5	2330.23	-0.145504	0.0799427	-1.82011	0.0687425	0.737887
RHOH	597.974	0.228065	0.125563	1.81633	0.0693192	0.737887
RBKS	13.4287	1.33529	0.732919	1.82188	0.0684731	0.737887
ZNF554	73.1209	-0.611116	0.335808	-1.81984	0.0687839	0.737887
GEN1	1454.65	-0.208204	0.114615	-1.81656	0.0692842	0.737887
CREB3L2	6116.55	-0.133434	0.0734546	-1.81655	0.0692867	0.737887
DCAF4L1	85.1526	0.609306	0.335399	1.81666	0.0692693	0.737887
PRPF39	1171.72	-0.188387	0.10364	-1.81771	0.0691088	0.737887
EIF4EBP1	5986.28	0.133624	0.0733787	1.82102	0.0686032	0.737887
FAM72A	608.347	-0.22879	0.125692	-1.82024	0.0687222	0.737887
VDAC1P3	10.7537	-1.48435	0.817307	-1.81614	0.0693482	0.737887
CTC-359D24.3	13.4005	1.47361	0.810128	1.81899	0.0689133	0.737887
RP11-506M12.1	10.9383	1.5849	0.872227	1.81707	0.0692057	0.737887
CTD-2031P19.4	169.286	0.391313	0.214889	1.821	0.0686069	0.737887
RP11-147L13.12	17.682	1.17522	0.645188	1.82151	0.0685295	0.737887
RP13-554M15.7	97.7518	0.489818	0.269533	1.81728	0.0691739	0.737887
GRN	1680.91	0.16463	0.0907197	1.81471	0.0695686	0.739065
CLTC	26030.1	-0.104012	0.0573165	-1.8147	0.0695696	0.739065
DPY19L2P1	864.528	-0.201317	0.110943	-1.81459	0.0695866	0.739065
SPATA20	866.496	0.205883	0.113502	1.81392	0.0696905	0.739302
C20orf27	1705.61	0.168517	0.0929077	1.81381	0.069707	0.739302
FCGBP	8.23173	1.91704	1.05703	1.81362	0.0697366	0.739302
ARFGEF1	4309.62	-0.152212	0.0840036	-1.81197	0.0699913	0.739321
ADCY2	18.9427	1.08846	0.600641	1.81216	0.0699612	0.739321
TNPO1	8713.75	-0.128752	0.0710717	-1.81158	0.070051	0.739321
TGM1	92.4622	0.555507	0.306608	1.81178	0.0700198	0.739321
BAMBI	1117.59	0.176982	0.0977194	1.81112	0.0701216	0.739321
PHF14	2411.01	-0.153458	0.0847001	-1.81178	0.0700208	0.739321
MELK	1213.44	-0.196647	0.108492	-1.81255	0.069902	0.739321
C5AR1	8.88304	2.03508	1.1236	1.81121	0.070108	0.739321
AC009299.2	15.1104	-1.25435	0.691755	-1.81329	0.0697872	0.739321
CNRIP1	9894.69	-0.18132	0.100221	-1.8092	0.0704204	0.739345
ICE2	3074.54	-0.151075	0.0835367	-1.80849	0.0705302	0.739345
MYO18B	637.712	-0.224223	0.123827	-1.81078	0.070175	0.739345
SCLT1	852.391	-0.194841	0.107744	-1.80837	0.0705497	0.739345
KIAA1524	3556.89	-0.131105	0.0724859	-1.80869	0.0704992	0.739345
TMEM134	157.522	0.410761	0.226971	1.80975	0.070334	0.739345
CTDNEP1	1063.6	0.174959	0.096697	1.80935	0.0703965	0.739345
TSHZ1	1738.94	0.156332	0.0863693	1.81004	0.0702895	0.739345
NELFE	2185.45	0.167721	0.0927225	1.80885	0.0704741	0.739345
ITGA1	86.2813	-0.705496	0.389782	-1.80998	0.0702995	0.739345
DDX1	12824.6	-0.111541	0.0618328	-1.80392	0.0712444	0.739796
DHRS2	193.057	1.21162	0.671041	1.80557	0.0709848	0.739796
MACF1	9887.38	-0.353183	0.195721	-1.80453	0.0711485	0.739796
IGHMBP2	1274.26	0.179502	0.0995016	1.80401	0.0712298	0.739796
WDR33	5039.45	-0.130819	0.0724703	-1.80514	0.0710525	0.739796
LRP12	1243.59	-0.194565	0.107884	-1.80345	0.0713169	0.739796
ASB6	630.169	0.219773	0.121824	1.80401	0.0712291	0.739796
GRHL3	24.639	1.03351	0.572845	1.80417	0.0712051	0.739796
HIPK1	7571.72	-0.135748	0.0752117	-1.80487	0.0710946	0.739796
TMEM200A	18.8018	-1.54075	0.853979	-1.8042	0.0712002	0.739796
SKA3	3457.21	-0.143496	0.0794131	-1.80696	0.0707687	0.739796
RP11-382A20.3	3532.63	-0.129272	0.0715985	-1.80551	0.0709952	0.739796
SF3B5	2498.33	0.151969	0.0842314	1.80418	0.0712033	0.739796
WDFY3-AS2	31.5021	-0.901956	0.500063	-1.80369	0.0712805	0.739796
NHLRC3	666.024	-0.246452	0.136399	-1.80684	0.0707869	0.739796
LAT	115.214	-0.571692	0.316437	-1.80665	0.0708165	0.739796
RP11-30J20.1	7.79452	-2.38232	1.31902	-1.80613	0.0708981	0.739796
TOP2A	21672.7	-0.183049	0.101544	-1.80266	0.0714421	0.740652
AQR	3985.22	-0.154076	0.0855256	-1.80152	0.0716208	0.740827
SCAMP1	1059.15	-0.195334	0.108459	-1.801	0.0717032	0.740827
CCT4	11693.1	-0.120311	0.0667981	-1.80111	0.0716853	0.740827
NUDT22	745.237	0.216021	0.119875	1.80205	0.0715373	0.740827
ZNF107	778.86	-0.248895	0.138162	-1.80147	0.0716288	0.740827
PRPF40A	12687.2	-0.142334	0.0790339	-1.80092	0.071715	0.740827
ETHE1	125.188	0.476124	0.264609	1.79935	0.0719631	0.742656
SLC25A46	2333.31	-0.186254	0.103517	-1.79926	0.0719776	0.742656
MARK4	1593.38	0.205919	0.114493	1.79853	0.0720932	0.743383
DEDD	987.465	0.194167	0.107978	1.7982	0.0721456	0.743383
LINC01320	21.425	-1.08193	0.601737	-1.798	0.0721764	0.743383
ANLN	1952.87	-0.216164	0.120462	-1.79446	0.0727401	0.746632
CREBL2	610.219	-0.245978	0.137065	-1.7946	0.0727168	0.746632
STARD3	1509.53	0.164665	0.0917639	1.79445	0.072742	0.746632
TRPC3	139.861	-0.453938	0.253078	-1.79367	0.0728662	0.746632
CCDC71	1136.76	0.194308	0.108335	1.79359	0.0728789	0.746632
ZNRF1	1432.67	-0.165744	0.0923524	-1.79469	0.0727024	0.746632
GPATCH8	3647.94	-0.179749	0.100203	-1.79384	0.0728381	0.746632
LINC01140	399.805	-0.403904	0.225112	-1.79423	0.0727761	0.746632
RP11-717F1.1	1533.06	0.26808	0.149328	1.79524	0.0726159	0.746632
OBSL1	6803.12	0.143519	0.080094	1.79189	0.0731512	0.748981
DHX33	2736.74	-0.132082	0.0738956	-1.78742	0.0738701	0.749033
VDAC3	7944.57	-0.121285	0.0677582	-1.78997	0.073458	0.749033
AP4E1	1024.86	-0.188757	0.105486	-1.78941	0.0735486	0.749033
SIRT1	1513.48	-0.158321	0.0887541	-1.78382	0.0744535	0.749033
PIK3CG	1306.89	-0.196449	0.110228	-1.7822	0.0747161	0.749033
ACBD5	1196.86	-0.167586	0.0937584	-1.78742	0.0738695	0.749033
CEBPZ	5331.97	-0.13108	0.0731689	-1.79147	0.0732187	0.749033
PARD3B	939.408	-0.195113	0.109151	-1.78756	0.0738475	0.749033
NUP43	4544.4	-0.145481	0.081525	-1.7845	0.074342	0.749033
TTC21B	1136.14	-0.197046	0.110177	-1.78845	0.0737037	0.749033
MRPS7	4082.84	0.142636	0.0799532	1.784	0.0744237	0.749033
RAB3IP	1412.55	-0.166375	0.0931187	-1.78669	0.0739869	0.749033
TXNDC17	732.719	0.235484	0.131852	1.78597	0.0741039	0.749033
SLC6A8	123.164	0.543555	0.304544	1.78482	0.0742912	0.749033
LLGL1	1209.41	0.18306	0.102599	1.78422	0.0743883	0.749033
FLNB	2541.83	0.203367	0.113592	1.79033	0.0734003	0.749033
CCM2	1621.39	0.156926	0.0880678	1.78187	0.0747701	0.749033
CAPN10	1013.23	0.18524	0.10393	1.78235	0.0746917	0.749033
TBX19	40.8776	0.768053	0.429686	1.78747	0.073861	0.749033
CLVS2	2649.77	-0.217055	0.121172	-1.79129	0.0732463	0.749033
PDCD4	4304.54	-0.179051	0.100463	-1.78225	0.0747085	0.749033
ATAD3B	3619.75	0.144914	0.0811768	1.78516	0.0742357	0.749033
S100A1	93.2495	0.564029	0.315686	1.78668	0.0739891	0.749033
ABHD6	223.681	-0.337426	0.189364	-1.78189	0.0747667	0.749033
ICE1	3459.8	-0.131189	0.0733714	-1.78801	0.0737741	0.749033
ORC5	829.217	-0.260234	0.145852	-1.78424	0.0743852	0.749033
TRAPPC1	966.067	0.20125	0.112613	1.7871	0.0739214	0.749033
RND1	61.1436	0.754202	0.422937	1.78325	0.0745459	0.749033
MRPL11	1859.85	0.203858	0.1144	1.78198	0.074753	0.749033
PCED1B	64.5353	0.682367	0.382019	1.78621	0.0740651	0.749033
CCDC125	275.413	-0.323112	0.180841	-1.78671	0.0739836	0.749033
IFT140	422.38	0.286122	0.160437	1.78339	0.0745233	0.749033
GRK5	107.816	-0.455277	0.25541	-1.78254	0.074662	0.749033
CTD-2228K2.7	546.832	0.276332	0.155093	1.78172	0.0747954	0.749033
COX6A1P2	47.1266	0.788147	0.440144	1.79066	0.0733484	0.749033
PTP4A2P1	26.4865	1.00453	0.563033	1.78414	0.0744007	0.749033
CTA-228A9.4	13.4826	1.36613	0.764561	1.78682	0.0739664	0.749033
AC009303.2	17.2756	1.3096	0.732911	1.78685	0.073962	0.749033
ABCF3	2088.8	0.158869	0.0891972	1.7811	0.0748967	0.749183
AP5B1	1092.35	0.205722	0.115491	1.78127	0.0748676	0.749183
NFE2L1	5598.74	0.137299	0.0771411	1.77985	0.075101	0.750794
EID2	416.592	-0.30357	0.170598	-1.77945	0.0751665	0.751016
FGL1	13.7998	-1.48765	0.836401	-1.77863	0.0753002	0.751495
ZNF451	2754.39	-0.176168	0.0990619	-1.77836	0.0753443	0.751495
ACER2	71.0376	0.591726	0.332728	1.77841	0.0753367	0.751495
RP1-8B1.4	61.8481	0.630236	0.354693	1.77685	0.0755935	0.753548
NUCKS1	19589	-0.122855	0.0692428	-1.77427	0.0760188	0.754543
CCDC134	585.765	-0.238726	0.134497	-1.77496	0.0759048	0.754543
ERI1	518.846	-0.237766	0.134041	-1.77384	0.0760901	0.754543
STK25	4008.27	0.131814	0.0743232	1.77352	0.0761421	0.754543
CPSF3	4328.86	-0.135889	0.0765335	-1.77555	0.0758063	0.754543
KIF13A	704.506	-0.251312	0.141652	-1.77414	0.0760392	0.754543
FRG1BP	725.599	-0.239773	0.135209	-1.77335	0.0761713	0.754543
HYKK	22.7194	-1.01445	0.571389	-1.77542	0.075829	0.754543
RP11-367N14.2	47.211	-0.884451	0.498087	-1.77569	0.0757833	0.754543
TTN-AS1	77.7299	-0.552452	0.311399	-1.7741	0.0760472	0.754543
RP11-587D21.1	359.7	0.290513	0.16368	1.77488	0.0759172	0.754543
RP11-495P10.1	33.7914	-0.80059	0.451545	-1.773	0.0762286	0.754681
NARFL	583.747	0.227325	0.128338	1.7713	0.0765114	0.754713
USF2	2142.56	0.166708	0.0941239	1.77116	0.0765347	0.754713
2023-09-04	122.19	0.440591	0.248698	1.77159	0.0764627	0.754713
USP46	788.313	-0.205386	0.115911	-1.77193	0.0764066	0.754713
SLC35A5	1149.84	-0.172669	0.0974993	-1.77097	0.0765653	0.754713
NR2F6	1116.3	0.176764	0.0998166	1.77089	0.0765796	0.754713
OXLD1	732.911	0.239678	0.135299	1.77147	0.0764832	0.754713
FAM72C	337.837	-0.334384	0.188787	-1.77122	0.0765233	0.754713
PCGF3	1332.75	-0.167943	0.0948875	-1.76991	0.0767416	0.755881
POLA1	2619.13	-0.15431	0.087209	-1.76943	0.0768218	0.755963
SMG8	1649.26	-0.160883	0.0909284	-1.76934	0.076837	0.755963
FLT3	50.4223	0.964039	0.545125	1.76847	0.0769816	0.756424
SCAND1	2510.85	0.14912	0.084343	1.76802	0.0770581	0.756424
C19orf70	981.708	0.179028	0.101226	1.7686	0.0769605	0.756424
RP11-550I24.2	67.6057	-0.568963	0.32178	-1.76817	0.0770324	0.756424
KMT2C	2301.31	-0.173089	0.0980391	-1.76551	0.0774787	0.757199
PACSIN2	3434.56	0.136812	0.0775618	1.76391	0.0777475	0.757199
PNPLA3	18.676	-1.13685	0.644198	-1.76475	0.0776052	0.757199
STMN2	12.031	1.91623	1.08505	1.76603	0.0773916	0.757199
ELL	1219.73	0.175474	0.0994446	1.76454	0.0776418	0.757199
CHCHD5	609.873	0.225765	0.127842	1.76597	0.0774011	0.757199
DSCC1	2551.72	-0.176551	0.100086	-1.76398	0.0777347	0.757199
CEP78	1412.79	-0.1727	0.0977781	-1.76624	0.0773555	0.757199
API5	4589.3	-0.131642	0.0745839	-1.76501	0.0775615	0.757199
CYTL1	2858.8	-0.157344	0.0890323	-1.76727	0.0771836	0.757199
RWDD4P2	213.214	-0.327877	0.185783	-1.76484	0.0775906	0.757199
NBPF4	55.7275	0.633546	0.359163	1.76395	0.0777401	0.757199
TOP1	15171.2	-0.127933	0.0724409	-1.76603	0.0773907	0.757199
LINC00342	332.224	-0.325462	0.184226	-1.76664	0.0772883	0.757199
FAM208B	5067.43	-0.127244	0.0721589	-1.76339	0.0778348	0.757624
TM7SF2	567.958	-0.225581	0.127976	-1.76267	0.0779554	0.757948
RP1-101A2.1	9.93955	1.50439	0.853439	1.76274	0.0779436	0.757948
L3MBTL1	71.3538	-0.551278	0.312831	-1.76222	0.0780319	0.758268
ELAC1	175.257	-0.383787	0.217839	-1.7618	0.0781038	0.758378
FBXO33	454.22	-0.255165	0.144845	-1.76164	0.0781307	0.758378
PPP2R5C	2363.33	-0.161031	0.0914291	-1.76127	0.0781928	0.758558
RHOBTB2	399.379	0.249706	0.141882	1.75996	0.0784149	0.759016
UBR5	10459.7	-0.176329	0.100184	-1.76005	0.0783986	0.759016
ABHD13	883.906	-0.208535	0.118444	-1.76062	0.0783031	0.759016
LHX9	9.88384	1.84509	1.04812	1.76038	0.0783438	0.759016
FUCA2	344.644	-0.385861	0.219333	-1.75925	0.0785355	0.759337
GK5	765.633	-0.22213	0.126261	-1.75929	0.0785275	0.759337
DYRK4	587.58	0.23436	0.133319	1.7579	0.078765	0.759706
DDX11	3278.81	0.148849	0.0846922	1.75753	0.0788269	0.759706
LEPROTL1	2133.4	-0.162065	0.0922091	-1.75759	0.0788181	0.759706
MAD2L2	1594.65	0.183293	0.10427	1.75786	0.0787717	0.759706
LDAH	1952.09	-0.15039	0.0855637	-1.75764	0.0788083	0.759706
OR51E2	22.2237	1.21112	0.689384	1.75681	0.0789502	0.759706
GPR141	171.022	-0.45793	0.260667	-1.75676	0.0789589	0.759706
NMB	227.113	0.346848	0.197442	1.75671	0.0789675	0.759706
RP5-908M14.9	76.2924	0.574274	0.326835	1.75707	0.0789051	0.759706
POLR1A	10341.6	-0.135168	0.0772695	-1.7493	0.0802386	0.759747
FOXRED2	1499.59	-0.161094	0.0919451	-1.75207	0.0797621	0.759747
CD276	110.012	0.490189	0.279679	1.75269	0.0796559	0.759747
MRPL4	4027.8	0.12425	0.070833	1.75413	0.0794087	0.759747
AUP1	8948.93	0.125385	0.0716767	1.74931	0.0802377	0.759747
GLT8D2	29.4171	0.949643	0.541716	1.75303	0.0795973	0.759747
MACROD1	1092.85	0.189517	0.108248	1.75077	0.0799857	0.759747
SYNCRIP	5568.71	-0.172644	0.0986646	-1.74981	0.0801518	0.759747
SLC31A1	1382.96	-0.156331	0.0892325	-1.75195	0.0797824	0.759747
SRP14	6138.38	0.121954	0.0695715	1.75294	0.0796129	0.759747
USP6NL	2202.17	0.164296	0.093801	1.75154	0.0798533	0.759747
ABCE1	6323.63	-0.148721	0.0847761	-1.75428	0.0793831	0.759747
NXN	65.1446	0.585263	0.333242	1.75627	0.0790421	0.759747
TM4SF20	17.8077	-1.24778	0.711184	-1.75451	0.0793439	0.759747
STRA13	1330.33	0.162342	0.092751	1.7503	0.0800658	0.759747
TIGD4	55.7239	-0.710381	0.404757	-1.75508	0.0792458	0.759747
RALGAPB	3959.89	-0.137989	0.0785768	-1.7561	0.0790712	0.759747
IRF2BP1	1819.52	0.151756	0.0866763	1.75084	0.0799733	0.759747
CASC2	22.3943	-0.990631	0.566126	-1.74984	0.0801453	0.759747
ZNF48	519.553	0.263016	0.150252	1.75051	0.0800311	0.759747
CCDC66	644.092	-0.218428	0.124727	-1.75125	0.0799027	0.759747
F2R	7701.39	-0.132579	0.0758084	-1.74887	0.0803133	0.759747
AIDA	3185	-0.14775	0.0841486	-1.75582	0.0791195	0.759747
NEK5	21.0218	1.08492	0.618731	1.75346	0.0795233	0.759747
TATDN3	553.381	-0.249539	0.142693	-1.74879	0.080328	0.759747
LINC01468	19.1428	1.16213	0.664192	1.7497	0.0801706	0.759747
RPS2P5	9293.12	0.110247	0.0628372	1.75448	0.0793486	0.759747
PPIL3	1158.21	-0.169291	0.0967576	-1.74964	0.0801804	0.759747
ARHGAP31-AS1	36.6428	0.875377	0.498865	1.75473	0.0793047	0.759747
CTD-2260A17.1	16.1338	-1.17635	0.672474	-1.74929	0.0802414	0.759747
RP11-848P1.5	24.4232	1.02554	0.586129	1.74969	0.0801721	0.759747
TOP3B	31.0967	-0.915357	0.523678	-1.74794	0.0804744	0.76021
GTDC1	1208.5	-0.179732	0.102874	-1.74711	0.0806184	0.76021
MYRF	216.832	0.412576	0.236199	1.74673	0.0806834	0.76021
ZNF3	655.253	0.202982	0.116156	1.7475	0.08055	0.76021
SLFN12	329.779	-0.283608	0.162348	-1.74692	0.0806521	0.76021
BRMS1	1666.36	0.178687	0.102284	1.74697	0.0806419	0.76021
TP53I11	69.9596	0.587987	0.336333	1.74823	0.080424	0.76021
ZMYND11	4458.89	-0.125817	0.0724037	-1.73771	0.0822612	0.761196
ASTE1	263.256	-0.34092	0.196328	-1.73648	0.0824792	0.761196
R3HDM1	4331.52	-0.119577	0.068848	-1.73683	0.0824171	0.761196
DDX20	2250.42	-0.152493	0.0877059	-1.73868	0.0820908	0.761196
ACADVL	5841.16	0.143524	0.0825245	1.73917	0.0820055	0.761196
BMF	79.678	0.589952	0.338861	1.74099	0.081686	0.761196
GSDMD	1560.08	0.171058	0.098601	1.73485	0.0827666	0.761196
DOT1L	5526.7	-0.1352	0.0775961	-1.74236	0.081446	0.761196
KXD1	1444.79	0.156182	0.0897854	1.7395	0.0819465	0.761196
AC016292.3	19.3255	1.0664	0.614142	1.7364	0.0824931	0.761196
RAB34	4517.05	0.130342	0.0751406	1.73464	0.0828045	0.761196
NMU	8.32534	1.8952	1.08977	1.73908	0.08202	0.761196
HP1BP3	13673	-0.140156	0.0804066	-1.74309	0.0813171	0.761196
AKAP9	2209.07	-0.154189	0.0887605	-1.73714	0.0823627	0.761196
OSGEPL1	435.877	-0.262854	0.151295	-1.73736	0.0823236	0.761196
NGDN	1457.32	0.162036	0.0931651	1.73924	0.0819925	0.761196
PLPPR3	40.4149	1.13588	0.652091	1.7419	0.0815265	0.761196
TRAF3	2641.74	0.140129	0.0805226	1.74024	0.0818172	0.761196
C3orf20	873.082	0.202136	0.116394	1.73666	0.0824474	0.761196
C1orf159	584.479	0.214438	0.123608	1.73482	0.0827726	0.761196
SLC38A2	6620.63	-0.161603	0.0931054	-1.7357	0.0826171	0.761196
RANBP6	5784.91	-0.127848	0.0732734	-1.74481	0.0810173	0.761196
TMBIM6	20607.9	0.11394	0.0656297	1.73611	0.0825441	0.761196
NKD1	225.465	-0.316388	0.181671	-1.74154	0.0815888	0.761196
FAM63A	654.299	-0.246841	0.142052	-1.73768	0.0822664	0.761196
SLC22A3	32.2434	0.903481	0.51878	1.74155	0.0815874	0.761196
NDUFB11	1620.08	0.17976	0.103303	1.74013	0.0818355	0.761196
BRWD3	2144.16	-0.157947	0.0905592	-1.74413	0.0811369	0.761196
PCF11	2951.86	-0.162967	0.0937222	-1.73883	0.0820639	0.761196
TAC3	33.2103	0.850327	0.488196	1.74177	0.0815485	0.761196
SHCBP1	3493.21	-0.127368	0.0732454	-1.73892	0.0820495	0.761196
ZDHHC16	1329.61	0.192099	0.110561	1.73749	0.0823002	0.761196
C20orf196	157.361	0.423007	0.243418	1.73778	0.0822502	0.761196
CKS1B	5063.37	0.123344	0.0710363	1.73635	0.0825014	0.761196
MGA	5067.12	-0.163994	0.0942501	-1.73999	0.0818604	0.761196
HGS	5760.4	0.118879	0.0685164	1.73505	0.0827318	0.761196
PPARA	887.302	-0.21916	0.125842	-1.74155	0.0815872	0.761196
SVIL	91.6533	0.56794	0.325935	1.7425	0.0814217	0.761196
UBL5	4997.26	0.147986	0.0848586	1.74391	0.0811745	0.761196
RP1-241P17.4	170.59	0.392388	0.225563	1.7396	0.0819298	0.761196
MTCO2P12	236.449	0.400246	0.230271	1.73815	0.0821841	0.761196
HERC2P4	195.843	-0.36097	0.206817	-1.74535	0.0809231	0.761196
RP11-432J24.3	13.9286	1.23104	0.709511	1.73505	0.0827325	0.761196
NME1	1381.65	0.231946	0.133451	1.73807	0.0821992	0.761196
RP11-930P14.2	157.9	-0.424309	0.243889	-1.73976	0.0819005	0.761196
RP11-77K12.9	21.592	0.97622	0.559674	1.74426	0.081113	0.761196
NFKBIE	690.728	0.209648	0.120959	1.73321	0.0830583	0.761205
GPD1L	1028	-0.184318	0.106349	-1.73315	0.0830685	0.761205
SLC7A7	85.2396	-0.579556	0.334175	-1.73429	0.0828672	0.761205
HNRNPA3	38241.2	-0.103176	0.0595145	-1.73363	0.0829846	0.761205
VEGFB	778.635	0.210129	0.12119	1.73388	0.0829388	0.761205
RP11-464D20.2	34.6555	0.852846	0.491939	1.73364	0.0829819	0.761205
ERGIC3	6609.28	0.11559	0.0667636	1.73134	0.0833919	0.761867
COPS3	4685.41	-0.129558	0.0748385	-1.73117	0.0834217	0.761867
ABCA12	55.3792	0.74958	0.432912	1.73148	0.0833655	0.761867
TEX30	551.572	0.281982	0.162899	1.73102	0.0834478	0.761867
APPL1	2023.48	-0.182229	0.10524	-1.73155	0.0833534	0.761867
RP11-513I15.6	7.92064	1.78917	1.03332	1.73147	0.0833679	0.761867
AC097724.3	31.5157	-0.842831	0.486728	-1.73163	0.0833398	0.761867
YTHDC1	2707.46	-0.132779	0.0767338	-1.73039	0.0835615	0.761937
OR11G2	13.4406	-1.32898	0.768088	-1.73024	0.0835871	0.761937
SCARNA8	14.8751	-1.29031	0.745722	-1.73028	0.0835806	0.761937
LGALS3	84.4688	0.527669	0.305064	1.7297	0.0836842	0.762022
TCF7L2	396.901	0.264122	0.152677	1.72994	0.0836412	0.762022
LSM6	886.405	0.190959	0.11044	1.72907	0.0837969	0.762649
DCUN1D1	3172.34	-0.175587	0.101573	-1.72867	0.0838687	0.762728
PXN	85.113	0.539739	0.312421	1.7276	0.0840593	0.762728
SH3TC1	13.8102	1.48359	0.858951	1.72721	0.0841291	0.762728
OTUD6B	1615.26	-0.168093	0.0972752	-1.72801	0.0839862	0.762728
IGSF8	575.52	0.230483	0.133348	1.72844	0.08391	0.762728
PSTK	197.871	0.379675	0.219687	1.72826	0.0839418	0.762728
DOK6	135.23	0.396315	0.229445	1.72727	0.0841184	0.762728
RP11-20I23.2	34.1798	0.821516	0.475673	1.72706	0.0841571	0.762728
CD37	1354.6	0.166829	0.0967963	1.72351	0.0847966	0.76405
TAX1BP1	3106.51	-0.130234	0.0755304	-1.72426	0.0846616	0.76405
ODC1	26783.7	0.140828	0.0816659	1.72444	0.0846289	0.76405
PIK3R3	730.746	-0.209078	0.121261	-1.7242	0.0846712	0.76405
CLTA	3965.8	0.130241	0.0756505	1.72162	0.0851389	0.76405
SNRPB	3409.17	0.164092	0.0952897	1.72203	0.0850634	0.76405
DHX34	3166.43	0.145434	0.0844723	1.72167	0.0851286	0.76405
FREM2	40.2839	-0.73643	0.42718	-1.72393	0.0847203	0.76405
GJA1	1528.43	-0.147562	0.0856618	-1.72262	0.0849578	0.76405
YDJC	1749.41	0.235235	0.136467	1.72375	0.0847534	0.76405
CGGBP1	4456.28	-0.132383	0.0767377	-1.72514	0.0845023	0.76405
OTUD4	2612.39	-0.134009	0.0777731	-1.72308	0.0848748	0.76405
C1QL3	97.4854	-0.521593	0.302832	-1.72238	0.0850006	0.76405
IRF2BP2	2866.34	-0.152635	0.0886094	-1.72256	0.0849684	0.76405
ZCCHC12	11.3389	1.82579	1.05988	1.72264	0.0849545	0.76405
MED14	2651.02	-0.138883	0.0805609	-1.72395	0.0847176	0.76405
ZFP36L1	1362.78	0.184158	0.106891	1.72286	0.0849136	0.76405
LAGE3	1408.8	0.162034	0.0941017	1.7219	0.0850871	0.76405
ADGRG1	1943.99	0.173635	0.100843	1.72183	0.0850996	0.76405
TM9SF3	7369.49	-0.119121	0.069222	-1.72086	0.0852768	0.764564
PPATP1	8.53951	1.61642	0.939331	1.72082	0.0852843	0.764564
ACAP1	1568.19	0.18333	0.106636	1.71921	0.0855769	0.764694
SLC46A1	17.2682	1.23984	0.721195	1.71915	0.0855877	0.764694
TTLL12	4842.91	0.12763	0.0742349	1.71927	0.0855659	0.764694
POP1	2792.22	-0.136079	0.0791596	-1.71904	0.085607	0.764694
ACRC	40.5238	0.724613	0.421317	1.71988	0.0854548	0.764694
DDN	218.467	0.348385	0.202604	1.71953	0.0855174	0.764694
HDAC2	12269	-0.109094	0.0634467	-1.71946	0.0855301	0.764694
PDPR	3338.33	-0.126969	0.0740361	-1.71496	0.0863525	0.766145
EPHX3	16.8897	1.11669	0.65145	1.71415	0.0865007	0.766145
NAA25	2930.5	-0.147126	0.0857293	-1.71617	0.086131	0.766145
SLC2A4RG	342.708	0.295968	0.172561	1.71515	0.0863184	0.766145
SDCBP2	30.2348	0.860667	0.50215	1.71396	0.0865353	0.766145
EFR3A	2969.78	-0.13382	0.0780232	-1.71513	0.0863205	0.766145
HSPBP1	2801.37	0.14618	0.0851853	1.71602	0.0861582	0.766145
FAM129A	2730.28	-0.149156	0.087006	-1.71432	0.0864701	0.766145
ETAA1	731.232	-0.231039	0.134632	-1.71607	0.0861488	0.766145
IL2RG	229.428	0.323035	0.188188	1.71655	0.0860607	0.766145
VEGFC	14.4737	-1.18442	0.690759	-1.71467	0.0864057	0.766145
CCDC141	14.9384	-1.34033	0.781408	-1.71527	0.0862959	0.766145
ETV4	686.912	0.245698	0.143398	1.7134	0.0866397	0.766145
PUS1	2914.24	0.161814	0.0943487	1.71506	0.0863343	0.766145
BACE1	276.864	-0.304332	0.177154	-1.7179	0.085815	0.766145
NUTM2D	131.638	-0.410854	0.239798	-1.71333	0.0866518	0.766145
UBA52	16146	0.116491	0.0678327	1.71733	0.0859184	0.766145
RP4-613B23.1	38.9894	-0.716563	0.418167	-1.71358	0.0866056	0.766145
HMBS	4329.15	0.137632	0.0802082	1.71594	0.0861737	0.766145
RP11-644F5.11	253.284	0.336367	0.1961	1.71528	0.0862942	0.766145
IFI44	689.133	-0.238834	0.139461	-1.71255	0.0867951	0.766241
ZDHHC17	1566.87	-0.14785	0.0863234	-1.71274	0.0867599	0.766241
RP11-557L19.1	7.91889	-1.77906	1.03879	-1.71263	0.0867811	0.766241
SLC39A14	4828.65	0.128586	0.0750957	1.7123	0.0868422	0.766268
HTRA1	32.0614	0.791134	0.462183	1.71173	0.0869456	0.76679
TMEM132B	8.11282	-1.71568	1.00261	-1.71121	0.0870415	0.767247
GCFC2	747.287	-0.220623	0.128997	-1.7103	0.0872112	0.767759
SLC7A5	16237.9	0.101714	0.0594619	1.71057	0.0871599	0.767759
TXLNGY	1863.49	-0.178885	0.1046	-1.71018	0.0872323	0.767759
SEMA4F	282.221	-0.303818	0.177718	-1.70955	0.0873489	0.768396
USP9X	5096.65	-0.142996	0.0837041	-1.70835	0.0875709	0.769613
BCYRN1	508.57	0.336477	0.196963	1.70833	0.0875759	0.769613
CXCL2	224.478	0.469521	0.275036	1.70712	0.0877991	0.770016
USP9Y	1166.69	-0.242108	0.141809	-1.70729	0.0877685	0.770016
LRPAP1	2503.64	0.13991	0.0819336	1.7076	0.087711	0.770016
EFEMP2	57.4588	-0.608472	0.356392	-1.70731	0.0877641	0.770016
UBR2	2412.17	-0.149456	0.0876758	-1.70464	0.0882616	0.770221
TNFRSF1B	31.5846	0.954685	0.560145	1.70435	0.0883153	0.770221
DEPDC1B	1525.26	-0.170171	0.0997283	-1.70635	0.0879431	0.770221
SMC1A	10947.7	-0.127387	0.0747205	-1.70484	0.0882237	0.770221
ENO1	121561	0.102223	0.0599529	1.70506	0.0881839	0.770221
PCM1	7908.99	-0.132611	0.0778362	-1.70371	0.0884348	0.770221
RIPK2	1470.75	-0.166809	0.0979189	-1.70354	0.0884666	0.770221
SLC1A5	12993.4	0.107587	0.0632514	1.70095	0.0889528	0.770221
ARMC6	2373.44	0.152885	0.0896725	1.70492	0.0882085	0.770221
CHCHD2	11934.4	0.121714	0.0715639	1.70077	0.0889854	0.770221
RHAG	13604.3	-0.11639	0.0684207	-1.70109	0.0889261	0.770221
PEX5L	8.316	-1.7661	1.03814	-1.70121	0.0889028	0.770221
ANKRD17	7024.15	-0.115943	0.0680876	-1.70285	0.0885967	0.770221
DCTN3	743.521	0.227646	0.133805	1.70133	0.0888812	0.770221
RTN1	5039.75	0.143891	0.0845082	1.70268	0.0886273	0.770221
PGGHG	360.312	0.323838	0.190163	1.70295	0.088577	0.770221
MAP3K6	145.307	0.390692	0.22893	1.7066	0.0878969	0.770221
OAZ3	36.4405	-0.784248	0.460461	-1.70318	0.0885345	0.770221
ITGA5	3513.3	0.147483	0.0867246	1.70059	0.08902	0.770221
[truncated: 28,309 more rows]

## Sheet: OCI-AML3 DTAG-DCAF15 24h v DMSO
Gene	Gene_Stable-ID	Gene_Stable-ID_Version	Transcript_Stable-ID	Transcript_Stable-ID_Version	baseMean	log2FoldChange	lfcSE	stat	pvalue	padj
THBS1	ENSG00000137801	ENSG00000137801.11	ENST00000397591	ENST00000397591.2	5992.54	-0.483229	0.0423782	-11.4028	4.0497e-30	4.39554e-26
FAM3C	ENSG00000196937	ENSG00000196937.11	ENST00000359943	ENST00000359943.8	4075.22	0.324346	0.0398289	8.14348	3.84067e-16	2.08433e-12
CHI3L1	ENSG00000133048	ENSG00000133048.13	ENST00000473185	ENST00000473185.1	19087	-0.307774	0.0383086	-8.03408	9.42801e-16	3.3313e-12
CSF1R	ENSG00000182578	ENSG00000182578.14	ENST00000504875	ENST00000504875.5	4386.56	-0.432733	0.0540805	-8.00165	1.22768e-15	3.3313e-12
PDS5A	ENSG00000121892	ENSG00000121892.15	ENST00000303538	ENST00000303538.13	14855.4	0.254344	0.0326228	7.79651	6.36426e-15	1.38155e-11
CTSG	ENSG00000100448	ENSG00000100448.4	ENST00000216336	ENST00000216336.3	1276.81	-0.623353	0.0813412	-7.66344	1.81019e-14	3.27463e-11
MDC1	ENSG00000137337	ENSG00000137337.16	ENST00000376406	ENST00000376406.8	7817.77	-0.306978	0.0434981	-7.05729	1.69785e-12	2.30355e-09
MTDH	ENSG00000147649	ENSG00000147649.10	ENST00000336273	ENST00000336273.8	17187.1	0.222497	0.0314692	7.07031	1.54587e-12	2.30355e-09
CCL5	ENSG00000271503	ENSG00000271503.7	ENST00000605140	ENST00000605140.6	13837	-0.38227	0.0546338	-6.99695	2.61586e-12	3.15472e-09
HIVEP3	ENSG00000127124	ENSG00000127124.16	ENST00000643665	ENST00000643665.1	1758.38	-0.524951	0.0751972	-6.98098	2.93125e-12	3.18158e-09
GAS7	ENSG00000007237	ENSG00000007237.19	ENST00000437099	ENST00000437099.6	24024.6	-0.263534	0.0381775	-6.90286	5.09672e-12	5.02907e-09
TCF25	ENSG00000141002	ENSG00000141002.20	ENST00000640279	ENST00000640279.1	3196.11	-0.306108	0.0453712	-6.74675	1.51193e-11	1.36755e-08
MYBPH	ENSG00000133055	ENSG00000133055.10	ENST00000255416	ENST00000255416.9	18122.6	-0.257029	0.0382224	-6.72457	1.76116e-11	1.3761e-08
DENND3	ENSG00000105339	ENSG00000105339.11	ENST00000519291	ENST00000519291.5	6432.7	-0.261429	0.0388832	-6.72343	1.77496e-11	1.3761e-08
WDR46	ENSG00000227057	ENSG00000227057.10	ENST00000473611	ENST00000473611.5	3700.95	-0.356423	0.0536336	-6.64552	3.02146e-11	1.84845e-08
TLN1	ENSG00000137076	ENSG00000137076.22	ENST00000314888	ENST00000314888.10	23299.2	-0.268471	0.0403933	-6.64644	3.00271e-11	1.84845e-08
TPT1	ENSG00000133112	ENSG00000133112.17	ENST00000530705	ENST00000530705.6	20174.5	0.243969	0.0367235	6.64339	3.06543e-11	1.84845e-08
RPS27L	ENSG00000185088	ENSG00000185088.14	ENST00000559763	ENST00000559763.1	3693.05	0.345153	0.0518518	6.65653	2.80372e-11	1.84845e-08
JARID2	ENSG00000008083	ENSG00000008083.14	ENST00000341776	ENST00000341776.7	10346.4	-0.233419	0.0352564	-6.62063	3.57668e-11	2.04323e-08
POLR2A	ENSG00000181222	ENSG00000181222.19	ENST00000674977	ENST00000674977.2	15863	-0.357081	0.0540778	-6.60309	4.02676e-11	2.18532e-08
SMCR8	ENSG00000176994	ENSG00000176994.11	ENST00000406438	ENST00000406438.5	2231.31	-0.320275	0.0490089	-6.53503	6.35955e-11	3.28698e-08
HIP1	ENSG00000127946	ENSG00000127946.17	ENST00000336926	ENST00000336926.11	4143.43	-0.360749	0.0554089	-6.51066	7.48224e-11	3.69146e-08
KCTD3	ENSG00000136636	ENSG00000136636.13	ENST00000259154	ENST00000259154.9	3847.62	0.254607	0.0393513	6.4701	9.79349e-11	4.4291e-08
RPS11	ENSG00000142534	ENSG00000142534.7	ENST00000600027	ENST00000600027.5	40740.2	-0.346142	0.0534619	-6.47456	9.50902e-11	4.4291e-08
TMEM30A	ENSG00000112697	ENSG00000112697.17	ENST00000230461	ENST00000230461.11	20775.6	0.243091	0.0376133	6.46289	1.02721e-10	4.45974e-08
TM9SF3	ENSG00000077147	ENSG00000077147.16	ENST00000371142	ENST00000371142.9	10160.2	0.287982	0.0446663	6.44742	1.13769e-10	4.7494e-08
RABGGTB	ENSG00000137955	ENSG00000137955.16	ENST00000496055	ENST00000496055.5	5057.85	0.304391	0.0473768	6.42489	1.31966e-10	5.11559e-08
ARHGAP1	ENSG00000175220	ENSG00000175220.12	ENST00000311956	ENST00000311956.9	4895.91	-0.355539	0.0553362	-6.42507	1.31806e-10	5.11559e-08
GNL3	ENSG00000163938	ENSG00000163938.17	ENST00000479230	ENST00000479230.5	11919.4	0.230711	0.0362783	6.35948	2.0244e-10	7.57683e-08
SPARC	ENSG00000113140	ENSG00000113140.11	ENST00000231061	ENST00000231061.9	3547.19	-0.345874	0.0546191	-6.33247	2.41263e-10	8.72891e-08
POLE	ENSG00000177084	ENSG00000177084.19	ENST00000541627	ENST00000541627.2	7232.51	-0.221011	0.034935	-6.32636	2.51009e-10	8.78856e-08
IL17RA	ENSG00000177663	ENSG00000177663.15	ENST00000477874	ENST00000477874.1	3247.45	-0.297233	0.0470517	-6.31716	2.66411e-10	9.03634e-08
RAB1A	ENSG00000138069	ENSG00000138069.18	ENST00000649427	ENST00000649427.1	7157.08	0.234784	0.0372194	6.30812	2.82439e-10	9.28969e-08
ACTR2	ENSG00000138071	ENSG00000138071.15	ENST00000476840	ENST00000476840.5	58517.8	0.205762	0.0327141	6.28968	3.18117e-10	9.89756e-08
SRRT	ENSG00000087087	ENSG00000087087.20	ENST00000611405	ENST00000611405.5	10498.3	-0.225563	0.0358902	-6.2848	3.28277e-10	9.89756e-08
RSL24D1	ENSG00000137876	ENSG00000137876.11	ENST00000260443	ENST00000260443.9	9183.45	0.210739	0.0335277	6.28552	3.26756e-10	9.89756e-08
CA2	ENSG00000104267	ENSG00000104267.10	ENST00000285379	ENST00000285379.10	2587.51	0.333974	0.0533898	6.25539	3.96533e-10	1.16323e-07
PRKAR1A	ENSG00000108946	ENSG00000108946.17	ENST00000589017	ENST00000589017.6	14147.4	0.181887	0.0291074	6.24882	4.13558e-10	1.18125e-07
RHOU	ENSG00000116574	ENSG00000116574.6	ENST00000366691	ENST00000366691.4	3503.17	-0.261577	0.0419708	-6.23235	4.59476e-10	1.27876e-07
DHX29	ENSG00000067248	ENSG00000067248.11	ENST00000251636	ENST00000251636.10	4042.14	0.244105	0.0392885	6.21313	5.19383e-10	1.39206e-07
ITGA5	ENSG00000161638	ENSG00000161638.11	ENST00000552564	ENST00000552564.5	13453.2	-0.280206	0.045113	-6.21119	5.25836e-10	1.39206e-07
RFLNB	ENSG00000183688	ENSG00000183688.4	ENST00000329099	ENST00000329099.4	11587.4	-0.201058	0.0324175	-6.20215	5.56979e-10	1.43939e-07
HLA-E	ENSG00000204592	ENSG00000204592.9	ENST00000376630	ENST00000376630.5	11207.9	-0.227579	0.0367664	-6.18984	6.02244e-10	1.52018e-07
ACSL4	ENSG00000068366	ENSG00000068366.21	ENST00000439581	ENST00000439581.1	4732.92	0.262545	0.0425454	6.17094	6.7885e-10	1.6746e-07
CALM2	ENSG00000143933	ENSG00000143933.20	ENST00000272298	ENST00000272298.12	16352.6	0.225264	0.0365903	6.15638	7.44265e-10	1.79517e-07
FABP5	ENSG00000164687	ENSG00000164687.11	ENST00000297258	ENST00000297258.11	6193.09	0.272156	0.0442461	6.15095	7.7019e-10	1.81731e-07
DESI2	ENSG00000121644	ENSG00000121644.19	ENST00000302550	ENST00000302550.16	5389.26	0.230856	0.0375846	6.14231	8.13317e-10	1.83911e-07
SIRPA	ENSG00000198053	ENSG00000198053.12	ENST00000622179	ENST00000622179.4	6068.19	-0.242817	0.0395118	-6.14543	7.97449e-10	1.83911e-07
EIF4E	ENSG00000151247	ENSG00000151247.13	ENST00000450253	ENST00000450253.7	5948.08	0.244456	0.0399011	6.12655	8.98053e-10	1.98928e-07
MAFB	ENSG00000204103	ENSG00000204103.4	ENST00000373313	ENST00000373313.3	6206.22	-0.242877	0.0398089	-6.10109	1.05351e-09	2.28695e-07
EPAS1	ENSG00000116016	ENSG00000116016.14	ENST00000460015	ENST00000460015.1	4221.85	-0.25304	0.0416584	-6.07417	1.24634e-09	2.6015e-07
XPOT	ENSG00000184575	ENSG00000184575.12	ENST00000332707	ENST00000332707.10	19089.3	0.193667	0.0318738	6.07604	1.23183e-09	2.6015e-07
GMPS	ENSG00000163655	ENSG00000163655.16	ENST00000496455	ENST00000496455.7	8387.97	0.230041	0.0379504	6.06162	1.34756e-09	2.75971e-07
DNAJC10	ENSG00000077232	ENSG00000077232.19	ENST00000679526	ENST00000679526.1	9003.35	0.21819	0.0361601	6.03398	1.59966e-09	3.21531e-07
TUBA1B	ENSG00000123416	ENSG00000123416.15	ENST00000336023	ENST00000336023.9	15541.2	-0.24837	0.0413673	-6.00402	1.9249e-09	3.79871e-07
DLGAP5	ENSG00000126787	ENSG00000126787.13	ENST00000395425	ENST00000395425.6	3578.22	0.265433	0.0443337	5.98716	2.13541e-09	4.13888e-07
FLNB	ENSG00000136068	ENSG00000136068.16	ENST00000682097	ENST00000682097.1	20070.5	-0.296746	0.0496217	-5.98017	2.22899e-09	4.17128e-07
JCAD	ENSG00000165757	ENSG00000165757.9	ENST00000375377	ENST00000375377.2	3359.58	-0.327951	0.0548149	-5.98288	2.19229e-09	4.17128e-07
PSMA4	ENSG00000041357	ENSG00000041357.16	ENST00000560217	ENST00000560217.5	11906.4	0.223353	0.0374457	5.96471	2.45076e-09	4.49398e-07
GEMIN4	ENSG00000179409	ENSG00000179409.11	ENST00000319004	ENST00000319004.6	4718.73	-0.287834	0.0482741	-5.96249	2.48423e-09	4.49398e-07
GLS	ENSG00000115419	ENSG00000115419.14	ENST00000338435	ENST00000338435.9	8210.1	0.268311	0.045183	5.93833	2.87947e-09	5.12357e-07
SEPTIN7	ENSG00000122545	ENSG00000122545.22	ENST00000399034	ENST00000399034.7	10518.1	0.210687	0.0356049	5.91738	3.27117e-09	5.64399e-07
NEK6	ENSG00000119408	ENSG00000119408.17	ENST00000540326	ENST00000540326.5	2659.34	-0.31707	0.053585	-5.91714	3.27595e-09	5.64399e-07
SSR4	ENSG00000180879	ENSG00000180879.14	ENST00000320857	ENST00000320857.7	2753.26	-0.306578	0.0518471	-5.91311	3.35701e-09	5.69328e-07
KTN1	ENSG00000126777	ENSG00000126777.18	ENST00000557267	ENST00000557267.1	7795.58	0.220454	0.0373173	5.90756	3.47212e-09	5.79791e-07
ADAM9	ENSG00000168615	ENSG00000168615.13	ENST00000678474	ENST00000678474.1	5558.85	0.205241	0.034845	5.89011	3.85939e-09	6.34694e-07
FAM32A	ENSG00000105058	ENSG00000105058.12	ENST00000589852	ENST00000589852.5	2724.05	-0.289112	0.0491173	-5.88616	3.95283e-09	6.40358e-07
HSPE1	ENSG00000115541	ENSG00000115541.11	ENST00000409729	ENST00000409729.1	2690.83	0.3013	0.0512645	5.87735	4.16876e-09	6.65407e-07
LILRB4	ENSG00000186818	ENSG00000186818.13	ENST00000461839	ENST00000461839.1	2518.07	-0.324153	0.0552874	-5.86305	4.5445e-09	7.14869e-07
POLR2B	ENSG00000047315	ENSG00000047315.17	ENST00000450656	ENST00000450656.5	14248.7	0.216485	0.0370256	5.84692	5.00771e-09	7.76482e-07
SLC12A2	ENSG00000064651	ENSG00000064651.14	ENST00000262461	ENST00000262461.7	1678.84	0.322825	0.0554033	5.82682	5.6495e-09	8.39996e-07
CCNC	ENSG00000112237	ENSG00000112237.13	ENST00000369220	ENST00000369220.8	1859.06	0.335453	0.0575534	5.82855	5.59121e-09	8.39996e-07
NBN	ENSG00000104320	ENSG00000104320.15	ENST00000697292	ENST00000697292.1	8319.05	0.207168	0.0355411	5.82898	5.57685e-09	8.39996e-07
MRPL42	ENSG00000198015	ENSG00000198015.14	ENST00000549982	ENST00000549982.6	5507.1	0.253759	0.0435869	5.82192	5.81739e-09	8.53269e-07
EPRS1	ENSG00000136628	ENSG00000136628.18	ENST00000366923	ENST00000366923.8	32224.2	0.155841	0.0268037	5.81417	6.0937e-09	8.58974e-07
CLNS1A	ENSG00000074201	ENSG00000074201.9	ENST00000526761	ENST00000526761.5	7173.71	0.268253	0.0461212	5.81626	6.01798e-09	8.58974e-07
DLL4	ENSG00000128917	ENSG00000128917.8	ENST00000557876	ENST00000557876.1	546.311	-0.531377	0.0913289	-5.81827	5.94585e-09	8.58974e-07
CYRIB	ENSG00000153310	ENSG00000153310.22	ENST00000519824	ENST00000519824.6	12229.3	0.206284	0.0354988	5.81103	6.20913e-09	8.64024e-07
CBX3	ENSG00000122565	ENSG00000122565.19	ENST00000337620	ENST00000337620.8	15658.7	0.257231	0.0443605	5.79866	6.68462e-09	9.18417e-07
RPL21	ENSG00000122026	ENSG00000122026.11	ENST00000311549	ENST00000311549.11	29402.4	0.17686	0.0306296	5.77415	7.73435e-09	1.04936e-06
RGS16	ENSG00000143333	ENSG00000143333.7	ENST00000367558	ENST00000367558.6	2930.13	-0.372881	0.0646616	-5.76664	8.08658e-09	1.05749e-06
CEP250	ENSG00000126001	ENSG00000126001.17	ENST00000446710	ENST00000446710.5	3933.65	-0.270461	0.0468789	-5.76937	7.95699e-09	1.05749e-06
PREX1	ENSG00000124126	ENSG00000124126.14	ENST00000482556	ENST00000482556.5	9824.88	-0.247654	0.0429382	-5.76769	8.03671e-09	1.05749e-06
PLTP	ENSG00000100979	ENSG00000100979.15	ENST00000354050	ENST00000354050.8	5463.98	-0.245728	0.0426846	-5.75683	8.57093e-09	1.10749e-06
LYPLA1	ENSG00000120992	ENSG00000120992.18	ENST00000316963	ENST00000316963.8	7650.15	0.222065	0.0385987	5.75318	8.75823e-09	1.11837e-06
NOL6	ENSG00000165271	ENSG00000165271.17	ENST00000297990	ENST00000297990.9	6260.22	-0.216637	0.0377586	-5.73741	9.61333e-09	1.21329e-06
SDCBP	ENSG00000137575	ENSG00000137575.12	ENST00000522243	ENST00000522243.5	6626.57	0.209999	0.0367485	5.7145	1.10028e-08	1.36088e-06
PLIN2	ENSG00000147872	ENSG00000147872.10	ENST00000464326	ENST00000464326.1	6083.78	-0.359595	0.062932	-5.71403	1.10334e-08	1.36088e-06
RPS21	ENSG00000171858	ENSG00000171858.18	ENST00000343986	ENST00000343986.9	10567.6	-0.31974	0.0560061	-5.70902	1.1363e-08	1.38577e-06
DDOST	ENSG00000244038	ENSG00000244038.11	ENST00000415136	ENST00000415136.6	10468.9	-0.269193	0.0472182	-5.70105	1.19073e-08	1.40481e-06
B2M	ENSG00000166710	ENSG00000166710.23	ENST00000695792	ENST00000695792.1	20655.2	0.195543	0.0342925	5.7022	1.18268e-08	1.40481e-06
TGM2	ENSG00000198959	ENSG00000198959.12	ENST00000361475	ENST00000361475.7	1106.75	-0.423678	0.0742881	-5.70318	1.17596e-08	1.40481e-06
EIF1	ENSG00000173812	ENSG00000173812.11	ENST00000462917	ENST00000462917.1	14596.2	0.176733	0.0311478	5.67401	1.39489e-08	1.62797e-06
MED12	ENSG00000184634	ENSG00000184634.17	ENST00000690242	ENST00000690242.1	3166.05	-0.401379	0.0707847	-5.67042	1.42446e-08	1.64479e-06
CAPZA2	ENSG00000198898	ENSG00000198898.16	ENST00000464223	ENST00000464223.5	8539.31	0.188205	0.0332206	5.66532	1.46752e-08	1.65921e-06
EXOC7	ENSG00000182473	ENSG00000182473.22	ENST00000589210	ENST00000589210.6	3853.28	-0.27371	0.0483129	-5.66536	1.46715e-08	1.65921e-06
SMARCA5	ENSG00000153147	ENSG00000153147.6	ENST00000283131	ENST00000283131.4	10445.8	0.21656	0.038261	5.66007	1.51312e-08	1.69313e-06
LEPROTL1	ENSG00000104660	ENSG00000104660.19	ENST00000321250	ENST00000321250.13	3046.22	0.257519	0.0456746	5.63811	1.71923e-08	1.90413e-06
STT3B	ENSG00000163527	ENSG00000163527.10	ENST00000453168	ENST00000453168.5	10430.9	0.209349	0.0371602	5.63368	1.76405e-08	1.93404e-06
ME1	ENSG00000065833	ENSG00000065833.9	ENST00000369705	ENST00000369705.4	3308.79	0.267853	0.0475772	5.62986	1.80359e-08	1.95761e-06
TNS1	ENSG00000079308	ENSG00000079308.21	ENST00000646520	ENST00000646520.1	2623.15	-0.25729	0.0458137	-5.616	1.95424e-08	2.10014e-06
KIF2A	ENSG00000068796	ENSG00000068796.19	ENST00000401507	ENST00000401507.7	4767.38	0.235866	0.0422363	5.58444	2.34452e-08	2.47886e-06
RPLP0	ENSG00000089157	ENSG00000089157.16	ENST00000551217	ENST00000551217.1	77191.7	-0.263476	0.0471853	-5.58386	2.35234e-08	2.47886e-06
PTK2B	ENSG00000120899	ENSG00000120899.18	ENST00000397501	ENST00000397501.5	14628.6	-0.236008	0.0423542	-5.57224	2.51491e-08	2.6247e-06
USO1	ENSG00000138768	ENSG00000138768.15	ENST00000514213	ENST00000514213.7	7017.63	0.211665	0.0380369	5.56472	2.62573e-08	2.68978e-06
TMX1	ENSG00000139921	ENSG00000139921.13	ENST00000555574	ENST00000555574.1	8248.12	0.226523	0.0407194	5.56301	2.65161e-08	2.68978e-06
RPL41P1	ENSG00000227063	ENSG00000227063.5	ENST00000484902	ENST00000484902.1	882.863	-0.676877	0.121643	-5.56444	2.62999e-08	2.68978e-06
ACTR3	ENSG00000115091	ENSG00000115091.12	ENST00000263238	ENST00000263238.7	22200.4	0.199071	0.0358172	5.55797	2.72932e-08	2.69566e-06
PPP2R2A	ENSG00000221914	ENSG00000221914.11	ENST00000380737	ENST00000380737.8	8439.06	0.244143	0.0439117	5.55987	2.69978e-08	2.69566e-06
GTF3C1	ENSG00000077235	ENSG00000077235.18	ENST00000567806	ENST00000567806.1	7547.96	-0.24597	0.0442568	-5.5578	2.73192e-08	2.69566e-06
HDAC2	ENSG00000196591	ENSG00000196591.12	ENST00000519065	ENST00000519065.6	7892.65	0.219607	0.0395606	5.55114	2.83806e-08	2.77516e-06
UBE3A	ENSG00000114062	ENSG00000114062.22	ENST00000636667	ENST00000636667.1	6122.65	0.2138	0.0385989	5.53902	3.04168e-08	2.94772e-06
VPS26A	ENSG00000122958	ENSG00000122958.15	ENST00000373382	ENST00000373382.5	5742.91	0.237711	0.043006	5.52739	3.25029e-08	3.122e-06
SNX3	ENSG00000112335	ENSG00000112335.15	ENST00000230085	ENST00000230085.13	8651.47	0.183199	0.0332098	5.51641	3.45989e-08	3.29418e-06
CAPZA1	ENSG00000116489	ENSG00000116489.13	ENST00000485542	ENST00000485542.5	19259.2	0.197592	0.0358309	5.51457	3.49638e-08	3.29997e-06
NAP1L1	ENSG00000187109	ENSG00000187109.15	ENST00000618691	ENST00000618691.5	33249.6	0.200785	0.0364658	5.50612	3.66829e-08	3.43238e-06
COL15A1	ENSG00000204291	ENSG00000204291.12	ENST00000467052	ENST00000467052.1	1641.12	-0.302566	0.0549661	-5.50459	3.70037e-08	3.4328e-06
PPP1CC	ENSG00000186298	ENSG00000186298.12	ENST00000335007	ENST00000335007.10	18660.7	0.219835	0.0399628	5.50098	3.77684e-08	3.47405e-06
KIF14	ENSG00000118193	ENSG00000118193.12	ENST00000367350	ENST00000367350.5	6087.02	0.237711	0.0432392	5.49758	3.85046e-08	3.48274e-06
CAND1	ENSG00000111530	ENSG00000111530.13	ENST00000545606	ENST00000545606.6	10387.9	0.200357	0.0364422	5.49793	3.84278e-08	3.48274e-06
CAD	ENSG00000084774	ENSG00000084774.14	ENST00000264705	ENST00000264705.9	8854.49	-0.25654	0.0467046	-5.49282	3.95572e-08	3.54838e-06
P4HA1	ENSG00000122884	ENSG00000122884.13	ENST00000307116	ENST00000307116.6	1067.01	0.400293	0.0729447	5.48763	4.07369e-08	3.62425e-06
GMFB	ENSG00000197045	ENSG00000197045.14	ENST00000554908	ENST00000554908.5	5996.31	0.216712	0.0396582	5.46451	4.64198e-08	4.09626e-06
ATP5F1C	ENSG00000165629	ENSG00000165629.20	ENST00000356708	ENST00000356708.12	7601.75	0.196144	0.0359564	5.45503	4.89634e-08	4.28588e-06
TMED9	ENSG00000184840	ENSG00000184840.12	ENST00000332598	ENST00000332598.7	4936.27	-0.265479	0.0489129	-5.42759	5.71193e-08	4.95979e-06
PIK3CA	ENSG00000121879	ENSG00000121879.6	ENST00000477735	ENST00000477735.1	2349.97	0.274786	0.050675	5.42253	5.8763e-08	5.06201e-06
OSTC	ENSG00000198856	ENSG00000198856.13	ENST00000361564	ENST00000361564.9	3003.11	0.249069	0.0460135	5.41295	6.19956e-08	5.29843e-06
GNA13	ENSG00000120063	ENSG00000120063.10	ENST00000439174	ENST00000439174.7	8591.24	0.20904	0.0387095	5.40024	6.65529e-08	5.64348e-06
CLK2	ENSG00000176444	ENSG00000176444.19	ENST00000361168	ENST00000361168.9	4063.85	-0.230176	0.0426369	-5.39851	6.71951e-08	5.65376e-06
PAPOLA	ENSG00000090060	ENSG00000090060.19	ENST00000554887	ENST00000554887.5	15216.3	0.184334	0.0341673	5.39505	6.85054e-08	5.71967e-06
SLC2A5	ENSG00000142583	ENSG00000142583.18	ENST00000377424	ENST00000377424.9	13505.3	-0.182434	0.0338312	-5.39247	6.94956e-08	5.7257e-06
HNRNPD	ENSG00000138668	ENSG00000138668.20	ENST00000313899	ENST00000313899.12	24040.5	0.137443	0.0254897	5.39212	6.96326e-08	5.7257e-06
RAD21	ENSG00000164754	ENSG00000164754.16	ENST00000689124	ENST00000689124.1	26243.7	0.165195	0.0306557	5.38872	7.09616e-08	5.74789e-06
SET	ENSG00000119335	ENSG00000119335.18	ENST00000686840	ENST00000686840.1	29464	0.168336	0.031235	5.38933	7.07202e-08	5.74789e-06
CMTM6	ENSG00000091317	ENSG00000091317.8	ENST00000205636	ENST00000205636.4	7209.26	0.200127	0.0371906	5.38111	7.40296e-08	5.95198e-06
CMPK1	ENSG00000162368	ENSG00000162368.15	ENST00000371873	ENST00000371873.10	8670.37	0.238006	0.0442449	5.37929	7.47818e-08	5.96825e-06
PBK	ENSG00000168078	ENSG00000168078.10	ENST00000301905	ENST00000301905.9	3116.46	0.252414	0.0469403	5.37735	7.55916e-08	5.98884e-06
GBE1	ENSG00000114480	ENSG00000114480.13	ENST00000429644	ENST00000429644.7	2210.21	0.263218	0.0490269	5.36885	7.92418e-08	6.23254e-06
TWF1	ENSG00000151239	ENSG00000151239.14	ENST00000552521	ENST00000552521.5	2797.47	0.270349	0.0503822	5.36598	8.05128e-08	6.28695e-06
TYW3	ENSG00000162623	ENSG00000162623.16	ENST00000457880	ENST00000457880.6	3310.08	0.271662	0.0506653	5.36189	8.23552e-08	6.38488e-06
PPP4R2	ENSG00000163605	ENSG00000163605.16	ENST00000482242	ENST00000482242.5	6887.73	0.268418	0.0500774	5.36007	8.31905e-08	6.4039e-06
MZT1	ENSG00000204899	ENSG00000204899.6	ENST00000377818	ENST00000377818.4	3473.98	0.272082	0.050781	5.35794	8.41753e-08	6.43408e-06
CTSA	ENSG00000064601	ENSG00000064601.21	ENST00000606788	ENST00000606788.5	3774.3	-0.278134	0.0520403	-5.34459	9.06197e-08	6.87823e-06
REEP3	ENSG00000165476	ENSG00000165476.14	ENST00000373758	ENST00000373758.5	3984.42	0.24189	0.0453277	5.33647	9.47711e-08	7.14337e-06
SH3GLB1	ENSG00000097033	ENSG00000097033.15	ENST00000535010	ENST00000535010.5	2481.07	0.282819	0.0530275	5.33343	9.63728e-08	7.214e-06
RNF11	ENSG00000123091	ENSG00000123091.5	ENST00000242719	ENST00000242719.4	2737.82	0.245035	0.0459843	5.32866	9.89375e-08	7.35526e-06
HAT1	ENSG00000128708	ENSG00000128708.13	ENST00000412731	ENST00000412731.5	6147.33	0.196982	0.0370466	5.31715	1.05408e-07	7.66653e-06
NUP210	ENSG00000132182	ENSG00000132182.13	ENST00000254508	ENST00000254508.7	21636.5	-0.206239	0.03881	-5.31406	1.07207e-07	7.66653e-06
ANXA5	ENSG00000164111	ENSG00000164111.15	ENST00000296511	ENST00000296511.10	2041.61	0.265285	0.0499239	5.3138	1.07362e-07	7.66653e-06
PTPRN2	ENSG00000155093	ENSG00000155093.20	ENST00000389413	ENST00000389413.7	4456.98	-0.266366	0.0501119	-5.31542	1.0641e-07	7.66653e-06
CYFIP1	ENSG00000273749	ENSG00000273749.5	ENST00000617928	ENST00000617928.5	8445.1	-0.20061	0.0377141	-5.31923	1.04205e-07	7.66653e-06
USP36	ENSG00000055483	ENSG00000055483.20	ENST00000587010	ENST00000587010.5	5382.25	-0.20406	0.0383771	-5.31723	1.05358e-07	7.66653e-06
DDX56	ENSG00000136271	ENSG00000136271.11	ENST00000446987	ENST00000446987.5	4542.7	-0.268557	0.0505759	-5.30997	1.09641e-07	7.72756e-06
WDR91	ENSG00000105875	ENSG00000105875.15	ENST00000423565	ENST00000423565.5	1600.57	-0.315223	0.0593537	-5.31093	1.09066e-07	7.72756e-06
HNRNPA2B1	ENSG00000122566	ENSG00000122566.22	ENST00000679318	ENST00000679318.1	63751	0.1479	0.0278845	5.30401	1.13284e-07	7.93277e-06
FN1	ENSG00000115414	ENSG00000115414.21	ENST00000421182	ENST00000421182.5	5382.94	-0.336431	0.0636118	-5.28882	1.23109e-07	8.56555e-06
NEK7	ENSG00000151414	ENSG00000151414.15	ENST00000367385	ENST00000367385.9	9170.15	0.22894	0.0433769	5.27793	1.30651e-07	8.95144e-06
NUCKS1	ENSG00000069275	ENSG00000069275.13	ENST00000367142	ENST00000367142.5	49586.4	0.160355	0.0303831	5.27778	1.3076e-07	8.95144e-06
MORF4L1	ENSG00000185787	ENSG00000185787.15	ENST00000379535	ENST00000379535.8	16688	0.17986	0.0340821	5.27726	1.31129e-07	8.95144e-06
WASHC4	ENSG00000136051	ENSG00000136051.15	ENST00000548195	ENST00000548195.5	6383.83	0.225853	0.0428227	5.27416	1.33369e-07	9.04743e-06
RPL3	ENSG00000100316	ENSG00000100316.16	ENST00000401609	ENST00000401609.5	60782.3	-0.2332	0.044272	-5.26743	1.38348e-07	9.32689e-06
NUP214	ENSG00000126883	ENSG00000126883.19	ENST00000695493	ENST00000695493.1	4003.79	-0.245069	0.0465518	-5.26444	1.40617e-07	9.42135e-06
BAP1	ENSG00000163930	ENSG00000163930.10	ENST00000460680	ENST00000460680.6	4222.85	-0.288829	0.0548867	-5.26227	1.42288e-07	9.47482e-06
DIMT1	ENSG00000086189	ENSG00000086189.11	ENST00000651114	ENST00000651114.1	1529.97	0.310573	0.0590464	5.25982	1.44199e-07	9.54354e-06
ITGAX	ENSG00000140678	ENSG00000140678.17	ENST00000564308	ENST00000564308.1	1327.54	-0.34078	0.0648237	-5.25703	1.46404e-07	9.63073e-06
EIF2S1	ENSG00000134001	ENSG00000134001.15	ENST00000256383	ENST00000256383.11	8445.45	0.222199	0.0423161	5.25093	1.51329e-07	9.89476e-06
YWHAZ	ENSG00000164924	ENSG00000164924.18	ENST00000395957	ENST00000395957.6	46985.9	0.174574	0.0332653	5.24794	1.53811e-07	9.99681e-06
GDI2	ENSG00000057608	ENSG00000057608.17	ENST00000380191	ENST00000380191.9	18991.1	0.16101	0.0306913	5.24611	1.5534e-07	1.00361e-05
ZNF638	ENSG00000075292	ENSG00000075292.19	ENST00000494621	ENST00000494621.5	5309.03	0.224037	0.0427806	5.23689	1.63306e-07	1.03915e-05
MFSD1	ENSG00000118855	ENSG00000118855.21	ENST00000486568	ENST00000486568.5	7974.72	0.214513	0.0409546	5.23781	1.62491e-07	1.03915e-05
PPRC1	ENSG00000148840	ENSG00000148840.11	ENST00000413464	ENST00000413464.6	5943.59	-0.254957	0.0486892	-5.23643	1.63714e-07	1.03915e-05
XPO1	ENSG00000082898	ENSG00000082898.19	ENST00000678113	ENST00000678113.1	25687.9	0.167428	0.0320099	5.23049	1.69061e-07	1.06686e-05
ZDHHC2	ENSG00000104219	ENSG00000104219.13	ENST00000262096	ENST00000262096.13	628.65	0.522322	0.0999414	5.22629	1.72948e-07	1.08508e-05
UBE2K	ENSG00000078140	ENSG00000078140.14	ENST00000510934	ENST00000510934.5	8934.57	0.1961	0.0375409	5.22363	1.75451e-07	1.09445e-05
MTPN	ENSG00000105887	ENSG00000105887.11	ENST00000393085	ENST00000393085.4	20842.9	0.185582	0.0355504	5.22027	1.78666e-07	1.10814e-05
UBE2D3	ENSG00000109332	ENSG00000109332.20	ENST00000453744	ENST00000453744.7	15301.2	0.19664	0.0377874	5.20385	1.952e-07	1.20381e-05
PPP6C	ENSG00000119414	ENSG00000119414.12	ENST00000373547	ENST00000373547.9	5135.39	0.227673	0.0438048	5.19743	2.02058e-07	1.23906e-05
TXLNG	ENSG00000086712	ENSG00000086712.13	ENST00000398155	ENST00000398155.4	2242.8	0.241019	0.0463963	5.19478	2.04959e-07	1.24979e-05
CYCS	ENSG00000172115	ENSG00000172115.9	ENST00000305786	ENST00000305786.7	12165.8	0.180118	0.0346919	5.19193	2.0812e-07	1.26197e-05
NOP58	ENSG00000055044	ENSG00000055044.11	ENST00000426814	ENST00000426814.5	6861.97	0.19426	0.037447	5.18761	2.13005e-07	1.28442e-05
ATP6AP2	ENSG00000182220	ENSG00000182220.15	ENST00000436783	ENST00000436783.6	4078.51	0.233336	0.0449893	5.18647	2.14315e-07	1.28518e-05
DPP8	ENSG00000074603	ENSG00000074603.19	ENST00000341861	ENST00000341861.9	4420.67	0.211695	0.0408402	5.18349	2.17777e-07	1.29876e-05
SNHG1	ENSG00000255717	ENSG00000255717.9	ENST00000686500	ENST00000686500.2	5408.22	0.284325	0.0549218	5.17691	2.25595e-07	1.3363e-05
COX5A	ENSG00000178741	ENSG00000178741.12	ENST00000322347	ENST00000322347.11	5696.86	0.197841	0.0382261	5.17555	2.27243e-07	1.3363e-05
PFDN4	ENSG00000101132	ENSG00000101132.10	ENST00000371419	ENST00000371419.7	1366.59	0.37089	0.0716678	5.17512	2.27764e-07	1.3363e-05
RPS5	ENSG00000083845	ENSG00000083845.9	ENST00000601521	ENST00000601521.5	26326	-0.247652	0.047867	-5.17375	2.29446e-07	1.33893e-05
MTREX	ENSG00000039123	ENSG00000039123.16	ENST00000230640	ENST00000230640.10	9119.18	0.222254	0.0430022	5.16842	2.36077e-07	1.37026e-05
OLA1	ENSG00000138430	ENSG00000138430.16	ENST00000284719	ENST00000284719.8	5127.87	0.231584	0.0448959	5.15824	2.49277e-07	1.433e-05
KIF5B	ENSG00000170759	ENSG00000170759.11	ENST00000302418	ENST00000302418.5	18360	0.171758	0.033299	5.15806	2.49527e-07	1.433e-05
AP3S1	ENSG00000177879	ENSG00000177879.17	ENST00000316788	ENST00000316788.12	2334.54	0.270969	0.052585	5.15298	2.56383e-07	1.46462e-05
COPS2	ENSG00000166200	ENSG00000166200.15	ENST00000560240	ENST00000560240.5	6375.19	0.232983	0.0452299	5.15108	2.58986e-07	1.47174e-05
WDR75	ENSG00000115368	ENSG00000115368.10	ENST00000314761	ENST00000314761.9	4636.6	0.244222	0.0474404	5.14798	2.63303e-07	1.48849e-05
TARS1	ENSG00000113407	ENSG00000113407.14	ENST00000502553	ENST00000502553.5	30026.4	0.131957	0.0256767	5.1392	2.75917e-07	1.55171e-05
KDM5C	ENSG00000126012	ENSG00000126012.13	ENST00000687695	ENST00000687695.1	5064.98	-0.221479	0.0431247	-5.13579	2.80963e-07	1.57194e-05
SSBP1	ENSG00000106028	ENSG00000106028.11	ENST00000265304	ENST00000265304.11	6395.6	0.1966	0.0383043	5.1326	2.85765e-07	1.59061e-05
TRIM26	ENSG00000234127	ENSG00000234127.9	ENST00000480999	ENST00000480999.1	2142.77	-0.280233	0.0546478	-5.12797	2.92878e-07	1.61365e-05
COX8A	ENSG00000176340	ENSG00000176340.4	ENST00000314133	ENST00000314133.4	1552.03	-0.389374	0.075926	-5.12834	2.92309e-07	1.61365e-05
IARS2	ENSG00000067704	ENSG00000067704.10	ENST00000366922	ENST00000366922.3	17114.5	0.186698	0.0365328	5.11041	3.21454e-07	1.74117e-05
BZW1	ENSG00000082153	ENSG00000082153.18	ENST00000450637	ENST00000450637.5	15127.1	0.166241	0.0325234	5.11144	3.19713e-07	1.74117e-05
CCDC47	ENSG00000108588	ENSG00000108588.15	ENST00000225726	ENST00000225726.10	9584.64	0.20937	0.0409739	5.10984	3.22439e-07	1.74117e-05
GUCD1	ENSG00000138867	ENSG00000138867.17	ENST00000621833	ENST00000621833.4	4159.63	-0.245535	0.0480316	-5.11194	3.18863e-07	1.74117e-05
TARS2	ENSG00000143374	ENSG00000143374.18	ENST00000369054	ENST00000369054.6	2648.4	-0.243303	0.0476316	-5.10802	3.25548e-07	1.74926e-05
ANP32E	ENSG00000143401	ENSG00000143401.15	ENST00000583931	ENST00000583931.6	15238.3	0.204363	0.0400344	5.10468	3.31363e-07	1.77173e-05
SUZ12	ENSG00000178691	ENSG00000178691.11	ENST00000322652	ENST00000322652.10	8952.66	0.195317	0.0382844	5.10175	3.36522e-07	1.79049e-05
DNAJB12	ENSG00000148719	ENSG00000148719.16	ENST00000338820	ENST00000338820.7	2579.45	-0.282907	0.0554653	-5.10062	3.38546e-07	1.79247e-05
PRPF40A	ENSG00000196504	ENSG00000196504.21	ENST00000410080	ENST00000410080.8	12695.3	0.187618	0.0368413	5.09259	3.53202e-07	1.82555e-05
RARS1	ENSG00000113643	ENSG00000113643.9	ENST00000524082	ENST00000524082.5	6804.2	0.21009	0.0412531	5.09271	3.52982e-07	1.82555e-05
NDRG1	ENSG00000104419	ENSG00000104419.17	ENST00000323851	ENST00000323851.13	7540.78	-0.198233	0.0389149	-5.09402	3.50541e-07	1.82555e-05
HSP90B1	ENSG00000166598	ENSG00000166598.16	ENST00000549334	ENST00000549334.5	29427.8	0.136559	0.0268142	5.0928	3.52807e-07	1.82555e-05
CSE1L	ENSG00000124207	ENSG00000124207.17	ENST00000396192	ENST00000396192.7	17703.4	0.163621	0.0321247	5.09332	3.51855e-07	1.82555e-05
IRF8	ENSG00000140968	ENSG00000140968.12	ENST00000696884	ENST00000696884.1	21128.2	-0.189971	0.0373424	-5.08728	3.63237e-07	1.86852e-05
S100A10	ENSG00000197747	ENSG00000197747.9	ENST00000368811	ENST00000368811.8	1926.57	0.308716	0.0607009	5.08586	3.65961e-07	1.87365e-05
HSPD1	ENSG00000144381	ENSG00000144381.18	ENST00000388968	ENST00000388968.8	58792	0.179731	0.0353506	5.08424	3.69096e-07	1.88083e-05
TMED2	ENSG00000086598	ENSG00000086598.11	ENST00000438031	ENST00000438031.2	7325.05	0.202451	0.0398316	5.08268	3.72139e-07	1.88748e-05
HNRNPU	ENSG00000153187	ENSG00000153187.21	ENST00000366527	ENST00000366527.4	45620.5	0.126964	0.0249921	5.08019	3.77063e-07	1.89103e-05
ZHX1	ENSG00000165156	ENSG00000165156.15	ENST00000297857	ENST00000297857.3	5928.85	0.201928	0.0397447	5.08063	3.76178e-07	1.89103e-05
ZWILCH	ENSG00000174442	ENSG00000174442.12	ENST00000535141	ENST00000535141.6	2580.42	0.292502	0.0575828	5.07968	3.78066e-07	1.89103e-05
AIDA	ENSG00000186063	ENSG00000186063.13	ENST00000340020	ENST00000340020.11	2573.05	0.273315	0.0538435	5.07609	3.85281e-07	1.90952e-05
FANCA	ENSG00000187741	ENSG00000187741.16	ENST00000561667	ENST00000561667.2	2788.94	-0.255541	0.0503394	-5.07637	3.84713e-07	1.90952e-05
RAB6A	ENSG00000175582	ENSG00000175582.20	ENST00000310653	ENST00000310653.10	2990.18	0.272253	0.0536622	5.07346	3.90657e-07	1.92736e-05
ADAM10	ENSG00000137845	ENSG00000137845.15	ENST00000260408	ENST00000260408.8	11944	0.163471	0.0322406	5.07037	3.97053e-07	1.95005e-05
GALM	ENSG00000143891	ENSG00000143891.17	ENST00000272252	ENST00000272252.10	8380.62	-0.324727	0.0640761	-5.06783	4.02374e-07	1.96728e-05
PTGES3	ENSG00000110958	ENSG00000110958.16	ENST00000537473	ENST00000537473.2	20298.2	0.201559	0.0397962	5.06477	4.08888e-07	1.99017e-05
SF3A1	ENSG00000099995	ENSG00000099995.19	ENST00000215793	ENST00000215793.13	9033.9	-0.224303	0.0443773	-5.05445	4.31637e-07	2.09151e-05
RPL18	ENSG00000063177	ENSG00000063177.13	ENST00000552347	ENST00000552347.5	18305.6	-0.202477	0.0400662	-5.05356	4.33645e-07	2.0919e-05
EIF2A	ENSG00000144895	ENSG00000144895.12	ENST00000463863	ENST00000463863.5	6652.05	0.193383	0.0382791	5.0519	4.37428e-07	2.10082e-05
ANXA1	ENSG00000135046	ENSG00000135046.14	ENST00000257497	ENST00000257497.11	4524.24	0.242851	0.0480901	5.04991	4.42019e-07	2.11351e-05
ACTN1	ENSG00000072110	ENSG00000072110.16	ENST00000394419	ENST00000394419.9	15567.8	-0.227551	0.0450969	-5.04583	4.51546e-07	2.1496e-05
ZMPSTE24	ENSG00000084073	ENSG00000084073.10	ENST00000675937	ENST00000675937.1	6061.42	0.227547	0.0451047	5.04488	4.53817e-07	2.15097e-05
MCM7	ENSG00000166508	ENSG00000166508.19	ENST00000710813	ENST00000710813.1	24142.4	-0.251079	0.0498128	-5.04044	4.64462e-07	2.19186e-05
SORL1	ENSG00000137642	ENSG00000137642.13	ENST00000260197	ENST00000260197.12	8966.41	-0.207986	0.0412709	-5.03953	4.66683e-07	2.1928e-05
SUB1	ENSG00000113387	ENSG00000113387.12	ENST00000506237	ENST00000506237.5	16139.2	0.166128	0.0329887	5.03591	4.75592e-07	2.22503e-05
FOXM1	ENSG00000111206	ENSG00000111206.13	ENST00000359843	ENST00000359843.8	4313.44	-0.276303	0.0550125	-5.02254	5.09924e-07	2.37541e-05
TAGLN2	ENSG00000158710	ENSG00000158710.15	ENST00000368096	ENST00000368096.5	28996.6	-0.24731	0.049284	-5.01806	5.21951e-07	2.41075e-05
CNOT7	ENSG00000198791	ENSG00000198791.12	ENST00000361272	ENST00000361272.9	9643.89	0.188748	0.0376132	5.01814	5.21747e-07	2.41075e-05
HYOU1	ENSG00000149428	ENSG00000149428.21	ENST00000617285	ENST00000617285.5	8325.87	-0.27034	0.0539089	-5.01475	5.31011e-07	2.4422e-05
TBC1D13	ENSG00000107021	ENSG00000107021.16	ENST00000372648	ENST00000372648.10	1724.88	-0.300541	0.0600188	-5.00745	5.51558e-07	2.52599e-05
CSDE1	ENSG00000009307	ENSG00000009307.17	ENST00000339438	ENST00000339438.10	38794.6	0.143394	0.0286468	5.0056	5.56887e-07	2.53969e-05
SH3BGRL3	ENSG00000142669	ENSG00000142669.15	ENST00000270792	ENST00000270792.10	6445.01	-0.254571	0.0508733	-5.00401	5.61486e-07	2.54994e-05
RPL37	ENSG00000145592	ENSG00000145592.14	ENST00000274242	ENST00000274242.10	41280.1	-0.280654	0.0561059	-5.00222	5.66737e-07	2.56307e-05
SOGA1	ENSG00000149639	ENSG00000149639.15	ENST00000237536	ENST00000237536.9	8211.49	-0.209046	0.041874	-4.99225	5.96787e-07	2.68777e-05
DHRS3	ENSG00000162496	ENSG00000162496.9	ENST00000616661	ENST00000616661.5	1346.59	-0.384271	0.0770073	-4.99006	6.03605e-07	2.70724e-05
CCNG1	ENSG00000113328	ENSG00000113328.20	ENST00000512163	ENST00000512163.5	6562.35	0.219823	0.0440868	4.98613	6.15992e-07	2.74015e-05
KIF18A	ENSG00000121621	ENSG00000121621.7	ENST00000263181	ENST00000263181.7	1419.12	0.325756	0.0653308	4.98626	6.15601e-07	2.74015e-05
PDK4	ENSG00000004799	ENSG00000004799.8	ENST00000005178	ENST00000005178.6	754.591	-0.604065	0.12118	-4.98485	6.20108e-07	2.7472e-05
ARL6IP1	ENSG00000170540	ENSG00000170540.15	ENST00000304414	ENST00000304414.12	8771.51	0.210057	0.0421675	4.9815	6.30926e-07	2.77345e-05
SNRPA	ENSG00000077312	ENSG00000077312.9	ENST00000601545	ENST00000601545.5	3012.21	-0.272356	0.0546742	-4.98144	6.31144e-07	2.77345e-05
CDC42SE2	ENSG00000158985	ENSG00000158985.14	ENST00000503291	ENST00000503291.5	5291.84	0.199986	0.0401593	4.97982	6.36421e-07	2.78537e-05
DDX3X	ENSG00000215301	ENSG00000215301.11	ENST00000610559	ENST00000610559.5	29872.4	0.15697	0.0315369	4.97736	6.4458e-07	2.80975e-05
ATP6V0D1	ENSG00000159720	ENSG00000159720.13	ENST00000568620	ENST00000568620.5	3366.61	-0.296646	0.0596496	-4.97314	6.58773e-07	2.8529e-05
TOP2A	ENSG00000131747	ENSG00000131747.15	ENST00000423485	ENST00000423485.6	29414.6	0.173723	0.0349342	4.97286	6.59737e-07	2.8529e-05
WDR1	ENSG00000071127	ENSG00000071127.18	ENST00000561486	ENST00000561486.1	21571.3	-0.192183	0.0386776	-4.96884	6.73544e-07	2.90105e-05
MIR1244-2	ENSG00000283498	ENSG00000283498.1	ENST00000636449	ENST00000636449.1	641.155	0.470295	0.0948007	4.96088	7.01733e-07	3.01052e-05
ABCB7	ENSG00000131269	ENSG00000131269.19	ENST00000373394	ENST00000373394.8	1454.71	0.280921	0.0566797	4.95629	7.18513e-07	3.07037e-05
IVNS1ABP	ENSG00000116679	ENSG00000116679.16	ENST00000480769	ENST00000480769.5	6151.56	0.213507	0.0430948	4.95436	7.25685e-07	3.08886e-05
RACK1	ENSG00000204628	ENSG00000204628.12	ENST00000512805	ENST00000512805.6	42963.8	-0.24567	0.0496023	-4.9528	7.3153e-07	3.10157e-05
ME2	ENSG00000082212	ENSG00000082212.13	ENST00000640530	ENST00000640530.1	11691.1	0.172762	0.0349082	4.94904	7.45801e-07	3.13757e-05
PRKCSH	ENSG00000130175	ENSG00000130175.10	ENST00000676823	ENST00000676823.1	9317.03	-0.183257	0.0370246	-4.9496	7.43648e-07	3.13757e-05
MKX	ENSG00000150051	ENSG00000150051.14	ENST00000375790	ENST00000375790.9	8616.08	0.189004	0.0382366	4.94302	7.69209e-07	3.22355e-05
SMC2	ENSG00000136824	ENSG00000136824.19	ENST00000440179	ENST00000440179.5	6958.52	0.198246	0.040129	4.94023	7.80318e-07	3.25108e-05
PLCB2	ENSG00000137841	ENSG00000137841.12	ENST00000560009	ENST00000560009.1	7891.97	-0.178481	0.0361308	-4.93986	7.81768e-07	3.25108e-05
ZFYVE16	ENSG00000039319	ENSG00000039319.17	ENST00000338008	ENST00000338008.9	2849.95	0.243892	0.0493893	4.93816	7.88633e-07	3.26711e-05
BAZ1A	ENSG00000198604	ENSG00000198604.11	ENST00000360310	ENST00000360310.6	27436.5	0.137628	0.0279133	4.93057	8.19909e-07	3.38376e-05
LAIR1	ENSG00000167613	ENSG00000167613.16	ENST00000391742	ENST00000391742.7	8144.68	-0.24328	0.0493752	-4.92716	8.34317e-07	3.43018e-05
CHRNA6	ENSG00000147434	ENSG00000147434.9	ENST00000276410	ENST00000276410.7	2825.59	-0.302167	0.061344	-4.92578	8.40254e-07	3.44155e-05
UBA6	ENSG00000033178	ENSG00000033178.13	ENST00000322244	ENST00000322244.10	3199.02	0.25035	0.0508452	4.92377	8.48927e-07	3.46401e-05
SCMH1	ENSG00000010803	ENSG00000010803.17	ENST00000326197	ENST00000326197.11	1724.51	-0.250215	0.0509095	-4.91489	8.88338e-07	3.61124e-05
AAAS	ENSG00000094914	ENSG00000094914.14	ENST00000548931	ENST00000548931.6	1518.12	-0.331854	0.0675456	-4.91304	8.96768e-07	3.63191e-05
PLAUR	ENSG00000011422	ENSG00000011422.12	ENST00000339082	ENST00000339082.7	1608.02	-0.273107	0.0556119	-4.91095	9.06351e-07	3.65707e-05
PTP4A2	ENSG00000184007	ENSG00000184007.22	ENST00000602725	ENST00000602725.5	7154.5	0.182214	0.0371195	4.90884	9.16145e-07	3.6829e-05
TOMM20	ENSG00000173726	ENSG00000173726.11	ENST00000366607	ENST00000366607.5	27395.7	0.168681	0.0343922	4.90464	9.35996e-07	3.74882e-05
APIP	ENSG00000149089	ENSG00000149089.13	ENST00000532428	ENST00000532428.6	1141.36	0.349132	0.071233	4.90126	9.52246e-07	3.79988e-05
B4GALT3	ENSG00000158850	ENSG00000158850.15	ENST00000319769	ENST00000319769.10	2840.47	-0.236614	0.0482918	-4.89967	9.59996e-07	3.80772e-05
ZCCHC9	ENSG00000131732	ENSG00000131732.12	ENST00000407610	ENST00000407610.8	1411.39	0.310597	0.0633947	4.89941	9.61228e-07	3.80772e-05
KPNA4	ENSG00000186432	ENSG00000186432.10	ENST00000334256	ENST00000334256.9	8488.39	0.212796	0.043447	4.89783	9.69009e-07	3.82459e-05
RASA3	ENSG00000185989	ENSG00000185989.11	ENST00000334062	ENST00000334062.8	3903.35	-0.246772	0.0504	-4.89626	9.76793e-07	3.84134e-05
RAB7B	ENSG00000276600	ENSG00000276600.5	ENST00000617070	ENST00000617070.5	1851.45	-0.36333	0.0743066	-4.88961	1.01035e-06	3.95897e-05
CLIC4	ENSG00000169504	ENSG00000169504.15	ENST00000497755	ENST00000497755.1	5499.1	0.202536	0.0414818	4.88252	1.04737e-06	4.08926e-05
JKAMP	ENSG00000050130	ENSG00000050130.18	ENST00000616435	ENST00000616435.5	2272.2	0.299956	0.0614996	4.87737	1.07511e-06	4.18254e-05
GTF2F1	ENSG00000125651	ENSG00000125651.14	ENST00000394456	ENST00000394456.10	4229.58	-0.256352	0.0526027	-4.87337	1.09709e-06	4.25278e-05
NAA50	ENSG00000121579	ENSG00000121579.14	ENST00000240922	ENST00000240922.8	11831.9	0.178623	0.0366919	4.86819	1.12627e-06	4.35037e-05
IFI35	ENSG00000068079	ENSG00000068079.8	ENST00000415816	ENST00000415816.7	919.025	-0.350079	0.0720158	-4.86113	1.16715e-06	4.4923e-05
AP2M1	ENSG00000161203	ENSG00000161203.14	ENST00000686364	ENST00000686364.1	15468.2	-0.244401	0.0503004	-4.85883	1.1808e-06	4.51784e-05
VPS29	ENSG00000111237	ENSG00000111237.19	ENST00000549578	ENST00000549578.6	2266.68	0.24089	0.04958	4.85861	1.18211e-06	4.51784e-05
CD164	ENSG00000135535	ENSG00000135535.17	ENST00000415861	ENST00000415861.2	9452.3	0.181516	0.0374264	4.84994	1.23497e-06	4.70329e-05
DHX36	ENSG00000174953	ENSG00000174953.14	ENST00000496811	ENST00000496811.6	5460.17	0.211366	0.0436458	4.84276	1.28049e-06	4.85959e-05
ACADM	ENSG00000117054	ENSG00000117054.15	ENST00000525881	ENST00000525881.6	7343.07	0.192016	0.0397431	4.83144	1.35547e-06	5.12623e-05
VIM	ENSG00000026025	ENSG00000026025.16	ENST00000544301	ENST00000544301.7	13767.3	0.168865	0.0349755	4.82808	1.37854e-06	5.19539e-05
USP5	ENSG00000111667	ENSG00000111667.14	ENST00000229268	ENST00000229268.13	5127.96	-0.242012	0.0501763	-4.82323	1.41253e-06	5.28677e-05
BNIP2	ENSG00000140299	ENSG00000140299.14	ENST00000607373	ENST00000607373.6	6864.33	0.220897	0.0457984	4.82324	1.41245e-06	5.28677e-05
TPCN1	ENSG00000186815	ENSG00000186815.13	ENST00000552642	ENST00000552642.5	4067.51	-0.221602	0.0459566	-4.82198	1.42143e-06	5.30177e-05
COPB1	ENSG00000129083	ENSG00000129083.13	ENST00000532088	ENST00000532088.1	9580.19	0.21408	0.0444646	4.81462	1.47483e-06	5.48212e-05
P4HB	ENSG00000185624	ENSG00000185624.16	ENST00000680083	ENST00000680083.1	32253.9	-0.213055	0.0442591	-4.81381	1.48078e-06	5.48545e-05
CCNI	ENSG00000118816	ENSG00000118816.11	ENST00000237654	ENST00000237654.9	9416.22	0.173015	0.0359552	4.81196	1.49454e-06	5.4989e-05
IPO7	ENSG00000205339	ENSG00000205339.10	ENST00000533233	ENST00000533233.1	25128.7	0.179611	0.037322	4.81247	1.49074e-06	5.4989e-05
SMG5	ENSG00000198952	ENSG00000198952.8	ENST00000361813	ENST00000361813.5	9191.06	-0.190753	0.0396537	-4.81047	1.50576e-06	5.52146e-05
PPP2CB	ENSG00000104695	ENSG00000104695.13	ENST00000523023	ENST00000523023.1	2961.7	0.243014	0.0505327	4.80905	1.51648e-06	5.52346e-05
RPL13	ENSG00000167526	ENSG00000167526.14	ENST00000311528	ENST00000311528.10	30803.3	-0.182183	0.0378783	-4.80968	1.51173e-06	5.52346e-05
KLF13	ENSG00000169926	ENSG00000169926.11	ENST00000307145	ENST00000307145.4	4579.07	-0.245858	0.0511326	-4.80824	1.52264e-06	5.52732e-05
AZIN1	ENSG00000155096	ENSG00000155096.15	ENST00000682725	ENST00000682725.1	13907.8	0.181845	0.0378303	4.80687	1.53312e-06	5.54683e-05
USP15	ENSG00000135655	ENSG00000135655.16	ENST00000353364	ENST00000353364.7	4885.36	0.214252	0.0445975	4.80414	1.55421e-06	5.60062e-05
CPD	ENSG00000108582	ENSG00000108582.12	ENST00000225719	ENST00000225719.9	9478.28	0.1757	0.0365766	4.80361	1.55831e-06	5.60062e-05
NDUFA5	ENSG00000128609	ENSG00000128609.16	ENST00000471770	ENST00000471770.5	2884.58	0.266665	0.0555981	4.7963	1.61624e-06	5.75793e-05
FKTN	ENSG00000106692	ENSG00000106692.15	ENST00000675443	ENST00000675443.1	1412.03	0.299418	0.0624297	4.79608	1.61799e-06	5.75793e-05
TRPV2	ENSG00000187688	ENSG00000187688.15	ENST00000338560	ENST00000338560.12	2295.46	-0.306847	0.0639638	-4.7972	1.609e-06	5.75793e-05
TAP2	ENSG00000204267	ENSG00000204267.19	ENST00000652259	ENST00000652259.1	4280.07	0.236326	0.0494456	4.77951	1.7572e-06	6.21827e-05
TMEM38B	ENSG00000095209	ENSG00000095209.12	ENST00000434214	ENST00000434214.1	1269.64	0.340644	0.0712745	4.77933	1.75881e-06	6.21827e-05
ATP2C1	ENSG00000017260	ENSG00000017260.20	ENST00000505330	ENST00000505330.5	3644.64	0.225312	0.0471656	4.77705	1.77887e-06	6.26879e-05
UBA3	ENSG00000144744	ENSG00000144744.18	ENST00000361055	ENST00000361055.9	2805.68	0.21666	0.0453896	4.77335	1.81189e-06	6.36447e-05
GUSB	ENSG00000169919	ENSG00000169919.17	ENST00000304895	ENST00000304895.9	3699.09	-0.187748	0.0393526	-4.77093	1.83378e-06	6.41906e-05
PIH1D1	ENSG00000104872	ENSG00000104872.11	ENST00000595633	ENST00000595633.5	2048.26	-0.302632	0.0634404	-4.77033	1.83926e-06	6.41906e-05
NACA	ENSG00000196531	ENSG00000196531.14	ENST00000678066	ENST00000678066.1	18047.6	0.16122	0.0338273	4.76598	1.87937e-06	6.53803e-05
HMGCS1	ENSG00000112972	ENSG00000112972.15	ENST00000325110	ENST00000325110.11	3932.96	0.212968	0.0447198	4.76226	1.91432e-06	6.63835e-05
DARS1	ENSG00000115866	ENSG00000115866.11	ENST00000264161	ENST00000264161.9	6863.37	0.177869	0.0374001	4.75584	1.97624e-06	6.73346e-05
ZC3H15	ENSG00000065548	ENSG00000065548.18	ENST00000421536	ENST00000421536.5	6010.9	0.22394	0.0470715	4.75746	1.96046e-06	6.73346e-05
LRIG1	ENSG00000144749	ENSG00000144749.14	ENST00000273261	ENST00000273261.8	380.643	-0.54961	0.115571	-4.75561	1.97848e-06	6.73346e-05
INSIG1	ENSG00000186480	ENSG00000186480.13	ENST00000340368	ENST00000340368.9	5047.03	0.192537	0.0404934	4.75477	1.98673e-06	6.73346e-05
RPL7	ENSG00000147604	ENSG00000147604.14	ENST00000487500	ENST00000487500.2	69464.4	0.169832	0.0357213	4.75437	1.9907e-06	6.73346e-05
DECR1	ENSG00000104325	ENSG00000104325.7	ENST00000519328	ENST00000519328.5	2878.6	0.221437	0.0465762	4.7543	1.99138e-06	6.73346e-05
PIGO	ENSG00000165282	ENSG00000165282.15	ENST00000700254	ENST00000700254.1	1874.72	-0.271319	0.0570599	-4.75499	1.98458e-06	6.73346e-05
KREMEN1	ENSG00000183762	ENSG00000183762.13	ENST00000400335	ENST00000400335.9	1432.72	-0.302867	0.0636566	-4.75783	1.95687e-06	6.73346e-05
ECT2	ENSG00000114346	ENSG00000114346.14	ENST00000232458	ENST00000232458.9	3733.22	0.21056	0.044321	4.75079	2.02627e-06	6.82969e-05
CITED2	ENSG00000164442	ENSG00000164442.11	ENST00000367651	ENST00000367651.4	11852.2	-0.179829	0.0378574	-4.75017	2.03242e-06	6.82969e-05
HLA-B	ENSG00000234745	ENSG00000234745.14	ENST00000481849	ENST00000481849.6	9104.58	-0.181304	0.0381773	-4.74899	2.0443e-06	6.84841e-05
RALGAPA1	ENSG00000174373	ENSG00000174373.17	ENST00000554573	ENST00000554573.5	1097.11	0.311734	0.065667	4.7472	2.06257e-06	6.88835e-05
GSPT1	ENSG00000103342	ENSG00000103342.13	ENST00000434724	ENST00000434724.7	12520	0.184466	0.0388639	4.74645	2.07019e-06	6.8926e-05
ECHDC1	ENSG00000093144	ENSG00000093144.19	ENST00000531967	ENST00000531967.5	3974.37	0.219033	0.0461617	4.74489	2.08615e-06	6.89593e-05
MON2	ENSG00000061987	ENSG00000061987.16	ENST00000641654	ENST00000641654.1	2148.6	0.245349	0.0517102	4.74469	2.08825e-06	6.89593e-05
PEX26	ENSG00000215193	ENSG00000215193.14	ENST00000329627	ENST00000329627.11	2006.85	-0.252976	0.0533199	-4.7445	2.09025e-06	6.89593e-05
RPS27A	ENSG00000143947	ENSG00000143947.15	ENST00000402285	ENST00000402285.7	30703.1	0.160294	0.0338228	4.73923	2.14535e-06	7.01376e-05
CHD1	ENSG00000153922	ENSG00000153922.12	ENST00000511067	ENST00000511067.3	6027.95	0.178295	0.0376116	4.74044	2.13254e-06	7.01376e-05
CPT1A	ENSG00000110090	ENSG00000110090.13	ENST00000540367	ENST00000540367.5	2657.54	-0.303951	0.0641334	-4.73935	2.14404e-06	7.01376e-05
SGO2	ENSG00000163535	ENSG00000163535.18	ENST00000418045	ENST00000418045.5	3668.32	0.246226	0.0519996	4.73515	2.18892e-06	7.13468e-05
MYH9	ENSG00000100345	ENSG00000100345.23	ENST00000216181	ENST00000216181.11	27227.3	-0.221917	0.0468955	-4.73215	2.22156e-06	7.21939e-05
CCT4	ENSG00000115484	ENSG00000115484.15	ENST00000394440	ENST00000394440.8	12800.4	0.186984	0.0395457	4.72829	2.26415e-06	7.32789e-05
UBA1	ENSG00000130985	ENSG00000130985.17	ENST00000377351	ENST00000377351.8	16634.6	-0.20563	0.0434927	-4.72791	2.26845e-06	7.32789e-05
ZMYM2	ENSG00000121741	ENSG00000121741.17	ENST00000382881	ENST00000382881.7	5036.14	0.207197	0.0438793	4.72197	2.33567e-06	7.52266e-05
MAT2A	ENSG00000168906	ENSG00000168906.13	ENST00000465151	ENST00000465151.5	20571.3	0.171824	0.0364302	4.71654	2.39892e-06	7.70351e-05
[truncated: 24,557 more rows]

## Sheet: OCI-AML3 DTAG-DCAF15 72h v DMSO
Gene	Gene_Stable-ID	Gene_Stable-ID_Version	Transcript_Stable-ID	Transcript_Stable-ID_Version	baseMean	log2FoldChange	lfcSE	stat	pvalue	padj
[truncated: 24,895 more rows]
