# Supplementary material for: DCAF15 control of cohesin dynamics sustains acute myeloid leukemia
Source: Nat Commun. 2024 Jul 3;15:5604. doi: 10.1038/s41467-024-49882-x (PMC11222469; doi:10.1038/s41467-024-49882-x)
Supplement: Supplementary file 6 — Supplementary Data 3 [file 41467_2024_49882_MOESM6_ESM.xlsx]

## Sheet: Summary
Wistar Proteomics and Metabolomics Facility
Sample Preparation and LC-MS/MS analysis
1	4 samples received for insolution LC/MS/MS (tubes labeled S1 to S4)
2	Samples were reduced, alkylated with iodoacetamide, and digested with trypsin.
3	Tryptic digest was C18 cleaned up, and analyzed by LC-MS/MS using a standard 1.5-hr LC gradient on the Thermo Q Exactive Plus mass spectrometer.
Data Analysis
1	MS data were searched with full tryptic specificity against the Swiss Prot human database (6/4/2021) and a common contaminant database using MaxQuant 1.6.17.0.
2	Variable modifications searched include:
		Acetylation (+42.01056) on protein N-terminus
		Oxidation (+15.99491) on M
		Deamidation (+0.98402) on N
3	Fixed modifications searched include carbamidomethylation (+57.02146) on C.
4	Protein and peptide false discovery rate were set at 1%.
5	Each sheet contains a filtered list of proteins with common contaminants and incorrect protein identifications removed. Some columns were hidden to simplify the sheet.
		Each row contains a protein group, i.e. a group of proteins that are sufficiently similar (e.g. homologs, isoforms, redundant database entries) and cannot be distinguished based on their identified peptides.
		Protein quantification was performed using Razor + unique peptides. Razor peptides are shared (non-unique) peptides assigned to the protein group with the most other peptides (Occam's razor principle).
		Proteins identified by a single razor+unique peptide are considered low confidence identifications.
		MS/MS count refers to how many times peptides belonging to the protein were sequenced. The more abundant the protein, the more MS/MS counts will be generated.
		Intensity is the sum of the peptide MS peak intensities for the protein. Quantitation based on intensity is more accurate than MS/MS count.
		iBAQ (Intensity Based Absolute Quantification) is protein intensity divided by the number of theoretical peptides.
			iBAQ values are roughly considered to be proportional to the molar quantities of the proteins.
			You can sort (largest to smallest order) on the iBAQ columns to determine which proteins are more abundant WITHIN a sample.
		LFQ (Label-free quantification) intensity is Intensity normalized on multiple levels to ensure that profiles of LFQ intensities across samples accurately reflect the amount of proteins in the samples.
			LFQ is used for global proteomic comparison between cells where we do not expect a lot of changes in one condition.
			For pulldown, immunoprecipitation or enrichment experiments where significant changes in the proteomes are expected, LFQ intensities should NOT be used for quantitative comparison between samples.
			LFQ normalization is done using the MaxLFQ algorithm (http://www.ncbi.nlm.nih.gov/pmc/articles/PMC4159666/).

## Sheet: FLAG-IP
id	Protein IDs	Majority protein IDs	Peptide counts (all)	Peptide counts (razor+unique)	Peptide counts (unique)	Protein names	Gene names	Fasta headers	Number of proteins	Razor + unique peptides s1 (EV)	Razor + unique peptides s2 (DCAF15-WT)	Mol. weight [kDa]	Q-value	Score	Sequence coverage s1 [%]	Sequence coverage s2 [%]	Total Intensity	Intensity s1	Intensity s2	iBAQ peptides	Total iBAQ	iBAQ s1	iBAQ s2	MS/MS count s1	MS/MS count s2	Toal MS/MS count
1189	P78527;P78527-2	P78527;P78527-2	195;192	195;192	195;192	DNA-dependent protein kinase catalytic subunit	PRKDC	sp|P78527|PRKDC_HUMAN DNA-dependent protein kinase catalytic subunit OS=Homo sapiens OX=9606 GN=PRKDC PE=1 SV=3;sp|P78527-2|PRKDC_HUMAN Isoform 2 of DNA-dependent protein kinase catalytic subunit OS=Homo sapiens OX=9606 GN=PRKDC	2	2	126	469.08	0	323.31	0.5	35	84816000000	6346300	28003000000	220	385530000	28847	127290000	2	168	451
1843	Q7Z6Z7;Q7Z6Z7-2;Q7Z6Z7-3;A5YM72;A5YM72-2;A5YM72-4;A5YM72-5;A5YM72-3	Q7Z6Z7;Q7Z6Z7-2;Q7Z6Z7-3	179;178;178;1;1;1;1;1	179;178;178;1;1;1;1;1	179;178;178;1;1;1;1;1	E3 ubiquitin-protein ligase HUWE1	HUWE1	sp|Q7Z6Z7|HUWE1_HUMAN E3 ubiquitin-protein ligase HUWE1 OS=Homo sapiens OX=9606 GN=HUWE1 PE=1 SV=3;sp|Q7Z6Z7-2|HUWE1_HUMAN Isoform 2 of E3 ubiquitin-protein ligase HUWE1 OS=Homo sapiens OX=9606 GN=HUWE1;sp|Q7Z6Z7-3|HUWE1_HUMAN Isoform 3 of E3 ubiquitin-pro	8	0	109	481.89	0	323.31	0	37.7	133970000000	0	25373000000	184	728100000	0	137900000	0	161	639
715	P27708;P31327;P31327-2;P31327-3	P27708	122;2;2;2	122;2;2;2	122;2;2;2	CAD protein;Glutamine-dependent carbamoyl-phosphate synthase;Aspartate carbamoyltransferase;Dihydroorotase	CAD	sp|P27708|PYR1_HUMAN CAD protein OS=Homo sapiens OX=9606 GN=CAD PE=1 SV=3	4	1	91	242.98	0	323.31	0.7	58.3	238210000000	4552100	50630000000	103	2312700000	44195	491550000	1	177	652
1551	Q16531;Q16531-2	Q16531	92;38	92;38	92;38	DNA damage-binding protein 1	DDB1	sp|Q16531|DDB1_HUMAN DNA damage-binding protein 1 OS=Homo sapiens OX=9606 GN=DDB1 PE=1 SV=1	2	3	90	126.97	0	323.31	2.7	79.4	670930000000	28103000	488560000000	55	12199000000	510970	8882800000	3	722	1009
539	P0DMV8;P0DMV9	P0DMV8;P0DMV9	89;89	89;89	7;7	Heat shock 70 kDa protein 1A;Heat shock 70 kDa protein 1B	HSPA1A;HSPA1B	sp|P0DMV8|HS71A_HUMAN Heat shock 70 kDa protein 1A OS=Homo sapiens OX=9606 GN=HSPA1A PE=1 SV=1;sp|P0DMV9|HS71B_HUMAN Heat shock 70 kDa protein 1B OS=Homo sapiens OX=9606 GN=HSPA1B PE=1 SV=1	2	26	82	70.051	0	323.31	47	95.2	3838000000000	5464800000	1468200000000	32	119940000000	170770000	45881000000	113	1856	4743
385	O95071;O95071-2	O95071;O95071-2	101;101	101;101	101;101	E3 ubiquitin-protein ligase UBR5	UBR5	sp|O95071|UBR5_HUMAN E3 ubiquitin-protein ligase UBR5 OS=Homo sapiens OX=9606 GN=UBR5 PE=1 SV=2;sp|O95071-2|UBR5_HUMAN Isoform 2 of E3 ubiquitin-protein ligase UBR5 OS=Homo sapiens OX=9606 GN=UBR5	2	5	73	309.35	0	323.31	1.8	36.8	44363000000	88736000	15682000000	131	338650000	677380	119710000	5	101	317
559	P11142;P11142-2	P11142;P11142-2	79;49	73;47	60;36	Heat shock cognate 71 kDa protein	HSPA8	sp|P11142|HSP7C_HUMAN Heat shock cognate 71 kDa protein OS=Homo sapiens OX=9606 GN=HSPA8 PE=1 SV=1;sp|P11142-2|HSP7C_HUMAN Isoform 2 of Heat shock cognate 71 kDa protein OS=Homo sapiens OX=9606 GN=HSPA8	2	20	69	70.897	0	323.31	41.3	88.1	1429900000000	2177200000	577390000000	33	43330000000	65977000	17497000000	78	638	1458
128	O14654	O14654	75	75	75	Insulin receptor substrate 4	IRS4	sp|O14654|IRS4_HUMAN Insulin receptor substrate 4 OS=Homo sapiens OX=9606 GN=IRS4 PE=1 SV=1	1	16	65	133.77	0	323.31	19.7	64	210240000000	452040000	61921000000	59	3563400000	7661800	1049500000	19	146	446
1416	Q14152;Q14152-2	Q14152;Q14152-2	97;91	97;91	97;91	Eukaryotic translation initiation factor 3 subunit A	EIF3A	sp|Q14152|EIF3A_HUMAN Eukaryotic translation initiation factor 3 subunit A OS=Homo sapiens OX=9606 GN=EIF3A PE=1 SV=1;sp|Q14152-2|EIF3A_HUMAN Isoform 2 of Eukaryotic translation initiation factor 3 subunit A OS=Homo sapiens OX=9606 GN=EIF3A	2	49	60	166.57	0	323.31	35.3	47.7	52661000000	4842900000	13566000000	58	907950000	83498000	233900000	101	86	340
952	P50990;P50990-2;P50990-3	P50990;P50990-2;P50990-3	61;60;52	61;60;52	61;60;52	T-complex protein 1 subunit theta	CCT8	sp|P50990|TCPQ_HUMAN T-complex protein 1 subunit theta OS=Homo sapiens OX=9606 GN=CCT8 PE=1 SV=4;sp|P50990-2|TCPQ_HUMAN Isoform 2 of T-complex protein 1 subunit theta OS=Homo sapiens OX=9606 GN=CCT8;sp|P50990-3|TCPQ_HUMAN Isoform 3 of T-complex protein 1 s	3	0	57	59.62	0	323.31	0	91.1	690810000000	0	152920000000	37	18671000000	0	4132900000	0	164	633
769	P31948;P31948-2;P31948-3	P31948;P31948-2;P31948-3	69;67;61	69;67;61	69;67;61	Stress-induced-phosphoprotein 1	STIP1	sp|P31948|STIP1_HUMAN Stress-induced-phosphoprotein 1 OS=Homo sapiens OX=9606 GN=STIP1 PE=1 SV=1;sp|P31948-2|STIP1_HUMAN Isoform 2 of Stress-induced-phosphoprotein 1 OS=Homo sapiens OX=9606 GN=STIP1;sp|P31948-3|STIP1_HUMAN Isoform 3 of Stress-induced-phosp	3	0	57	62.639	0	323.31	0	69.8	172410000000	0	51562000000	35	4926000000	0	1473200000	0	124	342
906	P48643;P48643-2	P48643;P48643-2	64;55	64;55	64;55	T-complex protein 1 subunit epsilon	CCT5	sp|P48643|TCPE_HUMAN T-complex protein 1 subunit epsilon OS=Homo sapiens OX=9606 GN=CCT5 PE=1 SV=1;sp|P48643-2|TCPE_HUMAN Isoform 2 of T-complex protein 1 subunit epsilon OS=Homo sapiens OX=9606 GN=CCT5	2	2	56	59.67	0	323.31	3.3	89.3	595080000000	62446000	129210000000	33	18033000000	1892300	3915400000	2	222	874
512	P08238;Q58FF7;Q58FF6	P08238	64;26;6	64;26;6	37;10;0	Heat shock protein HSP 90-beta	HSP90AB1	sp|P08238|HS90B_HUMAN Heat shock protein HSP 90-beta OS=Homo sapiens OX=9606 GN=HSP90AB1 PE=1 SV=4	3	10	51	83.263	0	323.31	15.3	66.4	312850000000	353040000	76078000000	33	9480300000	10698000	2305400000	16	128	459
825	P38646	P38646	60	60	60	Stress-70 protein, mitochondrial	HSPA9	sp|P38646|GRP75_HUMAN Stress-70 protein, mitochondrial OS=Homo sapiens OX=9606 GN=HSPA9 PE=1 SV=2	1	28	50	73.68	0	323.31	43.2	63.8	223530000000	2131200000	81796000000	38	5882300000	56085000	2152500000	56	148	414
1698	Q66K64	Q66K64	61	61	61	DDB1- and CUL4-associated factor 15	DCAF15	sp|Q66K64|DCA15_HUMAN DDB1- and CUL4-associated factor 15 OS=Homo sapiens OX=9606 GN=DCAF15 PE=1 SV=1	1	0	49	66.463	0	323.31	0	75.3	1368800000000	0	462350000000	28	48887000000	0	16512000000	0	490	1636
1186	P78371;P78371-2	P78371;P78371-2	54;50	54;50	54;50	T-complex protein 1 subunit beta	CCT2	sp|P78371|TCPB_HUMAN T-complex protein 1 subunit beta OS=Homo sapiens OX=9606 GN=CCT2 PE=1 SV=4;sp|P78371-2|TCPB_HUMAN Isoform 2 of T-complex protein 1 subunit beta OS=Homo sapiens OX=9606 GN=CCT2	2	0	49	57.488	0	323.31	0	85.2	674930000000	0	167590000000	32	21092000000	0	5237100000	0	286	1190
915	P49368;P49368-2	P49368;P49368-2	58;56	58;56	58;56	T-complex protein 1 subunit gamma	CCT3	sp|P49368|TCPG_HUMAN T-complex protein 1 subunit gamma OS=Homo sapiens OX=9606 GN=CCT3 PE=1 SV=4;sp|P49368-2|TCPG_HUMAN Isoform 2 of T-complex protein 1 subunit gamma OS=Homo sapiens OX=9606 GN=CCT3	2	4	49	60.533	0	323.31	7	85	674610000000	21240000	148600000000	31	21761000000	685170	4793400000	4	242	799
555	P10809;P10809-2	P10809	56;9	56;9	56;9	60 kDa heat shock protein, mitochondrial	HSPD1	sp|P10809|CH60_HUMAN 60 kDa heat shock protein, mitochondrial OS=Homo sapiens OX=9606 GN=HSPD1 PE=1 SV=2	2	6	49	61.054	0	323.31	15	85.7	172280000000	214140000	88668000000	32	5383700000	6691900	2770900000	10	147	384
786	P34932;P34932-2	P34932	63;7	63;7	59;7	Heat shock 70 kDa protein 4	HSPA4	sp|P34932|HSP74_HUMAN Heat shock 70 kDa protein 4 OS=Homo sapiens OX=9606 GN=HSPA4 PE=1 SV=4	2	0	49	94.33	0	323.31	0	64.4	63471000000	0	25346000000	50	1269400000	0	506910000	0	86	229
134	O14744;O14744-2;O14744-5;O14744-3;O14744-4	O14744;O14744-2;O14744-5;O14744-3;O14744-4	62;59;56;53;38	62;59;56;53;38	62;59;56;53;38	Protein arginine N-methyltransferase 5;Protein arginine N-methyltransferase 5, N-terminally processed	PRMT5	sp|O14744|ANM5_HUMAN Protein arginine N-methyltransferase 5 OS=Homo sapiens OX=9606 GN=PRMT5 PE=1 SV=4;sp|O14744-2|ANM5_HUMAN Isoform 2 of Protein arginine N-methyltransferase 5 OS=Homo sapiens OX=9606 GN=PRMT5;sp|O14744-5|ANM5_HUMAN Isoform 5 of Protein a	5	48	48	72.683	0	323.31	71.1	70.8	786580000000	116500000000	232850000000	32	24581000000	3640500000	7276600000	417	302	1206
682	P23588;P23588-2;REV__P23588-2;REV__P23588	P23588;P23588-2	78;72;3;3	78;72;3;3	78;72;3;3	Eukaryotic translation initiation factor 4B	EIF4B	sp|P23588|IF4B_HUMAN Eukaryotic translation initiation factor 4B OS=Homo sapiens OX=9606 GN=EIF4B PE=1 SV=2;sp|P23588-2|IF4B_HUMAN Isoform 2 of Eukaryotic translation initiation factor 4B OS=Homo sapiens OX=9606 GN=EIF4B	4	66	48	69.15	0	323.31	72.5	70	268260000000	68073000000	67664000000	27	9935700000	2521200000	2506100000	381	96	632
2138	Q93008;Q93008-3	Q93008;Q93008-3	70;70	70;70	40;40	Probable ubiquitin carboxyl-terminal hydrolase FAF-X	USP9X	sp|Q93008|USP9X_HUMAN Probable ubiquitin carboxyl-terminal hydrolase FAF-X OS=Homo sapiens OX=9606 GN=USP9X PE=1 SV=4;sp|Q93008-3|USP9X_HUMAN Isoform 2 of Probable ubiquitin carboxyl-terminal hydrolase FAF-X OS=Homo sapiens OX=9606 GN=USP9X	2	0	45	290.46	0	278.09	0	24.3	9697300000	0	3963700000	123	78840000	0	32225000	0	57	132
983	P52732	P52732	65	65	65	Kinesin-like protein KIF11	KIF11	sp|P52732|KIF11_HUMAN Kinesin-like protein KIF11 OS=Homo sapiens OX=9606 GN=KIF11 PE=1 SV=2	1	50	43	119.16	0	323.31	45.1	42.3	28364000000	7176400000	11626000000	66	429750000	108730000	176150000	143	67	276
2319	Q99615;Q99615-2	Q99615;Q99615-2	51;44	51;44	51;44	DnaJ homolog subfamily C member 7	DNAJC7	sp|Q99615|DNJC7_HUMAN DnaJ homolog subfamily C member 7 OS=Homo sapiens OX=9606 GN=DNAJC7 PE=1 SV=2;sp|Q99615-2|DNJC7_HUMAN Isoform 2 of DnaJ homolog subfamily C member 7 OS=Homo sapiens OX=9606 GN=DNAJC7	2	0	43	56.44	0	323.31	0	72.3	115890000000	0	36624000000	32	3621600000	0	1144500000	0	82	224
629	P17987	P17987	47	47	47	T-complex protein 1 subunit alpha	TCP1	sp|P17987|TCPA_HUMAN T-complex protein 1 subunit alpha OS=Homo sapiens OX=9606 GN=TCP1 PE=1 SV=1	1	0	41	60.343	0	323.31	0	78.6	424450000000	0	87000000000	31	13692000000	0	2806500000	0	162	700
2732	Q9NYU2;Q9NYU2-2	Q9NYU2;Q9NYU2-2	70;70	70;70	68;68	UDP-glucose:glycoprotein glucosyltransferase 1	UGGT1	sp|Q9NYU2|UGGG1_HUMAN UDP-glucose:glycoprotein glucosyltransferase 1 OS=Homo sapiens OX=9606 GN=UGGT1 PE=1 SV=3;sp|Q9NYU2-2|UGGG1_HUMAN Isoform 2 of UDP-glucose:glycoprotein glucosyltransferase 1 OS=Homo sapiens OX=9606 GN=UGGT1	2	36	41	177.19	0	323.31	25.6	34.1	41344000000	2862700000	14953000000	73	566350000	39215000	204840000	111	62	303
832	P40227;P40227-2	P40227;P40227-2	52;49	52;49	45;43	T-complex protein 1 subunit zeta	CCT6A	sp|P40227|TCPZ_HUMAN T-complex protein 1 subunit zeta OS=Homo sapiens OX=9606 GN=CCT6A PE=1 SV=3;sp|P40227-2|TCPZ_HUMAN Isoform 2 of T-complex protein 1 subunit zeta OS=Homo sapiens OX=9606 GN=CCT6A	2	0	40	58.024	0	323.31	0	67	467740000000	0	86491000000	26	17990000000	0	3326600000	0	134	663
2335	Q99832;Q99832-3;Q99832-4;Q99832-2	Q99832;Q99832-3;Q99832-4;Q99832-2	53;50;46;34	53;50;46;34	53;50;46;34	T-complex protein 1 subunit eta	CCT7	sp|Q99832|TCPH_HUMAN T-complex protein 1 subunit eta OS=Homo sapiens OX=9606 GN=CCT7 PE=1 SV=2;sp|Q99832-3|TCPH_HUMAN Isoform 3 of T-complex protein 1 subunit eta OS=Homo sapiens OX=9606 GN=CCT7;sp|Q99832-4|TCPH_HUMAN Isoform 4 of T-complex protein 1 subun	4	2	39	59.366	0	323.31	3.9	73.8	402900000000	10703000	75710000000	31	12997000000	345260	2442300000	1	149	674
953	P50991;P50991-2	P50991;P50991-2	51;48	51;48	51;48	T-complex protein 1 subunit delta	CCT4	sp|P50991|TCPD_HUMAN T-complex protein 1 subunit delta OS=Homo sapiens OX=9606 GN=CCT4 PE=1 SV=4;sp|P50991-2|TCPD_HUMAN Isoform 2 of T-complex protein 1 subunit delta OS=Homo sapiens OX=9606 GN=CCT4	2	0	39	57.924	0	323.31	0	80.1	425190000000	0	91287000000	33	12885000000	0	2766300000	0	144	560
1249	Q04637-8;Q04637;Q04637-3;Q04637-9;Q04637-5;Q04637-4;Q04637-7;Q04637-6;REV__Q8NEG2-2;REV__Q8NEG2	Q04637-8;Q04637;Q04637-3;Q04637-9;Q04637-5;Q04637-4;Q04637-7;Q04637-6	69;68;68;68;66;66;65;64;1;1	69;68;68;68;66;66;65;64;1;1	64;63;63;63;61;61;60;59;1;1	Eukaryotic translation initiation factor 4 gamma 1	EIF4G1	sp|Q04637-8|IF4G1_HUMAN Isoform 8 of Eukaryotic translation initiation factor 4 gamma 1 OS=Homo sapiens OX=9606 GN=EIF4G1;sp|Q04637|IF4G1_HUMAN Eukaryotic translation initiation factor 4 gamma 1 OS=Homo sapiens OX=9606 GN=EIF4G1 PE=1 SV=4;sp|Q04637-3|IF4G1	10	6	37	175.62	0	323.31	4.2	30.1	54415000000	63626000	9298900000	68	800220000	935680	136750000	6	52	200
557	P11021	P11021	41	40	40	78 kDa glucose-regulated protein	HSPA5	sp|P11021|BIP_HUMAN Endoplasmic reticulum chaperone BiP OS=Homo sapiens OX=9606 GN=HSPA5 PE=1 SV=2	1	10	36	72.332	0	323.31	19.7	59	61658000000	473830000	26380000000	30	2055300000	15794000	879340000	24	70	185
1342	Q13200;Q13200-3;Q13200-2	Q13200;Q13200-3;Q13200-2	50;41;38	50;41;38	50;41;38	26S proteasome non-ATPase regulatory subunit 2	PSMD2	sp|Q13200|PSMD2_HUMAN 26S proteasome non-ATPase regulatory subunit 2 OS=Homo sapiens OX=9606 GN=PSMD2 PE=1 SV=3;sp|Q13200-3|PSMD2_HUMAN Isoform 3 of 26S proteasome non-ATPase regulatory subunit 2 OS=Homo sapiens OX=9606 GN=PSMD2;sp|Q13200-2|PSMD2_HUMAN Iso	3	3	35	100.2	0	323.31	4.2	50.3	40703000000	38422000	15390000000	49	830670000	784110	314080000	3	64	191
2679	Q9NVI7-2;Q9NVI7;Q9NVI7-3	Q9NVI7-2;Q9NVI7;Q9NVI7-3	47;44;40	47;44;40	15;15;12	ATPase family AAA domain-containing protein 3A	ATAD3A	sp|Q9NVI7-2|ATD3A_HUMAN Isoform 2 of ATPase family AAA domain-containing protein 3A OS=Homo sapiens OX=9606 GN=ATAD3A;sp|Q9NVI7|ATD3A_HUMAN ATPase family AAA domain-containing protein 3A OS=Homo sapiens OX=9606 GN=ATAD3A PE=1 SV=2;sp|Q9NVI7-3|ATD3A_HUMAN I	3	3	35	66.217	0	323.31	4.3	51.9	73001000000	114370000	24449000000	32	2281300000	3574000	764030000	3	52	140
2913	Q9UQE7	Q9UQE7	57	57	57	Structural maintenance of chromosomes protein 3	SMC3	sp|Q9UQE7|SMC3_HUMAN Structural maintenance of chromosomes protein 3 OS=Homo sapiens OX=9606 GN=SMC3 PE=1 SV=2	1	1	35	141.54	0	323.31	1	36	15501000000	4185800	5390900000	65	238470000	64396	82938000	1	44	119
762	P31689;P31689-2	P31689;P31689-2	37;29	37;29	37;29	DnaJ homolog subfamily A member 1	DNAJA1	sp|P31689|DNJA1_HUMAN DnaJ homolog subfamily A member 1 OS=Homo sapiens OX=9606 GN=DNAJA1 PE=1 SV=2;sp|P31689-2|DNJA1_HUMAN Isoform 2 of DnaJ homolog subfamily A member 1 OS=Homo sapiens OX=9606 GN=DNAJA1	2	4	34	44.868	0	323.31	10.6	79.6	495500000000	25044000	131280000000	21	23595000000	1192600	6251500000	4	161	508
1173	P68371	P68371	38	38	2	Tubulin beta-4B chain	TUBB4B	sp|P68371|TBB4B_HUMAN Tubulin beta-4B chain OS=Homo sapiens OX=9606 GN=TUBB4B PE=1 SV=1	1	12	33	49.83	0	323.31	29	77.5	614690000000	688160000	180210000000	20	30734000000	34408000	9010500000	34	283	885
503	P07814	P07814	68	68	68	Bifunctional glutamate/proline--tRNA ligase;Glutamate--tRNA ligase;Proline--tRNA ligase	EPRS	sp|P07814|SYEP_HUMAN Bifunctional glutamate/proline--tRNA ligase OS=Homo sapiens OX=9606 GN=EPRS1 PE=1 SV=5	1	2	33	170.59	0	323.31	2	27.6	20460000000	21667000	3588400000	82	249510000	264230	43761000	2	35	148
1210	P98175-5;P98175;P98175-2;P98175-3;P98175-4;P78332;P78332-2;P52756	P98175-5;P98175;P98175-2;P98175-3;P98175-4	55;52;52;44;44;2;2;1	55;52;52;44;44;2;2;1	55;52;52;44;44;2;2;1	RNA-binding protein 10	RBM10	sp|P98175-5|RBM10_HUMAN Isoform 5 of RNA-binding protein 10 OS=Homo sapiens OX=9606 GN=RBM10;sp|P98175|RBM10_HUMAN RNA-binding protein 10 OS=Homo sapiens OX=9606 GN=RBM10 PE=1 SV=3;sp|P98175-2|RBM10_HUMAN Isoform 2 of RNA-binding protein 10 OS=Homo sapiens	8	37	32	110.36	0	290.17	47.5	43.3	19593000000	3775600000	8295300000	44	445310000	85809000	188530000	111	46	201
2111	Q92616	Q92616	89	89	89	Translational activator GCN1	GCN1L1	sp|Q92616|GCN1_HUMAN eIF-2-alpha kinase activator GCN1 OS=Homo sapiens OX=9606 GN=GCN1 PE=1 SV=6	1	0	32	292.75	0	323.31	0	17.7	18394000000	0	2471500000	164	112160000	0	15070000	0	36	172
2105	Q92598;Q92598-2;Q92598-4;Q92598-3	Q92598;Q92598-2;Q92598-4;Q92598-3	49;49;47;45	46;46;44;42	44;44;42;40	Heat shock protein 105 kDa	HSPH1	sp|Q92598|HS105_HUMAN Heat shock protein 105 kDa OS=Homo sapiens OX=9606 GN=HSPH1 PE=1 SV=1;sp|Q92598-2|HS105_HUMAN Isoform Beta of Heat shock protein 105 kDa OS=Homo sapiens OX=9606 GN=HSPH1;sp|Q92598-4|HS105_HUMAN Isoform 4 of Heat shock protein 105 kDa	4	0	32	96.864	0	323.31	0	51.3	37381000000	0	9673600000	47	795340000	0	205820000	0	54	170
1447	Q14683	Q14683	47	47	47	Structural maintenance of chromosomes protein 1A	SMC1A	sp|Q14683|SMC1A_HUMAN Structural maintenance of chromosomes protein 1A OS=Homo sapiens OX=9606 GN=SMC1A PE=1 SV=2	1	0	32	143.23	0	186.88	0	31.8	9641700000	0	3662300000	72	133910000	0	50866000	0	32	89
914	P49327	P49327	74	74	74	Fatty acid synthase;[Acyl-carrier-protein] S-acetyltransferase;[Acyl-carrier-protein] S-malonyltransferase;3-oxoacyl-[acyl-carrier-protein] synthase;3-oxoacyl-[acyl-carrier-protein] reductase;3-hydroxyacyl-[acyl-carrier-protein] dehydratase;Enoyl-[acyl-carrier-protein] reductase;Oleoyl-[acyl-carrier-protein] hydrolase	FASN	sp|P49327|FAS_HUMAN Fatty acid synthase OS=Homo sapiens OX=9606 GN=FASN PE=1 SV=3	1	0	31	273.42	0	323.31	0	19	15051000000	0	2637700000	125	120410000	0	21101000	0	35	154
1439	Q14527;Q14527-2	Q14527;Q14527-2	59;52	59;52	59;52	Helicase-like transcription factor	HLTF	sp|Q14527|HLTF_HUMAN Helicase-like transcription factor OS=Homo sapiens OX=9606 GN=HLTF PE=1 SV=2;sp|Q14527-2|HLTF_HUMAN Isoform 2 of Helicase-like transcription factor OS=Homo sapiens OX=9606 GN=HLTF	2	0	31	113.93	0	323.31	0	37.4	25787000000	0	5062500000	55	468850000	0	92045000	0	42	138
748	P30153	P30153	36	36	27	Serine/threonine-protein phosphatase 2A 65 kDa regulatory subunit A alpha isoform	PPP2R1A	sp|P30153|2AAA_HUMAN Serine/threonine-protein phosphatase 2A 65 kDa regulatory subunit A alpha isoform OS=Homo sapiens OX=9606 GN=PPP2R1A PE=1 SV=4	1	2	31	65.308	0	236.77	3.4	58.7	20339000000	52303000	11013000000	32	635600000	1634500	344160000	2	52	115
2797	Q9UDY2;Q9UDY2-3;Q9UDY2-7;Q9UDY2-6;Q9UDY2-2;Q9UDY2-4;Q9UDY2-5	Q9UDY2;Q9UDY2-3;Q9UDY2-7;Q9UDY2-6;Q9UDY2-2;Q9UDY2-4;Q9UDY2-5	36;35;35;33;30;29;27	36;35;35;33;30;29;27	36;35;35;33;30;29;27	Tight junction protein ZO-2	TJP2	sp|Q9UDY2|ZO2_HUMAN Tight junction protein ZO-2 OS=Homo sapiens OX=9606 GN=TJP2 PE=1 SV=2;sp|Q9UDY2-3|ZO2_HUMAN Isoform C1 of Tight junction protein ZO-2 OS=Homo sapiens OX=9606 GN=TJP2;sp|Q9UDY2-7|ZO2_HUMAN Isoform 7 of Tight junction protein ZO-2 OS=Homo	7	0	31	133.96	0	174.41	0	31.8	9642100000	0	5214400000	65	148340000	0	80221000	0	40	71
2359	Q9BQE3	Q9BQE3	42	42	3	Tubulin alpha-1C chain	TUBA1C	sp|Q9BQE3|TBA1C_HUMAN Tubulin alpha-1C chain OS=Homo sapiens OX=9606 GN=TUBA1C PE=1 SV=1	1	8	30	49.895	0	323.31	20.7	70.4	486000000000	648230000	141220000000	21	23143000000	30868000	6725000000	16	218	706
1228	Q01804;Q01804-3;Q01804-4	Q01804;Q01804-3	61;56;6	61;56;6	7;2;0	OTU domain-containing protein 4	OTUD4	sp|Q01804|OTUD4_HUMAN OTU domain-containing protein 4 OS=Homo sapiens OX=9606 GN=OTUD4 PE=1 SV=4;sp|Q01804-3|OTUD4_HUMAN Isoform 3 of OTU domain-containing protein 4 OS=Homo sapiens OX=9606 GN=OTUD4	3	47	30	124.04	0	235.47	43.8	37.3	22260000000	6246700000	7512700000	52	428080000	120130000	144480000	163	41	275
2888	Q9UNE7;Q9UNE7-2	Q9UNE7;Q9UNE7-2	37;29	37;29	37;29	E3 ubiquitin-protein ligase CHIP	STUB1	sp|Q9UNE7|CHIP_HUMAN E3 ubiquitin-protein ligase CHIP OS=Homo sapiens OX=9606 GN=STUB1 PE=1 SV=2;sp|Q9UNE7-2|CHIP_HUMAN Isoform 2 of E3 ubiquitin-protein ligase CHIP OS=Homo sapiens OX=9606 GN=STUB1	2	0	30	34.856	0	323.31	0	74.3	49716000000	0	20485000000	21	2367400000	0	975500000	0	48	132
2307	Q99460;Q99460-2	Q99460;Q99460-2	39;37	39;37	39;37	26S proteasome non-ATPase regulatory subunit 1	PSMD1	sp|Q99460|PSMD1_HUMAN 26S proteasome non-ATPase regulatory subunit 1 OS=Homo sapiens OX=9606 GN=PSMD1 PE=1 SV=2;sp|Q99460-2|PSMD1_HUMAN Isoform 2 of 26S proteasome non-ATPase regulatory subunit 1 OS=Homo sapiens OX=9606 GN=PSMD1	2	0	30	105.84	0	321.55	0	45.8	16826000000	0	4525500000	47	358010000	0	96287000	0	48	126
423	O95757	O95757	39	34	34	Heat shock 70 kDa protein 4L	HSPA4L	sp|O95757|HS74L_HUMAN Heat shock 70 kDa protein 4L OS=Homo sapiens OX=9606 GN=HSPA4L PE=1 SV=3	1	0	30	94.511	0	323.31	0	51.6	9742900000	0	5019100000	52	187360000	0	96521000	0	36	80
882	P46379;P46379-2;P46379-3;P46379-5;P46379-4	P46379;P46379-2;P46379-3;P46379-5;P46379-4	46;46;45;42;37	46;46;45;42;37	46;46;45;42;37	Large proline-rich protein BAG6	BAG6	sp|P46379|BAG6_HUMAN Large proline-rich protein BAG6 OS=Homo sapiens OX=9606 GN=BAG6 PE=1 SV=2;sp|P46379-2|BAG6_HUMAN Isoform 2 of Large proline-rich protein BAG6 OS=Homo sapiens OX=9606 GN=BAG6;sp|P46379-3|BAG6_HUMAN Isoform 3 of Large proline-rich protei	5	0	29	119.41	0	323.31	0	45.9	69157000000	0	10296000000	33	2095700000	0	312010000	0	46	200
2916	Q9Y230;Q9Y230-2	Q9Y230;Q9Y230-2	34;30	34;30	34;30	RuvB-like 2	RUVBL2	sp|Q9Y230|RUVB2_HUMAN RuvB-like 2 OS=Homo sapiens OX=9606 GN=RUVBL2 PE=1 SV=3;sp|Q9Y230-2|RUVB2_HUMAN Isoform 2 of RuvB-like 2 OS=Homo sapiens OX=9606 GN=RUVBL2	2	4	29	51.156	0	229.28	8.6	61.6	35716000000	101610000	11960000000	27	1322800000	3763400	442950000	5	42	118
2864	Q9UL15;Q9UL15-2	Q9UL15;Q9UL15-2	33;32	33;32	33;32	BAG family molecular chaperone regulator 5	BAG5	sp|Q9UL15|BAG5_HUMAN BAG family molecular chaperone regulator 5 OS=Homo sapiens OX=9606 GN=BAG5 PE=1 SV=1;sp|Q9UL15-2|BAG5_HUMAN Isoform 2 of BAG family molecular chaperone regulator 5 OS=Homo sapiens OX=9606 GN=BAG5	2	0	29	51.199	0	323.31	0	67.3	18938000000	0	13302000000	24	789090000	0	554250000	0	50	96
973	P52272;P52272-2	P52272;P52272-2	41;41	41;41	41;41	Heterogeneous nuclear ribonucleoprotein M	HNRNPM	sp|P52272|HNRPM_HUMAN Heterogeneous nuclear ribonucleoprotein M OS=Homo sapiens OX=9606 GN=HNRNPM PE=1 SV=3;sp|P52272-2|HNRPM_HUMAN Isoform 2 of Heterogeneous nuclear ribonucleoprotein M OS=Homo sapiens OX=9606 GN=HNRNPM	2	14	28	77.515	0	154.93	19.7	46.2	30691000000	1173000000	8361100000	47	653000000	24957000	177890000	25	43	165
434	O95831;O95831-3;O95831-2;O95831-5;O95831-4	O95831;O95831-3;O95831-2	36;35;20;17;16	36;35;20;17;16	36;35;20;17;16	Apoptosis-inducing factor 1, mitochondrial	AIFM1	sp|O95831|AIFM1_HUMAN Apoptosis-inducing factor 1, mitochondrial OS=Homo sapiens OX=9606 GN=AIFM1 PE=1 SV=1;sp|O95831-3|AIFM1_HUMAN Isoform 3 of Apoptosis-inducing factor 1, mitochondrial OS=Homo sapiens OX=9606 GN=AIFM1;sp|O95831-2|AIFM1_HUMAN Isoform 2 o	5	1	28	66.9	0	290.06	1.8	49.6	51487000000	24542000	18477000000	31	1660900000	791670	596030000	0	44	137
1060	P60709	P60709	39	39	2	Actin, cytoplasmic 1;Actin, cytoplasmic 1, N-terminally processed	ACTB	sp|P60709|ACTB_HUMAN Actin, cytoplasmic 1 OS=Homo sapiens OX=9606 GN=ACTB PE=1 SV=1	1	35	27	41.736	0	323.31	78.9	72.8	624900000000	187520000000	99358000000	20	31245000000	9376200000	4967900000	713	172	1211
1399	Q13813;Q13813-2;Q13813-3	Q13813;Q13813-2;Q13813-3	86;85;84	86;85;84	86;85;84	Spectrin alpha chain, non-erythrocytic 1	SPTAN1	sp|Q13813|SPTN1_HUMAN Spectrin alpha chain, non-erythrocytic 1 OS=Homo sapiens OX=9606 GN=SPTAN1 PE=1 SV=3;sp|Q13813-2|SPTN1_HUMAN Isoform 2 of Spectrin alpha chain, non-erythrocytic 1 OS=Homo sapiens OX=9606 GN=SPTAN1;sp|Q13813-3|SPTN1_HUMAN Isoform 3 of	3	39	27	284.54	0	323.31	18	16.8	10289000000	1193000000	2180100000	143	71951000	8342700	15246000	49	30	170
588	P13639	P13639	45	45	44	Elongation factor 2	EEF2	sp|P13639|EF2_HUMAN Elongation factor 2 OS=Homo sapiens OX=9606 GN=EEF2 PE=1 SV=4	1	1	27	95.337	0	310.54	1.9	40.3	24261000000	30579000	3474300000	45	539140000	679520	77207000	1	36	149
660	P21333;P21333-2	P21333;P21333-2	63;63	63;63	59;59	Filamin-A	FLNA	sp|P21333|FLNA_HUMAN Filamin-A OS=Homo sapiens OX=9606 GN=FLNA PE=1 SV=4;sp|P21333-2|FLNA_HUMAN Isoform 2 of Filamin-A OS=Homo sapiens OX=9606 GN=FLNA	2	32	27	280.74	0	197.75	15.5	15.6	6195400000	970510000	1689000000	134	46234000	7242600	12604000	38	26	121
1099	P62191;P62191-2	P62191;P62191-2	34;29	34;29	34;29	26S protease regulatory subunit 4	PSMC1	sp|P62191|PRS4_HUMAN 26S proteasome regulatory subunit 4 OS=Homo sapiens OX=9606 GN=PSMC1 PE=1 SV=1;sp|P62191-2|PRS4_HUMAN Isoform 2 of 26S proteasome regulatory subunit 4 OS=Homo sapiens OX=9606 GN=PSMC1	2	1	27	49.184	0	217.1	2	59.1	19625000000	2092700	7248300000	25	785000000	83708	289930000	1	32	101
615	P16615;P16615-5;P16615-2;P16615-3;P16615-4;O14983;O14983-2;O14983-3;Q93084;Q93084-4;Q93084-3;Q93084-7;Q93084-1;Q93084-6;Q93084-5	P16615;P16615-5;P16615-2;P16615-3;P16615-4	37;36;36;36;34;10;10;9;6;6;6;6;6;6;6	37;36;36;36;34;10;10;9;6;6;6;6;6;6;6	37;36;36;36;34;10;10;9;6;6;6;6;6;6;6	Sarcoplasmic/endoplasmic reticulum calcium ATPase 2	ATP2A2	sp|P16615|AT2A2_HUMAN Sarcoplasmic/endoplasmic reticulum calcium ATPase 2 OS=Homo sapiens OX=9606 GN=ATP2A2 PE=1 SV=1;sp|P16615-5|AT2A2_HUMAN Isoform 5 of Sarcoplasmic/endoplasmic reticulum calcium ATPase 2 OS=Homo sapiens OX=9606 GN=ATP2A2;sp|P16615-2|AT2	15	1	27	114.76	0	266.01	1.2	32	15780000000	2044100	5726300000	46	343040000	44438	124480000	1	37	98
285	O60884	O60884	35	35	35	DnaJ homolog subfamily A member 2	DNAJA2	sp|O60884|DNJA2_HUMAN DnaJ homolog subfamily A member 2 OS=Homo sapiens OX=9606 GN=DNAJA2 PE=1 SV=1	1	1	26	45.745	0	323.31	2.4	69.7	177270000000	5639900	45524000000	22	8057700000	256360	2069300000	1	78	280
504	P07900;P07900-2;Q14568;Q58FG0	P07900;P07900-2	55;54;9;7	34;33;3;4	34;33;3;4	Heat shock protein HSP 90-alpha	HSP90AA1	sp|P07900|HS90A_HUMAN Heat shock protein HSP 90-alpha OS=Homo sapiens OX=9606 GN=HSP90AA1 PE=1 SV=5;sp|P07900-2|HS90A_HUMAN Isoform 2 of Heat shock protein HSP 90-alpha OS=Homo sapiens OX=9606 GN=HSP90AA1	4	6	26	84.659	0	323.31	12.8	51.6	87613000000	172990000	21485000000	33	2654900000	5242100	651050000	7	49	187
755	P30876	P30876	41	41	41	DNA-directed RNA polymerase II subunit RPB2	POLR2B	sp|P30876|RPB2_HUMAN DNA-directed RNA polymerase II subunit RPB2 OS=Homo sapiens OX=9606 GN=POLR2B PE=1 SV=1	1	1	26	133.9	0	282.92	0.9	30.8	16243000000	7492600	4799900000	59	275310000	126990	81353000	1	34	116
2774	Q9P2R3;Q9P2R3-2;Q9P2R3-4	Q9P2R3;Q9P2R3-2;Q9P2R3-4	42;42;40	42;42;40	42;42;40	Rabankyrin-5	ANKFY1	sp|Q9P2R3|ANFY1_HUMAN Rabankyrin-5 OS=Homo sapiens OX=9606 GN=ANKFY1 PE=1 SV=2;sp|Q9P2R3-2|ANFY1_HUMAN Isoform 2 of Rabankyrin-5 OS=Homo sapiens OX=9606 GN=ANKFY1;sp|Q9P2R3-4|ANFY1_HUMAN Isoform 4 of Rabankyrin-5 OS=Homo sapiens OX=9606 GN=ANKFY1	3	10	25	128.4	0	294.19	10.3	28.7	16926000000	396890000	5546900000	53	319350000	7488500	104660000	19	27	107
1475	Q15029;Q15029-2;Q15029-3	Q15029;Q15029-2;Q15029-3	38;38;37	37;37;36	37;37;36	116 kDa U5 small nuclear ribonucleoprotein component	EFTUD2	sp|Q15029|U5S1_HUMAN 116 kDa U5 small nuclear ribonucleoprotein component OS=Homo sapiens OX=9606 GN=EFTUD2 PE=1 SV=1;sp|Q15029-2|U5S1_HUMAN Isoform 2 of 116 kDa U5 small nuclear ribonucleoprotein component OS=Homo sapiens OX=9606 GN=EFTUD2;sp|Q15029-3|U5S	3	1	25	109.43	0	187.49	1.3	38.4	8704300000	9114500	3862500000	51	170670000	178720	75735000	1	33	91
477	P05141;Q9H0C2	P05141	31;5	31;5	16;0	ADP/ATP translocase 2;ADP/ATP translocase 2, N-terminally processed	SLC25A5	sp|P05141|ADT2_HUMAN ADP/ATP translocase 2 OS=Homo sapiens OX=9606 GN=SLC25A5 PE=1 SV=7	2	6	24	32.852	0	323.31	18.5	62.8	114910000000	623330000	23098000000	19	6047900000	32807000	1215700000	9	75	221
644	P19474;P19474-2	P19474;P19474-2	36;28	36;28	36;28	E3 ubiquitin-protein ligase TRIM21	TRIM21	sp|P19474|RO52_HUMAN E3 ubiquitin-protein ligase TRIM21 OS=Homo sapiens OX=9606 GN=TRIM21 PE=1 SV=1;sp|P19474-2|RO52_HUMAN Isoform 2 of E3 ubiquitin-protein ligase TRIM21 OS=Homo sapiens OX=9606 GN=TRIM21	2	25	24	54.169	0	323.31	50.3	58.9	43622000000	6351900000	14729000000	27	1615600000	235260000	545500000	102	41	218
1432	Q14257;Q14257-2	Q14257;Q14257-2	28;28	28;28	28;28	Reticulocalbin-2	RCN2	sp|Q14257|RCN2_HUMAN Reticulocalbin-2 OS=Homo sapiens OX=9606 GN=RCN2 PE=1 SV=1;sp|Q14257-2|RCN2_HUMAN Isoform 2 of Reticulocalbin-2 OS=Homo sapiens OX=9606 GN=RCN2	2	1	24	36.876	0	323.31	2.5	61.5	63452000000	115310000	28506000000	14	4532300000	8236500	2036100000	1	62	151
1350	Q13263;Q13263-2	Q13263;Q13263-2	38;36	38;36	38;36	Transcription intermediary factor 1-beta	TRIM28	sp|Q13263|TIF1B_HUMAN Transcription intermediary factor 1-beta OS=Homo sapiens OX=9606 GN=TRIM28 PE=1 SV=5;sp|Q13263-2|TIF1B_HUMAN Isoform 2 of Transcription intermediary factor 1-beta OS=Homo sapiens OX=9606 GN=TRIM28	2	5	24	88.549	0	323.31	9.2	56.5	31476000000	29524000	5494300000	32	983610000	922620	171700000	5	39	149
640	P19338	P19338	33	33	33	Nucleolin	NCL	sp|P19338|NUCL_HUMAN Nucleolin OS=Homo sapiens OX=9606 GN=NCL PE=1 SV=3	1	16	24	76.613	0	272.24	33	34.2	29404000000	1146200000	9889100000	35	840120000	32748000	282550000	48	34	142
186	O15371;O15371-2;O15371-3	O15371;O15371-2;O15371-3	29;29;29	29;29;29	29;29;29	Eukaryotic translation initiation factor 3 subunit D	EIF3D	sp|O15371|EIF3D_HUMAN Eukaryotic translation initiation factor 3 subunit D OS=Homo sapiens OX=9606 GN=EIF3D PE=1 SV=1;sp|O15371-2|EIF3D_HUMAN Isoform 2 of Eukaryotic translation initiation factor 3 subunit D OS=Homo sapiens OX=9606 GN=EIF3D;sp|O15371-3|EIF	3	10	24	63.972	0	238.46	25.9	46.2	20848000000	624290000	6003600000	25	833920000	24972000	240140000	31	34	132
1514	Q15393;Q15393-3;Q15393-2	Q15393	40;19;9	40;19;9	40;19;9	Splicing factor 3B subunit 3	SF3B3	sp|Q15393|SF3B3_HUMAN Splicing factor 3B subunit 3 OS=Homo sapiens OX=9606 GN=SF3B3 PE=1 SV=4	3	11	24	135.58	0	323.31	10.3	25.6	14464000000	329480000	4809000000	52	278150000	6336200	92480000	27	33	124
891	P46821	P46821	55	55	54	Microtubule-associated protein 1B;MAP1B heavy chain;MAP1 light chain LC1	MAP1B	sp|P46821|MAP1B_HUMAN Microtubule-associated protein 1B OS=Homo sapiens OX=9606 GN=MAP1B PE=1 SV=2	1	32	24	270.63	0	191.89	18.2	14.8	5275000000	1284300000	1683600000	101	52228000	12716000	16669000	57	24	118
916	P49411	P49411	29	29	29	Elongation factor Tu, mitochondrial	TUFM	sp|P49411|EFTU_HUMAN Elongation factor Tu, mitochondrial OS=Homo sapiens OX=9606 GN=TUFM PE=1 SV=2	1	2	24	49.541	0	226.1	4.4	61.3	47351000000	29198000	11494000000	30	1578400000	973270	383140000	2	38	108
1181	P78347;P78347-2;P78347-4;P78347-3;P78347-5;Q6EKJ0;Q86UP8;Q86UP8-3	P78347;P78347-2;P78347-4;P78347-3	50;50;50;50;15;1;1;1	50;50;50;50;15;1;1;1	50;50;50;50;15;1;1;1	General transcription factor II-I	GTF2I	sp|P78347|GTF2I_HUMAN General transcription factor II-I OS=Homo sapiens OX=9606 GN=GTF2I PE=1 SV=2;sp|P78347-2|GTF2I_HUMAN Isoform 2 of General transcription factor II-I OS=Homo sapiens OX=9606 GN=GTF2I;sp|P78347-4|GTF2I_HUMAN Isoform 4 of General transcri	8	1	24	112.42	0	323.31	0.7	32.3	15720000000	0	2430700000	48	327490000	0	50639000	1	28	107
160	O15027;O15027-5;O15027-2;O15027-4;O15027-3	O15027;O15027-5;O15027-2;O15027-4;O15027-3	39;39;38;38;38	39;39;38;38;38	39;39;38;38;38	Protein transport protein Sec16A	SEC16A	sp|O15027|SC16A_HUMAN Protein transport protein Sec16A OS=Homo sapiens OX=9606 GN=SEC16A PE=1 SV=4;sp|O15027-5|SC16A_HUMAN Isoform 5 of Protein transport protein Sec16A OS=Homo sapiens OX=9606 GN=SEC16A;sp|O15027-2|SC16A_HUMAN Isoform 2 of Protein transpor	5	1	24	251.89	0	149.92	0.5	18.7	6090800000	7770600	2270200000	86	70824000	90356	26397000	1	30	85
3032	Q9Y5V3;Q9Y5V3-2	Q9Y5V3;Q9Y5V3-2	26;26	26;26	23;23	Melanoma-associated antigen D1	MAGED1	sp|Q9Y5V3|MAGD1_HUMAN Melanoma-associated antigen D1 OS=Homo sapiens OX=9606 GN=MAGED1 PE=1 SV=3;sp|Q9Y5V3-2|MAGD1_HUMAN Isoform 2 of Melanoma-associated antigen D1 OS=Homo sapiens OX=9606 GN=MAGED1	2	1	24	86.16	0	323.31	1.9	36.8	16971000000	8531900	8475500000	25	678830000	341270	339020000	1	38	79
2922	Q9Y265;Q9Y265-2	Q9Y265;Q9Y265-2	31;24	31;24	31;24	RuvB-like 1	RUVBL1	sp|Q9Y265|RUVB1_HUMAN RuvB-like 1 OS=Homo sapiens OX=9606 GN=RUVBL1 PE=1 SV=1;sp|Q9Y265-2|RUVB1_HUMAN Isoform 2 of RuvB-like 1 OS=Homo sapiens OX=9606 GN=RUVBL1	2	4	23	50.227	0	323.31	9.6	58.6	33342000000	64006000	9125600000	22	1515600000	2909400	414800000	4	43	136
327	O75533;O75533-2	O75533	44;5	44;5	44;5	Splicing factor 3B subunit 1	SF3B1	sp|O75533|SF3B1_HUMAN Splicing factor 3B subunit 1 OS=Homo sapiens OX=9606 GN=SF3B1 PE=1 SV=3	2	26	23	145.83	0	167.23	22.2	27.1	9648600000	1489500000	3138500000	62	155620000	24025000	50622000	35	32	117
2595	Q9NNW5	Q9NNW5	29	29	29	WD repeat-containing protein 6	WDR6	sp|Q9NNW5|WDR6_HUMAN WD repeat-containing protein 6 OS=Homo sapiens OX=9606 GN=WDR6 PE=1 SV=1	1	0	23	121.72	0	122.17	0	30.8	12710000000	0	5394200000	49	259380000	0	110090000	0	35	88
1032	P55884;P55884-2	P55884;P55884-2	48;48	48;48	48;48	Eukaryotic translation initiation factor 3 subunit B	EIF3B	sp|P55884|EIF3B_HUMAN Eukaryotic translation initiation factor 3 subunit B OS=Homo sapiens OX=9606 GN=EIF3B PE=1 SV=3;sp|P55884-2|EIF3B_HUMAN Isoform 2 of Eukaryotic translation initiation factor 3 subunit B OS=Homo sapiens OX=9606 GN=EIF3B	2	17	22	92.48	0	243.63	25.3	37.3	28820000000	1631200000	7298200000	36	800550000	45312000	202730000	48	30	172
1104	P62258;P62258-2	P62258;P62258-2	25;19	25;19	22;17	14-3-3 protein epsilon	YWHAE	sp|P62258|1433E_HUMAN 14-3-3 protein epsilon OS=Homo sapiens OX=9606 GN=YWHAE PE=1 SV=1;sp|P62258-2|1433E_HUMAN Isoform SV of 14-3-3 protein epsilon OS=Homo sapiens OX=9606 GN=YWHAE	2	5	22	29.174	0	157.87	19.2	80	54298000000	432220000	14617000000	17	3194000000	25425000	859820000	6	35	123
1221	Q01082;Q01082-3;Q01082-2;P11277;P11277-2;P11277-3	Q01082;Q01082-3;Q01082-2	65;60;60;1;1;1	65;60;60;1;1;1	63;58;58;0;0;0	Spectrin beta chain, non-erythrocytic 1	SPTBN1	sp|Q01082|SPTB2_HUMAN Spectrin beta chain, non-erythrocytic 1 OS=Homo sapiens OX=9606 GN=SPTBN1 PE=1 SV=2;sp|Q01082-3|SPTB2_HUMAN Isoform 2 of Spectrin beta chain, non-erythrocytic 1 OS=Homo sapiens OX=9606 GN=SPTBN1;sp|Q01082-2|SPTB2_HUMAN Isoform Short o	6	30	22	274.61	0	242.78	14.6	13.2	6620900000	951050000	1208500000	142	46626000	6697500	8510200	31	21	111
1100	P62195;P62195-2	P62195;P62195-2	27;25	27;25	26;24	26S protease regulatory subunit 8	PSMC5	sp|P62195|PRS8_HUMAN 26S proteasome regulatory subunit 8 OS=Homo sapiens OX=9606 GN=PSMC5 PE=1 SV=1;sp|P62195-2|PRS8_HUMAN Isoform 2 of 26S proteasome regulatory subunit 8 OS=Homo sapiens OX=9606 GN=PSMC5	2	2	22	45.626	0	323.31	5.4	65.3	20354000000	57516000	7921500000	24	848070000	2396500	330060000	2	36	107
1735	Q6P2Q9	Q6P2Q9	57	57	57	Pre-mRNA-processing-splicing factor 8	PRPF8	sp|Q6P2Q9|PRP8_HUMAN Pre-mRNA-processing-splicing factor 8 OS=Homo sapiens OX=9606 GN=PRPF8 PE=1 SV=2	1	6	22	273.6	0	201.05	2.4	11.7	6123700000	30686000	1834700000	127	48218000	241620	14447000	5	25	107
873	P43686;P43686-2	P43686;P43686-2	27;25	27;25	27;25	26S protease regulatory subunit 6B	PSMC4	sp|P43686|PRS6B_HUMAN 26S proteasome regulatory subunit 6B OS=Homo sapiens OX=9606 GN=PSMC4 PE=1 SV=2;sp|P43686-2|PRS6B_HUMAN Isoform 2 of 26S proteasome regulatory subunit 6B OS=Homo sapiens OX=9606 GN=PSMC4	2	1	22	47.366	0	112.62	2.2	63.2	15451000000	19891000	6877600000	25	618020000	795640	275100000	1	31	84
2657	Q9NTJ3;Q9NTJ3-2	Q9NTJ3;Q9NTJ3-2	42;38	42;38	42;38	Structural maintenance of chromosomes protein 4	SMC4	sp|Q9NTJ3|SMC4_HUMAN Structural maintenance of chromosomes protein 4 OS=Homo sapiens OX=9606 GN=SMC4 PE=1 SV=2;sp|Q9NTJ3-2|SMC4_HUMAN Isoform 2 of Structural maintenance of chromosomes protein 4 OS=Homo sapiens OX=9606 GN=SMC4	2	1	22	147.18	0	323.31	0.7	22.7	7305100000	12570000	2244800000	71	102890000	177050	31617000	1	25	82
839	P40939	P40939	28	28	28	Trifunctional enzyme subunit alpha, mitochondrial;Long-chain enoyl-CoA hydratase;Long chain 3-hydroxyacyl-CoA dehydrogenase	HADHA	sp|P40939|ECHA_HUMAN Trifunctional enzyme subunit alpha, mitochondrial OS=Homo sapiens OX=9606 GN=HADHA PE=1 SV=2	1	0	22	82.999	0	145.93	0	42.3	10513000000	0	3368600000	41	256420000	0	82162000	0	26	78
574	P11940;P11940-2;Q9H361;Q4VXU2;Q4VXU2-2;Q96DU9;Q5JQF8;Q96DU9-2	P11940;P11940-2	35;33;17;4;3;1;1;1	35;33;17;4;3;1;1;1	24;22;15;3;3;1;1;1	Polyadenylate-binding protein 1	PABPC1	sp|P11940|PABP1_HUMAN Polyadenylate-binding protein 1 OS=Homo sapiens OX=9606 GN=PABPC1 PE=1 SV=2;sp|P11940-2|PABP1_HUMAN Isoform 2 of Polyadenylate-binding protein 1 OS=Homo sapiens OX=9606 GN=PABPC1	8	22	21	70.67	0	177.17	33.6	47.3	23684000000	1682700000	7512900000	36	657900000	46742000	208690000	49	29	145
811	P36578	P36578	29	29	29	60S ribosomal protein L4	RPL4	sp|P36578|RL4_HUMAN 60S ribosomal protein L4 OS=Homo sapiens OX=9606 GN=RPL4 PE=1 SV=5	1	11	21	47.697	0	198.56	26.9	46.1	27645000000	863850000	8824000000	16	1727800000	53991000	551500000	24	31	107
628	P17980	P17980	25	25	25	26S protease regulatory subunit 6A	PSMC3	sp|P17980|PRS6A_HUMAN 26S proteasome regulatory subunit 6A OS=Homo sapiens OX=9606 GN=PSMC3 PE=1 SV=3	1	0	21	49.203	0	162.51	0	59.2	14398000000	0	5501200000	27	533260000	0	203750000	0	35	104
1921	Q8IXB1;Q8IXB1-2;Q8IXB1-3	Q8IXB1;Q8IXB1-2	35;33;15	35;33;15	35;33;15	DnaJ homolog subfamily C member 10	DNAJC10	sp|Q8IXB1|DJC10_HUMAN DnaJ homolog subfamily C member 10 OS=Homo sapiens OX=9606 GN=DNAJC10 PE=1 SV=2;sp|Q8IXB1-2|DJC10_HUMAN Isoform 2 of DnaJ homolog subfamily C member 10 OS=Homo sapiens OX=9606 GN=DNAJC10	3	1	21	91.079	0	263.29	1.3	34.7	17012000000	7629900	3760000000	33	515520000	231210	113940000	1	24	97
335	O75643;O75643-2	O75643	45;15	45;15	45;15	U5 small nuclear ribonucleoprotein 200 kDa helicase	SNRNP200	sp|O75643|U520_HUMAN U5 small nuclear ribonucleoprotein 200 kDa helicase OS=Homo sapiens OX=9606 GN=SNRNP200 PE=1 SV=2	2	8	21	244.5	0	323.31	3.5	11.8	3951100000	106650000	1204200000	118	33484000	903840	10205000	9	21	85
2630	Q9NR30;Q9NR30-2	Q9NR30;Q9NR30-2	33;28	33;28	32;27	Nucleolar RNA helicase 2	DDX21	sp|Q9NR30|DDX21_HUMAN Nucleolar RNA helicase 2 OS=Homo sapiens OX=9606 GN=DDX21 PE=1 SV=5;sp|Q9NR30-2|DDX21_HUMAN Isoform 2 of Nucleolar RNA helicase 2 OS=Homo sapiens OX=9606 GN=DDX21	2	8	21	87.343	0	181.92	11.4	35.1	8356500000	240030000	2625500000	40	208910000	6000900	65638000	10	22	82
2373	Q9BRS2	Q9BRS2	41	41	41	Serine/threonine-protein kinase RIO1	RIOK1	sp|Q9BRS2|RIOK1_HUMAN Serine/threonine-protein kinase RIO1 OS=Homo sapiens OX=9606 GN=RIOK1 PE=1 SV=2	1	30	20	65.582	0	323.31	51.1	39.4	36596000000	7624500000	11803000000	26	1407500000	293250000	453940000	152	41	268
1946	Q8N163;Q8N163-2	Q8N163;Q8N163-2	49;48	49;48	49;48	Cell cycle and apoptosis regulator protein 2	CCAR2	sp|Q8N163|CCAR2_HUMAN Cell cycle and apoptosis regulator protein 2 OS=Homo sapiens OX=9606 GN=CCAR2 PE=1 SV=2;sp|Q8N163-2|CCAR2_HUMAN Isoform 2 of Cell cycle and apoptosis regulator protein 2 OS=Homo sapiens OX=9606 GN=CCAR2	2	6	20	102.9	0	323.31	10	37.4	55459000000	170950000	3734700000	50	1109200000	3418900	74695000	6	24	152
1162	P63244	P63244	21	21	21	Guanine nucleotide-binding protein subunit beta-2-like 1;Guanine nucleotide-binding protein subunit beta-2-like 1, N-terminally processed	GNB2L1	sp|P63244|RACK1_HUMAN Receptor of activated protein C kinase 1 OS=Homo sapiens OX=9606 GN=RACK1 PE=1 SV=3	1	12	20	35.076	0	323.31	41.6	78.9	28734000000	602360000	6418500000	20	1436700000	30118000	320930000	34	25	123
1461	Q14974;Q14974-2	Q14974;Q14974-2	31;25	31;25	31;25	Importin subunit beta-1	KPNB1	sp|Q14974|IMB1_HUMAN Importin subunit beta-1 OS=Homo sapiens OX=9606 GN=KPNB1 PE=1 SV=2;sp|Q14974-2|IMB1_HUMAN Isoform 2 of Importin subunit beta-1 OS=Homo sapiens OX=9606 GN=KPNB1	2	3	20	97.169	0	157.41	3.5	27.6	13633000000	116570000	5470400000	40	340810000	2914200	136760000	4	32	107
697	P25705;P25705-2;P25705-3;M_C4XEK0;CON__tr|M_C4XEK0|C4XEK0_MYCFP	P25705;P25705-2;P25705-3	30;29;26;1;1	30;29;26;1;1	30;29;26;1;1	ATP synthase subunit alpha, mitochondrial	ATP5A1	sp|P25705|ATPA_HUMAN ATP synthase subunit alpha, mitochondrial OS=Homo sapiens OX=9606 GN=ATP5F1A PE=1 SV=1;sp|P25705-2|ATPA_HUMAN Isoform 2 of ATP synthase subunit alpha, mitochondrial OS=Homo sapiens OX=9606 GN=ATP5F1A;sp|P25705-3|ATPA_HUMAN Isoform 3 of	5	0	20	59.75	0	323.31	0	50.5	42526000000	0	7558700000	31	1371800000	0	243830000	0	30	106
1220	Q00839;Q00839-2	Q00839;Q00839-2	30;29	30;29	30;29	Heterogeneous nuclear ribonucleoprotein U	HNRNPU	sp|Q00839|HNRPU_HUMAN Heterogeneous nuclear ribonucleoprotein U OS=Homo sapiens OX=9606 GN=HNRNPU PE=1 SV=6;sp|Q00839-2|HNRPU_HUMAN Isoform 2 of Heterogeneous nuclear ribonucleoprotein U OS=Homo sapiens OX=9606 GN=HNRNPU	2	15	20	90.583	0	154.82	21.5	27.3	13950000000	932370000	4995500000	37	377030000	25199000	135010000	29	30	99
443	P00367;P00367-3;P00367-2;P49448	P00367;P00367-3;P00367-2;P49448	29;23;21;19	29;23;21;19	12;11;11;6	Glutamate dehydrogenase 1, mitochondrial;Glutamate dehydrogenase 2, mitochondrial	GLUD1;GLUD2	sp|P00367|DHE3_HUMAN Glutamate dehydrogenase 1, mitochondrial OS=Homo sapiens OX=9606 GN=GLUD1 PE=1 SV=2;sp|P00367-3|DHE3_HUMAN Isoform 3 of Glutamate dehydrogenase 1, mitochondrial OS=Homo sapiens OX=9606 GN=GLUD1;sp|P00367-2|DHE3_HUMAN Isoform 2 of Gluta	4	1	20	61.397	0	148.83	1.4	44.1	20579000000	12108000	4050300000	33	623620000	366910	122730000	1	27	95
204	O43242;O43242-2	O43242;O43242-2	30;17	30;17	30;17	26S proteasome non-ATPase regulatory subunit 3	PSMD3	sp|O43242|PSMD3_HUMAN 26S proteasome non-ATPase regulatory subunit 3 OS=Homo sapiens OX=9606 GN=PSMD3 PE=1 SV=2;sp|O43242-2|PSMD3_HUMAN Isoform 2 of 26S proteasome non-ATPase regulatory subunit 3 OS=Homo sapiens OX=9606 GN=PSMD3	2	0	20	60.977	0	323.31	0	43.6	11319000000	0	3817100000	34	332910000	0	112270000	0	26	75
903	P48444;P48444-2	P48444;P48444-2	28;21	28;21	28;21	Coatomer subunit delta	ARCN1	sp|P48444|COPD_HUMAN Coatomer subunit delta OS=Homo sapiens OX=9606 GN=ARCN1 PE=1 SV=1;sp|P48444-2|COPD_HUMAN Isoform 2 of Coatomer subunit delta OS=Homo sapiens OX=9606 GN=ARCN1	2	0	20	57.21	0	81.239	0	40.9	11492000000	0	3486100000	27	425620000	0	129110000	0	22	65
799	P35579;P35579-2;REV__Q9UKV3-5;REV__Q9UKV3	P35579;P35579-2	48;35;1;1	39;27;1;1	36;25;1;1	Myosin-9	MYH9	sp|P35579|MYH9_HUMAN Myosin-9 OS=Homo sapiens OX=9606 GN=MYH9 PE=1 SV=4;sp|P35579-2|MYH9_HUMAN Isoform 2 of Myosin-9 OS=Homo sapiens OX=9606 GN=MYH9	4	21	20	226.53	0	155.27	13.6	16.3	2049100000	693910000	1113900000	104	19703000	6672200	10711000	29	17	56
801	P35606;P35606-2	P35606;P35606-2	29;28	29;28	29;28	Coatomer subunit beta	COPB2	sp|P35606|COPB2_HUMAN Coatomer subunit beta OS=Homo sapiens OX=9606 GN=COPB2 PE=1 SV=2;sp|P35606-2|COPB2_HUMAN Isoform 2 of Coatomer subunit beta OS=Homo sapiens OX=9606 GN=COPB2	2	0	20	102.49	0	119.81	0	32.2	6852900000	0	1960500000	48	142770000	0	40843000	0	21	55
403	O95347;O95347-2	O95347;O95347-2	31;30	31;30	31;30	Structural maintenance of chromosomes protein 2	SMC2	sp|O95347|SMC2_HUMAN Structural maintenance of chromosomes protein 2 OS=Homo sapiens OX=9606 GN=SMC2 PE=1 SV=2;sp|O95347-2|SMC2_HUMAN Isoform 2 of Structural maintenance of chromosomes protein 2 OS=Homo sapiens OX=9606 GN=SMC2	2	0	20	135.65	0	121.83	0	18.5	6291500000	0	2196000000	65	96792000	0	33784000	0	20	53
860	P42704	P42704	30	30	30	Leucine-rich PPR motif-containing protein, mitochondrial	LRPPRC	sp|P42704|LPPRC_HUMAN Leucine-rich PPR motif-containing protein, mitochondrial OS=Homo sapiens OX=9606 GN=LRPPRC PE=1 SV=3	1	3	20	157.9	0	89.906	2.4	19.9	2771500000	15005000	1582600000	90	30795000	166720	17584000	3	26	53
2951	Q9Y2W1	Q9Y2W1	39	39	38	Thyroid hormone receptor-associated protein 3	THRAP3	sp|Q9Y2W1|TR150_HUMAN Thyroid hormone receptor-associated protein 3 OS=Homo sapiens OX=9606 GN=THRAP3 PE=1 SV=2	1	31	19	108.66	0	263	29.9	24	16549000000	3024900000	6307100000	42	394030000	72022000	150170000	84	29	154
2210	Q96EY1	Q96EY1	26	26	2	DnaJ homolog subfamily A member 3, mitochondrial	DNAJA3	sp|Q96EY1|DNJA3_HUMAN DnaJ homolog subfamily A member 3, mitochondrial OS=Homo sapiens OX=9606 GN=DNAJA3 PE=1 SV=2	1	0	19	52.488	0	323.31	0	41	33515000000	0	10331000000	22	1523400000	0	469590000	0	37	114
1093	P61978;P61978-2;P61978-3	P61978;P61978-2;P61978-3	23;23;22	23;23;22	23;23;22	Heterogeneous nuclear ribonucleoprotein K	HNRNPK	sp|P61978|HNRPK_HUMAN Heterogeneous nuclear ribonucleoprotein K OS=Homo sapiens OX=9606 GN=HNRNPK PE=1 SV=1;sp|P61978-2|HNRPK_HUMAN Isoform 2 of Heterogeneous nuclear ribonucleoprotein K OS=Homo sapiens OX=9606 GN=HNRNPK;sp|P61978-3|HNRPK_HUMAN Isoform 3 o	3	16	19	50.976	0	123.19	41.9	49.2	9566100000	1483200000	3648600000	23	415920000	64485000	158630000	44	26	104
1061	P60842;P60842-2	P60842;P60842-2	27;21	27;21	16;12	Eukaryotic initiation factor 4A-I	EIF4A1	sp|P60842|IF4A1_HUMAN Eukaryotic initiation factor 4A-I OS=Homo sapiens OX=9606 GN=EIF4A1 PE=1 SV=1;sp|P60842-2|IF4A1_HUMAN Isoform 2 of Eukaryotic initiation factor 4A-I OS=Homo sapiens OX=9606 GN=EIF4A1	2	5	19	46.153	0	144.14	12.8	54.9	22451000000	92145000	7355300000	23	976130000	4006300	319790000	5	35	100
808	P35998;P35998-2	P35998;P35998-2	29;17	29;17	29;17	26S protease regulatory subunit 7	PSMC2	sp|P35998|PRS7_HUMAN 26S proteasome regulatory subunit 7 OS=Homo sapiens OX=9606 GN=PSMC2 PE=1 SV=3;sp|P35998-2|PRS7_HUMAN Isoform 2 of 26S proteasome regulatory subunit 7 OS=Homo sapiens OX=9606 GN=PSMC2	2	3	19	48.633	0	158.14	7.4	56.1	16225000000	42563000	5363400000	28	579460000	1520100	191550000	3	28	92
2809	Q9UH99;Q9UH99-2;Q9UH99-3;O94901;O94901-9;O94901-6;O94901-5;O94901-8	Q9UH99;Q9UH99-2;Q9UH99-3	31;31;29;1;1;1;1;1	31;31;29;1;1;1;1;1	31;31;29;1;1;1;1;1	SUN domain-containing protein 2	SUN2	sp|Q9UH99|SUN2_HUMAN SUN domain-containing protein 2 OS=Homo sapiens OX=9606 GN=SUN2 PE=1 SV=3;sp|Q9UH99-2|SUN2_HUMAN Isoform 2 of SUN domain-containing protein 2 OS=Homo sapiens OX=9606 GN=SUN2;sp|Q9UH99-3|SUN2_HUMAN Isoform 3 of SUN domain-containing pro	8	17	19	80.31	0	129.16	27.3	34.9	8169800000	997940000	3285000000	32	255310000	31186000	102660000	31	23	86
527	P09543;P09543-2	P09543;P09543-2	30;29	30;29	30;29	2,3-cyclic-nucleotide 3-phosphodiesterase	CNP	sp|P09543|CN37_HUMAN 2,3-cyclic-nucleotide 3-phosphodiesterase OS=Homo sapiens OX=9606 GN=CNP PE=1 SV=2;sp|P09543-2|CN37_HUMAN Isoform CNPI of 2,3-cyclic-nucleotide 3-phosphodiesterase OS=Homo sapiens OX=9606 GN=CNP	2	0	19	47.578	0	184.87	0	46.3	18740000000	0	3932000000	27	694070000	0	145630000	0	24	80
472	P05023;P05023-4;P05023-3;P05023-2;P13637;P50993;P13637-2;P13637-3;Q13733;P54707;P20648;P54707-2	P05023;P05023-4;P05023-3;P05023-2	37;37;35;24;15;15;15;15;8;4;4;4	37;37;35;24;15;15;15;15;8;4;4;4	37;37;35;24;15;15;15;15;8;4;4;4	Sodium/potassium-transporting ATPase subunit alpha-1	ATP1A1	sp|P05023|AT1A1_HUMAN Sodium/potassium-transporting ATPase subunit alpha-1 OS=Homo sapiens OX=9606 GN=ATP1A1 PE=1 SV=1;sp|P05023-4|AT1A1_HUMAN Isoform 4 of Sodium/potassium-transporting ATPase subunit alpha-1 OS=Homo sapiens OX=9606 GN=ATP1A1;sp|P05023-3|A	12	0	19	112.89	0	164.86	0	25.5	13309000000	0	3527600000	45	295760000	0	78390000	0	20	69
2356	Q9BQA1;Q9BQA1-2	Q9BQA1;Q9BQA1-2	24;17	24;17	24;17	Methylosome protein 50	WDR77	sp|Q9BQA1|MEP50_HUMAN Methylosome protein 50 OS=Homo sapiens OX=9606 GN=WDR77 PE=1 SV=1;sp|Q9BQA1-2|MEP50_HUMAN Isoform 2 of Methylosome protein 50 OS=Homo sapiens OX=9606 GN=WDR77	2	21	18	36.724	0	323.31	96.8	72.8	236060000000	35386000000	70647000000	11	21460000000	3216900000	6422500000	308	163	713
2317	Q99613;B5ME19;Q99613-2	Q99613;B5ME19;Q99613-2	41;39;39	41;39;39	41;39;39	Eukaryotic translation initiation factor 3 subunit C;Eukaryotic translation initiation factor 3 subunit C-like protein	EIF3C;EIF3CL	sp|Q99613|EIF3C_HUMAN Eukaryotic translation initiation factor 3 subunit C OS=Homo sapiens OX=9606 GN=EIF3C PE=1 SV=1;sp|B5ME19|EIFCL_HUMAN Eukaryotic translation initiation factor 3 subunit C-like protein OS=Homo sapiens OX=9606 GN=EIF3CL PE=1 SV=1;sp|Q99	3	25	18	105.34	0	206.08	30.6	27.7	17559000000	1436100000	4166000000	42	418070000	34194000	99189000	63	24	149
2716	Q9NXS2;Q9NXS2-3	Q9NXS2;Q9NXS2-3	24;16	24;16	24;16	Glutaminyl-peptide cyclotransferase-like protein	QPCTL	sp|Q9NXS2|QPCTL_HUMAN Glutaminyl-peptide cyclotransferase-like protein OS=Homo sapiens OX=9606 GN=QPCTL PE=1 SV=2;sp|Q9NXS2-3|QPCTL_HUMAN Isoform 2 of Glutaminyl-peptide cyclotransferase-like protein OS=Homo sapiens OX=9606 GN=QPCTL	2	5	18	42.924	0	219.25	12	60.2	34010000000	365060000	8806000000	14	2429300000	26076000	629000000	10	31	121
1427	Q14204	Q14204	67	67	67	Cytoplasmic dynein 1 heavy chain 1	DYNC1H1	sp|Q14204|DYHC1_HUMAN Cytoplasmic dynein 1 heavy chain 1 OS=Homo sapiens OX=9606 GN=DYNC1H1 PE=1 SV=5	1	0	18	532.4	0	287.63	0	4.8	7186200000	0	900500000	257	27962000	0	3503900	0	20	110
391	O95163	O95163	41	41	41	Elongator complex protein 1	IKBKAP	sp|O95163|ELP1_HUMAN Elongator complex protein 1 OS=Homo sapiens OX=9606 GN=ELP1 PE=1 SV=3	1	0	18	150.25	0	236.86	0	18.7	10086000000	0	2394300000	63	160100000	0	38005000	0	22	93
1117	P62333	P62333	23	23	23	26S protease regulatory subunit 10B	PSMC6	sp|P62333|PRS10_HUMAN 26S proteasome regulatory subunit 10B OS=Homo sapiens OX=9606 GN=PSMC6 PE=1 SV=1	1	0	18	44.172	0	145.25	0	62	10398000000	0	3926700000	21	495120000	0	186990000	0	26	74
489	P06576	P06576	23	23	23	ATP synthase subunit beta, mitochondrial	ATP5B	sp|P06576|ATPB_HUMAN ATP synthase subunit beta, mitochondrial OS=Homo sapiens OX=9606 GN=ATP5F1B PE=1 SV=3	1	0	18	56.559	0	157.81	0	59.9	7343700000	0	2092500000	29	253230000	0	72156000	0	25	70
1393	Q13620-1;Q13620;Q13620-3	Q13620-1;Q13620;Q13620-3	34;34;30	34;34;30	24;24;20	Cullin-4B	CUL4B	sp|Q13620-1|CUL4B_HUMAN Isoform 2 of Cullin-4B OS=Homo sapiens OX=9606 GN=CUL4B;sp|Q13620|CUL4B_HUMAN Cullin-4B OS=Homo sapiens OX=9606 GN=CUL4B PE=1 SV=4;sp|Q13620-3|CUL4B_HUMAN Isoform 3 of Cullin-4B OS=Homo sapiens OX=9606 GN=CUL4B	3	0	18	102.3	0	153.82	0	25.3	8111000000	0	2961200000	55	147470000	0	53839000	0	21	63
1420	Q14160;Q14160-3;Q14160-2	Q14160;Q14160-3;Q14160-2	27;27;26	27;27;26	26;26;26	Protein scribble homolog	SCRIB	sp|Q14160|SCRIB_HUMAN Protein scribble homolog OS=Homo sapiens OX=9606 GN=SCRIB PE=1 SV=4;sp|Q14160-3|SCRIB_HUMAN Isoform 3 of Protein scribble homolog OS=Homo sapiens OX=9606 GN=SCRIB;sp|Q14160-2|SCRIB_HUMAN Isoform 2 of Protein scribble homolog OS=Homo s	3	0	18	174.88	0	95.853	0	16.4	3208500000	0	1264100000	76	42217000	0	16633000	0	18	43
2879	Q9ULX6;Q9ULX6-2	Q9ULX6;Q9ULX6-2	23;21	23;21	23;21	A-kinase anchor protein 8-like	AKAP8L	sp|Q9ULX6|AKP8L_HUMAN A-kinase anchor protein 8-like OS=Homo sapiens OX=9606 GN=AKAP8L PE=1 SV=4;sp|Q9ULX6-2|AKP8L_HUMAN Isoform 2 of A-kinase anchor protein 8-like OS=Homo sapiens OX=9606 GN=AKAP8L	2	0	17	71.639	0	203.37	0	28.3	10710000000	0	2638000000	24	446250000	0	109910000	0	23	75
520	P08670;P17661;P41219;P41219-2	P08670	30;2;1;1	29;2;1;1	28;1;1;1	Vimentin	VIM	sp|P08670|VIME_HUMAN Vimentin OS=Homo sapiens OX=9606 GN=VIM PE=1 SV=4	4	1	17	53.651	0	323.31	3.6	42.5	15734000000	0	2800800000	34	462770000	0	82378000	1	22	74
2428	Q9BWH6;Q9BWH6-2;Q9BWH6-3	Q9BWH6;Q9BWH6-2	30;27;11	30;27;11	30;27;11	RNA polymerase II-associated protein 1	RPAP1	sp|Q9BWH6|RPAP1_HUMAN RNA polymerase II-associated protein 1 OS=Homo sapiens OX=9606 GN=RPAP1 PE=1 SV=3;sp|Q9BWH6-2|RPAP1_HUMAN Isoform 2 of RNA polymerase II-associated protein 1 OS=Homo sapiens OX=9606 GN=RPAP1	3	0	17	152.75	0	100.84	0	20.1	5389700000	0	1180000000	65	82919000	0	18154000	0	19	68
1239	Q02809;Q02809-2	Q02809;Q02809-2	23;23	23;23	23;23	Procollagen-lysine,2-oxoglutarate 5-dioxygenase 1	PLOD1	sp|Q02809|PLOD1_HUMAN Procollagen-lysine,2-oxoglutarate 5-dioxygenase 1 OS=Homo sapiens OX=9606 GN=PLOD1 PE=1 SV=2;sp|Q02809-2|PLOD1_HUMAN Isoform 2 of Procollagen-lysine,2-oxoglutarate 5-dioxygenase 1 OS=Homo sapiens OX=9606 GN=PLOD1	2	0	17	83.549	0	105.94	0	26.5	7598800000	0	2933300000	44	172700000	0	66667000	0	20	51
679	P23396;P23396-2	P23396;P23396-2	22;20	22;20	22;20	40S ribosomal protein S3	RPS3	sp|P23396|RS3_HUMAN 40S ribosomal protein S3 OS=Homo sapiens OX=9606 GN=RPS3 PE=1 SV=2;sp|P23396-2|RS3_HUMAN Isoform 2 of 40S ribosomal protein S3 OS=Homo sapiens OX=9606 GN=RPS3	2	15	16	26.688	0	113.71	63.8	69.1	24966000000	1350700000	5446500000	19	1314000000	71088000	286660000	61	28	138
1122	P62701;Q8TD47;P22090	P62701	25;12;11	25;12;11	25;12;11	40S ribosomal protein S4, X isoform	RPS4X	sp|P62701|RS4X_HUMAN 40S ribosomal protein S4, X isoform OS=Homo sapiens OX=9606 GN=RPS4X PE=1 SV=2	3	10	16	29.597	0	166.14	46.4	60.1	29218000000	781490000	6714900000	16	1826100000	48843000	419680000	35	26	116
1055	P60228	P60228	26	26	26	Eukaryotic translation initiation factor 3 subunit E	EIF3E	sp|P60228|EIF3E_HUMAN Eukaryotic translation initiation factor 3 subunit E OS=Homo sapiens OX=9606 GN=EIF3E PE=1 SV=1	1	16	16	52.22	0	216.27	36	38.4	19726000000	2043700000	5547200000	28	704480000	72988000	198110000	34	25	107
247	O43852;O43852-3;O43852-5;O43852-6;O43852-15;O43852-9;O43852-10;O43852-13;O43852-14;O43852-11;O43852-12	O43852;O43852-3;O43852-5;O43852-6;O43852-15;O43852-9;O43852-10	23;23;17;15;13;13;12;10;10;10;6	23;23;17;15;13;13;12;10;10;10;6	4;4;4;4;0;0;4;4;4;4;0	Calumenin	CALU	sp|O43852|CALU_HUMAN Calumenin OS=Homo sapiens OX=9606 GN=CALU PE=1 SV=2;sp|O43852-3|CALU_HUMAN Isoform 3 of Calumenin OS=Homo sapiens OX=9606 GN=CALU;sp|O43852-5|CALU_HUMAN Isoform 5 of Calumenin OS=Homo sapiens OX=9606 GN=CALU;sp|O43852-6|CALU_HUMAN Isof	11	1	16	37.106	0	323.31	4.1	49.5	47446000000	15852000	18526000000	16	2965400000	990760	1157900000	1	31	99
695	P25685;P25685-2	P25685;P25685-2	24;16	24;16	23;15	DnaJ homolog subfamily B member 1	DNAJB1	sp|P25685|DNJB1_HUMAN DnaJ homolog subfamily B member 1 OS=Homo sapiens OX=9606 GN=DNAJB1 PE=1 SV=4;sp|P25685-2|DNJB1_HUMAN Isoform 2 of DnaJ homolog subfamily B member 1 OS=Homo sapiens OX=9606 GN=DNAJB1	2	0	16	38.044	0	126.64	0	56.5	43828000000	0	9823700000	18	2434900000	0	545760000	0	26	91
88	O00165;O00165-2;O00165-5;O00165-3;O00165-4;O00165-6	O00165;O00165-2;O00165-5;O00165-3	24;23;20;19;7;6	24;23;20;19;7;6	24;23;20;19;7;6	HCLS1-associated protein X-1	HAX1	sp|O00165|HAX1_HUMAN HCLS1-associated protein X-1 OS=Homo sapiens OX=9606 GN=HAX1 PE=1 SV=2;sp|O00165-2|HAX1_HUMAN Isoform 2 of HCLS1-associated protein X-1 OS=Homo sapiens OX=9606 GN=HAX1;sp|O00165-5|HAX1_HUMAN Isoform 5 of HCLS1-associated protein X-1 OS	6	1	16	31.62	0	202.01	3.9	65.2	24549000000	6910100	7358400000	17	1444100000	406480	432850000	1	28	81
2463	Q9C0C7;Q9C0C7-4;Q9C0C7-3;Q9C0C7-5;Q9C0C7-2;Q9C0C7-6	Q9C0C7;Q9C0C7-4;Q9C0C7-3;Q9C0C7-5;Q9C0C7-2;Q9C0C7-6	38;37;37;37;36;30	38;37;37;37;36;30	38;37;37;37;36;30	Activating molecule in BECN1-regulated autophagy protein 1	AMBRA1	sp|Q9C0C7|AMRA1_HUMAN Activating molecule in BECN1-regulated autophagy protein 1 OS=Homo sapiens OX=9606 GN=AMBRA1 PE=1 SV=2;sp|Q9C0C7-4|AMRA1_HUMAN Isoform 4 of Activating molecule in BECN1-regulated autophagy protein 1 OS=Homo sapiens OX=9606 GN=AMBRA1;s	6	1	16	142.51	0	163.71	1.7	20.9	7264600000	3945500	1142300000	62	117170000	63637	18425000	1	16	79
2084	Q8WWY3;Q8WWY3-4;Q8WWY3-2;Q8WWY3-3	Q8WWY3;Q8WWY3-4;Q8WWY3-2;Q8WWY3-3	23;19;13;12	23;19;13;12	23;19;13;12	U4/U6 small nuclear ribonucleoprotein Prp31	PRPF31	sp|Q8WWY3|PRP31_HUMAN U4/U6 small nuclear ribonucleoprotein Prp31 OS=Homo sapiens OX=9606 GN=PRPF31 PE=1 SV=2;sp|Q8WWY3-4|PRP31_HUMAN Isoform 4 of U4/U6 small nuclear ribonucleoprotein Prp31 OS=Homo sapiens OX=9606 GN=PRPF31;sp|Q8WWY3-2|PRP31_HUMAN Isoform	4	13	16	55.455	0	120.46	26.9	42.9	6588300000	1909900000	2415700000	21	313730000	90946000	115040000	32	19	77
2301	Q96T76;Q96T76-8;Q96T76-9;Q96T76-5;Q96T76-7	Q96T76;Q96T76-8;Q96T76-9;Q96T76-5	35;34;33;31;12	35;34;33;31;12	35;34;33;31;12	MMS19 nucleotide excision repair protein homolog	MMS19	sp|Q96T76|MMS19_HUMAN MMS19 nucleotide excision repair protein homolog OS=Homo sapiens OX=9606 GN=MMS19 PE=1 SV=2;sp|Q96T76-8|MMS19_HUMAN Isoform 5 of MMS19 nucleotide excision repair protein homolog OS=Homo sapiens OX=9606 GN=MMS19;sp|Q96T76-9|MMS19_HUMAN	5	0	16	113.29	0	276.72	0	25	8650000000	0	1633700000	49	176530000	0	33341000	0	17	69
1219	Q00610;Q00610-2;P53675;P53675-2	Q00610;Q00610-2	35;35;9;9	35;35;9;9	35;35;9;9	Clathrin heavy chain 1	CLTC	sp|Q00610|CLH1_HUMAN Clathrin heavy chain 1 OS=Homo sapiens OX=9606 GN=CLTC PE=1 SV=5;sp|Q00610-2|CLH1_HUMAN Isoform 2 of Clathrin heavy chain 1 OS=Homo sapiens OX=9606 GN=CLTC	4	0	16	191.61	0	197.5	0	14.7	5156300000	0	1007800000	90	57293000	0	11198000	0	18	68
1537	Q15750;Q15750-2	Q15750;Q15750-2	21;18	21;18	21;18	TGF-beta-activated kinase 1 and MAP3K7-binding protein 1	TAB1	sp|Q15750|TAB1_HUMAN TGF-beta-activated kinase 1 and MAP3K7-binding protein 1 OS=Homo sapiens OX=9606 GN=TAB1 PE=1 SV=1;sp|Q15750-2|TAB1_HUMAN Isoform 2 of TGF-beta-activated kinase 1 and MAP3K7-binding protein 1 OS=Homo sapiens OX=9606 GN=TAB1	2	10	16	54.643	0	274.34	27	53.6	7363200000	470610000	3096800000	25	294530000	18825000	123870000	15	22	66
3	A0FGR8-6;A0FGR8;A0FGR8-2;A0FGR8-4;A0FGR8-5	A0FGR8-6;A0FGR8;A0FGR8-2;A0FGR8-4	34;32;32;20;12	34;32;32;20;12	34;32;32;20;12	Extended synaptotagmin-2	ESYT2	sp|A0FGR8-6|ESYT2_HUMAN Isoform 6 of Extended synaptotagmin-2 OS=Homo sapiens OX=9606 GN=ESYT2;sp|A0FGR8|ESYT2_HUMAN Extended synaptotagmin-2 OS=Homo sapiens OX=9606 GN=ESYT2 PE=1 SV=1;sp|A0FGR8-2|ESYT2_HUMAN Isoform 2 of Extended synaptotagmin-2 OS=Homo s	5	0	16	104.71	0	181.46	0	23.4	7413200000	0	1413400000	47	157730000	0	30072000	0	17	64
469	P04843	P04843	28	28	28	Dolichyl-diphosphooligosaccharide--protein glycosyltransferase subunit 1	RPN1	sp|P04843|RPN1_HUMAN Dolichyl-diphosphooligosaccharide--protein glycosyltransferase subunit 1 OS=Homo sapiens OX=9606 GN=RPN1 PE=1 SV=1	1	2	16	68.569	0	151.61	3.3	33.4	9197800000	10677000	2459100000	37	248590000	288560	66463000	2	19	62
1315	Q12906;Q12906-5;Q12906-2;Q12906-3;Q12906-4;Q12906-6;Q12906-7	Q12906;Q12906-5;Q12906-2;Q12906-3;Q12906-4;Q12906-6;Q12906-7	23;23;23;23;22;22;22	23;23;23;23;22;22;22	22;22;22;22;21;21;21	Interleukin enhancer-binding factor 3	ILF3	sp|Q12906|ILF3_HUMAN Interleukin enhancer-binding factor 3 OS=Homo sapiens OX=9606 GN=ILF3 PE=1 SV=3;sp|Q12906-5|ILF3_HUMAN Isoform 5 of Interleukin enhancer-binding factor 3 OS=Homo sapiens OX=9606 GN=ILF3;sp|Q12906-2|ILF3_HUMAN Isoform 2 of Interleukin e	7	6	16	95.337	0	74.922	11.6	22.3	6923700000	156440000	1711100000	37	187130000	4228000	46246000	9	17	61
1409	Q14008;Q14008-2;Q14008-3	Q14008;Q14008-2;Q14008-3	31;31;31	31;31;31	31;31;31	Cytoskeleton-associated protein 5	CKAP5	sp|Q14008|CKAP5_HUMAN Cytoskeleton-associated protein 5 OS=Homo sapiens OX=9606 GN=CKAP5 PE=1 SV=3;sp|Q14008-2|CKAP5_HUMAN Isoform 2 of Cytoskeleton-associated protein 5 OS=Homo sapiens OX=9606 GN=CKAP5;sp|Q14008-3|CKAP5_HUMAN Isoform 3 of Cytoskeleton-ass	3	9	16	225.49	0	79.532	5.6	11.8	2714200000	164890000	865120000	106	25606000	1555600	8161500	13	16	59
94	O00231;O00231-2	O00231;O00231-2	22;22	22;22	22;22	26S proteasome non-ATPase regulatory subunit 11	PSMD11	sp|O00231|PSD11_HUMAN 26S proteasome non-ATPase regulatory subunit 11 OS=Homo sapiens OX=9606 GN=PSMD11 PE=1 SV=3;sp|O00231-2|PSD11_HUMAN Isoform 2 of 26S proteasome non-ATPase regulatory subunit 11 OS=Homo sapiens OX=9606 GN=PSMD11	2	1	16	47.463	0	61.104	1.9	41.5	10760000000	15255000	3315300000	27	398530000	565010	122790000	1	19	57
677	P23258;Q9NRH3	P23258;Q9NRH3	19;15	19;15	19;15	Tubulin gamma-1 chain;Tubulin gamma-2 chain	TUBG1;TUBG2	sp|P23258|TBG1_HUMAN Tubulin gamma-1 chain OS=Homo sapiens OX=9606 GN=TUBG1 PE=1 SV=2;sp|Q9NRH3|TBG2_HUMAN Tubulin gamma-2 chain OS=Homo sapiens OX=9606 GN=TUBG2 PE=2 SV=1	2	0	16	51.169	0	103.33	0	58.8	5698400000	0	1918300000	22	259020000	0	87195000	0	20	57
1021	P55072	P55072	27	27	27	Transitional endoplasmic reticulum ATPase	VCP	sp|P55072|TERA_HUMAN Transitional endoplasmic reticulum ATPase OS=Homo sapiens OX=9606 GN=VCP PE=1 SV=4	1	2	16	89.321	0	106.95	2.5	30.1	4242500000	56222000	1402700000	45	94279000	1249400	31171000	2	20	55
1495	Q15233;Q15233-2	Q15233;Q15233-2	21;20	21;20	20;19	Non-POU domain-containing octamer-binding protein	NONO	sp|Q15233|NONO_HUMAN Non-POU domain-containing octamer-binding protein OS=Homo sapiens OX=9606 GN=NONO PE=1 SV=4;sp|Q15233-2|NONO_HUMAN Isoform 2 of Non-POU domain-containing octamer-binding protein OS=Homo sapiens OX=9606 GN=NONO	2	1	16	54.231	0	113.53	2.5	41.2	10921000000	23350000	2401300000	21	520020000	1111900	114350000	1	18	55
2479	Q9H078-2;Q9H078;Q9H078-5;Q9H078-3;Q9H078-4	Q9H078-2;Q9H078;Q9H078-5;Q9H078-3;Q9H078-4	20;19;17;17;17	20;19;17;17;17	20;19;17;17;17	Caseinolytic peptidase B protein homolog	CLPB	sp|Q9H078-2|CLPB_HUMAN Isoform 2 of Caseinolytic peptidase B protein homolog OS=Homo sapiens OX=9606 GN=CLPB;sp|Q9H078|CLPB_HUMAN Caseinolytic peptidase B protein homolog OS=Homo sapiens OX=9606 GN=CLPB PE=1 SV=1;sp|Q9H078-5|CLPB_HUMAN Isoform 5 of Caseino	5	0	16	75.448	0	98.174	0	29.1	5527200000	0	2208500000	35	157920000	0	63099000	0	19	50
106	O00459	O00459	24	24	22	Phosphatidylinositol 3-kinase regulatory subunit beta	PIK3R2	sp|O00459|P85B_HUMAN Phosphatidylinositol 3-kinase regulatory subunit beta OS=Homo sapiens OX=9606 GN=PIK3R2 PE=1 SV=2	1	0	16	81.544	0	126.19	0	33.5	3416200000	0	1632000000	43	79447000	0	37953000	0	18	48
1821	Q7Z2W4;Q7Z2W4-2;Q7Z2W4-3;Q7Z2W4-4;Q7Z2W4-5	Q7Z2W4;Q7Z2W4-2;Q7Z2W4-3	23;21;14;7;5	23;21;14;7;5	23;21;14;7;5	Zinc finger CCCH-type antiviral protein 1	ZC3HAV1	sp|Q7Z2W4|ZCCHV_HUMAN Zinc finger CCCH-type antiviral protein 1 OS=Homo sapiens OX=9606 GN=ZC3HAV1 PE=1 SV=3;sp|Q7Z2W4-2|ZCCHV_HUMAN Isoform 2 of Zinc finger CCCH-type antiviral protein 1 OS=Homo sapiens OX=9606 GN=ZC3HAV1;sp|Q7Z2W4-3|ZCCHV_HUMAN Isoform 3	5	1	16	101.43	0	150.4	1.3	26.6	3645800000	3949100	1136500000	57	63962000	69282	19938000	1	16	46
431	O95816;O95816-2	O95816;O95816-2	17;15	17;15	17;15	BAG family molecular chaperone regulator 2	BAG2	sp|O95816|BAG2_HUMAN BAG family molecular chaperone regulator 2 OS=Homo sapiens OX=9606 GN=BAG2 PE=1 SV=1;sp|O95816-2|BAG2_HUMAN Isoform 2 of BAG family molecular chaperone regulator 2 OS=Homo sapiens OX=9606 GN=BAG2	2	0	15	23.772	0	323.31	0	66.4	69687000000	0	19444000000	14	4977700000	0	1388900000	0	47	127
87	O00159-3;O00159	O00159-3;O00159	40;39	40;39	2;1	Unconventional myosin-Ic	MYO1C	sp|O00159-3|MYO1C_HUMAN Isoform 3 of Unconventional myosin-Ic OS=Homo sapiens OX=9606 GN=MYO1C;sp|O00159|MYO1C_HUMAN Unconventional myosin-Ic OS=Homo sapiens OX=9606 GN=MYO1C PE=1 SV=4	2	22	15	119.63	0	164.57	24.9	18.3	7840200000	1000100000	1291800000	55	142550000	18184000	23488000	53	15	113
344	O75821	O75821	25	25	25	Eukaryotic translation initiation factor 3 subunit G	EIF3G	sp|O75821|EIF3G_HUMAN Eukaryotic translation initiation factor 3 subunit G OS=Homo sapiens OX=9606 GN=EIF3G PE=1 SV=2	1	12	15	35.611	0	130.09	49.7	69.4	18214000000	1815900000	5438700000	19	958660000	95575000	286240000	41	22	112
1689	Q5W0B1	Q5W0B1	34	34	34	RING finger protein 219	RNF219	sp|Q5W0B1|OBI1_HUMAN ORC ubiquitin ligase 1 OS=Homo sapiens OX=9606 GN=OBI1 PE=1 SV=1	1	26	15	81.116	0	156.9	36.4	29.5	10106000000	2943700000	2536200000	40	252660000	73593000	63406000	48	17	100
2543	Q9H857-2;Q9H857-3;Q9H857;Q9H857-4	Q9H857-2;Q9H857-3;Q9H857;Q9H857-4	30;29;27;24	30;29;27;24	30;29;27;24	5-nucleotidase domain-containing protein 2	NT5DC2	sp|Q9H857-2|NT5D2_HUMAN Isoform 2 of 5-nucleotidase domain-containing protein 2 OS=Homo sapiens OX=9606 GN=NT5DC2;sp|Q9H857-3|NT5D2_HUMAN Isoform 3 of 5-nucleotidase domain-containing protein 2 OS=Homo sapiens OX=9606 GN=NT5DC2;sp|Q9H857|NT5D2_HUMAN 5-n	4	0	15	64.144	0	323.31	0	39.9	33679000000	0	3687900000	30	1122600000	0	122930000	0	22	99
2397	Q9BUA3	Q9BUA3	20	20	20	Uncharacterized protein C11orf84	C11orf84	sp|Q9BUA3|SPNDC_HUMAN Spindlin interactor and repressor of chromatin-binding protein OS=Homo sapiens OX=9606 GN=SPINDOC PE=1 SV=3	1	13	15	41.036	0	139.66	51.7	59.3	7578100000	1212600000	2240500000	19	398850000	63821000	117920000	42	17	89
1366	Q13435	Q13435	32	32	32	Splicing factor 3B subunit 2	SF3B2	sp|Q13435|SF3B2_HUMAN Splicing factor 3B subunit 2 OS=Homo sapiens OX=9606 GN=SF3B2 PE=1 SV=2	1	10	15	100.23	0	131.6	13	31.3	7438300000	514010000	1831600000	45	165290000	11423000	40701000	15	15	78
828	P39023;Q92901	P39023	21;3	21;3	21;3	60S ribosomal protein L3	RPL3	sp|P39023|RL3_HUMAN 60S ribosomal protein L3 OS=Homo sapiens OX=9606 GN=RPL3 PE=1 SV=2	2	8	15	46.108	0	77.406	16.4	38	16718000000	971670000	4286700000	19	879880000	51141000	225620000	10	24	73
1566	Q16795	Q16795	22	22	22	NADH dehydrogenase [ubiquinone] 1 alpha subcomplex subunit 9, mitochondrial	NDUFA9	sp|Q16795|NDUA9_HUMAN NADH dehydrogenase [ubiquinone] 1 alpha subcomplex subunit 9, mitochondrial OS=Homo sapiens OX=9606 GN=NDUFA9 PE=1 SV=2	1	0	15	42.509	0	106.86	0	42.2	15120000000	0	3464400000	27	560010000	0	128310000	0	20	73
1500	Q15293;Q15293-2	Q15293;Q15293-2	20;16	20;16	20;16	Reticulocalbin-1	RCN1	sp|Q15293|RCN1_HUMAN Reticulocalbin-1 OS=Homo sapiens OX=9606 GN=RCN1 PE=1 SV=1;sp|Q15293-2|RCN1_HUMAN Isoform 2 of Reticulocalbin-1 OS=Homo sapiens OX=9606 GN=RCN1	2	0	15	38.89	0	225.18	0	60.7	23481000000	0	8080700000	15	1565400000	0	538710000	0	23	68
554	P10644;P10644-2;REV__P30040	P10644;P10644-2	19;15;1	19;15;1	17;13;1	cAMP-dependent protein kinase type I-alpha regulatory subunit;cAMP-dependent protein kinase type I-alpha regulatory subunit, N-terminally processed	PRKAR1A	sp|P10644|KAP0_HUMAN cAMP-dependent protein kinase type I-alpha regulatory subunit OS=Homo sapiens OX=9606 GN=PRKAR1A PE=1 SV=1;sp|P10644-2|KAP0_HUMAN Isoform 2 of cAMP-dependent protein kinase type I-alpha regulatory subunit OS=Homo sapiens OX=9606 GN=PRK	3	3	15	42.981	0	72.411	10	45.9	16626000000	112240000	8232000000	19	875050000	5907600	433260000	3	24	65
1453	Q14697;Q14697-2	Q14697;Q14697-2	27;27	27;27	27;27	Neutral alpha-glucosidase AB	GANAB	sp|Q14697|GANAB_HUMAN Neutral alpha-glucosidase AB OS=Homo sapiens OX=9606 GN=GANAB PE=1 SV=3;sp|Q14697-2|GANAB_HUMAN Isoform 2 of Neutral alpha-glucosidase AB OS=Homo sapiens OX=9606 GN=GANAB	2	0	15	106.87	0	130.93	0	20	5384900000	0	1721800000	43	125230000	0	40042000	0	18	59
1017	P54886;P54886-2	P54886;P54886-2	27;27	27;27	27;27	Delta-1-pyrroline-5-carboxylate synthase;Glutamate 5-kinase;Gamma-glutamyl phosphate reductase	ALDH18A1	sp|P54886|P5CS_HUMAN Delta-1-pyrroline-5-carboxylate synthase OS=Homo sapiens OX=9606 GN=ALDH18A1 PE=1 SV=2;sp|P54886-2|P5CS_HUMAN Isoform Short of Delta-1-pyrroline-5-carboxylate synthase OS=Homo sapiens OX=9606 GN=ALDH18A1	2	1	15	87.301	0	100.89	1	22	5372800000	132940000	1331400000	45	119390000	2954200	29586000	1	16	56
457	P02786;Q9UP52;Q9UP52-2;Q9UP52-3	P02786	25;1;1;1	25;1;1;1	25;1;1;1	Transferrin receptor protein 1;Transferrin receptor protein 1, serum form	TFRC	sp|P02786|TFR1_HUMAN Transferrin receptor protein 1 OS=Homo sapiens OX=9606 GN=TFRC PE=1 SV=2	4	0	15	84.87	0	106.46	0	25	7900600000	0	1784300000	39	202580000	0	45751000	0	18	53
1802	Q7L099-3;Q7L099-4;Q7L099;Q8WXA3;Q8WXA3-4;Q8WXA3-5;Q8WXA3-3;Q8WXA3-1	Q7L099-3;Q7L099-4;Q7L099	23;23;17;1;1;1;1;1	23;23;17;1;1;1;1;1	6;6;0;0;0;0;0;0	Protein RUFY3	RUFY3	sp|Q7L099-3|RUFY3_HUMAN Isoform 3 of Protein RUFY3 OS=Homo sapiens OX=9606 GN=RUFY3;sp|Q7L099-4|RUFY3_HUMAN Isoform 4 of Protein RUFY3 OS=Homo sapiens OX=9606 GN=RUFY3;sp|Q7L099|RUFY3_HUMAN Protein RUFY3 OS=Homo sapiens OX=9606 GN=RUFY3 PE=1 SV=1	8	0	15	70.609	0	101.13	0	30.3	8623100000	0	2833300000	34	253620000	0	83331000	0	14	47
2326	Q99707;Q99707-2	Q99707;Q99707-2	28;27	28;27	28;27	Methionine synthase	MTR	sp|Q99707|METH_HUMAN Methionine synthase OS=Homo sapiens OX=9606 GN=MTR PE=1 SV=2;sp|Q99707-2|METH_HUMAN Isoform 2 of Methionine synthase OS=Homo sapiens OX=9606 GN=MTR	2	0	15	140.53	0	97.856	0	15.7	3372500000	0	1113300000	71	47500000	0	15681000	0	16	45
2889	Q9UNF1;Q9UNF1-2;Q12816;Q12816-5;Q12816-2;Q12816-3;Q12816-4	Q9UNF1;Q9UNF1-2	24;24;2;2;2;2;2	23;23;2;2;2;2;2	23;23;2;2;2;2;2	Melanoma-associated antigen D2	MAGED2	sp|Q9UNF1|MAGD2_HUMAN Melanoma-associated antigen D2 OS=Homo sapiens OX=9606 GN=MAGED2 PE=1 SV=2;sp|Q9UNF1-2|MAGD2_HUMAN Isoform 2 of Melanoma-associated antigen D2 OS=Homo sapiens OX=9606 GN=MAGED2	7	0	15	64.953	0	75.986	0	37	2815900000	0	1012400000	28	100570000	0	36156000	0	15	43
116	O00571;O00571-2;O15523;O15523-2;O15523-3;Q9NQI0;Q9NQI0-3;Q9NQI0-2;Q9NQI0-4	O00571;O00571-2;O15523;O15523-2	21;20;12;12;3;2;2;2;2	20;19;11;11;3;2;2;2;2	20;19;11;11;3;2;2;2;2	ATP-dependent RNA helicase DDX3X;ATP-dependent RNA helicase DDX3Y	DDX3X;DDX3Y	sp|O00571|DDX3X_HUMAN ATP-dependent RNA helicase DDX3X OS=Homo sapiens OX=9606 GN=DDX3X PE=1 SV=3;sp|O00571-2|DDX3X_HUMAN Isoform 2 of ATP-dependent RNA helicase DDX3X OS=Homo sapiens OX=9606 GN=DDX3X;sp|O15523|DDX3Y_HUMAN ATP-dependent RNA helicase DDX3Y	9	4	15	73.243	0	64.113	6.8	28.5	2570000000	107530000	1107500000	39	65898000	2757300	28398000	4	16	35
621	P17066;P48741	P17066	56;17	38;11	38;11	Heat shock 70 kDa protein 6	HSPA6	sp|P17066|HSP76_HUMAN Heat shock 70 kDa protein 6 OS=Homo sapiens OX=9606 GN=HSPA6 PE=1 SV=2	2	1	14	71.027	0	323.31	15.7	45.3	170360000000	1339700000	51434000000	37	4604400000	36209000	1390100000	3	43	175
1355	Q13347	Q13347	21	21	21	Eukaryotic translation initiation factor 3 subunit I	EIF3I	sp|Q13347|EIF3I_HUMAN Eukaryotic translation initiation factor 3 subunit I OS=Homo sapiens OX=9606 GN=EIF3I PE=1 SV=1	1	13	14	36.501	0	209.16	57.5	56.6	36909000000	1875000000	9172400000	19	1942600000	98684000	482760000	45	27	138
2921	Q9Y262;Q9Y262-2	Q9Y262;Q9Y262-2	29;28	29;28	29;28	Eukaryotic translation initiation factor 3 subunit L	EIF3L	sp|Q9Y262|EIF3L_HUMAN Eukaryotic translation initiation factor 3 subunit L OS=Homo sapiens OX=9606 GN=EIF3L PE=1 SV=1;sp|Q9Y262-2|EIF3L_HUMAN Isoform 2 of Eukaryotic translation initiation factor 3 subunit L OS=Homo sapiens OX=9606 GN=EIF3L	2	13	14	66.726	0	123.55	25.4	29.8	12375000000	1158400000	3116600000	29	426740000	39944000	107470000	30	18	108
1079	P61247	P61247	20	20	20	40S ribosomal protein S3a	RPS3A	sp|P61247|RS3A_HUMAN 40S ribosomal protein S3a OS=Homo sapiens OX=9606 GN=RPS3A PE=1 SV=2	1	12	14	29.945	0	87.238	46.2	50	32038000000	2882000000	13425000000	17	1884600000	169530000	789700000	38	26	104
2724	Q9NYF8;Q9NYF8-2;Q9NYF8-4	Q9NYF8;Q9NYF8-2;Q9NYF8-4	30;30;20	29;29;19	1;1;1	Bcl-2-associated transcription factor 1	BCLAF1	sp|Q9NYF8|BCLF1_HUMAN Bcl-2-associated transcription factor 1 OS=Homo sapiens OX=9606 GN=BCLAF1 PE=1 SV=2;sp|Q9NYF8-2|BCLF1_HUMAN Isoform 2 of Bcl-2-associated transcription factor 1 OS=Homo sapiens OX=9606 GN=BCLAF1;sp|Q9NYF8-4|BCLF1_HUMAN Isoform 4 of Bc	3	25	14	106.12	0	95.699	26.3	15.9	12875000000	4989000000	4524300000	35	367850000	142540000	129270000	56	20	95
202	O43175	O43175	28	28	28	D-3-phosphoglycerate dehydrogenase	PHGDH	sp|O43175|SERA_HUMAN D-3-phosphoglycerate dehydrogenase OS=Homo sapiens OX=9606 GN=PHGDH PE=1 SV=4	1	1	14	56.65	0	323.31	2.8	34.5	18393000000	3242200	3452000000	24	766360000	135090	143830000	1	15	81
1025	P55209;P55209-2;P55209-3	P55209;P55209-2;P55209-3	15;15;10	15;15;10	13;13;8	Nucleosome assembly protein 1-like 1	NAP1L1	sp|P55209|NP1L1_HUMAN Nucleosome assembly protein 1-like 1 OS=Homo sapiens OX=9606 GN=NAP1L1 PE=1 SV=1;sp|P55209-2|NP1L1_HUMAN Isoform 2 of Nucleosome assembly protein 1-like 1 OS=Homo sapiens OX=9606 GN=NAP1L1;sp|P55209-3|NP1L1_HUMAN Isoform 3 of Nucleoso	3	2	14	45.374	0	168.81	6.9	54.2	28323000000	38511000	13578000000	14	2023100000	2750800	969880000	2	30	78
1034	P56192;P56192-2	P56192;P56192-2	31;20	31;20	31;20	Methionine--tRNA ligase, cytoplasmic	MARS	sp|P56192|SYMC_HUMAN Methionine--tRNA ligase, cytoplasmic OS=Homo sapiens OX=9606 GN=MARS1 PE=1 SV=2;sp|P56192-2|SYMC_HUMAN Isoform 2 of Methionine--tRNA ligase, cytoplasmic OS=Homo sapiens OX=9606 GN=MARS1	2	2	14	101.11	0	147.55	2.2	18.4	9345900000	14755000	1711400000	41	227950000	359880	41741000	2	18	73
2772	Q9P2J5;Q9P2J5-2;Q9P2J5-3	Q9P2J5;Q9P2J5-2	36;35;17	36;35;17	36;35;17	Leucine--tRNA ligase, cytoplasmic	LARS	sp|Q9P2J5|SYLC_HUMAN Leucine--tRNA ligase, cytoplasmic OS=Homo sapiens OX=9606 GN=LARS1 PE=1 SV=2;sp|Q9P2J5-2|SYLC_HUMAN Isoform 2 of Leucine--tRNA ligase, cytoplasmic OS=Homo sapiens OX=9606 GN=LARS1	3	0	14	134.46	0	144.84	0	17.3	5449600000	0	673890000	62	87897000	0	10869000	0	14	67
964	P51648;P51648-2;P30838;P43353;P48448;P43353-2	P51648;P51648-2	20;20;1;1;1;1	20;20;1;1;1;1	20;20;1;1;1;1	Fatty aldehyde dehydrogenase	ALDH3A2	sp|P51648|AL3A2_HUMAN Aldehyde dehydrogenase family 3 member A2 OS=Homo sapiens OX=9606 GN=ALDH3A2 PE=1 SV=1;sp|P51648-2|AL3A2_HUMAN Isoform 2 of Aldehyde dehydrogenase family 3 member A2 OS=Homo sapiens OX=9606 GN=ALDH3A2	6	0	14	54.847	0	224.33	0	28.7	14822000000	0	2771900000	22	673730000	0	125990000	0	22	63
998	P53621;P53621-2	P53621;P53621-2	34;34	34;34	34;34	Coatomer subunit alpha;Xenin;Proxenin	COPA	sp|P53621|COPA_HUMAN Coatomer subunit alpha OS=Homo sapiens OX=9606 GN=COPA PE=1 SV=2;sp|P53621-2|COPA_HUMAN Isoform 2 of Coatomer subunit alpha OS=Homo sapiens OX=9606 GN=COPA	2	0	14	138.34	0	131.66	0	17.9	6065000000	0	1109100000	70	86643000	0	15844000	0	14	62
13	A5YKK6;A5YKK6-2;A5YKK6-3;A5YKK6-4	A5YKK6;A5YKK6-2;A5YKK6-3;A5YKK6-4	33;33;28;21	33;33;28;21	33;33;28;21	CCR4-NOT transcription complex subunit 1	CNOT1	sp|A5YKK6|CNOT1_HUMAN CCR4-NOT transcription complex subunit 1 OS=Homo sapiens OX=9606 GN=CNOT1 PE=1 SV=2;sp|A5YKK6-2|CNOT1_HUMAN Isoform 2 of CCR4-NOT transcription complex subunit 1 OS=Homo sapiens OX=9606 GN=CNOT1;sp|A5YKK6-3|CNOT1_HUMAN Isoform 3 of CC	4	4	14	266.94	0	114.08	1.9	7	3810700000	47804000	1212800000	122	31235000	391840	9940700	4	14	57
2817	Q9UHI6;Q9UHI6-2	Q9UHI6	23;5	23;5	23;5	Probable ATP-dependent RNA helicase DDX20	DDX20	sp|Q9UHI6|DDX20_HUMAN Probable ATP-dependent RNA helicase DDX20 OS=Homo sapiens OX=9606 GN=DDX20 PE=1 SV=2	2	2	14	92.239	0	89.8	2.3	26.7	6424100000	14393000	2613500000	42	152960000	342700	62225000	2	16	57
197	O43143	O43143	26	26	26	Pre-mRNA-splicing factor ATP-dependent RNA helicase DHX15	DHX15	sp|O43143|DHX15_HUMAN Pre-mRNA-splicing factor ATP-dependent RNA helicase DHX15 OS=Homo sapiens OX=9606 GN=DHX15 PE=1 SV=2	1	12	14	90.932	0	74.121	16.2	19.1	4788000000	438670000	1371300000	39	122770000	11248000	35162000	15	15	56
1214	Q00341;Q00341-2	Q00341;Q00341-2	26;24	26;24	26;24	Vigilin	HDLBP	sp|Q00341|VIGLN_HUMAN Vigilin OS=Homo sapiens OX=9606 GN=HDLBP PE=1 SV=2;sp|Q00341-2|VIGLN_HUMAN Isoform 2 of Vigilin OS=Homo sapiens OX=9606 GN=HDLBP	2	0	14	141.45	0	155.95	0	15.1	6249100000	0	738800000	66	94683000	0	11194000	0	14	55
255	O60271-4;O60271;O60271-2;O60271-5;O60271-3;O60271-9;Q9UPT6;Q9UPT6-2	O60271-4;O60271;O60271-2;O60271-5;O60271-3;O60271-9	28;27;27;23;22;22;5;3	28;27;27;23;22;22;5;3	28;27;27;23;22;22;5;3	C-Jun-amino-terminal kinase-interacting protein 4	SPAG9	sp|O60271-4|JIP4_HUMAN Isoform 4 of C-Jun-amino-terminal kinase-interacting protein 4 OS=Homo sapiens OX=9606 GN=SPAG9;sp|O60271|JIP4_HUMAN C-Jun-amino-terminal kinase-interacting protein 4 OS=Homo sapiens OX=9606 GN=SPAG9 PE=1 SV=4;sp|O60271-2|JIP4_HUMAN	8	0	14	144.68	0	299.12	0	15.8	3933000000	0	932430000	66	59590000	0	14128000	0	13	53
689	P24928;P24928-2	P24928	37;11	37;11	37;11	DNA-directed RNA polymerase II subunit RPB1	POLR2A	sp|P24928|RPB1_HUMAN DNA-directed RNA polymerase II subunit RPB1 OS=Homo sapiens OX=9606 GN=POLR2A PE=1 SV=2	2	0	14	217.17	0	137.83	0	9.3	3040800000	0	542960000	96	31675000	0	5655800	0	13	53
95	O00232;O00232-2	O00232;O00232-2	19;18	19;18	19;18	26S proteasome non-ATPase regulatory subunit 12	PSMD12	sp|O00232|PSD12_HUMAN 26S proteasome non-ATPase regulatory subunit 12 OS=Homo sapiens OX=9606 GN=PSMD12 PE=1 SV=3;sp|O00232-2|PSD12_HUMAN Isoform 2 of 26S proteasome non-ATPase regulatory subunit 12 OS=Homo sapiens OX=9606 GN=PSMD12	2	0	14	52.904	0	65.803	0	35.3	6782000000	0	2400100000	25	271280000	0	96005000	0	16	46
1651	Q5SW79;Q5SW79-2;Q5SW79-3;Q96L14	Q5SW79;Q5SW79-2;Q5SW79-3	28;26;26;6	28;26;26;6	28;26;26;6	Centrosomal protein of 170 kDa	CEP170	sp|Q5SW79|CE170_HUMAN Centrosomal protein of 170 kDa OS=Homo sapiens OX=9606 GN=CEP170 PE=1 SV=1;sp|Q5SW79-2|CE170_HUMAN Isoform 2 of Centrosomal protein of 170 kDa OS=Homo sapiens OX=9606 GN=CEP170;sp|Q5SW79-3|CE170_HUMAN Isoform 3 of Centrosomal protein	4	1	14	175.29	0	135.88	0.6	11.7	2882100000	8966700	757140000	84	34311000	106750	9013600	1	14	45
888	P46781	P46781	18	18	18	40S ribosomal protein S9	RPS9	sp|P46781|RS9_HUMAN 40S ribosomal protein S9 OS=Homo sapiens OX=9606 GN=RPS9 PE=1 SV=3	1	11	14	22.591	0	58.215	47.9	52.6	13888000000	1198900000	3616700000	11	1262500000	108990000	328790000	12	12	43
655	P20700	P20700	24	24	21	Lamin-B1	LMNB1	sp|P20700|LMNB1_HUMAN Lamin-B1 OS=Homo sapiens OX=9606 GN=LMNB1 PE=1 SV=2	1	0	14	66.408	0	70.509	0	27.3	14442000000	0	1781700000	35	412640000	0	50906000	0	14	30
1370	Q13464	Q13464	44	44	41	Rho-associated protein kinase 1	ROCK1	sp|Q13464|ROCK1_HUMAN Rho-associated protein kinase 1 OS=Homo sapiens OX=9606 GN=ROCK1 PE=1 SV=1	1	27	13	158.17	0	151.19	17.6	12	4381600000	1226200000	637750000	84	52162000	14598000	7592300	28	13	74
845	P41252	P41252	36	36	36	Isoleucine--tRNA ligase, cytoplasmic	IARS	sp|P41252|SYIC_HUMAN Isoleucine--tRNA ligase, cytoplasmic OS=Homo sapiens OX=9606 GN=IARS1 PE=1 SV=2	1	0	13	144.5	0	140.24	0	12.4	7840800000	0	1394900000	58	135190000	0	24050000	0	15	73
885	P46777	P46777	19	19	19	60S ribosomal protein L5	RPL5	sp|P46777|RL5_HUMAN 60S ribosomal protein L5 OS=Homo sapiens OX=9606 GN=RPL5 PE=1 SV=3	1	6	13	34.362	0	54.035	21.2	45.5	10361000000	619530000	3305000000	11	941910000	56321000	300450000	13	24	73
2741	Q9NZI8;Q9NZI8-2	Q9NZI8;Q9NZI8-2	21;14	21;14	20;13	Insulin-like growth factor 2 mRNA-binding protein 1	IGF2BP1	sp|Q9NZI8|IF2B1_HUMAN Insulin-like growth factor 2 mRNA-binding protein 1 OS=Homo sapiens OX=9606 GN=IGF2BP1 PE=1 SV=2;sp|Q9NZI8-2|IF2B1_HUMAN Isoform 2 of Insulin-like growth factor 2 mRNA-binding protein 1 OS=Homo sapiens OX=9606 GN=IGF2BP1	2	12	13	63.48	0	105.05	26.5	28.6	8218300000	610170000	2276600000	30	273940000	20339000	75886000	22	18	72
868	P43243;P43243-2	P43243	28;8	28;8	28;8	Matrin-3	MATR3	sp|P43243|MATR3_HUMAN Matrin-3 OS=Homo sapiens OX=9606 GN=MATR3 PE=1 SV=2	2	3	13	94.622	0	323.31	5.4	21.5	7810000000	81496000	1744800000	37	211080000	2202600	47156000	4	15	65
2742	Q9NZL4;Q9NZL4-3;Q9NZL4-2	Q9NZL4;Q9NZL4-3;Q9NZL4-2	18;18;11	18;18;11	18;18;11	Hsp70-binding protein 1	HSPBP1	sp|Q9NZL4|HPBP1_HUMAN Hsp70-binding protein 1 OS=Homo sapiens OX=9606 GN=HSPBP1 PE=1 SV=2;sp|Q9NZL4-3|HPBP1_HUMAN Isoform 3 of Hsp70-binding protein 1 OS=Homo sapiens OX=9606 GN=HSPBP1;sp|Q9NZL4-2|HPBP1_HUMAN Isoform 2 of Hsp70-binding protein 1 OS=Homo sa	3	0	13	39.302	0	97.994	0	50.7	7167200000	0	1773600000	19	377220000	0	93347000	0	18	64
827	P39019	P39019	14	14	14	40S ribosomal protein S19	RPS19	sp|P39019|RS19_HUMAN 40S ribosomal protein S19 OS=Homo sapiens OX=9606 GN=RPS19 PE=1 SV=2	1	11	13	16.06	0	48.063	56.6	63.4	24910000000	2937400000	6452900000	10	2491000000	293740000	645290000	25	15	62
1218	Q00587;Q00587-2	Q00587;Q00587-2	16;16	16;16	16;16	Cdc42 effector protein 1	CDC42EP1	sp|Q00587|BORG5_HUMAN Cdc42 effector protein 1 OS=Homo sapiens OX=9606 GN=CDC42EP1 PE=1 SV=1;sp|Q00587-2|BORG5_HUMAN Isoform 2 of Cdc42 effector protein 1 OS=Homo sapiens OX=9606 GN=CDC42EP1	2	0	13	40.294	0	92.39	0	36.6	13952000000	0	3562100000	18	775130000	0	197890000	0	19	59
994	P53396;P53396-2;P53396-3	P53396;P53396-2;P53396-3	27;27;23	27;27;23	27;27;23	ATP-citrate synthase	ACLY	sp|P53396|ACLY_HUMAN ATP-citrate synthase OS=Homo sapiens OX=9606 GN=ACLY PE=1 SV=3;sp|P53396-2|ACLY_HUMAN Isoform 2 of ATP-citrate synthase OS=Homo sapiens OX=9606 GN=ACLY;sp|P53396-3|ACLY_HUMAN Isoform 3 of ATP-citrate synthase OS=Homo sapiens OX=9606 GN	3	0	13	120.84	0	90.539	0	14.9	7347900000	0	1255300000	59	124540000	0	21277000	0	14	58
509	P08195;P08195-3;P08195-4;P08195-2	P08195;P08195-3;P08195-4;P08195-2	20;20;20;19	20;20;20;19	20;20;20;19	4F2 cell-surface antigen heavy chain	SLC3A2	sp|P08195|4F2_HUMAN 4F2 cell-surface antigen heavy chain OS=Homo sapiens OX=9606 GN=SLC3A2 PE=1 SV=3;sp|P08195-3|4F2_HUMAN Isoform 3 of 4F2 cell-surface antigen heavy chain OS=Homo sapiens OX=9606 GN=SLC3A2;sp|P08195-4|4F2_HUMAN Isoform 4 of 4F2 cell-surfa	4	0	13	67.993	0	172.87	0	30	12809000000	0	3576600000	29	441690000	0	123330000	0	17	57
1263	Q06830	Q06830	17	17	13	Peroxiredoxin-1	PRDX1	sp|Q06830|PRDX1_HUMAN Peroxiredoxin-1 OS=Homo sapiens OX=9606 GN=PRDX1 PE=1 SV=1	1	10	13	22.11	0	52.721	51.8	59.8	11241000000	601530000	3044200000	15	749400000	40102000	202940000	18	18	57
1118	P62424	P62424	17	17	17	60S ribosomal protein L7a	RPL7A	sp|P62424|RL7A_HUMAN 60S ribosomal protein L7a OS=Homo sapiens OX=9606 GN=RPL7A PE=1 SV=2	1	8	13	29.995	0	53.297	25.2	41.4	15967000000	716340000	4531100000	10	1596700000	71634000	453110000	11	13	56
1275	Q08211;Q08211-2	Q08211	27;4	27;4	27;4	ATP-dependent RNA helicase A	DHX9	sp|Q08211|DHX9_HUMAN ATP-dependent RNA helicase A OS=Homo sapiens OX=9606 GN=DHX9 PE=1 SV=4	2	4	13	140.96	0	168.5	3.9	13.8	4676400000	106200000	1334300000	61	76662000	1741000	21873000	7	15	55
2894	Q9UNM6;Q9UNM6-2	Q9UNM6;Q9UNM6-2	20;18	20;18	20;18	26S proteasome non-ATPase regulatory subunit 13	PSMD13	sp|Q9UNM6|PSD13_HUMAN 26S proteasome non-ATPase regulatory subunit 13 OS=Homo sapiens OX=9606 GN=PSMD13 PE=1 SV=2;sp|Q9UNM6-2|PSD13_HUMAN Isoform 2 of 26S proteasome non-ATPase regulatory subunit 13 OS=Homo sapiens OX=9606 GN=PSMD13	2	1	13	42.945	0	176.74	1.9	41	7463300000	7800100	2141100000	26	287050000	300000	82350000	1	15	55
2976	Q9Y3F4;Q9Y3F4-2	Q9Y3F4;Q9Y3F4-2	19;19	19;19	19;19	Serine-threonine kinase receptor-associated protein	STRAP	sp|Q9Y3F4|STRAP_HUMAN Serine-threonine kinase receptor-associated protein OS=Homo sapiens OX=9606 GN=STRAP PE=1 SV=1;sp|Q9Y3F4-2|STRAP_HUMAN Isoform 2 of Serine-threonine kinase receptor-associated protein OS=Homo sapiens OX=9606 GN=STRAP	2	0	13	38.438	0	88.021	0	50.6	10150000000	0	2681800000	21	483350000	0	127710000	0	17	55
2426	Q9BW92;Q9BW92-2	Q9BW92;Q9BW92-2	29;21	29;21	29;21	Threonine--tRNA ligase, mitochondrial	TARS2	sp|Q9BW92|SYTM_HUMAN Threonine--tRNA ligase, mitochondrial OS=Homo sapiens OX=9606 GN=TARS2 PE=1 SV=1;sp|Q9BW92-2|SYTM_HUMAN Isoform 2 of Threonine--tRNA ligase, mitochondrial OS=Homo sapiens OX=9606 GN=TARS2	2	0	13	81.035	0	151.36	0	25.9	8324200000	0	1841200000	44	189190000	0	41845000	0	15	54
2303	Q96TA2;Q96TA2-3;Q96TA2-2	Q96TA2;Q96TA2-3;Q96TA2-2	18;18;18	18;18;18	18;18;18	ATP-dependent zinc metalloprotease YME1L1	YME1L1	sp|Q96TA2|YMEL1_HUMAN ATP-dependent zinc metalloprotease YME1L1 OS=Homo sapiens OX=9606 GN=YME1L1 PE=1 SV=2;sp|Q96TA2-3|YMEL1_HUMAN Isoform 3 of ATP-dependent zinc metalloprotease YME1L1 OS=Homo sapiens OX=9606 GN=YME1L1;sp|Q96TA2-2|YMEL1_HUMAN Isoform 2 o	3	0	13	86.454	0	126.28	0	21.6	7021800000	0	2344500000	44	159590000	0	53283000	0	19	52
602	P14866;P14866-2;Q8WVV9;Q8WVV9-5;Q8WVV9-4	P14866;P14866-2	20;17;1;1;1	20;17;1;1;1	20;17;1;1;1	Heterogeneous nuclear ribonucleoprotein L	HNRNPL	sp|P14866|HNRPL_HUMAN Heterogeneous nuclear ribonucleoprotein L OS=Homo sapiens OX=9606 GN=HNRNPL PE=1 SV=2;sp|P14866-2|HNRPL_HUMAN Isoform 2 of Heterogeneous nuclear ribonucleoprotein L OS=Homo sapiens OX=9606 GN=HNRNPL	5	9	13	64.132	0	105.24	18.5	37.9	5845300000	1038500000	2822400000	20	292260000	51924000	141120000	13	16	51
2176	Q96CS3	Q96CS3	21	21	21	FAS-associated factor 2	FAF2	sp|Q96CS3|FAF2_HUMAN FAS-associated factor 2 OS=Homo sapiens OX=9606 GN=FAF2 PE=1 SV=2	1	0	13	52.623	0	82.335	0	38.2	5137400000	0	1952800000	23	223360000	0	84902000	0	16	48
941	P50402	P50402	17	17	17	Emerin	EMD	sp|P50402|EMD_HUMAN Emerin OS=Homo sapiens OX=9606 GN=EMD PE=1 SV=1	1	1	13	28.994	0	156.84	4.7	65.7	12218000000	24962000	5501900000	12	1018200000	2080100	458490000	0	19	45
3025	Q9Y5Q8;Q9Y5Q8-3;Q9Y5Q8-2	Q9Y5Q8;Q9Y5Q8-3;Q9Y5Q8-2	18;18;17	18;18;17	18;18;17	General transcription factor 3C polypeptide 5	GTF3C5	sp|Q9Y5Q8|TF3C5_HUMAN General transcription factor 3C polypeptide 5 OS=Homo sapiens OX=9606 GN=GTF3C5 PE=1 SV=2;sp|Q9Y5Q8-3|TF3C5_HUMAN Isoform 3 of General transcription factor 3C polypeptide 5 OS=Homo sapiens OX=9606 GN=GTF3C5;sp|Q9Y5Q8-2|TF3C5_HUMAN Iso	3	0	13	59.57	0	63.72	0	31.2	4761800000	0	1362900000	31	153610000	0	43966000	0	14	39
1331	Q13098;Q13098-5;Q13098-7;Q13098-6	Q13098;Q13098-5;Q13098-7;Q13098-6	17;17;17;13	17;17;17;13	17;17;17;13	COP9 signalosome complex subunit 1	GPS1	sp|Q13098|CSN1_HUMAN COP9 signalosome complex subunit 1 OS=Homo sapiens OX=9606 GN=GPS1 PE=1 SV=4;sp|Q13098-5|CSN1_HUMAN Isoform 4 of COP9 signalosome complex subunit 1 OS=Homo sapiens OX=9606 GN=GPS1;sp|Q13098-7|CSN1_HUMAN Isoform 2 of COP9 signalosome co	4	0	13	55.536	0	51.864	0	31.4	3591400000	0	1339600000	18	199520000	0	74421000	0	12	34
523	P08865	P08865	17	17	17	40S ribosomal protein SA	RPSA	sp|P08865|RSSA_HUMAN 40S ribosomal protein SA OS=Homo sapiens OX=9606 GN=RPSA PE=1 SV=4	1	9	12	32.854	0	222.44	36.9	55.3	27477000000	1437600000	9144000000	13	2113600000	110580000	703390000	27	24	114
2729	Q9NYL9	Q9NYL9	23	23	21	Tropomodulin-3	TMOD3	sp|Q9NYL9|TMOD3_HUMAN Tropomodulin-3 OS=Homo sapiens OX=9606 GN=TMOD3 PE=1 SV=1	1	19	12	39.594	0	126.09	63.6	56.5	8132200000	2966100000	1868900000	19	428010000	156110000	98364000	64	17	107
1170	P68104;Q5VTE0;Q05639	P68104;Q5VTE0	24;21;10	24;21;10	24;21;10	Elongation factor 1-alpha 1;Putative elongation factor 1-alpha-like 3	EEF1A1;EEF1A1P5	sp|P68104|EF1A1_HUMAN Elongation factor 1-alpha 1 OS=Homo sapiens OX=9606 GN=EEF1A1 PE=1 SV=1;sp|Q5VTE0|EF1A3_HUMAN Putative elongation factor 1-alpha-like 3 OS=Homo sapiens OX=9606 GN=EEF1A1P5 PE=5 SV=1	3	5	12	50.14	0	188.11	13	41.1	53462000000	486280000	8621600000	21	2545800000	23156000	410550000	13	18	104
1146	P62979;P0CG48;P0CG47;P62987	P62979;P0CG48;P0CG47;P62987	13;10;10;10	13;10;10;10	13;10;10;10	Ubiquitin-40S ribosomal protein S27a;Ubiquitin;40S ribosomal protein S27a;Polyubiquitin-C;Ubiquitin;Polyubiquitin-B;Ubiquitin;Ubiquitin-60S ribosomal protein L40;Ubiquitin;60S ribosomal protein L40	RPS27A;UBC;UBB;UBA52	sp|P62979|RS27A_HUMAN Ubiquitin-40S ribosomal protein S27a OS=Homo sapiens OX=9606 GN=RPS27A PE=1 SV=2;sp|P0CG48|UBC_HUMAN Polyubiquitin-C OS=Homo sapiens OX=9606 GN=UBC PE=1 SV=3;sp|P0CG47|UBB_HUMAN Polyubiquitin-B OS=Homo sapiens OX=9606 GN=UBB PE=1 SV=1	4	4	12	17.965	0	86.322	30.1	61.5	46930000000	310250000	14382000000	6	7821600000	51708000	2397100000	9	31	101
1096	P62081	P62081	17	17	17	40S ribosomal protein S7	RPS7	sp|P62081|RS7_HUMAN 40S ribosomal protein S7 OS=Homo sapiens OX=9606 GN=RPS7 PE=1 SV=1	1	8	12	22.127	0	194.1	36.6	65.5	20915000000	1268100000	7601200000	10	2091500000	126810000	760120000	9	27	93
800	P35580;P35580-3;P35580-2;P35580-5;P35580-4	P35580;P35580-3;P35580-2;P35580-5;P35580-4	57;57;56;56;56	57;57;56;56;56	45;45;44;44;44	Myosin-10	MYH10	sp|P35580|MYH10_HUMAN Myosin-10 OS=Homo sapiens OX=9606 GN=MYH10 PE=1 SV=3;sp|P35580-3|MYH10_HUMAN Isoform 3 of Myosin-10 OS=Homo sapiens OX=9606 GN=MYH10;sp|P35580-2|MYH10_HUMAN Isoform 2 of Myosin-10 OS=Homo sapiens OX=9606 GN=MYH10;sp|P35580-5|MYH10_HUM	5	24	12	229	0	292.48	14.7	7.2	5016200000	502040000	639450000	102	49179000	4921900	6269100	27	12	86
482	P05388;P05388-2;Q8NHW5	P05388;P05388-2;Q8NHW5	19;18;11	19;18;11	19;18;11	60S acidic ribosomal protein P0;60S acidic ribosomal protein P0-like	RPLP0;RPLP0P6	sp|P05388|RLA0_HUMAN 60S acidic ribosomal protein P0 OS=Homo sapiens OX=9606 GN=RPLP0 PE=1 SV=1;sp|P05388-2|RLA0_HUMAN Isoform 2 of 60S acidic ribosomal protein P0 OS=Homo sapiens OX=9606 GN=RPLP0;sp|Q8NHW5|RLA0L_HUMAN 60S acidic ribosomal protein P0-like	3	6	12	34.273	0	87.672	32.5	51.7	16408000000	594910000	4689300000	13	1262200000	45762000	360710000	18	21	79
2804	Q9UG56;Q9UG56-2	Q9UG56;Q9UG56-2	23;19	23;19	23;19	Phosphatidylserine decarboxylase proenzyme;Phosphatidylserine decarboxylase alpha chain;Phosphatidylserine decarboxylase beta chain	PISD	sp|Q9UG56|PISD_HUMAN Phosphatidylserine decarboxylase proenzyme, mitochondrial OS=Homo sapiens OX=9606 GN=PISD PE=1 SV=4;sp|Q9UG56-2|PISD_HUMAN Isoform 2 of Phosphatidylserine decarboxylase proenzyme, mitochondrial OS=Homo sapiens OX=9606 GN=PISD	2	0	12	46.671	0	135.79	0	32.8	17251000000	0	3087000000	25	690040000	0	123480000	0	16	74
698	P25786;P25786-2	P25786;P25786-2	19;19	19;19	19;19	Proteasome subunit alpha type-1	PSMA1	sp|P25786|PSA1_HUMAN Proteasome subunit alpha type-1 OS=Homo sapiens OX=9606 GN=PSMA1 PE=1 SV=1;sp|P25786-2|PSA1_HUMAN Isoform Long of Proteasome subunit alpha type-1 OS=Homo sapiens OX=9606 GN=PSMA1	2	0	12	29.555	0	167.47	0	49.4	19866000000	0	5770000000	17	1168600000	0	339410000	0	20	69
1242	Q02978;Q02978-2	Q02978;Q02978-2	19;15	19;15	19;15	Mitochondrial 2-oxoglutarate/malate carrier protein	SLC25A11	sp|Q02978|M2OM_HUMAN Mitochondrial 2-oxoglutarate/malate carrier protein OS=Homo sapiens OX=9606 GN=SLC25A11 PE=1 SV=3;sp|Q02978-2|M2OM_HUMAN Isoform 2 of Mitochondrial 2-oxoglutarate/malate carrier protein OS=Homo sapiens OX=9606 GN=SLC25A11	2	1	12	34.061	0	242.3	5.1	46.8	11120000000	6444800	1787200000	17	654120000	379110	105130000	2	18	68
2718	Q9NXW2;Q9NXW2-2	Q9NXW2;Q9NXW2-2	19;18	19;18	19;18	DnaJ homolog subfamily B member 12	DNAJB12	sp|Q9NXW2|DJB12_HUMAN DnaJ homolog subfamily B member 12 OS=Homo sapiens OX=9606 GN=DNAJB12 PE=1 SV=5;sp|Q9NXW2-2|DJB12_HUMAN Isoform 2 of DnaJ homolog subfamily B member 12 OS=Homo sapiens OX=9606 GN=DNAJB12	2	0	12	41.859	0	151.82	0	38.1	20901000000	0	2916000000	18	1161200000	0	162000000	0	14	64
1007	P54136;P54136-2	P54136;P54136-2	26;22	26;22	26;22	Arginine--tRNA ligase, cytoplasmic	RARS	sp|P54136|SYRC_HUMAN Arginine--tRNA ligase, cytoplasmic OS=Homo sapiens OX=9606 GN=RARS1 PE=1 SV=2;sp|P54136-2|SYRC_HUMAN Isoform Monomeric of Arginine--tRNA ligase, cytoplasmic OS=Homo sapiens OX=9606 GN=RARS1	2	1	12	75.378	0	97.66	1.4	23.6	6252200000	14468000	885990000	37	168980000	391030	23946000	1	14	61
896	P47756-2;P47756	P47756-2;P47756	21;16	21;16	21;16	F-actin-capping protein subunit beta	CAPZB	sp|P47756-2|CAPZB_HUMAN Isoform 2 of F-actin-capping protein subunit beta OS=Homo sapiens OX=9606 GN=CAPZB;sp|P47756|CAPZB_HUMAN F-actin-capping protein subunit beta OS=Homo sapiens OX=9606 GN=CAPZB PE=1 SV=4	2	16	12	30.628	0	103.18	55.5	59.2	4192700000	1929500000	1489800000	16	262040000	120600000	93110000	35	18	59
278	O60762	O60762	19	19	19	Dolichol-phosphate mannosyltransferase subunit 1	DPM1	sp|O60762|DPM1_HUMAN Dolichol-phosphate mannosyltransferase subunit 1 OS=Homo sapiens OX=9606 GN=DPM1 PE=1 SV=1	1	0	12	29.634	0	130.49	0	49.6	23536000000	0	5080600000	16	1471000000	0	317540000	0	16	57
942	P50416;P50416-2	P50416;P50416-2	24;21	24;21	24;21	Carnitine O-palmitoyltransferase 1, liver isoform	CPT1A	sp|P50416|CPT1A_HUMAN Carnitine O-palmitoyltransferase 1, liver isoform OS=Homo sapiens OX=9606 GN=CPT1A PE=1 SV=2;sp|P50416-2|CPT1A_HUMAN Isoform 2 of Carnitine O-palmitoyltransferase 1, liver isoform OS=Homo sapiens OX=9606 GN=CPT1A	2	0	12	88.367	0	91.414	0	20.2	6654800000	0	989760000	37	179860000	0	26750000	0	15	57
1595	Q3ZCQ8;Q3ZCQ8-2;Q3ZCQ8-3	Q3ZCQ8;Q3ZCQ8-2;Q3ZCQ8-3	16;16;11	16;16;11	16;16;11	Mitochondrial import inner membrane translocase subunit TIM50	TIMM50	sp|Q3ZCQ8|TIM50_HUMAN Mitochondrial import inner membrane translocase subunit TIM50 OS=Homo sapiens OX=9606 GN=TIMM50 PE=1 SV=2;sp|Q3ZCQ8-2|TIM50_HUMAN Isoform 2 of Mitochondrial import inner membrane translocase subunit TIM50 OS=Homo sapiens OX=9606 GN=TI	3	0	12	39.646	0	167.76	0	38.5	18842000000	0	3564700000	14	1345900000	0	254620000	0	14	55
1419	Q14157;Q14157-5;Q14157-1;Q14157-4;Q14157-3	Q14157;Q14157-5;Q14157-1;Q14157-4;Q14157-3	21;21;20;20;20	21;21;20;20;20	21;21;20;20;20	Ubiquitin-associated protein 2-like	UBAP2L	sp|Q14157|UBP2L_HUMAN Ubiquitin-associated protein 2-like OS=Homo sapiens OX=9606 GN=UBAP2L PE=1 SV=2;sp|Q14157-5|UBP2L_HUMAN Isoform 5 of Ubiquitin-associated protein 2-like OS=Homo sapiens OX=9606 GN=UBAP2L;sp|Q14157-1|UBP2L_HUMAN Isoform 2 of Ubiquitin-	5	1	12	114.53	0	218.88	1.4	16.4	6362700000	5954400	947330000	29	219400000	205330	32667000	1	13	52
3008	Q9Y4W6;Q01484;Q01484-2;Q01484-5	Q9Y4W6	23;1;1;1	23;1;1;1	23;1;1;1	AFG3-like protein 2	AFG3L2	sp|Q9Y4W6|AFG32_HUMAN AFG3-like protein 2 OS=Homo sapiens OX=9606 GN=AFG3L2 PE=1 SV=2	4	0	12	88.583	0	139.4	0	16.7	7541100000	0	1058000000	45	167580000	0	23511000	0	11	52
1165	P67775;P62714;P67775-2	P67775;P62714;P67775-2	15;13;12	15;13;12	14;12;11	Serine/threonine-protein phosphatase 2A catalytic subunit alpha isoform;Serine/threonine-protein phosphatase 2A catalytic subunit beta isoform	PPP2CA;PPP2CB	sp|P67775|PP2AA_HUMAN Serine/threonine-protein phosphatase 2A catalytic subunit alpha isoform OS=Homo sapiens OX=9606 GN=PPP2CA PE=1 SV=1;sp|P62714|PP2AB_HUMAN Serine/threonine-protein phosphatase 2A catalytic subunit beta isoform OS=Homo sapiens OX=9606 G	3	0	12	35.594	0	103.36	0	47.2	4173000000	0	2009500000	16	260810000	0	125590000	0	20	47
172	O15160;O15160-2	O15160;O15160-2	15;14	15;14	15;14	DNA-directed RNA polymerases I and III subunit RPAC1	POLR1C	sp|O15160|RPAC1_HUMAN DNA-directed RNA polymerases I and III subunit RPAC1 OS=Homo sapiens OX=9606 GN=POLR1C PE=1 SV=1;sp|O15160-2|RPAC1_HUMAN Isoform 2 of DNA-directed RNA polymerases I and III subunit RPAC1 OS=Homo sapiens OX=9606 GN=POLR1C	2	0	12	39.249	0	98.91	0	46.8	8709500000	0	3160300000	17	512320000	0	185900000	0	16	46
216	O43390;O43390-3;O43390-2;O43390-4	O43390;O43390-3;O43390-2;O43390-4	19;18;17;12	19;18;17;12	13;13;11;7	Heterogeneous nuclear ribonucleoprotein R	HNRNPR	sp|O43390|HNRPR_HUMAN Heterogeneous nuclear ribonucleoprotein R OS=Homo sapiens OX=9606 GN=HNRNPR PE=1 SV=1;sp|O43390-3|HNRPR_HUMAN Isoform 3 of Heterogeneous nuclear ribonucleoprotein R OS=Homo sapiens OX=9606 GN=HNRNPR;sp|O43390-2|HNRPR_HUMAN Isoform 2 o	4	7	12	70.942	0	58.277	11.5	20.9	4102800000	224620000	1544100000	34	120670000	6606300	45415000	9	11	45
1064	P60900;P60900-2;P60900-3	P60900;P60900-2;P60900-3	16;14;8	16;14;8	16;14;8	Proteasome subunit alpha type-6	PSMA6	sp|P60900|PSA6_HUMAN Proteasome subunit alpha type-6 OS=Homo sapiens OX=9606 GN=PSMA6 PE=1 SV=1;sp|P60900-2|PSA6_HUMAN Isoform 2 of Proteasome subunit alpha type-6 OS=Homo sapiens OX=9606 GN=PSMA6;sp|P60900-3|PSA6_HUMAN Isoform 3 of Proteasome subunit alph	3	1	12	27.399	0	81.998	5.3	48.8	14484000000	4666100	4483000000	17	851980000	274470	263710000	1	12	44
118	O00743;O00743-2;O00743-3	O00743;O00743-2;O00743-3	14;13;13	14;13;13	14;13;13	Serine/threonine-protein phosphatase 6 catalytic subunit;Serine/threonine-protein phosphatase 6 catalytic subunit, N-terminally processed	PPP6C	sp|O00743|PPP6_HUMAN Serine/threonine-protein phosphatase 6 catalytic subunit OS=Homo sapiens OX=9606 GN=PPP6C PE=1 SV=1;sp|O00743-2|PPP6_HUMAN Isoform 2 of Serine/threonine-protein phosphatase 6 catalytic subunit OS=Homo sapiens OX=9606 GN=PPP6C;sp|O00743	3	0	12	35.144	0	93.264	0	51.5	13326000000	0	5222700000	16	832850000	0	326420000	0	15	43
467	P04637;P04637-4;P04637-5;P04637-6;P04637-2;P04637-3;P04637-7;P04637-8;P04637-9	P04637;P04637-4;P04637-5;P04637-6;P04637-2;P04637-3;P04637-7;P04637-8;P04637-9	17;17;15;15;15;15;13;11;11	17;17;15;15;15;15;13;11;11	17;17;15;15;15;15;13;11;11	Cellular tumor antigen p53	TP53	sp|P04637|P53_HUMAN Cellular tumor antigen p53 OS=Homo sapiens OX=9606 GN=TP53 PE=1 SV=4;sp|P04637-4|P53_HUMAN Isoform 4 of Cellular tumor antigen p53 OS=Homo sapiens OX=9606 GN=TP53;sp|P04637-5|P53_HUMAN Isoform 5 of Cellular tumor antigen p53 OS=Homo sap	9	2	12	43.653	0	74.696	5.1	40.5	10945000000	23889000	5729000000	18	608030000	1327200	318280000	2	13	43
1628	Q5H9R7;Q5H9R7-6;Q5H9R7-2;Q5H9R7-4;Q5H9R7-5;Q5H9R7-3	Q5H9R7;Q5H9R7-6;Q5H9R7-2;Q5H9R7-4;Q5H9R7-5;Q5H9R7-3	21;21;21;20;20;19	21;21;21;20;20;19	21;21;21;20;20;19	Serine/threonine-protein phosphatase 6 regulatory subunit 3	PPP6R3	sp|Q5H9R7|PP6R3_HUMAN Serine/threonine-protein phosphatase 6 regulatory subunit 3 OS=Homo sapiens OX=9606 GN=PPP6R3 PE=1 SV=2;sp|Q5H9R7-6|PP6R3_HUMAN Isoform 6 of Serine/threonine-protein phosphatase 6 regulatory subunit 3 OS=Homo sapiens OX=9606 GN=PPP6R3	6	0	12	97.668	0	125.4	0	22.2	4354400000	0	2116900000	43	101270000	0	49229000	0	15	43
593	P13861;P13861-2	P13861;P13861-2	16;16	16;16	13;13	cAMP-dependent protein kinase type II-alpha regulatory subunit	PRKAR2A	sp|P13861|KAP2_HUMAN cAMP-dependent protein kinase type II-alpha regulatory subunit OS=Homo sapiens OX=9606 GN=PRKAR2A PE=1 SV=2;sp|P13861-2|KAP2_HUMAN Isoform 2 of cAMP-dependent protein kinase type II-alpha regulatory subunit OS=Homo sapiens OX=9606 GN=P	2	6	12	45.518	0	89.765	12.9	39.1	4022400000	185640000	1607000000	24	167600000	7735000	66960000	6	18	42
3015	Q9Y5A9;Q9Y5A9-2;Q7Z739	Q9Y5A9;Q9Y5A9-2	16;14;1	16;14;1	16;14;1	YTH domain-containing family protein 2	YTHDF2	sp|Q9Y5A9|YTHD2_HUMAN YTH domain-containing family protein 2 OS=Homo sapiens OX=9606 GN=YTHDF2 PE=1 SV=2;sp|Q9Y5A9-2|YTHD2_HUMAN Isoform 2 of YTH domain-containing family protein 2 OS=Homo sapiens OX=9606 GN=YTHDF2	3	0	12	62.333	0	110.27	0	28.3	9752400000	0	2944600000	20	487620000	0	147230000	0	13	38
2678	Q9NVI1;Q9NVI1-2;Q9NVI1-1;Q9NVI1-4	Q9NVI1;Q9NVI1-2;Q9NVI1-1	26;21;21;7	26;21;21;7	26;21;21;7	Fanconi anemia group I protein	FANCI	sp|Q9NVI1|FANCI_HUMAN Fanconi anemia group I protein OS=Homo sapiens OX=9606 GN=FANCI PE=1 SV=4;sp|Q9NVI1-2|FANCI_HUMAN Isoform 2 of Fanconi anemia group I protein OS=Homo sapiens OX=9606 GN=FANCI;sp|Q9NVI1-1|FANCI_HUMAN Isoform 1 of Fanconi anemia group I	4	0	12	149.32	0	105.19	0	9.8	1764400000	0	562290000	79	22334000	0	7117600	0	9	33
180	O15294;O15294-3;O15294-2;O15294-4	O15294;O15294-3;O15294-2;O15294-4	18;16;15;11	18;16;15;11	18;16;15;11	UDP-N-acetylglucosamine--peptide N-acetylglucosaminyltransferase 110 kDa subunit	OGT	sp|O15294|OGT1_HUMAN UDP-N-acetylglucosamine--peptide N-acetylglucosaminyltransferase 110 kDa subunit OS=Homo sapiens OX=9606 GN=OGT PE=1 SV=3;sp|O15294-3|OGT1_HUMAN Isoform 1 of UDP-N-acetylglucosamine--peptide N-acetylglucosaminyltransferase 110 kDa subu	4	5	12	116.92	0	86.914	4.9	14.3	1852600000	119370000	1048800000	50	37052000	2387400	20976000	5	13	31
2906	Q9UPY3;Q9UPY3-2;Q9UPY3-3	Q9UPY3;Q9UPY3-2	19;18;5	19;18;5	19;18;5	Endoribonuclease Dicer	DICER1	sp|Q9UPY3|DICER_HUMAN Endoribonuclease Dicer OS=Homo sapiens OX=9606 GN=DICER1 PE=1 SV=3;sp|Q9UPY3-2|DICER_HUMAN Isoform 2 of Endoribonuclease Dicer OS=Homo sapiens OX=9606 GN=DICER1	3	0	12	218.68	0	50.508	0	8.2	1464000000	0	733310000	107	13682000	0	6853300	0	11	26
183	O15355	O15355	13	13	13	Protein phosphatase 1G	PPM1G	sp|O15355|PPM1G_HUMAN Protein phosphatase 1G OS=Homo sapiens OX=9606 GN=PPM1G PE=1 SV=1	1	1	12	59.271	0	48.9	2	28.4	1438200000	3702800	964630000	25	57527000	148110	38585000	1	14	22
2553	Q9H992;Q9H992-2	Q9H992;Q9H992-2	15;14	15;14	15;14	E3 ubiquitin-protein ligase MARCH7	2022-03-07	sp|Q9H992|MARH7_HUMAN E3 ubiquitin-protein ligase MARCHF7 OS=Homo sapiens OX=9606 GN=MARCHF7 PE=1 SV=1;sp|Q9H992-2|MARH7_HUMAN Isoform 2 of E3 ubiquitin-protein ligase MARCHF7 OS=Homo sapiens OX=9606 GN=MARCHF7	2	0	12	78.05	0	49.458	0	25	1779800000	0	1269700000	31	57411000	0	40960000	0	13	22
766	P31943	P31943	16	16	9	Heterogeneous nuclear ribonucleoprotein H;Heterogeneous nuclear ribonucleoprotein H, N-terminally processed	HNRNPH1	sp|P31943|HNRH1_HUMAN Heterogeneous nuclear ribonucleoprotein H OS=Homo sapiens OX=9606 GN=HNRNPH1 PE=1 SV=4	1	13	11	49.229	0	142.69	41	29.8	36653000000	1865400000	10880000000	18	2036300000	103630000	604430000	63	24	143
187	O15372	O15372	24	24	24	Eukaryotic translation initiation factor 3 subunit H	EIF3H	sp|O15372|EIF3H_HUMAN Eukaryotic translation initiation factor 3 subunit H OS=Homo sapiens OX=9606 GN=EIF3H PE=1 SV=1	1	9	11	39.93	0	323.31	24.7	35.5	18480000000	1892200000	4684000000	20	924000000	94609000	234200000	28	17	91
694	P25398	P25398	11	11	11	40S ribosomal protein S12	RPS12	sp|P25398|RS12_HUMAN 40S ribosomal protein S12 OS=Homo sapiens OX=9606 GN=RPS12 PE=1 SV=3	1	8	11	14.515	0	103.64	70.5	77.3	19271000000	879470000	7013600000	7	2753100000	125640000	1001900000	20	23	75
3037	Q9Y657;Q5JUX0	Q9Y657	18;4	18;4	17;3	Spindlin-1	SPIN1	sp|Q9Y657|SPIN1_HUMAN Spindlin-1 OS=Homo sapiens OX=9606 GN=SPIN1 PE=1 SV=3	2	12	11	29.6	0	87.675	45.4	60.3	11307000000	1912600000	5166600000	15	753820000	127510000	344440000	25	19	72
633	P18124	P18124	19	19	19	60S ribosomal protein L7	RPL7	sp|P18124|RL7_HUMAN 60S ribosomal protein L7 OS=Homo sapiens OX=9606 GN=RPL7 PE=1 SV=1	1	10	11	29.225	0	63.35	33.5	38.7	14534000000	415570000	4319400000	12	1211200000	34631000	359950000	20	16	71
1109	P62277	P62277	13	13	13	40S ribosomal protein S13	RPS13	sp|P62277|RS13_HUMAN 40S ribosomal protein S13 OS=Homo sapiens OX=9606 GN=RPS13 PE=1 SV=2	1	7	11	17.222	0	35.849	38.4	55.6	17919000000	605500000	5642200000	9	1991000000	67277000	626910000	16	15	68
212	O43318-2;O43318-4	O43318-2;O43318-4	22;14	22;14	1;1	Mitogen-activated protein kinase kinase kinase 7	MAP3K7	sp|O43318-2|M3K7_HUMAN Isoform 1A of Mitogen-activated protein kinase kinase kinase 7 OS=Homo sapiens OX=9606 GN=MAP3K7;sp|O43318-4|M3K7_HUMAN Isoform 1D of Mitogen-activated protein kinase kinase kinase 7 OS=Homo sapiens OX=9606 GN=MAP3K7	2	12	11	64.229	0	105.42	24.5	22.8	6538400000	719810000	1329200000	29	225460000	24821000	45836000	19	14	66
2129	Q92900;Q92900-2	Q92900;Q92900-2	33;33	33;33	33;33	Regulator of nonsense transcripts 1	UPF1	sp|Q92900|RENT1_HUMAN Regulator of nonsense transcripts 1 OS=Homo sapiens OX=9606 GN=UPF1 PE=1 SV=2;sp|Q92900-2|RENT1_HUMAN Isoform 2 of Regulator of nonsense transcripts 1 OS=Homo sapiens OX=9606 GN=UPF1	2	0	11	124.34	0	184.1	0	12.9	7839200000	0	997250000	58	135160000	0	17194000	0	11	65
304	O75190;O75190-3;O75190-4;Q8WWF6;Q7Z6W7	O75190;O75190-3;O75190-4	15;14;8;3;1	15;14;8;3;1	3;2;3;0;0	DnaJ homolog subfamily B member 6	DNAJB6	sp|O75190|DNJB6_HUMAN DnaJ homolog subfamily B member 6 OS=Homo sapiens OX=9606 GN=DNAJB6 PE=1 SV=2;sp|O75190-3|DNJB6_HUMAN Isoform C of DnaJ homolog subfamily B member 6 OS=Homo sapiens OX=9606 GN=DNAJB6;sp|O75190-4|DNJB6_HUMAN Isoform D of DnaJ homolog s	5	0	11	36.087	0	117.3	0	37.4	23685000000	0	5783100000	13	1821900000	0	444860000	0	16	62
1124	P62753	P62753	12	12	12	40S ribosomal protein S6	RPS6	sp|P62753|RS6_HUMAN 40S ribosomal protein S6 OS=Homo sapiens OX=9606 GN=RPS6 PE=1 SV=1	1	6	11	28.68	0	43.092	24.5	32.5	15885000000	1326600000	4781800000	8	1985600000	165820000	597720000	22	17	57
2758	Q9P1Y5;Q9P1Y5-2	Q9P1Y5;Q9P1Y5-2	31;30	31;30	31;30	Calmodulin-regulated spectrin-associated protein 3	CAMSAP3	sp|Q9P1Y5|CAMP3_HUMAN Calmodulin-regulated spectrin-associated protein 3 OS=Homo sapiens OX=9606 GN=CAMSAP3 PE=1 SV=2;sp|Q9P1Y5-2|CAMP3_HUMAN Isoform 2 of Calmodulin-regulated spectrin-associated protein 3 OS=Homo sapiens OX=9606 GN=CAMSAP3	2	18	11	134.75	0	74.435	22.5	13	3082500000	558360000	1194700000	67	46007000	8333800	17832000	24	13	55
1101	P62241	P62241	14	14	14	40S ribosomal protein S8	RPS8	sp|P62241|RS8_HUMAN 40S ribosomal protein S8 OS=Homo sapiens OX=9606 GN=RPS8 PE=1 SV=2	1	9	11	24.205	0	75.452	45.7	51.9	11875000000	296680000	5863200000	9	1319400000	32965000	651470000	18	15	54
603	P14868;P14868-2	P14868;P14868-2	25;21	25;21	25;21	Aspartate--tRNA ligase, cytoplasmic	DARS	sp|P14868|SYDC_HUMAN Aspartate--tRNA ligase, cytoplasmic OS=Homo sapiens OX=9606 GN=DARS1 PE=1 SV=2;sp|P14868-2|SYDC_HUMAN Isoform 2 of Aspartate--tRNA ligase, cytoplasmic OS=Homo sapiens OX=9606 GN=DARS1	2	1	11	57.136	0	72.261	2	25.5	9645300000	12852000	1081000000	37	260680000	347340	29216000	1	12	53
141	O14818;O14818-2;O14818-4;Q8TAA3;Q8TAA3-2;Q8TAA3-5	O14818;O14818-2;O14818-4	16;10;9;5;5;5	16;10;9;5;5;5	16;10;9;5;5;5	Proteasome subunit alpha type-7	PSMA7	sp|O14818|PSA7_HUMAN Proteasome subunit alpha type-7 OS=Homo sapiens OX=9606 GN=PSMA7 PE=1 SV=1;sp|O14818-2|PSA7_HUMAN Isoform 2 of Proteasome subunit alpha type-7 OS=Homo sapiens OX=9606 GN=PSMA7;sp|O14818-4|PSA7_HUMAN Isoform 3 of Proteasome subunit alph	6	0	11	27.887	0	137.49	0	56.9	14285000000	0	4197100000	14	1020300000	0	299790000	0	16	49
670	P22392-2;P22392;O60361	P22392-2;P22392	14;10;6	14;10;6	5;5;4	Nucleoside diphosphate kinase B	NME2	sp|P22392-2|NDKB_HUMAN Isoform 3 of Nucleoside diphosphate kinase B OS=Homo sapiens OX=9606 GN=NME2;sp|P22392|NDKB_HUMAN Nucleoside diphosphate kinase B OS=Homo sapiens OX=9606 GN=NME2 PE=1 SV=1	3	1	11	30.137	0	49.803	3.7	64	12128000000	23892000	2874600000	19	638300000	1257500	151290000	1	11	48
1329	Q13049	Q13049	23	23	23	E3 ubiquitin-protein ligase TRIM32	TRIM32	sp|Q13049|TRI32_HUMAN E3 ubiquitin-protein ligase TRIM32 OS=Homo sapiens OX=9606 GN=TRIM32 PE=1 SV=2	1	0	11	71.988	0	135.85	0	23.9	5054900000	0	737150000	36	140410000	0	20476000	0	10	46
1494	Q15208	Q15208	18	18	15	Serine/threonine-protein kinase 38	STK38	sp|Q15208|STK38_HUMAN Serine/threonine-protein kinase 38 OS=Homo sapiens OX=9606 GN=STK38 PE=1 SV=1	1	3	11	54.19	0	66.712	8	29	4308200000	92104000	914810000	25	172330000	3684200	36592000	5	13	46
2323	Q99653	Q99653	12	12	12	Calcineurin B homologous protein 1	CHP1	sp|Q99653|CHP1_HUMAN Calcineurin B homologous protein 1 OS=Homo sapiens OX=9606 GN=CHP1 PE=1 SV=3	1	0	11	22.456	0	93.04	0	71.3	11316000000	0	1788600000	10	1131600000	0	178860000	0	16	45
719	P27986;P27986-4;P27986-3;P27986-2;P27986-5;P16885	P27986;P27986-4;P27986-3;P27986-2;P27986-5	20;20;14;14;13;1	18;18;12;12;11;1	16;16;10;10;9;1	Phosphatidylinositol 3-kinase regulatory subunit alpha	PIK3R1	sp|P27986|P85A_HUMAN Phosphatidylinositol 3-kinase regulatory subunit alpha OS=Homo sapiens OX=9606 GN=PIK3R1 PE=1 SV=2;sp|P27986-4|P85A_HUMAN Isoform 4 of Phosphatidylinositol 3-kinase regulatory subunit alpha OS=Homo sapiens OX=9606 GN=PIK3R1;sp|P27986-3	6	1	11	83.597	0	70.822	1.5	16.9	3532900000	4942200	1217800000	39	90588000	126720	31225000	1	16	43
1110	P62280	P62280	12	12	12	40S ribosomal protein S11	RPS11	sp|P62280|RS11_HUMAN 40S ribosomal protein S11 OS=Homo sapiens OX=9606 GN=RPS11 PE=1 SV=3	1	8	11	18.431	0	50.932	32.3	50	15618000000	2025900000	4126200000	10	1561800000	202590000	412620000	10	10	42
623	P17612;P17612-2	P17612;P17612-2	18;16	18;16	7;5	cAMP-dependent protein kinase catalytic subunit alpha	PRKACA	sp|P17612|KAPCA_HUMAN cAMP-dependent protein kinase catalytic subunit alpha OS=Homo sapiens OX=9606 GN=PRKACA PE=1 SV=2;sp|P17612-2|KAPCA_HUMAN Isoform 2 of cAMP-dependent protein kinase catalytic subunit alpha OS=Homo sapiens OX=9606 GN=PRKACA	2	1	11	40.589	0	58.447	2.6	27.6	5299700000	11892000	2051000000	18	294430000	660660	113940000	1	13	41
626	P17844;P17844-2	P17844;P17844-2	24;22	24;22	16;14	Probable ATP-dependent RNA helicase DDX5	DDX5	sp|P17844|DDX5_HUMAN Probable ATP-dependent RNA helicase DDX5 OS=Homo sapiens OX=9606 GN=DDX5 PE=1 SV=1;sp|P17844-2|DDX5_HUMAN Isoform 2 of Probable ATP-dependent RNA helicase DDX5 OS=Homo sapiens OX=9606 GN=DDX5	2	5	11	69.147	0	77.024	7.8	24.9	4504600000	113580000	1004400000	32	140770000	3549400	31388000	7	11	41
1831	Q7Z4H7;Q7Z4H7-3;Q7Z4H7-2	Q7Z4H7;Q7Z4H7-3	19;17;8	19;17;8	19;17;8	HAUS augmin-like complex subunit 6	HAUS6	sp|Q7Z4H7|HAUS6_HUMAN HAUS augmin-like complex subunit 6 OS=Homo sapiens OX=9606 GN=HAUS6 PE=1 SV=2;sp|Q7Z4H7-3|HAUS6_HUMAN Isoform 3 of HAUS augmin-like complex subunit 6 OS=Homo sapiens OX=9606 GN=HAUS6	3	0	11	108.62	0	70.122	0	18.2	3175700000	0	1100300000	53	59919000	0	20760000	0	14	39
1868	Q86VI3	Q86VI3	24	24	24	Ras GTPase-activating-like protein IQGAP3	IQGAP3	sp|Q86VI3|IQGA3_HUMAN Ras GTPase-activating-like protein IQGAP3 OS=Homo sapiens OX=9606 GN=IQGAP3 PE=1 SV=2	1	0	11	184.7	0	75.751	0	9.3	1753500000	0	526310000	91	19270000	0	5783700	0	13	39
2230	Q96HC4;Q96HC4-4;Q96HC4-7;Q96HC4-6;Q96HC4-2;Q96HC4-3	Q96HC4;Q96HC4-4;Q96HC4-7;Q96HC4-6	18;13;12;12;5;5	18;13;12;12;5;5	18;13;12;12;5;5	PDZ and LIM domain protein 5	PDLIM5	sp|Q96HC4|PDLI5_HUMAN PDZ and LIM domain protein 5 OS=Homo sapiens OX=9606 GN=PDLIM5 PE=1 SV=5;sp|Q96HC4-4|PDLI5_HUMAN Isoform 4 of PDZ and LIM domain protein 5 OS=Homo sapiens OX=9606 GN=PDLIM5;sp|Q96HC4-7|PDLI5_HUMAN Isoform 7 of PDZ and LIM domain prote	6	0	11	63.944	0	63.165	0	21.3	4894400000	0	973600000	33	148320000	0	29503000	0	15	39
2462	Q9C0B7	Q9C0B7	18	18	18	Transport and Golgi organization protein 6 homolog	TANGO6	sp|Q9C0B7|TNG6_HUMAN Transport and Golgi organization protein 6 homolog OS=Homo sapiens OX=9606 GN=TANGO6 PE=1 SV=2	1	0	11	120.75	0	82.544	0	14.1	1855000000	0	587820000	56	33124000	0	10497000	0	10	34
428	O95793;O95793-2;O95793-3	O95793;O95793-2;O95793-3	17;17;16	17;17;16	15;15;14	Double-stranded RNA-binding protein Staufen homolog 1	STAU1	sp|O95793|STAU1_HUMAN Double-stranded RNA-binding protein Staufen homolog 1 OS=Homo sapiens OX=9606 GN=STAU1 PE=1 SV=2;sp|O95793-2|STAU1_HUMAN Isoform Short of Double-stranded RNA-binding protein Staufen homolog 1 OS=Homo sapiens OX=9606 GN=STAU1;sp|O95793	3	1	11	63.182	0	45.568	1.2	29.8	3170200000	4678400	680210000	32	99070000	146200	21257000	1	11	33
1046	P57678	P57678	14	14	14	Gem-associated protein 4	GEMIN4	sp|P57678|GEMI4_HUMAN Gem-associated protein 4 OS=Homo sapiens OX=9606 GN=GEMIN4 PE=1 SV=2	1	1	11	120.04	0	42.107	1	14.6	3048000000	9565000	1183700000	54	56445000	177130	21920000	1	15	33
1854	Q86TU7;Q86TU7-3;Q86TU7-2	Q86TU7;Q86TU7-3;Q86TU7-2	19;13;13	19;13;13	19;13;13	Histone-lysine N-methyltransferase setd3	SETD3	sp|Q86TU7|SETD3_HUMAN Actin-histidine N-methyltransferase OS=Homo sapiens OX=9606 GN=SETD3 PE=1 SV=1;sp|Q86TU7-3|SETD3_HUMAN Isoform 3 of Actin-histidine N-methyltransferase OS=Homo sapiens OX=9606 GN=SETD3;sp|Q86TU7-2|SETD3_HUMAN Isoform 2 of Actin-histid	3	0	11	67.256	0	65.92	0	29.6	3043600000	0	1208100000	35	86961000	0	34517000	0	13	30
2388	Q9BT78;Q9BT78-2	Q9BT78;Q9BT78-2	13;12	13;12	13;12	COP9 signalosome complex subunit 4	COPS4	sp|Q9BT78|CSN4_HUMAN COP9 signalosome complex subunit 4 OS=Homo sapiens OX=9606 GN=COPS4 PE=1 SV=1;sp|Q9BT78-2|CSN4_HUMAN Isoform 2 of COP9 signalosome complex subunit 4 OS=Homo sapiens OX=9606 GN=COPS4	2	0	11	46.268	0	46.347	0	37.9	3194700000	0	1256000000	26	122870000	0	48307000	0	12	26
1963	Q8N5D0;Q8N5D0-4;Q8N5D0-5;Q8N5D0-3;Q8N5D0-6;Q8N5D0-2	Q8N5D0;Q8N5D0-4;Q8N5D0-5;Q8N5D0-3;Q8N5D0-6;Q8N5D0-2	15;15;12;12;12;12	15;15;12;12;12;12	15;15;12;12;12;12	WD and tetratricopeptide repeats protein 1	WDTC1	sp|Q8N5D0|WDTC1_HUMAN WD and tetratricopeptide repeats protein 1 OS=Homo sapiens OX=9606 GN=WDTC1 PE=1 SV=2;sp|Q8N5D0-4|WDTC1_HUMAN Isoform 4 of WD and tetratricopeptide repeats protein 1 OS=Homo sapiens OX=9606 GN=WDTC1;sp|Q8N5D0-5|WDTC1_HUMAN Isoform 5 o	6	0	11	75.919	0	38.324	0	23.3	1330300000	0	567420000	36	36953000	0	15762000	0	12	24
2051	Q8TEB1;Q8TEB1-2;Q8TEB1-3	Q8TEB1;Q8TEB1-2	15;13;7	15;13;7	15;13;7	DDB1- and CUL4-associated factor 11	DCAF11	sp|Q8TEB1|DCA11_HUMAN DDB1- and CUL4-associated factor 11 OS=Homo sapiens OX=9606 GN=DCAF11 PE=1 SV=1;sp|Q8TEB1-2|DCA11_HUMAN Isoform 2 of DDB1- and CUL4-associated factor 11 OS=Homo sapiens OX=9606 GN=DCAF11	3	0	11	61.669	0	51.629	0	28.9	2415300000	0	1584200000	22	109790000	0	72008000	0	11	24
1230	Q01813;Q01813-2	Q01813;Q01813-2	15;14	15;14	14;13	ATP-dependent 6-phosphofructokinase, platelet type	PFKP	sp|Q01813|PFKAP_HUMAN ATP-dependent 6-phosphofructokinase, platelet type OS=Homo sapiens OX=9606 GN=PFKP PE=1 SV=2;sp|Q01813-2|PFKAP_HUMAN Isoform 2 of ATP-dependent 6-phosphofructokinase, platelet type OS=Homo sapiens OX=9606 GN=PFKP	2	0	11	85.595	0	85.258	0	19.4	1479500000	0	902790000	32	46234000	0	28212000	0	12	21
1127	P62829	P62829	12	12	12	60S ribosomal protein L23	RPL23	sp|P62829|RL23_HUMAN 60S ribosomal protein L23 OS=Homo sapiens OX=9606 GN=RPL23 PE=1 SV=1	1	4	10	14.865	0	56.231	37.9	47.9	61022000000	481160000	9093400000	9	6780200000	53462000	1010400000	9	25	99
99	O00303	O00303	16	16	16	Eukaryotic translation initiation factor 3 subunit F	EIF3F	sp|O00303|EIF3F_HUMAN Eukaryotic translation initiation factor 3 subunit F OS=Homo sapiens OX=9606 GN=EIF3F PE=1 SV=1	1	10	10	37.563	0	118.73	32.2	34.2	12807000000	799400000	3506700000	15	853800000	53293000	233780000	44	17	97
1661	Q5T4S7;Q5T4S7-3;Q5T4S7-4;Q5T4S7-2;Q5T4S7-5;Q5T4S7-6	Q5T4S7;Q5T4S7-3;Q5T4S7-4;Q5T4S7-2	58;58;58;58;22;2	58;58;58;58;22;2	58;58;58;58;22;2	E3 ubiquitin-protein ligase UBR4	UBR4	sp|Q5T4S7|UBR4_HUMAN E3 ubiquitin-protein ligase UBR4 OS=Homo sapiens OX=9606 GN=UBR4 PE=1 SV=1;sp|Q5T4S7-3|UBR4_HUMAN Isoform 3 of E3 ubiquitin-protein ligase UBR4 OS=Homo sapiens OX=9606 GN=UBR4;sp|Q5T4S7-4|UBR4_HUMAN Isoform 4 of E3 ubiquitin-protein li	6	0	10	573.83	0	180.88	0	2.9	4434000000	0	486620000	239	18552000	0	2036100	0	10	89
889	P46782	P46782	17	17	17	40S ribosomal protein S5;40S ribosomal protein S5, N-terminally processed	RPS5	sp|P46782|RS5_HUMAN 40S ribosomal protein S5 OS=Homo sapiens OX=9606 GN=RPS5 PE=1 SV=4	1	14	10	22.876	0	62.292	57.4	50.5	14811000000	1720600000	5100700000	10	1481100000	172060000	510070000	28	21	82
486	P06396-2;P06396;P06396-4;P06396-3	P06396-2;P06396;P06396-4;P06396-3	21;20;20;20	21;20;20;20	6;6;6;6	Gelsolin	GSN	sp|P06396-2|GELS_HUMAN Isoform 2 of Gelsolin OS=Homo sapiens OX=9606 GN=GSN;sp|P06396|GELS_HUMAN Gelsolin OS=Homo sapiens OX=9606 GN=GSN PE=1 SV=1;sp|P06396-4|GELS_HUMAN Isoform 4 of Gelsolin OS=Homo sapiens OX=9606 GN=GSN;sp|P06396-3|GELS_HUMAN Isoform 3	4	17	10	80.64	0	99.29	28	20.8	5467600000	1653200000	925790000	32	170860000	51664000	28931000	42	10	77
1675	Q5UIP0;Q5UIP0-2	Q5UIP0;Q5UIP0-2	44;44	44;44	44;44	Telomere-associated protein RIF1	RIF1	sp|Q5UIP0|RIF1_HUMAN Telomere-associated protein RIF1 OS=Homo sapiens OX=9606 GN=RIF1 PE=1 SV=2;sp|Q5UIP0-2|RIF1_HUMAN Isoform 2 of Telomere-associated protein RIF1 OS=Homo sapiens OX=9606 GN=RIF1	2	30	10	274.46	0	167.84	13.9	4.6	3232700000	1319200000	788790000	109	29658000	12103000	7236600	39	9	70
432	O95817	O95817	20	20	20	BAG family molecular chaperone regulator 3	BAG3	sp|O95817|BAG3_HUMAN BAG family molecular chaperone regulator 3 OS=Homo sapiens OX=9606 GN=BAG3 PE=1 SV=3	1	0	10	61.594	0	74.638	0	35	9983900000	0	2517900000	34	293650000	0	74057000	0	20	69
2139	Q93009;Q93009-3	Q93009;Q93009-3	29;28	29;28	29;28	Ubiquitin carboxyl-terminal hydrolase 7	USP7	sp|Q93009|UBP7_HUMAN Ubiquitin carboxyl-terminal hydrolase 7 OS=Homo sapiens OX=9606 GN=USP7 PE=1 SV=2;sp|Q93009-3|UBP7_HUMAN Isoform 3 of Ubiquitin carboxyl-terminal hydrolase 7 OS=Homo sapiens OX=9606 GN=USP7	2	0	10	128.3	0	125.38	0	13.8	4199300000	0	775210000	64	65615000	0	12113000	0	10	57
2953	Q9Y2X3	Q9Y2X3	18	18	18	Nucleolar protein 58	NOP58	sp|Q9Y2X3|NOP58_HUMAN Nucleolar protein 58 OS=Homo sapiens OX=9606 GN=NOP58 PE=1 SV=1	1	0	10	59.578	0	127.22	0	26.5	6402200000	0	1107000000	24	266760000	0	46127000	0	14	56
962	P51610;P51610-2;P51610-4;P51610-3	P51610;P51610-2;P51610-4	30;30;29;11	30;30;29;11	30;30;29;11	Host cell factor 1;HCF N-terminal chain 1;HCF N-terminal chain 2;HCF N-terminal chain 3;HCF N-terminal chain 4;HCF N-terminal chain 5;HCF N-terminal chain 6;HCF C-terminal chain 1;HCF C-terminal chain 2;HCF C-terminal chain 3;HCF C-terminal chain 4;HCF C-terminal chain 5;HCF C-terminal chain 6	HCFC1	sp|P51610|HCFC1_HUMAN Host cell factor 1 OS=Homo sapiens OX=9606 GN=HCFC1 PE=1 SV=2;sp|P51610-2|HCFC1_HUMAN Isoform 2 of Host cell factor 1 OS=Homo sapiens OX=9606 GN=HCFC1;sp|P51610-4|HCFC1_HUMAN Isoform 4 of Host cell factor 1 OS=Homo sapiens OX=9606 GN=	4	0	10	208.73	0	146.18	0	7.3	6855200000	0	504070000	75	91402000	0	6721000	0	10	55
1286	Q09028;Q09028-3;Q09028-2;Q09028-4	Q09028;Q09028-3;Q09028-2;Q09028-4	17;17;16;14	17;17;16;14	11;11;10;9	Histone-binding protein RBBP4	RBBP4	sp|Q09028|RBBP4_HUMAN Histone-binding protein RBBP4 OS=Homo sapiens OX=9606 GN=RBBP4 PE=1 SV=3;sp|Q09028-3|RBBP4_HUMAN Isoform 3 of Histone-binding protein RBBP4 OS=Homo sapiens OX=9606 GN=RBBP4;sp|Q09028-2|RBBP4_HUMAN Isoform 2 of Histone-binding protein	4	4	10	47.655	0	91.96	11.5	34.1	12933000000	199040000	2502300000	14	923810000	14217000	178740000	11	14	53
1372	Q13501;Q13501-2	Q13501;Q13501-2	18;15	18;15	18;15	Sequestosome-1	SQSTM1	sp|Q13501|SQSTM_HUMAN Sequestosome-1 OS=Homo sapiens OX=9606 GN=SQSTM1 PE=1 SV=1;sp|Q13501-2|SQSTM_HUMAN Isoform 2 of Sequestosome-1 OS=Homo sapiens OX=9606 GN=SQSTM1	2	1	10	47.687	0	161.23	3.2	41.1	9141100000	11155000	2211200000	20	457060000	557730	110560000	1	13	51
2790	Q9UBS4	Q9UBS4	15	15	15	DnaJ homolog subfamily B member 11	DNAJB11	sp|Q9UBS4|DJB11_HUMAN DnaJ homolog subfamily B member 11 OS=Homo sapiens OX=9606 GN=DNAJB11 PE=1 SV=1	1	1	10	40.513	0	154.13	2.2	34.6	15372000000	37374000	3082300000	16	960780000	2335900	192640000	1	12	51
1755	Q6PI48	Q6PI48	25	25	25	Aspartate--tRNA ligase, mitochondrial	DARS2	sp|Q6PI48|SYDM_HUMAN Aspartate--tRNA ligase, mitochondrial OS=Homo sapiens OX=9606 GN=DARS2 PE=1 SV=1	1	0	10	73.562	0	78.632	0	19.8	7272500000	0	730660000	35	207790000	0	20876000	0	10	50
2177	Q96CU9;Q96CU9-3;Q96CU9-2	Q96CU9;Q96CU9-3;Q96CU9-2	16;16;11	16;16;11	16;16;11	FAD-dependent oxidoreductase domain-containing protein 1	FOXRED1	sp|Q96CU9|FXRD1_HUMAN FAD-dependent oxidoreductase domain-containing protein 1 OS=Homo sapiens OX=9606 GN=FOXRED1 PE=1 SV=2;sp|Q96CU9-3|FXRD1_HUMAN Isoform 3 of FAD-dependent oxidoreductase domain-containing protein 1 OS=Homo sapiens OX=9606 GN=FOXRED1;sp|	3	5	10	53.811	0	59.968	9.5	30.7	5686800000	342920000	1882500000	18	315930000	19051000	104580000	12	13	49
2421	Q9BW61	Q9BW61	10	10	10	DET1- and DDB1-associated protein 1	DDA1	sp|Q9BW61|DDA1_HUMAN DET1- and DDB1-associated protein 1 OS=Homo sapiens OX=9606 GN=DDA1 PE=1 SV=1	1	0	10	11.835	0	112.08	0	86.3	66878000000	0	63548000000	7	9554000000	0	9078300000	0	39	49
2565	Q9H9Y6;Q9H9Y6-3;Q9H9Y6-2;Q9H9Y6-5;Q9H9Y6-4	Q9H9Y6;Q9H9Y6-3;Q9H9Y6-2;Q9H9Y6-5;Q9H9Y6-4	31;31;28;27;25	31;31;28;27;25	31;31;28;27;25	DNA-directed RNA polymerase I subunit RPA2	POLR1B	sp|Q9H9Y6|RPA2_HUMAN DNA-directed RNA polymerase I subunit RPA2 OS=Homo sapiens OX=9606 GN=POLR1B PE=1 SV=2;sp|Q9H9Y6-3|RPA2_HUMAN Isoform 3 of DNA-directed RNA polymerase I subunit RPA2 OS=Homo sapiens OX=9606 GN=POLR1B;sp|Q9H9Y6-2|RPA2_HUMAN Isoform 2 of	5	0	10	128.23	0	105.18	0	9.8	3684700000	0	812970000	57	64643000	0	14263000	0	10	47
2232	Q96HS1;Q96HS1-2	Q96HS1;Q96HS1-2	19;18	19;18	19;18	Serine/threonine-protein phosphatase PGAM5, mitochondrial	PGAM5	sp|Q96HS1|PGAM5_HUMAN Serine/threonine-protein phosphatase PGAM5, mitochondrial OS=Homo sapiens OX=9606 GN=PGAM5 PE=1 SV=2;sp|Q96HS1-2|PGAM5_HUMAN Isoform 2 of Serine/threonine-protein phosphatase PGAM5, mitochondrial OS=Homo sapiens OX=9606 GN=PGAM5	2	4	10	32.004	0	106.42	12.5	44.3	8229200000	244720000	2496900000	20	411460000	12236000	124850000	4	12	46
1485	Q15057;Q15027;Q96P50;Q96P50-4;Q96P50-1	Q15057	24;1;1;1;1	24;1;1;1;1	24;1;1;1;1	Arf-GAP with coiled-coil, ANK repeat and PH domain-containing protein 2	ACAP2	sp|Q15057|ACAP2_HUMAN Arf-GAP with coiled-coil, ANK repeat and PH domain-containing protein 2 OS=Homo sapiens OX=9606 GN=ACAP2 PE=1 SV=3	5	15	10	88.028	0	90.271	20.8	17.7	3100500000	913610000	923120000	45	68899000	20302000	20514000	21	11	44
1314	Q12905	Q12905	17	17	17	Interleukin enhancer-binding factor 2	ILF2	sp|Q12905|ILF2_HUMAN Interleukin enhancer-binding factor 2 OS=Homo sapiens OX=9606 GN=ILF2 PE=1 SV=2	1	1	10	43.062	0	50.657	2.8	40.8	5820100000	17173000	2019700000	19	306320000	903820	106300000	2	12	43
1097	P62136;P62136-2;P62136-3	P62136;P62136-2;P62136-3	15;14;11	15;14;11	5;4;3	Serine/threonine-protein phosphatase PP1-alpha catalytic subunit	PPP1CA	sp|P62136|PP1A_HUMAN Serine/threonine-protein phosphatase PP1-alpha catalytic subunit OS=Homo sapiens OX=9606 GN=PPP1CA PE=1 SV=1;sp|P62136-2|PP1A_HUMAN Isoform 2 of Serine/threonine-protein phosphatase PP1-alpha catalytic subunit OS=Homo sapiens OX=9606 G	3	3	10	37.512	0	87.45	9.4	40.6	3013500000	28077000	965300000	18	167420000	1559900	53628000	3	12	38
2368	Q9BRK5;Q9BRK5-6;Q9BRK5-2;Q9BRK5-4;Q9BRK5-3;Q9BRK5-5	Q9BRK5;Q9BRK5-6;Q9BRK5-2;Q9BRK5-4;Q9BRK5-3	14;11;10;8;8;4	14;11;10;8;8;4	14;11;10;8;8;4	45 kDa calcium-binding protein	SDF4	sp|Q9BRK5|CAB45_HUMAN 45 kDa calcium-binding protein OS=Homo sapiens OX=9606 GN=SDF4 PE=1 SV=1;sp|Q9BRK5-6|CAB45_HUMAN Isoform 6 of 45 kDa calcium-binding protein OS=Homo sapiens OX=9606 GN=SDF4;sp|Q9BRK5-2|CAB45_HUMAN Isoform 2 of 45 kDa calcium-binding p	6	0	10	41.806	0	63.62	0	32	11024000000	0	3406000000	18	612460000	0	189220000	0	12	38
2798	Q9UDY4	Q9UDY4	15	14	14	DnaJ homolog subfamily B member 4	DNAJB4	sp|Q9UDY4|DNJB4_HUMAN DnaJ homolog subfamily B member 4 OS=Homo sapiens OX=9606 GN=DNAJB4 PE=1 SV=1	1	0	10	37.806	0	51.704	0	38.6	5828300000	0	2145000000	18	323800000	0	119170000	0	15	38
115	O00567	O00567	15	15	15	Nucleolar protein 56	NOP56	sp|O00567|NOP56_HUMAN Nucleolar protein 56 OS=Homo sapiens OX=9606 GN=NOP56 PE=1 SV=4	1	4	10	66.049	0	45.35	7.4	26.4	1961200000	48790000	797940000	31	63265000	1573900	25740000	4	11	31
1023	P55084;P55084-2	P55084;P55084-2	15;15	15;15	15;15	Trifunctional enzyme subunit beta, mitochondrial;3-ketoacyl-CoA thiolase	HADHB	sp|P55084|ECHB_HUMAN Trifunctional enzyme subunit beta, mitochondrial OS=Homo sapiens OX=9606 GN=HADHB PE=1 SV=3;sp|P55084-2|ECHB_HUMAN Isoform 2 of Trifunctional enzyme subunit beta, mitochondrial OS=Homo sapiens OX=9606 GN=HADHB	2	0	10	51.294	0	42.809	0	26.2	2621700000	0	1073500000	26	100830000	0	41287000	0	13	31
1764	Q6R327;Q6R327-3;Q6R327-4	Q6R327;Q6R327-3	20;20;2	20;20;2	20;20;2	Rapamycin-insensitive companion of mTOR	RICTOR	sp|Q6R327|RICTR_HUMAN Rapamycin-insensitive companion of mTOR OS=Homo sapiens OX=9606 GN=RICTOR PE=1 SV=1;sp|Q6R327-3|RICTR_HUMAN Isoform 3 of Rapamycin-insensitive companion of mTOR OS=Homo sapiens OX=9606 GN=RICTOR	3	0	10	192.22	0	97.321	0	8.2	1970000000	0	875130000	91	21648000	0	9616900	0	12	30
2936	Q9Y2I1;Q9Y2I1-2;Q9Y2I1-4;Q9Y2I1-3	Q9Y2I1;Q9Y2I1-2	15;8;7;7	15;8;7;7	15;8;7;7	Nischarin	NISCH	sp|Q9Y2I1|NISCH_HUMAN Nischarin OS=Homo sapiens OX=9606 GN=NISCH PE=1 SV=3;sp|Q9Y2I1-2|NISCH_HUMAN Isoform 2 of Nischarin OS=Homo sapiens OX=9606 GN=NISCH	4	0	10	166.63	0	53.998	0	10.4	1771900000	0	680500000	60	29532000	0	11342000	0	9	30
810	P36542;P36542-2	P36542;P36542-2	13;13	13;13	13;13	ATP synthase subunit gamma, mitochondrial	ATP5C1	sp|P36542|ATPG_HUMAN ATP synthase subunit gamma, mitochondrial OS=Homo sapiens OX=9606 GN=ATP5F1C PE=1 SV=1;sp|P36542-2|ATPG_HUMAN Isoform Heart of ATP synthase subunit gamma, mitochondrial OS=Homo sapiens OX=9606 GN=ATP5F1C	2	0	10	32.996	0	50.663	0	31.9	5631600000	0	1286800000	13	433200000	0	98986000	0	11	27
2937	Q9Y2J2-2;Q9Y2J2;Q9Y2J2-4;Q9Y2J2-3	Q9Y2J2-2;Q9Y2J2;Q9Y2J2-4;Q9Y2J2-3	18;16;14;9	18;16;14;9	17;15;14;9	Band 4.1-like protein 3;Band 4.1-like protein 3, N-terminally processed	EPB41L3	sp|Q9Y2J2-2|E41L3_HUMAN Isoform 2 of Band 4.1-like protein 3 OS=Homo sapiens OX=9606 GN=EPB41L3;sp|Q9Y2J2|E41L3_HUMAN Band 4.1-like protein 3 OS=Homo sapiens OX=9606 GN=EPB41L3 PE=1 SV=2;sp|Q9Y2J2-4|E41L3_HUMAN Isoform 4 of Band 4.1-like protein 3 OS=Homo	4	7	10	96.513	0	46.945	11.9	19	978310000	78276000	519120000	49	19966000	1597500	10594000	9	9	26
101	O00410;O00410-3;O00410-2;O60518	O00410;O00410-3;O00410-2	16;15;14;1	16;15;14;1	16;15;14;1	Importin-5	IPO5	sp|O00410|IPO5_HUMAN Importin-5 OS=Homo sapiens OX=9606 GN=IPO5 PE=1 SV=4;sp|O00410-3|IPO5_HUMAN Isoform 3 of Importin-5 OS=Homo sapiens OX=9606 GN=IPO5;sp|O00410-2|IPO5_HUMAN Isoform 2 of Importin-5 OS=Homo sapiens OX=9606 GN=IPO5	4	0	10	123.63	0	45.374	0	13.6	982440000	0	438320000	56	17544000	0	7827200	0	10	24
404	O95373	O95373	13	13	13	Importin-7	IPO7	sp|O95373|IPO7_HUMAN Importin-7 OS=Homo sapiens OX=9606 GN=IPO7 PE=1 SV=1	1	0	10	119.52	0	32.969	0	14.3	1300000000	0	1202500000	42	30952000	0	28631000	0	13	19
2810	Q9UHB6;Q9UHB6-4;Q9UHB6-2;Q9UHB6-5;Q9UHB6-3;Q9BT23	Q9UHB6;Q9UHB6-4;Q9UHB6-2;Q9UHB6-5;Q9UHB6-3	47;46;32;31;24;1	47;46;32;31;24;1	47;46;32;31;24;1	LIM domain and actin-binding protein 1	LIMA1	sp|Q9UHB6|LIMA1_HUMAN LIM domain and actin-binding protein 1 OS=Homo sapiens OX=9606 GN=LIMA1 PE=1 SV=1;sp|Q9UHB6-4|LIMA1_HUMAN Isoform 4 of LIM domain and actin-binding protein 1 OS=Homo sapiens OX=9606 GN=LIMA1;sp|Q9UHB6-2|LIMA1_HUMAN Isoform Alpha of LI	6	41	9	85.225	0	206.61	59.8	17.5	10772000000	6215300000	731410000	52	207160000	119520000	14065000	98	10	140
600	P14678;P14678-2;P14678-3;P63162;P63162-2	P14678;P14678-2;P14678-3;P63162;P63162-2	11;11;11;10;10	11;11;11;10;10	11;11;11;10;10	Small nuclear ribonucleoprotein-associated proteins B and B;Small nuclear ribonucleoprotein-associated protein N	SNRPB;SNRPN	sp|P14678|RSMB_HUMAN Small nuclear ribonucleoprotein-associated proteins B and B OS=Homo sapiens OX=9606 GN=SNRPB PE=1 SV=2;sp|P14678-2|RSMB_HUMAN Isoform SM-B of Small nuclear ribonucleoprotein-associated proteins B and B OS=Homo sapiens OX=9606 GN=SNRP	5	7	9	24.61	0	57.408	27.5	32.1	28778000000	1357000000	7344100000	16	1798600000	84813000	459010000	47	16	99
1105	P62263	P62263	16	16	16	40S ribosomal protein S14	RPS14	sp|P62263|RS14_HUMAN 40S ribosomal protein S14 OS=Homo sapiens OX=9606 GN=RPS14 PE=1 SV=3	1	5	9	16.273	0	252.32	31.8	43	16784000000	869100000	4476100000	4	4196100000	217270000	1119000000	36	16	87
1115	P62316;P62316-2	P62316;P62316-2	13;9	13;9	13;9	Small nuclear ribonucleoprotein Sm D2	SNRPD2	sp|P62316|SMD2_HUMAN Small nuclear ribonucleoprotein Sm D2 OS=Homo sapiens OX=9606 GN=SNRPD2 PE=1 SV=1;sp|P62316-2|SMD2_HUMAN Isoform 2 of Small nuclear ribonucleoprotein Sm D2 OS=Homo sapiens OX=9606 GN=SNRPD2	2	9	9	13.527	0	62.22	61.9	54.2	18824000000	3461300000	6522100000	7	2689100000	494470000	931730000	36	21	82
2883	Q9UMS4	Q9UMS4	16	16	16	Pre-mRNA-processing factor 19	PRPF19	sp|Q9UMS4|PRP19_HUMAN Pre-mRNA-processing factor 19 OS=Homo sapiens OX=9606 GN=PRPF19 PE=1 SV=1	1	5	9	55.18	0	174.19	13.5	39.5	15610000000	148160000	2705000000	19	821590000	7798100	142370000	7	19	78
980	P52597	P52597	15	13	13	Heterogeneous nuclear ribonucleoprotein F;Heterogeneous nuclear ribonucleoprotein F, N-terminally processed	HNRNPF	sp|P52597|HNRPF_HUMAN Heterogeneous nuclear ribonucleoprotein F OS=Homo sapiens OX=9606 GN=HNRNPF PE=1 SV=3	1	2	9	45.671	0	183.57	9.9	37.1	24036000000	68259000	7138100000	15	1602400000	4550600	475870000	2	23	76
988	P52907	P52907	16	16	14	F-actin-capping protein subunit alpha-1	CAPZA1	sp|P52907|CAZA1_HUMAN F-actin-capping protein subunit alpha-1 OS=Homo sapiens OX=9606 GN=CAPZA1 PE=1 SV=3	1	14	9	32.922	0	80.338	56.6	41.6	7532400000	2097100000	2622600000	13	579410000	161320000	201740000	40	12	70
709	P26641;P26641-2	P26641;P26641-2	21;20	21;20	21;20	Elongation factor 1-gamma	EEF1G	sp|P26641|EF1G_HUMAN Elongation factor 1-gamma OS=Homo sapiens OX=9606 GN=EEF1G PE=1 SV=3;sp|P26641-2|EF1G_HUMAN Isoform 2 of Elongation factor 1-gamma OS=Homo sapiens OX=9606 GN=EEF1G	2	8	9	50.118	0	97.149	19.7	22.4	18258000000	204520000	3509900000	24	760770000	8521700	146250000	10	12	69
890	P46783;Q9NQ39	P46783	14;5	14;5	14;5	40S ribosomal protein S10	RPS10	sp|P46783|RS10_HUMAN 40S ribosomal protein S10 OS=Homo sapiens OX=9606 GN=RPS10 PE=1 SV=1	2	8	9	18.898	0	94.234	30.3	45.5	18616000000	1494800000	5423000000	8	2327000000	186860000	677880000	20	14	67
494	P06748;P06748-2;P06748-3	P06748;P06748-2;P06748-3	13;12;12	13;12;12	13;12;12	Nucleophosmin	NPM1	sp|P06748|NPM_HUMAN Nucleophosmin OS=Homo sapiens OX=9606 GN=NPM1 PE=1 SV=2;sp|P06748-2|NPM_HUMAN Isoform 2 of Nucleophosmin OS=Homo sapiens OX=9606 GN=NPM1;sp|P06748-3|NPM_HUMAN Isoform 3 of Nucleophosmin OS=Homo sapiens OX=9606 GN=NPM1	3	8	9	32.575	0	127.62	41.8	54.4	15926000000	1081100000	4821900000	12	1327200000	90093000	401820000	11	17	65
667	P22102;P22102-2	P22102;P22102-2	25;14	25;14	25;14	Trifunctional purine biosynthetic protein adenosine-3;Phosphoribosylamine--glycine ligase;Phosphoribosylformylglycinamidine cyclo-ligase;Phosphoribosylglycinamide formyltransferase	GART	sp|P22102|PUR2_HUMAN Trifunctional purine biosynthetic protein adenosine-3 OS=Homo sapiens OX=9606 GN=GART PE=1 SV=1;sp|P22102-2|PUR2_HUMAN Isoform Short of Trifunctional purine biosynthetic protein adenosine-3 OS=Homo sapiens OX=9606 GN=GART	2	0	9	107.77	0	211.16	0	13.8	7019000000	0	672230000	48	146230000	0	14005000	0	9	63
608	P15880	P15880	12	12	12	40S ribosomal protein S2	RPS2	sp|P15880|RS2_HUMAN 40S ribosomal protein S2 OS=Homo sapiens OX=9606 GN=RPS2 PE=1 SV=2	1	8	9	31.324	0	35.676	29.7	30.7	27876000000	1252300000	7750900000	18	1548700000	69574000	430600000	20	13	61
878	P46060	P46060	23	23	23	Ran GTPase-activating protein 1	RANGAP1	sp|P46060|RAGP1_HUMAN Ran GTPase-activating protein 1 OS=Homo sapiens OX=9606 GN=RANGAP1 PE=1 SV=1	1	3	9	63.541	0	130.19	6.8	29.5	5121800000	32395000	1082500000	27	189700000	1199800	40093000	3	14	58
1144	P62917	P62917	12	12	12	60S ribosomal protein L8	RPL8	sp|P62917|RL8_HUMAN 60S ribosomal protein L8 OS=Homo sapiens OX=9606 GN=RPL8 PE=1 SV=2	1	7	9	28.024	0	75.197	22.6	43.2	15669000000	1387700000	3542100000	10	1566900000	138770000	354210000	12	13	55
156	O14980	O14980	27	27	27	Exportin-1	XPO1	sp|O14980|XPO1_HUMAN Exportin-1 OS=Homo sapiens OX=9606 GN=XPO1 PE=1 SV=1	1	0	9	123.38	0	156.59	0	10.4	5137300000	0	645540000	53	96931000	0	12180000	0	9	53
699	P25787	P25787	11	11	11	Proteasome subunit alpha type-2	PSMA2	sp|P25787|PSA2_HUMAN Proteasome subunit alpha type-2 OS=Homo sapiens OX=9606 GN=PSMA2 PE=1 SV=2	1	1	9	25.898	0	195.91	4.7	44	8439500000	16394000	2526400000	13	649190000	1261100	194340000	1	14	52
521	P08708	P08708	11	11	11	40S ribosomal protein S17	RPS17	sp|P08708|RS17_HUMAN 40S ribosomal protein S17 OS=Homo sapiens OX=9606 GN=RPS17 PE=1 SV=2	1	6	9	15.55	0	104.37	55.6	65.9	10633000000	464720000	3352000000	5	2126500000	92945000	670390000	14	14	51
2793	Q9UBW7;Q9UBW7-2	Q9UBW7	30;9	30;9	30;9	Zinc finger MYM-type protein 2	ZMYM2	sp|Q9UBW7|ZMYM2_HUMAN Zinc finger MYM-type protein 2 OS=Homo sapiens OX=9606 GN=ZMYM2 PE=1 SV=1	2	0	9	154.91	0	106.12	0	8.4	4561500000	0	476620000	63	72405000	0	7565400	0	9	51
967	P51665	P51665	15	15	15	26S proteasome non-ATPase regulatory subunit 7	PSMD7	sp|P51665|PSMD7_HUMAN 26S proteasome non-ATPase regulatory subunit 7 OS=Homo sapiens OX=9606 GN=PSMD7 PE=1 SV=2	1	0	9	37.025	0	67.314	0	38.3	8516600000	0	2285300000	15	567770000	0	152350000	0	12	48
974	P52292	P52292	15	15	15	Importin subunit alpha-1	KPNA2	sp|P52292|IMA1_HUMAN Importin subunit alpha-1 OS=Homo sapiens OX=9606 GN=KPNA2 PE=1 SV=1	1	0	9	57.861	0	104.27	0	20	8306400000	0	2292600000	20	415320000	0	114630000	0	14	48
2398	Q9BUF5	Q9BUF5	30	16	13	Tubulin beta-6 chain	TUBB6	sp|Q9BUF5|TBB6_HUMAN Tubulin beta-6 chain OS=Homo sapiens OX=9606 GN=TUBB6 PE=1 SV=1	1	0	9	49.857	0	189.44	9.9	56.7	6078000000	0	1500900000	20	303900000	0	75045000	0	14	45
718	P27824;P27824-2;P27824-3	P27824;P27824-2;P27824-3	16;16;13	16;16;13	16;16;13	Calnexin	CANX	sp|P27824|CALX_HUMAN Calnexin OS=Homo sapiens OX=9606 GN=CANX PE=1 SV=2;sp|P27824-2|CALX_HUMAN Isoform 2 of Calnexin OS=Homo sapiens OX=9606 GN=CANX;sp|P27824-3|CALX_HUMAN Isoform 3 of Calnexin OS=Homo sapiens OX=9606 GN=CANX	3	0	9	67.567	0	107.35	0	19.1	7594000000	0	2356200000	32	237310000	0	73630000	0	13	42
1020	P55060;P55060-3;P55060-4;P55060-2	P55060;P55060-3;P55060-4	21;21;18;5	21;21;18;5	21;21;18;5	Exportin-2	CSE1L	sp|P55060|XPO2_HUMAN Exportin-2 OS=Homo sapiens OX=9606 GN=CSE1L PE=1 SV=3;sp|P55060-3|XPO2_HUMAN Isoform 3 of Exportin-2 OS=Homo sapiens OX=9606 GN=CSE1L;sp|P55060-4|XPO2_HUMAN Isoform 4 of Exportin-2 OS=Homo sapiens OX=9606 GN=CSE1L	4	0	9	110.42	0	100.48	0	12.3	3679100000	0	1198700000	52	70752000	0	23052000	0	12	42
2379	Q9BSJ2;Q9BSJ2-4;Q9BSJ2-3	Q9BSJ2;Q9BSJ2-4;Q9BSJ2-3	24;24;18	24;24;18	24;24;18	Gamma-tubulin complex component 2	TUBGCP2	sp|Q9BSJ2|GCP2_HUMAN Gamma-tubulin complex component 2 OS=Homo sapiens OX=9606 GN=TUBGCP2 PE=1 SV=2;sp|Q9BSJ2-4|GCP2_HUMAN Isoform 3 of Gamma-tubulin complex component 2 OS=Homo sapiens OX=9606 GN=TUBGCP2;sp|Q9BSJ2-3|GCP2_HUMAN Isoform 2 of Gamma-tubulin c	3	0	9	102.53	0	168.54	0	14.5	3237000000	0	666310000	51	63471000	0	13065000	0	9	42
9	A3KMH1;A3KMH1-3;A3KMH1-2	A3KMH1;A3KMH1-3;A3KMH1-2	26;26;22	26;26;22	26;26;22	von Willebrand factor A domain-containing protein 8	VWA8	sp|A3KMH1|VWA8_HUMAN von Willebrand factor A domain-containing protein 8 OS=Homo sapiens OX=9606 GN=VWA8 PE=1 SV=2;sp|A3KMH1-3|VWA8_HUMAN Isoform 3 of von Willebrand factor A domain-containing protein 8 OS=Homo sapiens OX=9606 GN=VWA8;sp|A3KMH1-2|VWA8_HUMA	3	0	9	214.82	0	103.59	0	6.9	2262800000	0	461830000	111	20385000	0	4160600	0	8	40
1481	Q15046;Q15046-2	Q15046;Q15046-2	20;18	20;18	20;18	Lysine--tRNA ligase	KARS	sp|Q15046|SYK_HUMAN Lysine--tRNA ligase OS=Homo sapiens OX=9606 GN=KARS1 PE=1 SV=3;sp|Q15046-2|SYK_HUMAN Isoform Mitochondrial of Lysine--tRNA ligase OS=Homo sapiens OX=9606 GN=KARS1	2	1	9	68.047	0	64.633	1.5	16.4	3695800000	65314000	736730000	30	123190000	2177100	24558000	1	9	40
1593	Q3V6T2;Q3V6T2-2;Q3V6T2-4;Q3V6T2-3;Q3V6T2-5;A6NC98;A6NC98-2;A6NC98-4	Q3V6T2;Q3V6T2-2;Q3V6T2-4;Q3V6T2-3;Q3V6T2-5	33;33;32;32;30;1;1;1	33;33;32;32;30;1;1;1	33;33;32;32;30;1;1;1	Girdin	CCDC88A	sp|Q3V6T2|GRDN_HUMAN Girdin OS=Homo sapiens OX=9606 GN=CCDC88A PE=1 SV=2;sp|Q3V6T2-2|GRDN_HUMAN Isoform 2 of Girdin OS=Homo sapiens OX=9606 GN=CCDC88A;sp|Q3V6T2-4|GRDN_HUMAN Isoform 4 of Girdin OS=Homo sapiens OX=9606 GN=CCDC88A;sp|Q3V6T2-3|GRDN_HUMAN Isof	8	13	9	216.04	0	121.08	7.6	5.3	1485900000	190330000	199380000	94	15807000	2024800	2121100	12	9	40
178	O15269;O15269-2	O15269	17;4	17;4	17;4	Serine palmitoyltransferase 1	SPTLC1	sp|O15269|SPTC1_HUMAN Serine palmitoyltransferase 1 OS=Homo sapiens OX=9606 GN=SPTLC1 PE=1 SV=1	2	0	9	52.743	0	206.22	0	23	9245800000	0	1384300000	21	440280000	0	65918000	0	10	39
653	P20618	P20618	16	16	16	Proteasome subunit beta type-1	PSMB1	sp|P20618|PSB1_HUMAN Proteasome subunit beta type-1 OS=Homo sapiens OX=9606 GN=PSMB1 PE=1 SV=2	1	0	9	26.489	0	123.61	0	45.2	8865100000	0	3012100000	14	633220000	0	215150000	0	14	39
1914	Q8IWX8	Q8IWX8	21	21	21	Calcium homeostasis endoplasmic reticulum protein	CHERP	sp|Q8IWX8|CHERP_HUMAN Calcium homeostasis endoplasmic reticulum protein OS=Homo sapiens OX=9606 GN=CHERP PE=1 SV=3	1	8	9	103.7	0	75.104	8.6	15.7	2023500000	315470000	676080000	33	61318000	9559600	20487000	13	10	39
1103	P62249	P62249	14	14	14	40S ribosomal protein S16	RPS16	sp|P62249|RS16_HUMAN 40S ribosomal protein S16 OS=Homo sapiens OX=9606 GN=RPS16 PE=1 SV=2	1	7	9	16.445	0	36.363	35.6	52.1	7198100000	402890000	2213700000	11	654370000	36627000	201250000	9	10	38
723	P28074;P28074-3;P28074-2	P28074;P28074-3;P28074-2	12;7;6	12;7;6	12;7;6	Proteasome subunit beta type-5	PSMB5	sp|P28074|PSB5_HUMAN Proteasome subunit beta type-5 OS=Homo sapiens OX=9606 GN=PSMB5 PE=1 SV=3;sp|P28074-3|PSB5_HUMAN Isoform 3 of Proteasome subunit beta type-5 OS=Homo sapiens OX=9606 GN=PSMB5;sp|P28074-2|PSB5_HUMAN Isoform 2 of Proteasome subunit beta t	3	0	9	28.48	0	115.01	0	40.3	10824000000	0	3049700000	15	721600000	0	203310000	0	10	37
1174	P68400;Q8NEV1;P68400-2	P68400;Q8NEV1;P68400-2	13;11;7	13;11;7	13;11;7	Casein kinase II subunit alpha;Casein kinase II subunit alpha 3	CSNK2A1;CSNK2A3	sp|P68400|CSK21_HUMAN Casein kinase II subunit alpha OS=Homo sapiens OX=9606 GN=CSNK2A1 PE=1 SV=1;sp|Q8NEV1|CSK23_HUMAN Casein kinase II subunit alpha 3 OS=Homo sapiens OX=9606 GN=CSNK2A3 PE=1 SV=2;sp|P68400-2|CSK21_HUMAN Isoform 2 of Casein kinase II subu	3	0	9	45.143	0	85.074	0	36.1	5662900000	0	1883500000	18	314600000	0	104640000	0	12	37
436	O95905;O95905-3;O95905-2	O95905;O95905-3;O95905-2	11;11;9	11;11;9	11;11;9	Protein SGT1	ECD	sp|O95905|ECD_HUMAN Protein ecdysoneless homolog OS=Homo sapiens OX=9606 GN=ECD PE=1 SV=1;sp|O95905-3|ECD_HUMAN Isoform 3 of Protein ecdysoneless homolog OS=Homo sapiens OX=9606 GN=ECD;sp|O95905-2|ECD_HUMAN Isoform 2 of Protein ecdysoneless homolog OS=Homo	3	0	9	72.757	0	34.682	0	24.1	1858200000	0	856420000	27	68821000	0	31719000	0	12	34
700	P25788;P25788-2	P25788;P25788-2	11;11	11;11	11;11	Proteasome subunit alpha type-3	PSMA3	sp|P25788|PSA3_HUMAN Proteasome subunit alpha type-3 OS=Homo sapiens OX=9606 GN=PSMA3 PE=1 SV=2;sp|P25788-2|PSA3_HUMAN Isoform 2 of Proteasome subunit alpha type-3 OS=Homo sapiens OX=9606 GN=PSMA3	2	0	9	28.433	0	33.233	0	33.3	10991000000	0	3487500000	13	845480000	0	268270000	0	11	34
1352	Q13310;Q13310-2;Q13310-3;P0CB38	Q13310;Q13310-2;Q13310-3	24;24;24;1	13;13;13;1	13;13;13;1	Polyadenylate-binding protein 4	PABPC4	sp|Q13310|PABP4_HUMAN Polyadenylate-binding protein 4 OS=Homo sapiens OX=9606 GN=PABPC4 PE=1 SV=1;sp|Q13310-2|PABP4_HUMAN Isoform 2 of Polyadenylate-binding protein 4 OS=Homo sapiens OX=9606 GN=PABPC4;sp|Q13310-3|PABP4_HUMAN Isoform 3 of Polyadenylate-bind	4	4	9	70.782	0	47.391	17.5	32.9	3930300000	66079000	1838100000	32	122820000	2065000	57441000	9	12	34
1947	Q8N1F7;Q8N1F7-2	Q8N1F7;Q8N1F7-2	19;14	19;14	19;14	Nuclear pore complex protein Nup93	NUP93	sp|Q8N1F7|NUP93_HUMAN Nuclear pore complex protein Nup93 OS=Homo sapiens OX=9606 GN=NUP93 PE=1 SV=2;sp|Q8N1F7-2|NUP93_HUMAN Isoform 2 of Nuclear pore complex protein Nup93 OS=Homo sapiens OX=9606 GN=NUP93	2	0	9	93.487	0	145.07	0	17.2	2369500000	0	506900000	51	46461000	0	9939300	0	9	34
2110	Q92615	Q92615	20	20	19	La-related protein 4B	LARP4B	sp|Q92615|LAR4B_HUMAN La-related protein 4B OS=Homo sapiens OX=9606 GN=LARP4B PE=1 SV=3	1	0	9	80.551	0	82.372	0	13.7	4162800000	0	683520000	32	130090000	0	21360000	0	8	34
932	P49792;Q99666;O14715;P0DJD0;P0DJD1;Q99666-2;Q05823;Q7Z3J3-2;Q05823-2	P49792	22;8;8;7;7;4;1;1;1	22;8;8;7;7;4;1;1;1	14;0;0;0;0;0;0;0;0	E3 SUMO-protein ligase RanBP2	RANBP2	sp|P49792|RBP2_HUMAN E3 SUMO-protein ligase RanBP2 OS=Homo sapiens OX=9606 GN=RANBP2 PE=1 SV=2	9	3	9	358.2	0	60.247	1.1	4.3	1925800000	12734000	376300000	188	10243000	67736	2001600	3	5	33
2851	Q9UKF6	Q9UKF6	17	17	17	Cleavage and polyadenylation specificity factor subunit 3	CPSF3	sp|Q9UKF6|CPSF3_HUMAN Cleavage and polyadenylation specificity factor subunit 3 OS=Homo sapiens OX=9606 GN=CPSF3 PE=1 SV=1	1	0	9	77.485	0	82.075	0	19.3	2300100000	0	737250000	35	65718000	0	21064000	0	10	33
542	P35520;P0DN79;P35520-2	P35520;P0DN79;P35520-2	15;15;15	15;15;15	15;15;15	Cystathionine beta-synthase	CBS	sp|P35520|CBS_HUMAN Cystathionine beta-synthase OS=Homo sapiens OX=9606 GN=CBS PE=1 SV=2;sp|P0DN79|CBSL_HUMAN Cystathionine beta-synthase-like protein OS=Homo sapiens OX=9606 GN=CBSL PE=1 SV=1;sp|P35520-2|CBS_HUMAN Isoform 2 of Cystathionine beta-synthase	3	3	9	60.586	0	36.186	5.6	20.3	2432300000	15123000	831280000	26	93549000	581670	31972000	3	10	32
1469	Q15008;Q15008-4;Q15008-3;Q15008-2	Q15008;Q15008-4;Q15008-3;Q15008-2	17;16;12;12	17;16;12;12	17;16;12;12	26S proteasome non-ATPase regulatory subunit 6	PSMD6	sp|Q15008|PSMD6_HUMAN 26S proteasome non-ATPase regulatory subunit 6 OS=Homo sapiens OX=9606 GN=PSMD6 PE=1 SV=1;sp|Q15008-4|PSMD6_HUMAN Isoform 4 of 26S proteasome non-ATPase regulatory subunit 6 OS=Homo sapiens OX=9606 GN=PSMD6;sp|Q15008-3|PSMD6_HUMAN Iso	4	0	9	45.531	0	71.69	0	29	4558300000	0	1087400000	25	182330000	0	43497000	0	10	32
2316	Q99570	Q99570	24	24	24	Phosphoinositide 3-kinase regulatory subunit 4	PIK3R4	sp|Q99570|PI3R4_HUMAN Phosphoinositide 3-kinase regulatory subunit 4 OS=Homo sapiens OX=9606 GN=PIK3R4 PE=1 SV=3	1	0	9	153.1	0	62.055	0	9.9	1520300000	0	387080000	64	23754000	0	6048100	0	9	32
2143	Q93100-4;Q93100-3;Q93100;Q93100-2	Q93100-4;Q93100-3;Q93100;Q93100-2	19;19;18;18	19;19;18;18	19;19;18;18	Phosphorylase b kinase regulatory subunit beta	PHKB	sp|Q93100-4|KPBB_HUMAN Isoform 4 of Phosphorylase b kinase regulatory subunit beta OS=Homo sapiens OX=9606 GN=PHKB;sp|Q93100-3|KPBB_HUMAN Isoform 3 of Phosphorylase b kinase regulatory subunit beta OS=Homo sapiens OX=9606 GN=PHKB;sp|Q93100|KPBB_HUMAN Phosp	4	10	9	123.82	0	47.234	8.7	13.4	1900500000	382140000	742280000	56	33938000	6824000	13255000	10	11	31
161	O15042;O15042-2;O15042-3	O15042;O15042-2	21;21;9	21;21;9	21;21;9	U2 snRNP-associated SURP motif-containing protein	U2SURP	sp|O15042|SR140_HUMAN U2 snRNP-associated SURP motif-containing protein OS=Homo sapiens OX=9606 GN=U2SURP PE=1 SV=2;sp|O15042-2|SR140_HUMAN Isoform 2 of U2 snRNP-associated SURP motif-containing protein OS=Homo sapiens OX=9606 GN=U2SURP	3	12	9	118.29	0	54.507	13.5	14.5	2014800000	865310000	662640000	39	51661000	22187000	16991000	13	8	29
498	P07237	P07237	16	16	16	Protein disulfide-isomerase	P4HB	sp|P07237|PDIA1_HUMAN Protein disulfide-isomerase OS=Homo sapiens OX=9606 GN=P4HB PE=1 SV=3	1	1	9	57.116	0	64.451	1.8	29.1	2133500000	13699000	510570000	35	60956000	391390	14588000	1	10	29
2380	Q9BSJ8;Q9BSJ8-2	Q9BSJ8;Q9BSJ8-2	20;20	20;20	20;20	Extended synaptotagmin-1	ESYT1	sp|Q9BSJ8|ESYT1_HUMAN Extended synaptotagmin-1 OS=Homo sapiens OX=9606 GN=ESYT1 PE=1 SV=1;sp|Q9BSJ8-2|ESYT1_HUMAN Isoform 2 of Extended synaptotagmin-1 OS=Homo sapiens OX=9606 GN=ESYT1	2	0	9	122.85	0	61.961	0	10.2	2679900000	0	611300000	49	54692000	0	12476000	0	10	29
3026	Q9Y5Q9;Q9Y5Q9-2	Q9Y5Q9;Q9Y5Q9-2	14;8	14;8	14;8	General transcription factor 3C polypeptide 3	GTF3C3	sp|Q9Y5Q9|TF3C3_HUMAN General transcription factor 3C polypeptide 3 OS=Homo sapiens OX=9606 GN=GTF3C3 PE=1 SV=1;sp|Q9Y5Q9-2|TF3C3_HUMAN Isoform 2 of General transcription factor 3C polypeptide 3 OS=Homo sapiens OX=9606 GN=GTF3C3	2	0	9	101.27	0	60.921	0	14.6	2804400000	0	951930000	44	63736000	0	21635000	0	11	29
637	P18621;P18621-3;P18621-2	P18621;P18621-3;P18621-2	11;11;10	11;11;10	11;11;10	60S ribosomal protein L17	RPL17	sp|P18621|RL17_HUMAN 60S ribosomal protein L17 OS=Homo sapiens OX=9606 GN=RPL17 PE=1 SV=3;sp|P18621-3|RL17_HUMAN Isoform 3 of 60S ribosomal protein L17 OS=Homo sapiens OX=9606 GN=RPL17;sp|P18621-2|RL17_HUMAN Isoform 2 of 60S ribosomal protein L17 OS=Homo s	3	4	9	21.397	0	45.73	18.5	43.5	5431500000	585240000	1688700000	9	603500000	65026000	187640000	6	8	28
643	P19388	P19388	11	11	11	DNA-directed RNA polymerases I, II, and III subunit RPABC1	POLR2E	sp|P19388|RPAB1_HUMAN DNA-directed RNA polymerases I, II, and III subunit RPABC1 OS=Homo sapiens OX=9606 GN=POLR2E PE=1 SV=4	1	0	9	24.551	0	53.087	0	40	3840000000	0	1445500000	11	349100000	0	131410000	0	11	28
1915	Q8IWZ3;Q8IWZ3-6;Q8IWZ3-4;Q8IWZ3-5;Q8IWZ3-2;Q8IWZ3-3	Q8IWZ3;Q8IWZ3-6;Q8IWZ3-4	19;19;19;7;7;6	19;19;19;7;7;6	12;12;12;2;2;2	Ankyrin repeat and KH domain-containing protein 1	ANKHD1	sp|Q8IWZ3|ANKH1_HUMAN Ankyrin repeat and KH domain-containing protein 1 OS=Homo sapiens OX=9606 GN=ANKHD1 PE=1 SV=1;sp|Q8IWZ3-6|ANKH1_HUMAN Isoform 6 of Ankyrin repeat and KH domain-containing protein 1 OS=Homo sapiens OX=9606 GN=ANKHD1;sp|Q8IWZ3-4|ANKH1_H	6	0	9	269.45	0	72.807	0	5.2	1474900000	0	482480000	80	18436000	0	6031100	0	9	27
127	O14641;Q92997;Q92997-2;O14640;P54792;P54792-2;O14640-2	O14641	14;2;2;1;1;1;1	14;2;2;1;1;1;1	14;2;2;1;1;1;1	Segment polarity protein dishevelled homolog DVL-2	DVL2	sp|O14641|DVL2_HUMAN Segment polarity protein dishevelled homolog DVL-2 OS=Homo sapiens OX=9606 GN=DVL2 PE=1 SV=1	7	0	9	78.947	0	61.814	0	16.8	3482400000	0	1697800000	30	116080000	0	56592000	0	13	25
2352	Q9BQ52;Q9BQ52-4;Q9BQ52-3;Q9BQ52-2	Q9BQ52;Q9BQ52-4;Q9BQ52-3	15;15;11;7	15;15;11;7	15;15;11;7	Zinc phosphodiesterase ELAC protein 2	ELAC2	sp|Q9BQ52|RNZ2_HUMAN Zinc phosphodiesterase ELAC protein 2 OS=Homo sapiens OX=9606 GN=ELAC2 PE=1 SV=2;sp|Q9BQ52-4|RNZ2_HUMAN Isoform 4 of Zinc phosphodiesterase ELAC protein 2 OS=Homo sapiens OX=9606 GN=ELAC2;sp|Q9BQ52-3|RNZ2_HUMAN Isoform 3 of Zinc phosph	4	1	9	92.218	0	50.039	0.8	18.4	1444600000	13214000	358770000	45	32103000	293650	7972600	1	9	25
2354	Q9BQ70	Q9BQ70	12	12	12	Transcription factor 25	TCF25	sp|Q9BQ70|TCF25_HUMAN Transcription factor 25 OS=Homo sapiens OX=9606 GN=TCF25 PE=1 SV=1	1	1	9	76.666	0	39.009	2.8	20.6	1611500000	4247200	783790000	29	55568000	146460	27027000	1	8	25
778	P33527;P33527-4;P33527-9;P33527-7;P33527-3;P33527-6;P33527-2;P33527-8;P33527-5	P33527;P33527-4;P33527-9;P33527-7;P33527-3;P33527-6;P33527-2;P33527-8;P33527-5	18;18;18;17;17;15;15;14;14	18;18;18;17;17;15;15;14;14	18;18;18;17;17;15;15;14;14	Multidrug resistance-associated protein 1	ABCC1	sp|P33527|MRP1_HUMAN Multidrug resistance-associated protein 1 OS=Homo sapiens OX=9606 GN=ABCC1 PE=1 SV=3;sp|P33527-4|MRP1_HUMAN Isoform 4 of Multidrug resistance-associated protein 1 OS=Homo sapiens OX=9606 GN=ABCC1;sp|P33527-9|MRP1_HUMAN Isoform 9 of Mul	9	0	9	171.59	0	59.015	0	7.9	1523600000	0	335460000	73	20872000	0	4595400	0	9	24
361	O76071	O76071	10	10	10	Probable cytosolic iron-sulfur protein assembly protein CIAO1	CIAO1	sp|O76071|CIAO1_HUMAN Probable cytosolic iron-sulfur protein assembly protein CIAO1 OS=Homo sapiens OX=9606 GN=CIAO1 PE=1 SV=1	1	0	9	37.84	0	80.145	0	39.8	4286600000	0	1646200000	16	267910000	0	102890000	0	12	22
3039	Q9Y678	Q9Y678	14	14	11	Coatomer subunit gamma-1	COPG1	sp|Q9Y678|COPG1_HUMAN Coatomer subunit gamma-1 OS=Homo sapiens OX=9606 GN=COPG1 PE=1 SV=1	1	0	9	97.717	0	76.237	0	16.9	1290000000	0	441190000	49	26326000	0	9003800	0	8	22
502	P07437;A6NNZ2	P07437	37;10	8;0	7;0	Tubulin beta chain	TUBB	sp|P07437|TBB5_HUMAN Tubulin beta chain OS=Homo sapiens OX=9606 GN=TUBB PE=1 SV=2	2	2	8	49.67	0	323.31	25.9	73.4	132330000000	276050000	41332000000	20	6616500000	13802000	2066600000	9	72	293
1006	P54105	P54105	10	10	10	Methylosome subunit pICln	CLNS1A	sp|P54105|ICLN_HUMAN Methylosome subunit pICln OS=Homo sapiens OX=9606 GN=CLNS1A PE=1 SV=1	1	10	8	26.215	0	179.16	66.7	66.7	36201000000	7108800000	12176000000	8	4525100000	888600000	1522000000	154	37	237
345	O75822;O75822-3;O75822-2	O75822;O75822-3;O75822-2	12;11;9	12;11;9	12;11;9	Eukaryotic translation initiation factor 3 subunit J	EIF3J	sp|O75822|EIF3J_HUMAN Eukaryotic translation initiation factor 3 subunit J OS=Homo sapiens OX=9606 GN=EIF3J PE=1 SV=2;sp|O75822-3|EIF3J_HUMAN Isoform 3 of Eukaryotic translation initiation factor 3 subunit J OS=Homo sapiens OX=9606 GN=EIF3J;sp|O75822-2|EIF	3	10	8	29.062	0	82.386	42.2	38.4	6969500000	1018200000	967910000	14	497820000	72731000	69136000	49	9	78
997	P53618	P53618	27	27	27	Coatomer subunit beta	COPB1	sp|P53618|COPB_HUMAN Coatomer subunit beta OS=Homo sapiens OX=9606 GN=COPB1 PE=1 SV=3	1	0	8	107.14	0	219.55	0	14.2	14584000000	0	2006900000	48	303830000	0	41811000	0	14	67
745	P30050;P30050-2	P30050;P30050-2	10;7	10;7	10;7	60S ribosomal protein L12	RPL12	sp|P30050|RL12_HUMAN 60S ribosomal protein L12 OS=Homo sapiens OX=9606 GN=RPL12 PE=1 SV=1;sp|P30050-2|RL12_HUMAN Isoform 2 of 60S ribosomal protein L12 OS=Homo sapiens OX=9606 GN=RPL12	2	5	8	17.818	0	92.668	40.6	55.2	11263000000	667190000	2882300000	9	1251500000	74132000	320260000	36	10	63
1107	P62269	P62269	13	13	13	40S ribosomal protein S18	RPS18	sp|P62269|RS18_HUMAN 40S ribosomal protein S18 OS=Homo sapiens OX=9606 GN=RPS18 PE=1 SV=3	1	6	8	17.718	0	49.699	30.9	47.4	14768000000	1244700000	4259100000	9	1640900000	138300000	473240000	30	12	59
1240	Q02878	Q02878	17	17	17	60S ribosomal protein L6	RPL6	sp|Q02878|RL6_HUMAN 60S ribosomal protein L6 OS=Homo sapiens OX=9606 GN=RPL6 PE=1 SV=3	1	10	8	32.728	0	82.621	31.6	27.8	15472000000	782310000	3373700000	13	1190200000	60178000	259520000	10	14	59
1086	P61619;P61619-3	P61619;P61619-3	15;11	15;11	10;9	Protein transport protein Sec61 subunit alpha isoform 1	SEC61A1	sp|P61619|S61A1_HUMAN Protein transport protein Sec61 subunit alpha isoform 1 OS=Homo sapiens OX=9606 GN=SEC61A1 PE=1 SV=2;sp|P61619-3|S61A1_HUMAN Isoform 3 of Protein transport protein Sec61 subunit alpha isoform 1 OS=Homo sapiens OX=9606 GN=SEC61A1	2	1	8	52.264	0	132.66	2.3	18.9	28150000000	8795100	5399200000	16	1759400000	549700	337450000	1	14	53
261	O60341;O60341-2	O60341;O60341-2	25;24	25;24	25;24	Lysine-specific histone demethylase 1A	KDM1A	sp|O60341|KDM1A_HUMAN Lysine-specific histone demethylase 1A OS=Homo sapiens OX=9606 GN=KDM1A PE=1 SV=2;sp|O60341-2|KDM1A_HUMAN Isoform 2 of Lysine-specific histone demethylase 1A OS=Homo sapiens OX=9606 GN=KDM1A	2	0	8	92.902	0	214.92	0	12.3	4554700000	0	851500000	37	123100000	0	23014000	0	11	50
1141	P62906	P62906	8	8	8	60S ribosomal protein L10a	RPL10A	sp|P62906|RL10A_HUMAN 60S ribosomal protein L10a OS=Homo sapiens OX=9606 GN=RPL10A PE=1 SV=2	1	5	8	24.831	0	52.798	26.7	35	16541000000	571400000	6162800000	10	1654100000	57140000	616280000	4	13	50
1213	Q00325-2;Q00325	Q00325-2;Q00325	18;17	18;17	18;17	Phosphate carrier protein, mitochondrial	SLC25A3	sp|Q00325-2|MPCP_HUMAN Isoform B of Phosphate carrier protein, mitochondrial OS=Homo sapiens OX=9606 GN=SLC25A3;sp|Q00325|MPCP_HUMAN Phosphate carrier protein, mitochondrial OS=Homo sapiens OX=9606 GN=SLC25A3 PE=1 SV=2	2	1	8	39.958	0	74.948	3.3	25.2	20968000000	36547000	5361000000	18	1164900000	2030400	297830000	3	10	50
705	P26373;P26373-2	P26373;P26373-2	14;11	14;11	14;11	60S ribosomal protein L13	RPL13	sp|P26373|RL13_HUMAN 60S ribosomal protein L13 OS=Homo sapiens OX=9606 GN=RPL13 PE=1 SV=4;sp|P26373-2|RL13_HUMAN Isoform 2 of 60S ribosomal protein L13 OS=Homo sapiens OX=9606 GN=RPL13	2	7	8	24.261	0	45.049	29.9	43.1	11979000000	699300000	2584400000	9	1331000000	77700000	287150000	14	10	48
898	P47897;P47897-2	P47897;P47897-2	30;29	30;29	30;29	Glutamine--tRNA ligase	QARS	sp|P47897|SYQ_HUMAN Glutamine--tRNA ligase OS=Homo sapiens OX=9606 GN=QARS1 PE=1 SV=1;sp|P47897-2|SYQ_HUMAN Isoform 2 of Glutamine--tRNA ligase OS=Homo sapiens OX=9606 GN=QARS1	2	0	8	87.798	0	138.94	0	12.1	3964100000	0	468550000	45	88091000	0	10412000	0	7	47
1630	Q5JPH6;Q5JPH6-2	Q5JPH6;Q5JPH6-2	23;22	23;22	23;22	Probable glutamate--tRNA ligase, mitochondrial	EARS2	sp|Q5JPH6|SYEM_HUMAN Probable glutamate--tRNA ligase, mitochondrial OS=Homo sapiens OX=9606 GN=EARS2 PE=1 SV=2;sp|Q5JPH6-2|SYEM_HUMAN Isoform 2 of Probable glutamate--tRNA ligase, mitochondrial OS=Homo sapiens OX=9606 GN=EARS2	2	0	8	58.688	0	101.72	0	18.4	6275800000	0	560510000	26	241380000	0	21558000	0	8	47
1503	Q15365;P57723;P57723-2	Q15365	15;1;1	15;1;1	11;0;0	Poly(rC)-binding protein 1	PCBP1	sp|Q15365|PCBP1_HUMAN Poly(rC)-binding protein 1 OS=Homo sapiens OX=9606 GN=PCBP1 PE=1 SV=2	3	1	8	37.497	0	143.83	2.2	39.6	8663200000	31896000	2103800000	17	509600000	1876300	123750000	1	10	45
1739	Q6P4A7;Q6P4A7-2	Q6P4A7;Q6P4A7-2	13;10	13;10	7;5	Sideroflexin-4	SFXN4	sp|Q6P4A7|SFXN4_HUMAN Sideroflexin-4 OS=Homo sapiens OX=9606 GN=SFXN4 PE=1 SV=1;sp|Q6P4A7-2|SFXN4_HUMAN Isoform 2 of Sideroflexin-4 OS=Homo sapiens OX=9606 GN=SFXN4	2	1	8	37.998	0	80.817	3.6	30.6	12449000000	8813400	3584700000	15	829940000	587560	238980000	1	13	45
701	P25789;P25789-2	P25789;P25789-2	11;8	11;8	11;8	Proteasome subunit alpha type-4	PSMA4	sp|P25789|PSA4_HUMAN Proteasome subunit alpha type-4 OS=Homo sapiens OX=9606 GN=PSMA4 PE=1 SV=1;sp|P25789-2|PSA4_HUMAN Isoform 2 of Proteasome subunit alpha type-4 OS=Homo sapiens OX=9606 GN=PSMA4	2	1	8	29.483	0	119.5	3.4	42.9	8949300000	23120000	3054000000	13	688410000	1778500	234920000	1	16	44
1152	P63104;P63104-2	P63104;P63104-2	18;9	15;8	14;7	14-3-3 protein zeta/delta	YWHAZ	sp|P63104|1433Z_HUMAN 14-3-3 protein zeta/delta OS=Homo sapiens OX=9606 GN=YWHAZ PE=1 SV=1;sp|P63104-2|1433Z_HUMAN Isoform 2 of 14-3-3 protein zeta/delta OS=Homo sapiens OX=9606 GN=YWHAZ	2	2	8	27.745	0	97.767	11.8	47.3	6501200000	35974000	974320000	14	464370000	2569500	69594000	2	10	44
110	O00487	O00487	10	10	10	26S proteasome non-ATPase regulatory subunit 14	PSMD14	sp|O00487|PSDE_HUMAN 26S proteasome non-ATPase regulatory subunit 14 OS=Homo sapiens OX=9606 GN=PSMD14 PE=1 SV=1	1	0	8	34.577	0	43.667	0	50	6124100000	0	2156300000	15	408280000	0	143750000	0	12	41
666	P22087	P22087	12	12	11	rRNA 2-O-methyltransferase fibrillarin	FBL	sp|P22087|FBRL_HUMAN rRNA 2-O-methyltransferase fibrillarin OS=Homo sapiens OX=9606 GN=FBL PE=1 SV=2	1	0	8	33.784	0	52.854	0	25.9	9338700000	0	2974800000	19	491510000	0	156570000	0	14	41
2076	Q8WVX9	Q8WVX9	18	18	18	Fatty acyl-CoA reductase 1	FAR1	sp|Q8WVX9|FACR1_HUMAN Fatty acyl-CoA reductase 1 OS=Homo sapiens OX=9606 GN=FAR1 PE=1 SV=1	1	0	8	59.356	0	119.02	0	19	5632300000	0	1271300000	29	194220000	0	43839000	0	10	41
488	P06493;P06493-2	P06493;P06493-2	16;12	16;12	14;11	Cyclin-dependent kinase 1	CDK1	sp|P06493|CDK1_HUMAN Cyclin-dependent kinase 1 OS=Homo sapiens OX=9606 GN=CDK1 PE=1 SV=3;sp|P06493-2|CDK1_HUMAN Isoform 2 of Cyclin-dependent kinase 1 OS=Homo sapiens OX=9606 GN=CDK1	2	0	8	34.095	0	145.1	0	37	8077800000	0	2163400000	19	425150000	0	113870000	0	9	38
1330	Q13085;Q13085-4;Q13085-3;Q13085-2;O00763;O00763-3;O00763-2	Q13085;Q13085-4;Q13085-3;Q13085-2	29;29;28;28;3;3;3	29;29;28;28;3;3;3	29;29;28;28;3;3;3	Acetyl-CoA carboxylase 1;Biotin carboxylase	ACACA	sp|Q13085|ACACA_HUMAN Acetyl-CoA carboxylase 1 OS=Homo sapiens OX=9606 GN=ACACA PE=1 SV=2;sp|Q13085-4|ACACA_HUMAN Isoform 4 of Acetyl-CoA carboxylase 1 OS=Homo sapiens OX=9606 GN=ACACA;sp|Q13085-3|ACACA_HUMAN Isoform 3 of Acetyl-CoA carboxylase 1 OS=Homo s	7	0	8	265.55	0	90.659	0	4.9	2241000000	0	422030000	120	18675000	0	3517000	0	6	38
1504	Q15366-3;Q15366-2;P57721;P57721-5;P57721-4	Q15366-3;Q15366-2	14;13;6;6;6	10;9;2;2;2	0;0;0;0;0	Poly(rC)-binding protein 2	PCBP2	sp|Q15366-3|PCBP2_HUMAN Isoform 3 of Poly(rC)-binding protein 2 OS=Homo sapiens OX=9606 GN=PCBP2;sp|Q15366-2|PCBP2_HUMAN Isoform 2 of Poly(rC)-binding protein 2 OS=Homo sapiens OX=9606 GN=PCBP2	5	0	8	38.221	0	53.815	2.2	51.9	6943900000	0	1328400000	17	408460000	0	78140000	0	8	38
837	P40937;P40937-2	P40937;P40937-2	13;12	13;12	13;12	Replication factor C subunit 5	RFC5	sp|P40937|RFC5_HUMAN Replication factor C subunit 5 OS=Homo sapiens OX=9606 GN=RFC5 PE=1 SV=1;sp|P40937-2|RFC5_HUMAN Isoform 2 of Replication factor C subunit 5 OS=Homo sapiens OX=9606 GN=RFC5	2	0	8	38.496	0	46.033	0	32.6	3328200000	0	784200000	24	138680000	0	32675000	0	9	34
1836	Q7Z5H3;Q7Z5H3-5;Q7Z5H3-3;Q7Z5H3-2;Q7Z5H3-4	Q7Z5H3;Q7Z5H3-5;Q7Z5H3-3;Q7Z5H3-2;Q7Z5H3-4	19;19;19;19;10	19;19;19;19;10	19;19;19;19;10	Rho GTPase-activating protein 22	ARHGAP22	sp|Q7Z5H3|RHG22_HUMAN Rho GTPase-activating protein 22 OS=Homo sapiens OX=9606 GN=ARHGAP22 PE=1 SV=1;sp|Q7Z5H3-5|RHG22_HUMAN Isoform 5 of Rho GTPase-activating protein 22 OS=Homo sapiens OX=9606 GN=ARHGAP22;sp|Q7Z5H3-3|RHG22_HUMAN Isoform 3 of Rho GTPase-a	5	13	8	76.778	0	53.115	21.8	14.6	1272400000	434730000	480470000	37	34389000	11749000	12986000	18	9	33
1336	Q13148;Q13148-4	Q13148	11;4	11;4	11;4	TAR DNA-binding protein 43	TARDBP	sp|Q13148|TADBP_HUMAN TAR DNA-binding protein 43 OS=Homo sapiens OX=9606 GN=TARDBP PE=1 SV=1	2	1	8	44.739	0	80.995	1.9	28.7	3758400000	21031000	808980000	13	289110000	1617700	62229000	1	11	32
297	O75153;Q9Y5I4;Q9Y5I4-2	O75153	20;1;1	20;1;1	20;1;1	Clustered mitochondria protein homolog	CLUH	sp|O75153|CLU_HUMAN Clustered mitochondria protein homolog OS=Homo sapiens OX=9606 GN=CLUH PE=1 SV=2	3	0	8	146.67	0	59.822	0	9	2353000000	0	539100000	68	34602000	0	7928000	0	8	30
704	P26368;P26368-2	P26368;P26368-2	14;14	14;14	14;14	Splicing factor U2AF 65 kDa subunit	U2AF2	sp|P26368|U2AF2_HUMAN Splicing factor U2AF 65 kDa subunit OS=Homo sapiens OX=9606 GN=U2AF2 PE=1 SV=4;sp|P26368-2|U2AF2_HUMAN Isoform 2 of Splicing factor U2AF 65 kDa subunit OS=Homo sapiens OX=9606 GN=U2AF2	2	3	8	53.5	0	55.176	7.8	31.6	2074300000	70657000	810350000	15	138290000	4710500	54024000	3	10	30
1382	Q13561;Q13561-3;Q13561-2	Q13561;Q13561-3;Q13561-2	14;13;13	14;13;13	14;13;13	Dynactin subunit 2	DCTN2	sp|Q13561|DCTN2_HUMAN Dynactin subunit 2 OS=Homo sapiens OX=9606 GN=DCTN2 PE=1 SV=4;sp|Q13561-3|DCTN2_HUMAN Isoform 3 of Dynactin subunit 2 OS=Homo sapiens OX=9606 GN=DCTN2;sp|Q13561-2|DCTN2_HUMAN Isoform 2 of Dynactin subunit 2 OS=Homo sapiens OX=9606 GN=	3	7	8	44.23	0	64.05	17.2	32.7	2232800000	177380000	649750000	20	111640000	8869100	32487000	8	9	30
904	P48556	P48556	13	13	13	26S proteasome non-ATPase regulatory subunit 8	PSMD8	sp|P48556|PSMD8_HUMAN 26S proteasome non-ATPase regulatory subunit 8 OS=Homo sapiens OX=9606 GN=PSMD8 PE=1 SV=2	1	0	8	39.611	0	50.891	0	34.3	4634300000	0	1403200000	20	231720000	0	70160000	0	9	28
2588	Q9HCN4;Q9HCN4-5;Q9HCN4-4;Q9HCN4-2;Q9HCN4-3	Q9HCN4;Q9HCN4-5;Q9HCN4-4;Q9HCN4-2;Q9HCN4-3	9;8;7;6;5	9;8;7;6;5	9;8;7;6;5	GPN-loop GTPase 1	GPN1	sp|Q9HCN4|GPN1_HUMAN GPN-loop GTPase 1 OS=Homo sapiens OX=9606 GN=GPN1 PE=1 SV=1;sp|Q9HCN4-5|GPN1_HUMAN Isoform 5 of GPN-loop GTPase 1 OS=Homo sapiens OX=9606 GN=GPN1;sp|Q9HCN4-4|GPN1_HUMAN Isoform 4 of GPN-loop GTPase 1 OS=Homo sapiens OX=9606 GN=GPN1;sp|	5	0	8	41.74	0	84.519	0	36.4	3020200000	0	975130000	12	251690000	0	81261000	0	9	28
3019	Q9Y5K5;Q9Y5K5-2;Q9Y5K5-4;Q9Y5K5-3	Q9Y5K5;Q9Y5K5-2;Q9Y5K5-4;Q9Y5K5-3	15;15;15;15	15;15;15;15	15;15;15;15	Ubiquitin carboxyl-terminal hydrolase isozyme L5	UCHL5	sp|Q9Y5K5|UCHL5_HUMAN Ubiquitin carboxyl-terminal hydrolase isozyme L5 OS=Homo sapiens OX=9606 GN=UCHL5 PE=1 SV=3;sp|Q9Y5K5-2|UCHL5_HUMAN Isoform 2 of Ubiquitin carboxyl-terminal hydrolase isozyme L5 OS=Homo sapiens OX=9606 GN=UCHL5;sp|Q9Y5K5-4|UCHL5_HUMAN	4	0	8	37.606	0	48.195	0	34	2129000000	0	504260000	18	118280000	0	28015000	0	9	28
205	O43251-8;O43251-6;O43251-2;O43251-5;O43251;O43251-10;O43251-9;O43251-3;O43251-7;O43251-4;Q9NWB1-3;Q9NWB1;Q9NWB1-4;Q9NWB1-5;Q9NWB1-2;A6NFN3;A6NFN3-2	O43251-8;O43251-6;O43251-2;O43251-5;O43251;O43251-10;O43251-9;O43251-3;O43251-7;O43251-4;Q9NWB1-3;Q9NWB1;Q9NWB1-4;Q9NWB1-5;Q9NWB1-2	12;12;10;10;10;10;8;8;8;8;7;7;7;7;7;4;4	12;12;10;10;10;10;8;8;8;8;7;7;7;7;7;4;4	12;12;10;10;10;10;8;8;8;8;7;7;7;7;7;4;4	RNA binding protein fox-1 homolog 2;RNA binding protein fox-1 homolog 1	RBFOX2;RBFOX1	sp|O43251-8|RFOX2_HUMAN Isoform 8 of RNA binding protein fox-1 homolog 2 OS=Homo sapiens OX=9606 GN=RBFOX2;sp|O43251-6|RFOX2_HUMAN Isoform 6 of RNA binding protein fox-1 homolog 2 OS=Homo sapiens OX=9606 GN=RBFOX2;sp|O43251-2|RFOX2_HUMAN Isoform 2 of RNA b	17	0	8	47.343	0	60.77	0	25.5	8465100000	0	1464800000	13	651160000	0	112670000	0	8	27
328	O75534;O75534-2;O75534-3;O75534-4	O75534;O75534-2;O75534-3;O75534-4	15;15;15;15	15;15;15;15	15;15;15;15	Cold shock domain-containing protein E1	CSDE1	sp|O75534|CSDE1_HUMAN Cold shock domain-containing protein E1 OS=Homo sapiens OX=9606 GN=CSDE1 PE=1 SV=2;sp|O75534-2|CSDE1_HUMAN Isoform 2 of Cold shock domain-containing protein E1 OS=Homo sapiens OX=9606 GN=CSDE1;sp|O75534-3|CSDE1_HUMAN Isoform 3 of Cold	4	0	8	88.884	0	110.09	0	10.7	2281700000	0	529850000	46	49602000	0	11519000	0	8	27
573	P11802;P11802-2	P11802	13;6	12;5	12;5	Cyclin-dependent kinase 4	CDK4	sp|P11802|CDK4_HUMAN Cyclin-dependent kinase 4 OS=Homo sapiens OX=9606 GN=CDK4 PE=1 SV=2	2	0	8	33.729	0	53.609	0	38	2705900000	0	698480000	16	169120000	0	43655000	0	9	27
721	P28070	P28070	8	8	8	Proteasome subunit beta type-4	PSMB4	sp|P28070|PSB4_HUMAN Proteasome subunit beta type-4 OS=Homo sapiens OX=9606 GN=PSMB4 PE=1 SV=4	1	0	8	29.204	0	41.8	0	45.1	5204200000	0	1801100000	11	473110000	0	163730000	0	12	27
1075	P61201;P61201-2	P61201;P61201-2	15;15	15;15	15;15	COP9 signalosome complex subunit 2	COPS2	sp|P61201|CSN2_HUMAN COP9 signalosome complex subunit 2 OS=Homo sapiens OX=9606 GN=COPS2 PE=1 SV=1;sp|P61201-2|CSN2_HUMAN Isoform 2 of COP9 signalosome complex subunit 2 OS=Homo sapiens OX=9606 GN=COPS2	2	0	8	51.596	0	63.635	0	30	3619000000	0	917190000	21	172330000	0	43676000	0	10	27
1918	Q8IX12;Q8IX12-2	Q8IX12;Q8IX12-2	18;18	18;18	18;18	Cell division cycle and apoptosis regulator protein 1	CCAR1	sp|Q8IX12|CCAR1_HUMAN Cell division cycle and apoptosis regulator protein 1 OS=Homo sapiens OX=9606 GN=CCAR1 PE=1 SV=2;sp|Q8IX12-2|CCAR1_HUMAN Isoform 2 of Cell division cycle and apoptosis regulator protein 1 OS=Homo sapiens OX=9606 GN=CCAR1	2	10	8	132.82	0	39.296	8.5	11.8	1284400000	331040000	434150000	46	27921000	7196600	9438000	10	9	27
2124	Q92841;Q92841-3;Q92841-1;Q92841-2	Q92841;Q92841-3;Q92841-1;Q92841-2	20;20;20;19	12;12;12;12	12;12;12;12	Probable ATP-dependent RNA helicase DDX17	DDX17	sp|Q92841|DDX17_HUMAN Probable ATP-dependent RNA helicase DDX17 OS=Homo sapiens OX=9606 GN=DDX17 PE=1 SV=2;sp|Q92841-3|DDX17_HUMAN Isoform 4 of Probable ATP-dependent RNA helicase DDX17 OS=Homo sapiens OX=9606 GN=DDX17;sp|Q92841-1|DDX17_HUMAN Isoform 2 of	4	2	8	80.272	0	36.307	6.6	19.6	2234400000	120220000	568260000	37	60390000	3249100	15358000	3	8	27
789	P35221;P35221-2;P35221-3;P26232-4;P26232-6	P35221;P35221-2;P35221-3	18;18;9;1;1	18;18;9;1;1	16;16;8;0;0	Catenin alpha-1	CTNNA1	sp|P35221|CTNA1_HUMAN Catenin alpha-1 OS=Homo sapiens OX=9606 GN=CTNNA1 PE=1 SV=1;sp|P35221-2|CTNA1_HUMAN Isoform 2 of Catenin alpha-1 OS=Homo sapiens OX=9606 GN=CTNNA1;sp|P35221-3|CTNA1_HUMAN Isoform 3 of Catenin alpha-1 OS=Homo sapiens OX=9606 GN=CTNNA1	5	0	8	100.07	0	57.402	0	16	1273500000	0	582620000	47	27096000	0	12396000	0	7	26
1438	Q14498;Q14498-3;Q14498-2;Q86U06;Q86U06-2;Q86U06-4;Q86U06-3;Q86U06-5	Q14498;Q14498-3;Q14498-2	16;16;16;1;1;1;1;1	16;16;16;1;1;1;1;1	16;16;16;1;1;1;1;1	RNA-binding protein 39	RBM39	sp|Q14498|RBM39_HUMAN RNA-binding protein 39 OS=Homo sapiens OX=9606 GN=RBM39 PE=1 SV=2;sp|Q14498-3|RBM39_HUMAN Isoform 3 of RNA-binding protein 39 OS=Homo sapiens OX=9606 GN=RBM39;sp|Q14498-2|RBM39_HUMAN Isoform 2 of RNA-binding protein 39 OS=Homo sapiens	8	2	8	59.379	0	83.712	5.1	23.6	2310600000	23076000	949150000	24	96275000	961520	39548000	3	9	26
2838	Q9UJS0;Q9UJS0-2	Q9UJS0;Q9UJS0-2	14;14	14;14	12;12	Calcium-binding mitochondrial carrier protein Aralar2	SLC25A13	sp|Q9UJS0|CMC2_HUMAN Calcium-binding mitochondrial carrier protein Aralar2 OS=Homo sapiens OX=9606 GN=SLC25A13 PE=1 SV=2;sp|Q9UJS0-2|CMC2_HUMAN Isoform 2 of Calcium-binding mitochondrial carrier protein Aralar2 OS=Homo sapiens OX=9606 GN=SLC25A13	2	0	8	74.175	0	56.001	0	15.6	1521000000	0	415040000	34	44734000	0	12207000	0	10	25
1178	P78318	P78318	14	14	14	Immunoglobulin-binding protein 1	IGBP1	sp|P78318|IGBP1_HUMAN Immunoglobulin-binding protein 1 OS=Homo sapiens OX=9606 GN=IGBP1 PE=1 SV=1	1	0	8	39.221	0	50.507	0	31.6	3453700000	0	692700000	18	191870000	0	38483000	0	8	24
2285	Q96RT1;Q96RT1-8;Q96RT1-6;Q96RT1-4;Q96RT1-5;Q96RT1-3;Q96RT1-9;Q96RT1-2;Q96RT1-7	Q96RT1;Q96RT1-8;Q96RT1-6;Q96RT1-4;Q96RT1-5;Q96RT1-3;Q96RT1-9;Q96RT1-2;Q96RT1-7	15;15;15;15;15;15;15;15;14	15;15;15;15;15;15;15;15;14	15;15;15;15;15;15;15;15;14	Protein LAP2	ERBB2IP	sp|Q96RT1|ERBIN_HUMAN Erbin OS=Homo sapiens OX=9606 GN=ERBIN PE=1 SV=2;sp|Q96RT1-8|ERBIN_HUMAN Isoform 8 of Erbin OS=Homo sapiens OX=9606 GN=ERBIN;sp|Q96RT1-6|ERBIN_HUMAN Isoform 6 of Erbin OS=Homo sapiens OX=9606 GN=ERBIN;sp|Q96RT1-4|ERBIN_HUMAN Isoform 4	9	0	8	158.3	0	31.658	0	8	1104800000	0	355560000	82	13474000	0	4336100	0	9	24
1476	Q15031	Q15031	18	18	18	Probable leucine--tRNA ligase, mitochondrial	LARS2	sp|Q15031|SYLM_HUMAN Probable leucine--tRNA ligase, mitochondrial OS=Homo sapiens OX=9606 GN=LARS2 PE=1 SV=2	1	0	8	101.97	0	62.842	0	18.2	1196800000	0	238210000	45	26595000	0	5293500	0	7	23
444	P00374;P00374-2;Q86XF0	P00374	10;4;3	10;4;3	10;4;3	Dihydrofolate reductase	DHFR	sp|P00374|DYR_HUMAN Dihydrofolate reductase OS=Homo sapiens OX=9606 GN=DHFR PE=1 SV=2	3	0	8	21.452	0	28.437	0	45.5	3121000000	0	1114500000	13	240080000	0	85732000	0	9	22
1080	P61254	P61254	10	10	3	60S ribosomal protein L26	RPL26	sp|P61254|RL26_HUMAN 60S ribosomal protein L26 OS=Homo sapiens OX=9606 GN=RPL26 PE=1 SV=1	1	2	8	17.258	0	30.724	15.2	45.5	4970700000	120150000	1347300000	6	828450000	20024000	224540000	2	6	22
1669	Q5TAQ9;Q5TAQ9-2	Q5TAQ9	10;2	10;2	10;2	DDB1- and CUL4-associated factor 8	DCAF8	sp|Q5TAQ9|DCAF8_HUMAN DDB1- and CUL4-associated factor 8 OS=Homo sapiens OX=9606 GN=DCAF8 PE=1 SV=1	2	0	8	66.851	0	34.1	0	17.4	1568300000	0	844460000	29	54079000	0	29119000	0	8	22
2057	Q8TEX9;Q8TEX9-2	Q8TEX9;Q8TEX9-2	13;13	13;13	13;13	Importin-4	IPO4	sp|Q8TEX9|IPO4_HUMAN Importin-4 OS=Homo sapiens OX=9606 GN=IPO4 PE=1 SV=2;sp|Q8TEX9-2|IPO4_HUMAN Isoform 2 of Importin-4 OS=Homo sapiens OX=9606 GN=IPO4	2	0	8	118.71	0	38.815	0	9.8	580880000	0	242640000	52	11171000	0	4666200	0	9	18
2247	Q96JG8;Q96JG8-2;Q96JG8-4;Q96JG8-3	Q96JG8;Q96JG8-2;Q96JG8-4	12;12;12;5	10;10;10;5	10;10;10;5	Melanoma-associated antigen D4	MAGED4	sp|Q96JG8|MAGD4_HUMAN Melanoma-associated antigen D4 OS=Homo sapiens OX=9606 GN=MAGED4 PE=1 SV=3;sp|Q96JG8-2|MAGD4_HUMAN Isoform 2 of Melanoma-associated antigen D4 OS=Homo sapiens OX=9606 GN=MAGED4;sp|Q96JG8-4|MAGD4_HUMAN Isoform 4 of Melanoma-associated	4	0	8	81.377	0	34.67	0	20.9	1210400000	0	810680000	29	41738000	0	27955000	0	10	18
190	O15397;O15397-2	O15397;O15397-2	12;8	12;8	12;8	Importin-8	IPO8	sp|O15397|IPO8_HUMAN Importin-8 OS=Homo sapiens OX=9606 GN=IPO8 PE=1 SV=2;sp|O15397-2|IPO8_HUMAN Isoform 2 of Importin-8 OS=Homo sapiens OX=9606 GN=IPO8	2	1	8	119.94	0	25.774	1.2	10.2	843010000	5500400	484280000	49	17204000	112250	9883300	1	8	16
199	O43164;O43164-2	O43164;O43164-2	8;8	8;8	7;7	E3 ubiquitin-protein ligase Praja-2	PJA2	sp|O43164|PJA2_HUMAN E3 ubiquitin-protein ligase Praja-2 OS=Homo sapiens OX=9606 GN=PJA2 PE=1 SV=4;sp|O43164-2|PJA2_HUMAN Isoform 2 of E3 ubiquitin-protein ligase Praja-2 OS=Homo sapiens OX=9606 GN=PJA2	2	0	8	78.213	0	38.228	0	20.5	1080300000	0	787440000	26	41549000	0	30286000	0	8	14
2850	Q9UKA4	Q9UKA4	9	9	9	A-kinase anchor protein 11	AKAP11	sp|Q9UKA4|AKA11_HUMAN A-kinase anchor protein 11 OS=Homo sapiens OX=9606 GN=AKAP11 PE=1 SV=1	1	0	8	210.51	0	24.06	0	5.8	446980000	0	277380000	75	5959700	0	3698300	0	8	14
1265	Q07021	Q07021	12	12	12	Complement component 1 Q subcomponent-binding protein, mitochondrial	C1QBP	sp|Q07021|C1QBP_HUMAN Complement component 1 Q subcomponent-binding protein, mitochondrial OS=Homo sapiens OX=9606 GN=C1QBP PE=1 SV=1	1	7	7	31.362	0	157.34	51.4	44.3	33558000000	516000000	9465600000	13	2581400000	39693000	728130000	25	35	122
1202	P84090	P84090	9	9	9	Enhancer of rudimentary homolog	ERH	sp|P84090|ERH_HUMAN Enhancer of rudimentary homolog OS=Homo sapiens OX=9606 GN=ERH PE=1 SV=1	1	7	7	12.259	0	102.16	53.8	90.4	15029000000	1732100000	8620400000	5	3005900000	346420000	1724100000	54	13	81
1807	Q7L2H7;Q7L2H7-2	Q7L2H7;Q7L2H7-2	18;12	18;12	18;12	Eukaryotic translation initiation factor 3 subunit M	EIF3M	sp|Q7L2H7|EIF3M_HUMAN Eukaryotic translation initiation factor 3 subunit M OS=Homo sapiens OX=9606 GN=EIF3M PE=1 SV=1;sp|Q7L2H7-2|EIF3M_HUMAN Isoform 2 of Eukaryotic translation initiation factor 3 subunit M OS=Homo sapiens OX=9606 GN=EIF3M	2	4	7	42.502	0	103.4	15.5	27.8	5117400000	108800000	1136700000	18	284300000	6044300	63149000	12	13	59
713	P27635;Q96L21	P27635	9;3	9;3	9;3	60S ribosomal protein L10	RPL10	sp|P27635|RL10_HUMAN 60S ribosomal protein L10 OS=Homo sapiens OX=9606 GN=RPL10 PE=1 SV=4	2	2	7	24.604	0	69.996	10.3	33.2	10181000000	74809000	2950400000	8	1272600000	9351100	368800000	3	17	57
2266	Q96N67;Q96N67-3;Q96N67-2;Q96N67-4;Q96N67-5;Q96N67-6;Q96N67-7;Q8NF50;Q96HP0;Q8NF50-4;Q8NF50-3;Q8NF50-2	Q96N67;Q96N67-3;Q96N67-2;Q96N67-4;Q96N67-5;Q96N67-6	35;35;35;35;35;35;14;1;1;1;1;1	35;35;35;35;35;35;14;1;1;1;1;1	35;35;35;35;35;35;14;1;1;1;1;1	Dedicator of cytokinesis protein 7	DOCK7	sp|Q96N67|DOCK7_HUMAN Dedicator of cytokinesis protein 7 OS=Homo sapiens OX=9606 GN=DOCK7 PE=1 SV=4;sp|Q96N67-3|DOCK7_HUMAN Isoform 3 of Dedicator of cytokinesis protein 7 OS=Homo sapiens OX=9606 GN=DOCK7;sp|Q96N67-2|DOCK7_HUMAN Isoform 2 of Dedicator of c	12	2	7	242.56	0	119.14	0.7	4.1	4314000000	58779000	651960000	109	39578000	539260	5981300	2	6	56
1810	Q7L5D6;Q7L5D6-2	Q7L5D6;Q7L5D6-2	15;11	15;11	15;11	Golgi to ER traffic protein 4 homolog	GET4	sp|Q7L5D6|GET4_HUMAN Golgi to ER traffic protein 4 homolog OS=Homo sapiens OX=9606 GN=GET4 PE=1 SV=1;sp|Q7L5D6-2|GET4_HUMAN Isoform 2 of Golgi to ER traffic protein 4 homolog OS=Homo sapiens OX=9606 GN=GET4	2	0	7	36.504	0	71.519	0	24.2	11302000000	0	1328800000	14	807320000	0	94911000	0	11	54
244	O43819	O43819	11	11	11	Protein SCO2 homolog, mitochondrial	SCO2	sp|O43819|SCO2_HUMAN Protein SCO2 homolog, mitochondrial OS=Homo sapiens OX=9606 GN=SCO2 PE=1 SV=3	1	0	7	29.81	0	138.16	0	48.9	20152000000	0	4697700000	14	1439400000	0	335550000	0	11	46
1762	Q6PKG0;Q6PKG0-3;Q659C4-2;Q659C4-7;Q659C4-6;Q659C4-5	Q6PKG0;Q6PKG0-3	20;18;1;1;1;1	20;18;1;1;1;1	19;17;0;0;0;0	La-related protein 1	LARP1	sp|Q6PKG0|LARP1_HUMAN La-related protein 1 OS=Homo sapiens OX=9606 GN=LARP1 PE=1 SV=2;sp|Q6PKG0-3|LARP1_HUMAN Isoform 2 of La-related protein 1 OS=Homo sapiens OX=9606 GN=LARP1	6	10	7	123.51	0	88.126	10.4	10.2	2053600000	254340000	637300000	60	34226000	4238900	10622000	13	9	42
309	O75306;O75306-2	O75306;O75306-2	12;12	12;12	12;12	NADH dehydrogenase [ubiquinone] iron-sulfur protein 2, mitochondrial	NDUFS2	sp|O75306|NDUS2_HUMAN NADH dehydrogenase [ubiquinone] iron-sulfur protein 2, mitochondrial OS=Homo sapiens OX=9606 GN=NDUFS2 PE=1 SV=2;sp|O75306-2|NDUS2_HUMAN Isoform 2 of NADH dehydrogenase [ubiquinone] iron-sulfur protein 2, mitochondrial OS=Homo sapiens	2	0	7	52.545	0	105.97	0	18.4	5909100000	0	1111000000	25	236360000	0	44440000	0	7	37
532	P09874	P09874	22	22	22	Poly [ADP-ribose] polymerase 1	PARP1	sp|P09874|PARP1_HUMAN Poly [ADP-ribose] polymerase 1 OS=Homo sapiens OX=9606 GN=PARP1 PE=1 SV=4	1	1	7	113.08	0	78.848	1.4	10.7	3089000000	9618600	438780000	51	60569000	188600	8603600	1	6	37
1746	Q6P996;Q6P996-3;Q6P996-4;Q6P996-5;Q6P996-2;Q6P474	Q6P996;Q6P996-3;Q6P996-4;Q6P996-5	16;16;16;16;4;2	16;16;16;16;4;2	16;16;16;16;4;2	Pyridoxal-dependent decarboxylase domain-containing protein 1	PDXDC1	sp|Q6P996|PDXD1_HUMAN Pyridoxal-dependent decarboxylase domain-containing protein 1 OS=Homo sapiens OX=9606 GN=PDXDC1 PE=1 SV=2;sp|Q6P996-3|PDXD1_HUMAN Isoform 3 of Pyridoxal-dependent decarboxylase domain-containing protein 1 OS=Homo sapiens OX=9606 GN=PD	6	10	7	86.706	0	46.616	15.9	14.6	1894600000	144300000	694310000	39	48578000	3700000	17803000	15	8	37
578	P12268;P20839;P20839-6;P20839-7;P20839-2;P20839-4;P20839-3;P20839-5	P12268	16;1;1;1;1;1;1;1	16;1;1;1;1;1;1;1	16;1;1;1;1;1;1;1	Inosine-5-monophosphate dehydrogenase 2	IMPDH2	sp|P12268|IMDH2_HUMAN Inosine-5-monophosphate dehydrogenase 2 OS=Homo sapiens OX=9606 GN=IMPDH2 PE=1 SV=2	8	3	7	55.804	0	62.071	5.4	22.6	3207500000	68516000	668350000	22	145800000	3114300	30379000	3	8	36
1102	P62244	P62244	9	9	9	40S ribosomal protein S15a	RPS15A	sp|P62244|RS15A_HUMAN 40S ribosomal protein S15a OS=Homo sapiens OX=9606 GN=RPS15A PE=1 SV=2	1	4	7	14.839	0	42.103	25.4	50.8	7445700000	101370000	3917800000	8	930710000	12672000	489720000	14	8	36
1351	Q13283;Q13283-2	Q13283	15;6	14;5	14;5	Ras GTPase-activating protein-binding protein 1	G3BP1	sp|Q13283|G3BP1_HUMAN Ras GTPase-activating protein-binding protein 1 OS=Homo sapiens OX=9606 GN=G3BP1 PE=1 SV=1	2	0	7	52.164	0	117.88	0	20	4639700000	0	546400000	22	210900000	0	24836000	0	9	36
1992	Q8NC51;Q8NC51-3;Q8NC51-2;Q8NC51-4	Q8NC51;Q8NC51-3;Q8NC51-2;Q8NC51-4	14;14;12;12	14;14;12;12	14;14;12;12	Plasminogen activator inhibitor 1 RNA-binding protein	SERBP1	sp|Q8NC51|PAIRB_HUMAN Plasminogen activator inhibitor 1 RNA-binding protein OS=Homo sapiens OX=9606 GN=SERBP1 PE=1 SV=2;sp|Q8NC51-3|PAIRB_HUMAN Isoform 3 of Plasminogen activator inhibitor 1 RNA-binding protein OS=Homo sapiens OX=9606 GN=SERBP1;sp|Q8NC51-2	4	8	7	44.965	0	129.57	22.8	24.3	4322900000	546350000	890670000	18	240160000	30353000	49481000	11	7	36
2590	Q9HCU5	Q9HCU5	11	11	11	Prolactin regulatory element-binding protein	PREB	sp|Q9HCU5|PREB_HUMAN Prolactin regulatory element-binding protein OS=Homo sapiens OX=9606 GN=PREB PE=1 SV=2	1	0	7	45.468	0	148.62	0	29	3447600000	0	636600000	18	191530000	0	35367000	0	11	35
2394	Q9BTY7	Q9BTY7	15	15	15	Protein HGH1 homolog	HGH1	sp|Q9BTY7|HGH1_HUMAN Protein HGH1 homolog OS=Homo sapiens OX=9606 GN=HGH1 PE=1 SV=1	1	0	7	42.129	0	46.615	0	22.6	3443000000	0	555420000	23	149700000	0	24149000	0	7	33
463	P04181;P04181-2	P04181;P04181-2	16;11	16;11	16;11	Ornithine aminotransferase, mitochondrial;Ornithine aminotransferase, hepatic form;Ornithine aminotransferase, renal form	OAT	sp|P04181|OAT_HUMAN Ornithine aminotransferase, mitochondrial OS=Homo sapiens OX=9606 GN=OAT PE=1 SV=1;sp|P04181-2|OAT_HUMAN Isoform 2 of Ornithine aminotransferase, mitochondrial OS=Homo sapiens OX=9606 GN=OAT	2	3	7	48.534	0	50.521	9.1	26	1829300000	52255000	513610000	20	91466000	2612700	25681000	5	7	32
2789	Q9UBQ5;Q9UBQ5-2	Q9UBQ5;Q9UBQ5-2	10;10	10;10	10;10	Eukaryotic translation initiation factor 3 subunit K	EIF3K	sp|Q9UBQ5|EIF3K_HUMAN Eukaryotic translation initiation factor 3 subunit K OS=Homo sapiens OX=9606 GN=EIF3K PE=1 SV=1;sp|Q9UBQ5-2|EIF3K_HUMAN Isoform 2 of Eukaryotic translation initiation factor 3 subunit K OS=Homo sapiens OX=9606 GN=EIF3K	2	5	7	25.059	0	71.812	19.7	32.6	4667200000	463590000	1929700000	11	424290000	42144000	175430000	9	10	32
641	P19367;P19367-4;P19367-2;P19367-3;Q2TB90	P19367;P19367-4;P19367-2;P19367-3	17;17;17;17;2	17;17;17;17;2	13;13;13;13;1	Hexokinase-1	HK1	sp|P19367|HXK1_HUMAN Hexokinase-1 OS=Homo sapiens OX=9606 GN=HK1 PE=1 SV=3;sp|P19367-4|HXK1_HUMAN Isoform 4 of Hexokinase-1 OS=Homo sapiens OX=9606 GN=HK1;sp|P19367-2|HXK1_HUMAN Isoform 2 of Hexokinase-1 OS=Homo sapiens OX=9606 GN=HK1;sp|P19367-3|HXK1_HUMA	5	0	7	102.48	0	44.822	0	7	2130100000	0	397080000	48	44376000	0	8272400	0	7	31
1730	Q6P1M0;Q6P1M0-2	Q6P1M0	17;6	17;6	17;6	Long-chain fatty acid transport protein 4	SLC27A4	sp|Q6P1M0|S27A4_HUMAN Long-chain fatty acid transport protein 4 OS=Homo sapiens OX=9606 GN=SLC27A4 PE=1 SV=1	2	0	7	72.063	0	62.785	0	14.8	2323000000	0	450140000	35	66372000	0	12861000	0	7	31
567	P11441	P11441	9	9	9	Ubiquitin-like protein 4A	UBL4A	sp|P11441|UBL4A_HUMAN Ubiquitin-like protein 4A OS=Homo sapiens OX=9606 GN=UBL4A PE=1 SV=1	1	0	7	17.776	0	43.533	0	52.9	22226000000	0	2495900000	8	2778300000	0	311990000	0	9	30
470	P04844;P04844-2	P04844;P04844-2	12;12	12;12	12;12	Dolichyl-diphosphooligosaccharide--protein glycosyltransferase subunit 2	RPN2	sp|P04844|RPN2_HUMAN Dolichyl-diphosphooligosaccharide--protein glycosyltransferase subunit 2 OS=Homo sapiens OX=9606 GN=RPN2 PE=1 SV=3;sp|P04844-2|RPN2_HUMAN Isoform 2 of Dolichyl-diphosphooligosaccharide--protein glycosyltransferase subunit 2 OS=Homo sap	2	0	7	69.283	0	89.544	0	19.2	2618200000	0	629290000	23	113830000	0	27360000	0	9	29
1192	P82650;P82650-2	P82650;P82650-2	14;7	14;7	14;7	28S ribosomal protein S22, mitochondrial	MRPS22	sp|P82650|RT22_HUMAN 28S ribosomal protein S22, mitochondrial OS=Homo sapiens OX=9606 GN=MRPS22 PE=1 SV=1;sp|P82650-2|RT22_HUMAN Isoform 2 of 28S ribosomal protein S22, mitochondrial OS=Homo sapiens OX=9606 GN=MRPS22	2	1	7	41.28	0	53.251	3.1	21.4	1729000000	3937500	607520000	24	72040000	164060	25313000	1	8	29
1426	Q14203-3;Q14203-4;Q14203;Q14203-6;Q14203-5;Q14203-2	Q14203-3;Q14203-4;Q14203;Q14203-6;Q14203-5;Q14203-2	20;19;18;18;17;16	20;19;18;18;17;16	20;19;18;18;17;16	Dynactin subunit 1	DCTN1	sp|Q14203-3|DCTN1_HUMAN Isoform 3 of Dynactin subunit 1 OS=Homo sapiens OX=9606 GN=DCTN1;sp|Q14203-4|DCTN1_HUMAN Isoform 4 of Dynactin subunit 1 OS=Homo sapiens OX=9606 GN=DCTN1;sp|Q14203|DCTN1_HUMAN Dynactin subunit 1 OS=Homo sapiens OX=9606 GN=DCTN1 PE=1	6	9	7	136.82	0	71.57	9.1	7.1	933870000	172940000	178330000	60	15564000	2882300	2972100	10	6	29
1435	Q14318-2;Q14318;Q14318-3	Q14318-2;Q14318	11;10;5	11;10;5	11;10;5	Peptidyl-prolyl cis-trans isomerase FKBP8	FKBP8	sp|Q14318-2|FKBP8_HUMAN Isoform 2 of Peptidyl-prolyl cis-trans isomerase FKBP8 OS=Homo sapiens OX=9606 GN=FKBP8;sp|Q14318|FKBP8_HUMAN Peptidyl-prolyl cis-trans isomerase FKBP8 OS=Homo sapiens OX=9606 GN=FKBP8 PE=1 SV=2	3	0	7	44.648	0	59.313	0	20.8	4509600000	0	1275700000	18	250530000	0	70874000	0	8	29
2093	Q92499;Q92499-3;Q92499-2	Q92499;Q92499-3;Q92499-2	15;13;12	15;13;12	15;13;12	ATP-dependent RNA helicase DDX1	DDX1	sp|Q92499|DDX1_HUMAN ATP-dependent RNA helicase DDX1 OS=Homo sapiens OX=9606 GN=DDX1 PE=1 SV=2;sp|Q92499-3|DDX1_HUMAN Isoform 3 of ATP-dependent RNA helicase DDX1 OS=Homo sapiens OX=9606 GN=DDX1;sp|Q92499-2|DDX1_HUMAN Isoform 2 of ATP-dependent RNA helicas	3	2	7	82.431	0	85.859	3.2	18.4	1648800000	35043000	297560000	39	42276000	898540	7629800	2	7	29
2820	Q9UHV9	Q9UHV9	11	11	11	Prefoldin subunit 2	PFDN2	sp|Q9UHV9|PFD2_HUMAN Prefoldin subunit 2 OS=Homo sapiens OX=9606 GN=PFDN2 PE=1 SV=1	1	2	7	16.648	0	77.219	16.2	55.2	9310100000	15168000	1960700000	10	931010000	1516800	196070000	2	9	29
325	O75489;O75489-2	O75489	14;3	14;3	14;3	NADH dehydrogenase [ubiquinone] iron-sulfur protein 3, mitochondrial	NDUFS3	sp|O75489|NDUS3_HUMAN NADH dehydrogenase [ubiquinone] iron-sulfur protein 3, mitochondrial OS=Homo sapiens OX=9606 GN=NDUFS3 PE=1 SV=1	2	0	7	30.241	0	71.443	0	33.3	3104600000	0	531410000	17	182630000	0	31260000	0	6	28
887	P46779;P46779-2;P46779-3;P46779-4;P46779-5	P46779;P46779-2;P46779-3;P46779-4;P46779-5	11;11;11;10;10	11;11;11;10;10	11;11;11;10;10	60S ribosomal protein L28	RPL28	sp|P46779|RL28_HUMAN 60S ribosomal protein L28 OS=Homo sapiens OX=9606 GN=RPL28 PE=1 SV=3;sp|P46779-2|RL28_HUMAN Isoform 2 of 60S ribosomal protein L28 OS=Homo sapiens OX=9606 GN=RPL28;sp|P46779-3|RL28_HUMAN Isoform 3 of 60S ribosomal protein L28 OS=Homo s	5	6	7	15.747	0	53.759	41.6	36.5	7338000000	630930000	1678100000	8	917250000	78866000	209760000	7	8	28
1515	Q15404;Q15404-2	Q15404;Q15404-2	10;7	10;7	10;7	Ras suppressor protein 1	RSU1	sp|Q15404|RSU1_HUMAN Ras suppressor protein 1 OS=Homo sapiens OX=9606 GN=RSU1 PE=1 SV=3;sp|Q15404-2|RSU1_HUMAN Isoform 2 of Ras suppressor protein 1 OS=Homo sapiens OX=9606 GN=RSU1	2	0	7	31.54	0	32.066	0	32.9	2380200000	0	507500000	13	183090000	0	39039000	0	9	28
2011	Q8NF37	Q8NF37	15	15	15	Lysophosphatidylcholine acyltransferase 1	LPCAT1	sp|Q8NF37|PCAT1_HUMAN Lysophosphatidylcholine acyltransferase 1 OS=Homo sapiens OX=9606 GN=LPCAT1 PE=1 SV=2	1	0	7	59.151	0	140.44	0	17.2	6659400000	0	5023800000	21	317110000	0	239230000	0	7	28
496	P07195;P07864;Q6ZMR3	P07195	14;1;1	14;1;1	13;0;0	L-lactate dehydrogenase B chain	LDHB	sp|P07195|LDHB_HUMAN L-lactate dehydrogenase B chain OS=Homo sapiens OX=9606 GN=LDHB PE=1 SV=2	3	0	7	36.638	0	46.664	0	24.6	3862700000	0	888230000	17	227220000	0	52249000	0	7	27
2331	Q99733;Q99733-2	Q99733;Q99733-2	10;10	8;8	8;8	Nucleosome assembly protein 1-like 4	NAP1L4	sp|Q99733|NP1L4_HUMAN Nucleosome assembly protein 1-like 4 OS=Homo sapiens OX=9606 GN=NAP1L4 PE=1 SV=1;sp|Q99733-2|NP1L4_HUMAN Isoform 2 of Nucleosome assembly protein 1-like 4 OS=Homo sapiens OX=9606 GN=NAP1L4	2	1	7	42.823	0	54.183	7.5	29.6	3199800000	0	1718400000	16	199990000	0	107400000	1	11	27
104	O00425;O00425-2	O00425	12;5	11;4	11;4	Insulin-like growth factor 2 mRNA-binding protein 3	IGF2BP3	sp|O00425|IF2B3_HUMAN Insulin-like growth factor 2 mRNA-binding protein 3 OS=Homo sapiens OX=9606 GN=IGF2BP3 PE=1 SV=2	2	2	7	63.704	0	39.648	7.3	19	1467900000	23255000	522120000	29	50617000	801880	18004000	2	10	26
107	O00469;O00469-2;O00469-3	O00469;O00469-2;O00469-3	15;15;9	15;15;9	15;15;9	Procollagen-lysine,2-oxoglutarate 5-dioxygenase 2	PLOD2	sp|O00469|PLOD2_HUMAN Procollagen-lysine,2-oxoglutarate 5-dioxygenase 2 OS=Homo sapiens OX=9606 GN=PLOD2 PE=1 SV=2;sp|O00469-2|PLOD2_HUMAN Isoform 2 of Procollagen-lysine,2-oxoglutarate 5-dioxygenase 2 OS=Homo sapiens OX=9606 GN=PLOD2;sp|O00469-3|PLOD2_HUM	3	0	7	84.685	0	35.169	0	11.7	14297000000	0	5845900000	40	357420000	0	146150000	0	7	26
464	P04350	P04350	36	8	5	Tubulin beta-4A chain	TUBB4A	sp|P04350|TBB4A_HUMAN Tubulin beta-4A chain OS=Homo sapiens OX=9606 GN=TUBB4A PE=1 SV=2	1	0	7	49.585	0	184.15	21.8	75.7	6096000000	0	781100000	20	304800000	0	39055000	0	8	26
1507	Q15369;Q15369-2	Q15369;Q15369-2	9;7	9;7	9;7	Transcription elongation factor B polypeptide 1	TCEB1	sp|Q15369|ELOC_HUMAN Elongin-C OS=Homo sapiens OX=9606 GN=ELOC PE=1 SV=1;sp|Q15369-2|ELOC_HUMAN Isoform 2 of Elongin-C OS=Homo sapiens OX=9606 GN=ELOC	2	0	7	12.473	0	48.199	0	71.4	6926000000	0	2416900000	7	989430000	0	345270000	0	9	26
2386	Q9BT25;Q9BT25-2;Q9BT25-3	Q9BT25;Q9BT25-2;Q9BT25-3	10;9;9	10;9;9	10;9;9	HAUS augmin-like complex subunit 8	HAUS8	sp|Q9BT25|HAUS8_HUMAN HAUS augmin-like complex subunit 8 OS=Homo sapiens OX=9606 GN=HAUS8 PE=1 SV=3;sp|Q9BT25-2|HAUS8_HUMAN Isoform 2 of HAUS augmin-like complex subunit 8 OS=Homo sapiens OX=9606 GN=HAUS8;sp|Q9BT25-3|HAUS8_HUMAN Isoform 3 of HAUS augmin-li	3	0	7	44.857	0	247.83	0	31.7	1545900000	0	575360000	17	90936000	0	33845000	0	9	26
365	O94776;O94776-2	O94776;O94776-2	18;13	18;13	16;11	Metastasis-associated protein MTA2	MTA2	sp|O94776|MTA2_HUMAN Metastasis-associated protein MTA2 OS=Homo sapiens OX=9606 GN=MTA2 PE=1 SV=1;sp|O94776-2|MTA2_HUMAN Isoform 2 of Metastasis-associated protein MTA2 OS=Homo sapiens OX=9606 GN=MTA2	2	1	7	75.022	0	45.482	1.5	16.2	2933000000	15978000	518980000	45	65177000	355070	11533000	1	8	25
642	P19387	P19387	12	12	12	DNA-directed RNA polymerase II subunit RPB3	POLR2C	sp|P19387|RPB3_HUMAN DNA-directed RNA polymerase II subunit RPB3 OS=Homo sapiens OX=9606 GN=POLR2C PE=1 SV=2	1	1	7	31.441	0	36.537	2.9	31.3	2628500000	11630000	1146800000	14	187750000	830680	81914000	1	7	25
2161	Q96AG4	Q96AG4	10	10	10	Leucine-rich repeat-containing protein 59	LRRC59	sp|Q96AG4|LRC59_HUMAN Leucine-rich repeat-containing protein 59 OS=Homo sapiens OX=9606 GN=LRRC59 PE=1 SV=1	1	0	7	34.93	0	47.32	0	32.6	4315200000	0	945100000	14	308230000	0	67507000	0	9	25
2994	Q9Y4C2;Q9Y4C2-2	Q9Y4C2;Q9Y4C2-2	15;14	15;14	15;14	TRPM8 channel-associated factor 1	TCAF1	sp|Q9Y4C2|TCAF1_HUMAN TRPM8 channel-associated factor 1 OS=Homo sapiens OX=9606 GN=TCAF1 PE=1 SV=3;sp|Q9Y4C2-2|TCAF1_HUMAN Isoform 2 of TRPM8 channel-associated factor 1 OS=Homo sapiens OX=9606 GN=TCAF1	2	0	7	102.12	0	39.721	0	9.4	1442800000	0	229980000	38	37967000	0	6052000	0	7	25
519	P08621;P08621-2;P08621-3;P08621-4	P08621;P08621-2;P08621-3	11;10;8;3	11;10;8;3	11;10;8;3	U1 small nuclear ribonucleoprotein 70 kDa	SNRNP70	sp|P08621|RU17_HUMAN U1 small nuclear ribonucleoprotein 70 kDa OS=Homo sapiens OX=9606 GN=SNRNP70 PE=1 SV=2;sp|P08621-2|RU17_HUMAN Isoform 2 of U1 small nuclear ribonucleoprotein 70 kDa OS=Homo sapiens OX=9606 GN=SNRNP70;sp|P08621-3|RU17_HUMAN Isoform 3 of	4	1	7	51.556	0	28.356	2.1	18.8	1767800000	15230000	551330000	17	103990000	895850	32431000	1	7	24
548	P10412;P16402;Q02539;P22492;P16401	P10412;P16402	12;8;4;4;2	12;8;4;4;2	3;0;0;0;0	Histone H1.4;Histone H1.3	HIST1H1E;HIST1H1D	sp|P10412|H14_HUMAN Histone H1.4 OS=Homo sapiens OX=9606 GN=H1-4 PE=1 SV=2;sp|P16402|H13_HUMAN Histone H1.3 OS=Homo sapiens OX=9606 GN=H1-3 PE=1 SV=2	5	6	7	21.865	0	29.597	24.2	34.7	3546300000	280230000	684850000	9	394030000	31137000	76094000	7	7	24
549	P10515	P10515	10	10	10	Dihydrolipoyllysine-residue acetyltransferase component of pyruvate dehydrogenase complex, mitochondrial	DLAT	sp|P10515|ODP2_HUMAN Dihydrolipoyllysine-residue acetyltransferase component of pyruvate dehydrogenase complex, mitochondrial OS=Homo sapiens OX=9606 GN=DLAT PE=1 SV=3	1	5	7	68.996	0	28.726	7.1	12.2	1374000000	202410000	379440000	34	40413000	5953200	11160000	5	8	24
1091	P61962;P61962-2	P61962	11;3	11;3	11;3	DDB1- and CUL4-associated factor 7	DCAF7	sp|P61962|DCAF7_HUMAN DDB1- and CUL4-associated factor 7 OS=Homo sapiens OX=9606 GN=DCAF7 PE=1 SV=1	2	0	7	38.926	0	30.481	0	24.3	5183400000	0	1429200000	15	345560000	0	95277000	0	8	23
1667	Q5T9A4;Q5T9A4-3;Q5T9A4-2	Q5T9A4;Q5T9A4-3	36;28;6	10;8;0	7;5;0	ATPase family AAA domain-containing protein 3B	ATAD3B	sp|Q5T9A4|ATD3B_HUMAN ATPase family AAA domain-containing protein 3B OS=Homo sapiens OX=9606 GN=ATAD3B PE=1 SV=1;sp|Q5T9A4-3|ATD3B_HUMAN Isoform 3 of ATPase family AAA domain-containing protein 3B OS=Homo sapiens OX=9606 GN=ATAD3B	3	0	7	72.572	0	51.714	2.3	38	2255600000	0	925100000	34	66341000	0	27209000	0	9	22
1714	Q6IAN0	Q6IAN0	11	11	11	Dehydrogenase/reductase SDR family member 7B	DHRS7B	sp|Q6IAN0|DRS7B_HUMAN Dehydrogenase/reductase SDR family member 7B OS=Homo sapiens OX=9606 GN=DHRS7B PE=1 SV=2	1	0	7	35.119	0	34.182	0	21.8	1971300000	0	380380000	16	123210000	0	23774000	0	6	22
2340	Q99873;Q99873-2;Q99873-3;Q99873-5;Q9NR22;Q9NR22-2	Q99873;Q99873-2;Q99873-3	12;12;12;5;1;1	12;12;12;5;1;1	12;12;12;5;1;1	Protein arginine N-methyltransferase 1	PRMT1	sp|Q99873|ANM1_HUMAN Protein arginine N-methyltransferase 1 OS=Homo sapiens OX=9606 GN=PRMT1 PE=1 SV=3;sp|Q99873-2|ANM1_HUMAN Isoform 2 of Protein arginine N-methyltransferase 1 OS=Homo sapiens OX=9606 GN=PRMT1;sp|Q99873-3|ANM1_HUMAN Isoform 3 of Protein a	6	1	7	42.461	0	41.971	2.2	25.6	1539800000	51390000	574620000	21	73325000	2447100	27363000	1	8	22
592	P13804;P13804-2	P13804;P13804-2	9;9	9;9	9;9	Electron transfer flavoprotein subunit alpha, mitochondrial	ETFA	sp|P13804|ETFA_HUMAN Electron transfer flavoprotein subunit alpha, mitochondrial OS=Homo sapiens OX=9606 GN=ETFA PE=1 SV=1;sp|P13804-2|ETFA_HUMAN Isoform 2 of Electron transfer flavoprotein subunit alpha, mitochondrial OS=Homo sapiens OX=9606 GN=ETFA	2	0	7	35.079	0	26.882	0	27.6	1794400000	0	788140000	20	89719000	0	39407000	0	7	20
733	P29144	P29144	15	15	15	Tripeptidyl-peptidase 2	TPP2	sp|P29144|TPP2_HUMAN Tripeptidyl-peptidase 2 OS=Homo sapiens OX=9606 GN=TPP2 PE=1 SV=4	1	6	7	138.35	0	33.61	5.6	7.6	1070200000	132040000	445260000	63	16988000	2095800	7067500	5	7	20
165	O15084;O15084-1;O15084-2;O15084-4	O15084;O15084-1;O15084-2;O15084-4	10;10;10;10	10;10;10;10	10;10;10;10	Serine/threonine-protein phosphatase 6 regulatory ankyrin repeat subunit A	ANKRD28	sp|O15084|ANR28_HUMAN Serine/threonine-protein phosphatase 6 regulatory ankyrin repeat subunit A OS=Homo sapiens OX=9606 GN=ANKRD28 PE=1 SV=5;sp|O15084-1|ANR28_HUMAN Isoform 3 of Serine/threonine-protein phosphatase 6 regulatory ankyrin repeat subunit A OS	4	0	7	112.96	0	30.572	0	12.7	1218100000	0	716810000	36	33837000	0	19911000	0	7	18
1684	Q5VV42;Q5VV42-2;Q5VV42-3	Q5VV42;Q5VV42-2	10;8;1	10;8;1	10;8;1	Threonylcarbamoyladenosine tRNA methylthiotransferase	CDKAL1	sp|Q5VV42|CDKAL_HUMAN Threonylcarbamoyladenosine tRNA methylthiotransferase OS=Homo sapiens OX=9606 GN=CDKAL1 PE=1 SV=1;sp|Q5VV42-2|CDKAL_HUMAN Isoform 2 of Threonylcarbamoyladenosine tRNA methylthiotransferase OS=Homo sapiens OX=9606 GN=CDKAL1	3	0	7	65.111	0	64.093	0	19.2	1418400000	0	583170000	32	44325000	0	18224000	0	7	18
2385	Q9BT22;Q9BT22-2;Q6GMV1	Q9BT22;Q9BT22-2	9;7;1	9;7;1	9;7;1	Chitobiosyldiphosphodolichol beta-mannosyltransferase	ALG1	sp|Q9BT22|ALG1_HUMAN Chitobiosyldiphosphodolichol beta-mannosyltransferase OS=Homo sapiens OX=9606 GN=ALG1 PE=1 SV=2;sp|Q9BT22-2|ALG1_HUMAN Isoform 2 of Chitobiosyldiphosphodolichol beta-mannosyltransferase OS=Homo sapiens OX=9606 GN=ALG1	3	0	7	52.518	0	74.324	0	19.4	1746700000	0	378320000	21	83178000	0	18015000	0	7	18
245	O43823	O43823	11	11	11	A-kinase anchor protein 8	AKAP8	sp|O43823|AKAP8_HUMAN A-kinase anchor protein 8 OS=Homo sapiens OX=9606 GN=AKAP8 PE=1 SV=1	1	0	7	76.107	0	38.137	0	17.2	765610000	0	296210000	27	28356000	0	10971000	0	7	17
1806	Q7L2E3;Q7L2E3-2;Q7L2E3-3	Q7L2E3;Q7L2E3-2;Q7L2E3-3	14;14;14	14;14;14	14;14;14	Putative ATP-dependent RNA helicase DHX30	DHX30	sp|Q7L2E3|DHX30_HUMAN ATP-dependent RNA helicase DHX30 OS=Homo sapiens OX=9606 GN=DHX30 PE=1 SV=1;sp|Q7L2E3-2|DHX30_HUMAN Isoform 2 of ATP-dependent RNA helicase DHX30 OS=Homo sapiens OX=9606 GN=DHX30;sp|Q7L2E3-3|DHX30_HUMAN Isoform 3 of ATP-dependent RNA	3	3	7	133.94	0	31.614	2.7	8.1	566020000	18810000	249540000	75	7547000	250800	3327200	2	7	15
1528	Q15633;Q15633-2	Q15633;Q15633-2	8;8	8;8	8;8	RISC-loading complex subunit TARBP2	TARBP2	sp|Q15633|TRBP2_HUMAN RISC-loading complex subunit TARBP2 OS=Homo sapiens OX=9606 GN=TARBP2 PE=1 SV=3;sp|Q15633-2|TRBP2_HUMAN Isoform 2 of RISC-loading complex subunit TARBP2 OS=Homo sapiens OX=9606 GN=TARBP2	2	0	7	39.039	0	27.429	0	22.7	713550000	0	487530000	14	50968000	0	34823000	0	6	13
2627	Q9NR09;REV__Q96C03;REV__Q96C03-3;REV__Q9NR09	Q9NR09	61;1;1;1	61;1;1;1	61;1;1;1	Baculoviral IAP repeat-containing protein 6	BIRC6	sp|Q9NR09|BIRC6_HUMAN Baculoviral IAP repeat-containing protein 6 OS=Homo sapiens OX=9606 GN=BIRC6 PE=1 SV=2	4	0	6	530.25	0	177.18	0	2	4678800000	0	165960000	192	24369000	0	864390	0	6	88
2511	Q9H3K6;Q9H3K6-2	Q9H3K6;Q9H3K6-2	6;3	6;3	6;3	BolA-like protein 2	BOLA2	sp|Q9H3K6|BOLA2_HUMAN BolA-like protein 2 OS=Homo sapiens OX=9606 GN=BOLA2 PE=1 SV=1;sp|Q9H3K6-2|BOLA2_HUMAN Isoform 2 of BolA-like protein 2 OS=Homo sapiens OX=9606 GN=BOLA2	2	4	6	10.116	0	102.92	61.6	74.4	17464000000	1292700000	4558600000	5	3492800000	258530000	911720000	59	6	83
577	P12236	P12236	25	10	6	ADP/ATP translocase 3;ADP/ATP translocase 3, N-terminally processed	SLC25A6	sp|P12236|ADT3_HUMAN ADP/ATP translocase 3 OS=Homo sapiens OX=9606 GN=SLC25A6 PE=1 SV=4	1	0	6	32.866	0	82.583	11.1	57.7	7098100000	0	1591700000	20	354910000	0	79587000	0	15	57
1564	Q16769;Q16769-2	Q16769;Q16769-2	12;9	12;9	12;9	Glutaminyl-peptide cyclotransferase	QPCT	sp|Q16769|QPCT_HUMAN Glutaminyl-peptide cyclotransferase OS=Homo sapiens OX=9606 GN=QPCT PE=1 SV=1;sp|Q16769-2|QPCT_HUMAN Isoform 2 of Glutaminyl-peptide cyclotransferase OS=Homo sapiens OX=9606 GN=QPCT	2	3	6	40.876	0	76.377	12.5	33	5263400000	281980000	1359600000	16	328960000	17624000	84975000	5	11	54
1166	P67809;Q9Y2T7	P67809	14;3	14;3	9;0	Nuclease-sensitive element-binding protein 1	YBX1	sp|P67809|YBOX1_HUMAN Y-box-binding protein 1 OS=Homo sapiens OX=9606 GN=YBX1 PE=1 SV=3	2	11	6	35.924	0	111.72	55.9	38.6	5438000000	447220000	1452300000	13	418300000	34402000	111720000	18	10	52
1379	Q13547	Q13547	17	17	12	Histone deacetylase 1	HDAC1	sp|Q13547|HDAC1_HUMAN Histone deacetylase 1 OS=Homo sapiens OX=9606 GN=HDAC1 PE=1 SV=1	1	2	6	55.102	0	69.132	4.4	19.5	9757000000	35888000	3230000000	21	464620000	1708900	153810000	3	9	51
2451	Q9BZE1	Q9BZE1	20	20	20	39S ribosomal protein L37, mitochondrial	MRPL37	sp|Q9BZE1|RM37_HUMAN 39S ribosomal protein L37, mitochondrial OS=Homo sapiens OX=9606 GN=MRPL37 PE=1 SV=2	1	0	6	48.117	0	87.108	0	23.6	5417300000	0	918390000	29	186800000	0	31669000	0	6	47
2347	Q9BPW8	Q9BPW8	16	16	15	Protein NipSnap homolog 1	NIPSNAP1	sp|Q9BPW8|NIPS1_HUMAN Protein NipSnap homolog 1 OS=Homo sapiens OX=9606 GN=NIPSNAP1 PE=1 SV=1	1	0	6	33.31	0	105.73	0	30.3	8103400000	0	859290000	16	506460000	0	53706000	0	9	45
1928	Q8IY67-2;Q8IY67;Q8IY67-3	Q8IY67-2;Q8IY67	25;20;2	25;20;2	25;20;2	Ribonucleoprotein PTB-binding 1	RAVER1	sp|Q8IY67-2|RAVR1_HUMAN Isoform 2 of Ribonucleoprotein PTB-binding 1 OS=Homo sapiens OX=9606 GN=RAVER1;sp|Q8IY67|RAVR1_HUMAN Ribonucleoprotein PTB-binding 1 OS=Homo sapiens OX=9606 GN=RAVER1 PE=1 SV=1	3	0	6	77.859	0	259.42	0	18.5	4388800000	0	438910000	25	175550000	0	17556000	0	6	44
1031	P55795	P55795	12	6	6	Heterogeneous nuclear ribonucleoprotein H2	HNRNPH2	sp|P55795|HNRH2_HUMAN Heterogeneous nuclear ribonucleoprotein H2 OS=Homo sapiens OX=9606 GN=HNRNPH2 PE=1 SV=1	1	5	6	49.263	0	68.739	28.3	33	5200100000	450180000	2576000000	17	305890000	26481000	151530000	10	13	42
2408	Q9BVA1	Q9BVA1	36	8	2	Tubulin beta-2B chain	TUBB2B	sp|Q9BVA1|TBB2B_HUMAN Tubulin beta-2B chain OS=Homo sapiens OX=9606 GN=TUBB2B PE=1 SV=1	1	0	6	49.953	0	36.525	19.8	78.4	8254600000	0	1397000000	20	412730000	0	69850000	0	13	41
771	P32322;P32322-3;P32322-2	P32322;P32322-3;P32322-2	13;13;11	13;13;11	12;12;10	Pyrroline-5-carboxylate reductase 1, mitochondrial	PYCR1	sp|P32322|P5CR1_HUMAN Pyrroline-5-carboxylate reductase 1, mitochondrial OS=Homo sapiens OX=9606 GN=PYCR1 PE=1 SV=2;sp|P32322-3|P5CR1_HUMAN Isoform 3 of Pyrroline-5-carboxylate reductase 1, mitochondrial OS=Homo sapiens OX=9606 GN=PYCR1;sp|P32322-2|P5CR1_H	3	0	6	33.36	0	65.542	0	21.6	4426200000	0	581430000	15	295080000	0	38762000	0	8	40
369	O94826	O94826	17	17	17	Mitochondrial import receptor subunit TOM70	TOMM70A	sp|O94826|TOM70_HUMAN Mitochondrial import receptor subunit TOM70 OS=Homo sapiens OX=9606 GN=TOMM70 PE=1 SV=1	1	0	6	67.454	0	110.98	0	15	4572700000	0	308200000	31	147510000	0	9942000	0	7	38
1132	P62857	P62857	7	7	7	40S ribosomal protein S28	RPS28	sp|P62857|RS28_HUMAN 40S ribosomal protein S28 OS=Homo sapiens OX=9606 GN=RPS28 PE=1 SV=1	1	3	6	7.8409	0	67.333	46.4	44.9	6224300000	2204000000	2322300000	3	2074800000	734660000	774100000	19	10	38
1074	P61163	P61163	14	14	8	Alpha-centractin	ACTR1A	sp|P61163|ACTZ_HUMAN Alpha-centractin OS=Homo sapiens OX=9606 GN=ACTR1A PE=1 SV=1	1	3	6	42.613	0	186.54	9.8	25.5	3894800000	45943000	698100000	20	194740000	2297100	34905000	4	6	37
2977	Q9Y3I0	Q9Y3I0	14	14	14	tRNA-splicing ligase RtcB homolog	RTCB	sp|Q9Y3I0|RTCB_HUMAN RNA-splicing ligase RtcB homolog OS=Homo sapiens OX=9606 GN=RTCB PE=1 SV=1	1	3	6	55.21	0	44.24	6.3	17.8	2810100000	69706000	766320000	24	117090000	2904400	31930000	4	8	36
2751	Q9P035;Q9P035-2	Q9P035	11;5	11;5	11;5	Very-long-chain (3R)-3-hydroxyacyl-CoA dehydratase 3	HACD3	sp|Q9P035|HACD3_HUMAN Very-long-chain (3R)-3-hydroxyacyl-CoA dehydratase 3 OS=Homo sapiens OX=9606 GN=HACD3 PE=1 SV=2	2	0	6	43.159	0	85.131	0	19.6	4506700000	0	1347300000	15	300450000	0	89817000	0	8	35
1508	Q15370;Q15370-2	Q15370;Q15370-2	10;9	10;9	10;9	Transcription elongation factor B polypeptide 2	TCEB2	sp|Q15370|ELOB_HUMAN Elongin-B OS=Homo sapiens OX=9606 GN=ELOB PE=1 SV=1;sp|Q15370-2|ELOB_HUMAN Isoform 2 of Elongin-B OS=Homo sapiens OX=9606 GN=ELOB	2	1	6	13.133	0	42.928	6.8	78.8	4064500000	13557000	759260000	9	451610000	1506300	84362000	1	9	34
1814	Q7L8L6	Q7L8L6	24	24	24	FAST kinase domain-containing protein 5	FASTKD5	sp|Q7L8L6|FAKD5_HUMAN FAST kinase domain-containing protein 5, mitochondrial OS=Homo sapiens OX=9606 GN=FASTKD5 PE=1 SV=1	1	0	6	86.573	0	97.88	0	7.9	5424600000	0	660850000	41	132310000	0	16118000	0	6	33
781	P33991	P33991	18	18	18	DNA replication licensing factor MCM4	MCM4	sp|P33991|MCM4_HUMAN DNA replication licensing factor MCM4 OS=Homo sapiens OX=9606 GN=MCM4 PE=1 SV=5	1	0	6	96.557	0	65.006	0	9	2628500000	0	354160000	45	58412000	0	7870100	0	5	31
833	P40429;Q6NVV1	P40429	10;4	10;4	10;4	60S ribosomal protein L13a	RPL13A	sp|P40429|RL13A_HUMAN 60S ribosomal protein L13a OS=Homo sapiens OX=9606 GN=RPL13A PE=1 SV=2	2	5	6	23.577	0	21.202	23.6	32	6103000000	398670000	2203500000	9	678120000	44297000	244830000	10	7	31
2690	Q9NW81;Q9NW81-4;Q9NW81-5;Q9NW81-6;Q9NW81-3;Q9NW81-2	Q9NW81;Q9NW81-4;Q9NW81-5	9;9;7;4;4;2	9;9;7;4;4;2	9;9;7;4;4;2	ATP synthase subunit s-like protein	ATP5SL	sp|Q9NW81|DMAC2_HUMAN Distal membrane-arm assembly complex protein 2 OS=Homo sapiens OX=9606 GN=DMAC2 PE=1 SV=3;sp|Q9NW81-4|DMAC2_HUMAN Isoform 4 of Distal membrane-arm assembly complex protein 2 OS=Homo sapiens OX=9606 GN=DMAC2;sp|Q9NW81-5|DMAC2_HUMAN Iso	6	1	6	29.267	0	46.061	4.7	29.2	4193000000	10370000	372080000	12	349420000	864160	31007000	1	7	31
720	P28066;P28066-2	P28066;P28066-2	8;5	8;5	8;5	Proteasome subunit alpha type-5	PSMA5	sp|P28066|PSA5_HUMAN Proteasome subunit alpha type-5 OS=Homo sapiens OX=9606 GN=PSMA5 PE=1 SV=3;sp|P28066-2|PSA5_HUMAN Isoform 2 of Proteasome subunit alpha type-5 OS=Homo sapiens OX=9606 GN=PSMA5	2	0	6	26.411	0	93.871	0	34.4	8085400000	0	2703900000	11	735040000	0	245810000	0	8	30
1094	P61981	P61981	15	12	10	14-3-3 protein gamma;14-3-3 protein gamma, N-terminally processed	YWHAG	sp|P61981|1433G_HUMAN 14-3-3 protein gamma OS=Homo sapiens OX=9606 GN=YWHAG PE=1 SV=2	1	5	6	28.302	0	66.429	23.5	39.7	3870700000	79556000	1507800000	16	241920000	4972300	94237000	4	12	30
722	P28072	P28072	9	9	9	Proteasome subunit beta type-6	PSMB6	sp|P28072|PSB6_HUMAN Proteasome subunit beta type-6 OS=Homo sapiens OX=9606 GN=PSMB6 PE=1 SV=4	1	1	6	25.357	0	41.31	4.6	36.4	7542400000	22741000	3183900000	11	685670000	2067400	289450000	1	10	29
847	P42167;P42167-2;P42166;P42167-3	P42167;P42167-2;P42166;P42167-3	10;8;6;6	10;8;6;6	10;8;6;6	Lamina-associated polypeptide 2, isoforms beta/gamma;Thymopoietin;Thymopentin;Lamina-associated polypeptide 2, isoform alpha;Thymopoietin;Thymopentin	TMPO	sp|P42167|LAP2B_HUMAN Lamina-associated polypeptide 2, isoforms beta/gamma OS=Homo sapiens OX=9606 GN=TMPO PE=1 SV=2;sp|P42167-2|LAP2B_HUMAN Isoform Gamma of Lamina-associated polypeptide 2, isoforms beta/gamma OS=Homo sapiens OX=9606 GN=TMPO;sp|P42166|LAP	4	5	6	50.67	0	31.989	17.4	20.5	2232500000	83662000	844300000	22	101480000	3802800	38377000	8	7	29
1059	P60660;P60660-2	P60660;P60660-2	7;7	7;7	5;5	Myosin light polypeptide 6	MYL6	sp|P60660|MYL6_HUMAN Myosin light polypeptide 6 OS=Homo sapiens OX=9606 GN=MYL6 PE=1 SV=2;sp|P60660-2|MYL6_HUMAN Isoform Smooth muscle of Myosin light polypeptide 6 OS=Homo sapiens OX=9606 GN=MYL6	2	4	6	16.93	0	33.096	29.8	47.7	5569200000	190630000	1975600000	10	556920000	19063000	197560000	7	8	29
1411	Q14126	Q14126	19	19	19	Desmoglein-2	DSG2	sp|Q14126|DSG2_HUMAN Desmoglein-2 OS=Homo sapiens OX=9606 GN=DSG2 PE=1 SV=2	1	0	6	122.29	0	54.035	0	7.5	3186900000	0	408810000	46	69280000	0	8887100	0	6	28
2327	Q99714;Q99714-2	Q99714;Q99714-2	10;8	10;8	10;8	3-hydroxyacyl-CoA dehydrogenase type-2	HSD17B10	sp|Q99714|HCD2_HUMAN 3-hydroxyacyl-CoA dehydrogenase type-2 OS=Homo sapiens OX=9606 GN=HSD17B10 PE=1 SV=3;sp|Q99714-2|HCD2_HUMAN Isoform 2 of 3-hydroxyacyl-CoA dehydrogenase type-2 OS=Homo sapiens OX=9606 GN=HSD17B10	2	1	6	26.923	0	34.71	6.5	36.4	1535900000	3826700	497500000	14	109710000	273340	35536000	1	11	28
3055	Q9Y6M1;Q9Y6M1-1;Q9Y6M1-5;Q9Y6M1-6;Q9Y6M1-3;Q9Y6M1-4	Q9Y6M1;Q9Y6M1-1;Q9Y6M1-5;Q9Y6M1-6;Q9Y6M1-3;Q9Y6M1-4	13;13;10;10;10;10	12;12;9;9;9;9	12;12;9;9;9;9	Insulin-like growth factor 2 mRNA-binding protein 2	IGF2BP2	sp|Q9Y6M1|IF2B2_HUMAN Insulin-like growth factor 2 mRNA-binding protein 2 OS=Homo sapiens OX=9606 GN=IGF2BP2 PE=1 SV=2;sp|Q9Y6M1-1|IF2B2_HUMAN Isoform 2 of Insulin-like growth factor 2 mRNA-binding protein 2 OS=Homo sapiens OX=9606 GN=IGF2BP2;sp|Q9Y6M1-5|I	6	2	6	66.121	0	67.224	6.5	16.4	1755700000	34944000	305310000	28	62705000	1248000	10904000	3	8	28
2765	Q9P273	Q9P273	19	19	19	Teneurin-3	TENM3	sp|Q9P273|TEN3_HUMAN Teneurin-3 OS=Homo sapiens OX=9606 GN=TENM3 PE=2 SV=3	1	0	6	300.95	0	111.49	0	4.9	1453600000	0	346060000	127	11446000	0	2724900	0	7	27
585	P13010	P13010	15	15	15	X-ray repair cross-complementing protein 5	XRCC5	sp|P13010|XRCC5_HUMAN X-ray repair cross-complementing protein 5 OS=Homo sapiens OX=9606 GN=XRCC5 PE=1 SV=3	1	2	6	82.704	0	37.927	2	10.7	1052300000	52227000	277550000	38	27693000	1374400	7303800	3	6	26
793	P35249;P35249-2	P35249;P35249-2	11;9	11;9	11;9	Replication factor C subunit 4	RFC4	sp|P35249|RFC4_HUMAN Replication factor C subunit 4 OS=Homo sapiens OX=9606 GN=RFC4 PE=1 SV=2;sp|P35249-2|RFC4_HUMAN Isoform 2 of Replication factor C subunit 4 OS=Homo sapiens OX=9606 GN=RFC4	2	0	6	39.681	0	82.858	0	22.6	2674400000	0	446500000	19	140760000	0	23500000	0	6	26
951	P50914	P50914	7	7	7	60S ribosomal protein L14	RPL14	sp|P50914|RL14_HUMAN 60S ribosomal protein L14 OS=Homo sapiens OX=9606 GN=RPL14 PE=1 SV=4	1	5	6	23.432	0	18.792	27	27.4	7813000000	248960000	3318100000	6	1302200000	41493000	553020000	6	7	26
1019	P55036;P55036-2	P55036;P55036-2	9;7	9;7	8;6	26S proteasome non-ATPase regulatory subunit 4	PSMD4	sp|P55036|PSMD4_HUMAN 26S proteasome non-ATPase regulatory subunit 4 OS=Homo sapiens OX=9606 GN=PSMD4 PE=1 SV=1;sp|P55036-2|PSMD4_HUMAN Isoform Rpn10E of 26S proteasome non-ATPase regulatory subunit 4 OS=Homo sapiens OX=9606 GN=PSMD4	2	0	6	40.736	0	96.377	0	22.3	8702000000	0	1118900000	14	621570000	0	79920000	0	6	26
2926	Q9Y285;Q9Y285-2	Q9Y285;Q9Y285-2	13;10	13;10	13;10	Phenylalanine--tRNA ligase alpha subunit	FARSA	sp|Q9Y285|SYFA_HUMAN Phenylalanine--tRNA ligase alpha subunit OS=Homo sapiens OX=9606 GN=FARSA PE=1 SV=3;sp|Q9Y285-2|SYFA_HUMAN Isoform 2 of Phenylalanine--tRNA ligase alpha subunit OS=Homo sapiens OX=9606 GN=FARSA	2	0	6	57.563	0	77.956	0	17.5	2628900000	0	384550000	23	114300000	0	16720000	0	5	26
3040	Q9Y679;Q9Y679-3	Q9Y679;Q9Y679-3	11;9	11;9	11;9	Ancient ubiquitous protein 1	AUP1	sp|Q9Y679|AUP1_HUMAN Lipid droplet-regulating VLDL assembly factor AUP1 OS=Homo sapiens OX=9606 GN=AUP1 PE=1 SV=2;sp|Q9Y679-3|AUP1_HUMAN Isoform 2 of Lipid droplet-regulating VLDL assembly factor AUP1 OS=Homo sapiens OX=9606 GN=AUP1	2	0	6	45.786	0	45.804	0	19.5	2025100000	0	371500000	20	101260000	0	18575000	0	9	26
1204	P84103;P84103-2	P84103;P84103-2	8;8	8;8	7;7	Serine/arginine-rich splicing factor 3	SRSF3	sp|P84103|SRSF3_HUMAN Serine/arginine-rich splicing factor 3 OS=Homo sapiens OX=9606 GN=SRSF3 PE=1 SV=1;sp|P84103-2|SRSF3_HUMAN Isoform 2 of Serine/arginine-rich splicing factor 3 OS=Homo sapiens OX=9606 GN=SRSF3	2	4	6	19.329	0	34.278	29.3	40.2	3003300000	210400000	1124200000	7	429040000	30057000	160600000	5	7	25
1811	Q7L5N1	Q7L5N1	12	12	12	COP9 signalosome complex subunit 6	COPS6	sp|Q7L5N1|CSN6_HUMAN COP9 signalosome complex subunit 6 OS=Homo sapiens OX=9606 GN=COPS6 PE=1 SV=1	1	0	6	36.163	0	43.75	0	24.5	2436700000	0	633600000	12	203060000	0	52800000	0	8	25
1073	P61160;P61160-2	P61160;P61160-2	13;11	13;11	13;11	Actin-related protein 2	ACTR2	sp|P61160|ARP2_HUMAN Actin-related protein 2 OS=Homo sapiens OX=9606 GN=ACTR2 PE=1 SV=1;sp|P61160-2|ARP2_HUMAN Isoform 2 of Actin-related protein 2 OS=Homo sapiens OX=9606 GN=ACTR2	2	4	6	44.76	0	49.463	11.2	23.9	2254100000	97141000	481220000	13	173400000	7472400	37017000	4	5	24
1238	Q02790	Q02790	11	11	11	Peptidyl-prolyl cis-trans isomerase FKBP4;Peptidyl-prolyl cis-trans isomerase FKBP4, N-terminally processed	FKBP4	sp|Q02790|FKBP4_HUMAN Peptidyl-prolyl cis-trans isomerase FKBP4 OS=Homo sapiens OX=9606 GN=FKBP4 PE=1 SV=3	1	0	6	51.804	0	38.032	0	16.3	2078600000	0	641430000	31	67053000	0	20691000	0	7	24
2895	Q9UNS2;Q9UNS2-2	Q9UNS2;Q9UNS2-2	12;10	12;10	12;10	COP9 signalosome complex subunit 3	COPS3	sp|Q9UNS2|CSN3_HUMAN COP9 signalosome complex subunit 3 OS=Homo sapiens OX=9606 GN=COPS3 PE=1 SV=3;sp|Q9UNS2-2|CSN3_HUMAN Isoform 2 of COP9 signalosome complex subunit 3 OS=Homo sapiens OX=9606 GN=COPS3	2	0	6	47.873	0	67.744	0	20.3	2401700000	0	618620000	25	96068000	0	24745000	0	6	24
838	P40938;P40938-2	P40938;P40938-2	13;12	13;12	13;12	Replication factor C subunit 3	RFC3	sp|P40938|RFC3_HUMAN Replication factor C subunit 3 OS=Homo sapiens OX=9606 GN=RFC3 PE=1 SV=2;sp|P40938-2|RFC3_HUMAN Isoform 2 of Replication factor C subunit 3 OS=Homo sapiens OX=9606 GN=RFC3	2	1	6	40.556	0	69.862	2	20.8	2132300000	9197600	636780000	21	101540000	437980	30323000	1	8	23
2080	Q8WWC4	Q8WWC4	8	8	8	Uncharacterized protein C2orf47, mitochondrial	C2orf47	sp|Q8WWC4|MAIP1_HUMAN m-AAA protease-interacting protein 1, mitochondrial OS=Homo sapiens OX=9606 GN=MAIP1 PE=1 SV=1	1	0	6	32.544	0	31.832	0	20.3	5710300000	0	1309500000	22	259560000	0	59525000	0	7	23
2631	Q9NR31;Q9NR31-2	Q9NR31;Q9NR31-2	9;7	9;7	7;7	GTP-binding protein SAR1a	SAR1A	sp|Q9NR31|SAR1A_HUMAN GTP-binding protein SAR1a OS=Homo sapiens OX=9606 GN=SAR1A PE=1 SV=1;sp|Q9NR31-2|SAR1A_HUMAN Isoform 2 of GTP-binding protein SAR1a OS=Homo sapiens OX=9606 GN=SAR1A	2	0	6	22.367	0	49.095	0	29.3	1240700000	0	412780000	10	124070000	0	41278000	0	7	23
89	O00170	O00170	10	10	10	AH receptor-interacting protein	AIP	sp|O00170|AIP_HUMAN AH receptor-interacting protein OS=Homo sapiens OX=9606 GN=AIP PE=1 SV=2	1	0	6	37.636	0	32.415	0	22.4	1629200000	0	370040000	18	90514000	0	20558000	0	6	22
1168	P67870	P67870	8	8	8	Casein kinase II subunit beta	CSNK2B	sp|P67870|CSK2B_HUMAN Casein kinase II subunit beta OS=Homo sapiens OX=9606 GN=CSNK2B PE=1 SV=1	1	0	6	24.942	0	52.631	0	35.3	3957300000	0	1138800000	10	395730000	0	113880000	0	7	22
2003	Q8NE71;Q8NE71-2	Q8NE71;Q8NE71-2	14;14	14;14	14;14	ATP-binding cassette sub-family F member 1	ABCF1	sp|Q8NE71|ABCF1_HUMAN ATP-binding cassette sub-family F member 1 OS=Homo sapiens OX=9606 GN=ABCF1 PE=1 SV=2;sp|Q8NE71-2|ABCF1_HUMAN Isoform 2 of ATP-binding cassette sub-family F member 1 OS=Homo sapiens OX=9606 GN=ABCF1	2	0	6	95.925	0	95.273	0	10.4	813170000	0	248560000	37	21978000	0	6717700	0	6	22
2971	Q9Y3D0	Q9Y3D0	6	6	6	Mitotic spindle-associated MMXD complex subunit MIP18	FAM96B	sp|Q9Y3D0|CIA2B_HUMAN Cytosolic iron-sulfur assembly component 2B OS=Homo sapiens OX=9606 GN=CIAO2B PE=1 SV=1	1	0	6	17.663	0	265.7	0	76.1	5272000000	0	2097900000	6	878670000	0	349650000	0	10	22
298	O75155;O75155-2	O75155;O75155-2	15;13	15;13	14;12	Cullin-associated NEDD8-dissociated protein 2	CAND2	sp|O75155|CAND2_HUMAN Cullin-associated NEDD8-dissociated protein 2 OS=Homo sapiens OX=9606 GN=CAND2 PE=1 SV=3;sp|O75155-2|CAND2_HUMAN Isoform 2 of Cullin-associated NEDD8-dissociated protein 2 OS=Homo sapiens OX=9606 GN=CAND2	2	0	6	135.25	0	41.225	0	6.2	1009000000	0	405570000	58	17396000	0	6992700	0	6	21
944	P50502;Q8NFI4;Q8IZP2	P50502;Q8NFI4;Q8IZP2	9;7;5	9;7;5	9;7;5	Hsc70-interacting protein;Putative protein FAM10A5;Putative protein FAM10A4	ST13;ST13P5;ST13P4	sp|P50502|F10A1_HUMAN Hsc70-interacting protein OS=Homo sapiens OX=9606 GN=ST13 PE=1 SV=2;sp|Q8NFI4|F10A5_HUMAN Putative protein FAM10A5 OS=Homo sapiens OX=9606 GN=ST13P5 PE=5 SV=1;sp|Q8IZP2|ST134_HUMAN Putative protein FAM10A4 OS=Homo sapiens OX=9606 GN=S	3	0	6	41.331	0	25.565	0	19.8	4443000000	0	1098400000	11	403910000	0	99857000	0	7	21
1028	P55735;P55735-2;P55735-4;P55735-3	P55735;P55735-2;P55735-4;P55735-3	8;7;7;7	8;7;7;7	8;7;7;7	Protein SEC13 homolog	SEC13	sp|P55735|SEC13_HUMAN Protein SEC13 homolog OS=Homo sapiens OX=9606 GN=SEC13 PE=1 SV=3;sp|P55735-2|SEC13_HUMAN Isoform 2 of Protein SEC13 homolog OS=Homo sapiens OX=9606 GN=SEC13;sp|P55735-4|SEC13_HUMAN Isoform 4 of Protein SEC13 homolog OS=Homo sapiens OX	4	0	6	35.54	0	44.975	0	29.8	2520800000	0	1524800000	13	193910000	0	117290000	0	9	21
2549	Q9H936;Q9H1K4	Q9H936	10;3	10;3	10;3	Mitochondrial glutamate carrier 1	SLC25A22	sp|Q9H936|GHC1_HUMAN Mitochondrial glutamate carrier 1 OS=Homo sapiens OX=9606 GN=SLC25A22 PE=1 SV=1	2	0	6	34.47	0	55.254	0	20.4	4097000000	0	1262000000	17	241000000	0	74233000	0	7	21
2874	Q9ULT8	Q9ULT8	19	19	19	E3 ubiquitin-protein ligase HECTD1	HECTD1	sp|Q9ULT8|HECD1_HUMAN E3 ubiquitin-protein ligase HECTD1 OS=Homo sapiens OX=9606 GN=HECTD1 PE=1 SV=3	1	0	6	289.38	0	52.614	0	2.8	768720000	0	168720000	126	6101000	0	1339000	0	5	21
514	P08243;P08243-2;P08243-3	P08243;P08243-2;P08243-3	13;13;12	13;13;12	13;13;12	Asparagine synthetase [glutamine-hydrolyzing]	ASNS	sp|P08243|ASNS_HUMAN Asparagine synthetase [glutamine-hydrolyzing] OS=Homo sapiens OX=9606 GN=ASNS PE=1 SV=4;sp|P08243-2|ASNS_HUMAN Isoform 2 of Asparagine synthetase [glutamine-hydrolyzing] OS=Homo sapiens OX=9606 GN=ASNS;sp|P08243-3|ASNS_HUMAN Isoform 3	3	0	6	64.369	0	27.36	0	15.3	1166300000	0	461110000	29	40216000	0	15900000	0	7	20
961	P51571	P51571	6	6	6	Translocon-associated protein subunit delta	SSR4	sp|P51571|SSRD_HUMAN Translocon-associated protein subunit delta OS=Homo sapiens OX=9606 GN=SSR4 PE=1 SV=1	1	0	6	18.998	0	40.898	0	37	3320400000	0	1276800000	7	474340000	0	182390000	0	7	20
440	O96019;O96019-2;O94805	O96019;O96019-2	10;10;1	10;10;1	10;10;1	Actin-like protein 6A	ACTL6A	sp|O96019|ACL6A_HUMAN Actin-like protein 6A OS=Homo sapiens OX=9606 GN=ACTL6A PE=1 SV=1;sp|O96019-2|ACL6A_HUMAN Isoform 2 of Actin-like protein 6A OS=Homo sapiens OX=9606 GN=ACTL6A	3	2	6	47.46	0	58.118	4.7	23.3	1902400000	35662000	472460000	20	95120000	1783100	23623000	1	6	19
712	P27544-2;P27544	P27544-2;P27544	8;7	8;7	8;7	Ceramide synthase 1	CERS1	sp|P27544-2|CERS1_HUMAN Isoform 2 of Ceramide synthase 1 OS=Homo sapiens OX=9606 GN=CERS1;sp|P27544|CERS1_HUMAN Ceramide synthase 1 OS=Homo sapiens OX=9606 GN=CERS1 PE=1 SV=1	2	0	6	37.983	0	29.196	0	20.2	2790800000	0	737480000	13	214680000	0	56729000	0	5	19
2314	Q99567	Q99567	13	13	13	Nuclear pore complex protein Nup88	NUP88	sp|Q99567|NUP88_HUMAN Nuclear pore complex protein Nup88 OS=Homo sapiens OX=9606 GN=NUP88 PE=1 SV=2	1	0	6	83.541	0	44.754	0	14	937370000	0	290860000	32	29293000	0	9089300	0	7	19
2962	Q9Y383;Q96HJ9-2;Q9Y383-3;Q9Y383-2;Q9NQ29;Q9NQ29-2;Q9NQ29-3	Q9Y383;Q96HJ9-2;Q9Y383-3;Q9Y383-2	10;9;9;9;3;3;3	10;9;9;9;3;3;3	10;9;9;9;3;3;3	Putative RNA-binding protein Luc7-like 2	LUC7L2	sp|Q9Y383|LC7L2_HUMAN Putative RNA-binding protein Luc7-like 2 OS=Homo sapiens OX=9606 GN=LUC7L2 PE=1 SV=2;sp|Q96HJ9-2|FMC1_HUMAN Isoform 2 of Protein FMC1 homolog OS=Homo sapiens OX=9606 GN=FMC1;sp|Q9Y383-3|LC7L2_HUMAN Isoform 3 of Putative RNA-binding pr	7	6	6	46.513	0	47.294	15.6	20.2	1278800000	182160000	469870000	18	71042000	10120000	26104000	6	6	19
921	P49591	P49591	9	9	9	Serine--tRNA ligase, cytoplasmic	SARS	sp|P49591|SYSC_HUMAN Serine--tRNA ligase, cytoplasmic OS=Homo sapiens OX=9606 GN=SARS1 PE=1 SV=3	1	0	6	58.777	0	28.797	0	19.1	1380100000	0	284980000	27	51116000	0	10555000	0	7	18
2015	Q8NFH4	Q8NFH4	8	8	8	Nucleoporin Nup37	NUP37	sp|Q8NFH4|NUP37_HUMAN Nucleoporin Nup37 OS=Homo sapiens OX=9606 GN=NUP37 PE=1 SV=1	1	0	6	36.707	0	46.186	0	21.8	1597300000	0	464880000	14	114090000	0	33206000	0	7	18
2374	Q9BRX2	Q9BRX2	12	12	12	Protein pelota homolog	PELO	sp|Q9BRX2|PELO_HUMAN Protein pelota homolog OS=Homo sapiens OX=9606 GN=PELO PE=1 SV=2	1	1	6	43.359	0	55.163	3.6	20.5	1077400000	12550000	344490000	21	51304000	597630	16404000	1	6	18
2492	Q9H0W5	Q9H0W5	9	9	9	Coiled-coil domain-containing protein 8	CCDC8	sp|Q9H0W5|CCDC8_HUMAN Coiled-coil domain-containing protein 8 OS=Homo sapiens OX=9606 GN=CCDC8 PE=1 SV=2	1	0	6	59.374	0	43.079	0	22.1	809770000	0	400630000	33	24539000	0	12140000	0	7	18
2900	Q9UPN7	Q9UPN7	13	13	13	Serine/threonine-protein phosphatase 6 regulatory subunit 1	PPP6R1	sp|Q9UPN7|PP6R1_HUMAN Serine/threonine-protein phosphatase 6 regulatory subunit 1 OS=Homo sapiens OX=9606 GN=PPP6R1 PE=1 SV=5	1	0	6	96.723	0	67.038	0	13.6	1342500000	0	473160000	32	41952000	0	14786000	0	5	18
1645	Q5SNT2;Q5SNT2-2	Q5SNT2	8;3	8;3	8;3	Transmembrane protein 201	TMEM201	sp|Q5SNT2|TM201_HUMAN Transmembrane protein 201 OS=Homo sapiens OX=9606 GN=TMEM201 PE=1 SV=1	2	0	6	72.235	0	33.413	0	16.8	1154300000	0	436990000	27	42751000	0	16185000	0	7	17
894	P46977;P46977-2;Q8TCJ2	P46977;P46977-2	10;8;1	10;8;1	10;8;1	Dolichyl-diphosphooligosaccharide--protein glycosyltransferase subunit STT3A	STT3A	sp|P46977|STT3A_HUMAN Dolichyl-diphosphooligosaccharide--protein glycosyltransferase subunit STT3A OS=Homo sapiens OX=9606 GN=STT3A PE=1 SV=2;sp|P46977-2|STT3A_HUMAN Isoform 2 of Dolichyl-diphosphooligosaccharide--protein glycosyltransferase subunit STT3A	3	0	6	80.529	0	28.371	0	7.5	1575000000	0	532200000	29	54311000	0	18352000	0	6	16
2878	Q9ULX3	Q9ULX3	8	8	8	RNA-binding protein NOB1	NOB1	sp|Q9ULX3|NOB1_HUMAN RNA-binding protein NOB1 OS=Homo sapiens OX=9606 GN=NOB1 PE=1 SV=1	1	0	6	46.674	0	34.642	0	20.1	2283600000	0	601740000	23	99286000	0	26163000	0	6	16
2960	Q9Y312	Q9Y312	9	9	9	Protein AAR2 homolog	AAR2	sp|Q9Y312|AAR2_HUMAN Protein AAR2 homolog OS=Homo sapiens OX=9606 GN=AAR2 PE=1 SV=2	1	0	6	43.472	0	35.097	0	23.4	651030000	0	278090000	17	38296000	0	16358000	0	6	16
1553	Q16543	Q16543	10	10	10	Hsp90 co-chaperone Cdc37;Hsp90 co-chaperone Cdc37, N-terminally processed	CDC37	sp|Q16543|CDC37_HUMAN Hsp90 co-chaperone Cdc37 OS=Homo sapiens OX=9606 GN=CDC37 PE=1 SV=1	1	2	6	44.468	0	42.781	4.2	23.3	1741700000	0	936260000	14	124410000	0	66875000	2	7	15
1369	Q13459;Q13459-2	Q13459;Q13459-2	11;11	11;11	11;11	Unconventional myosin-IXb	MYO9B	sp|Q13459|MYO9B_HUMAN Unconventional myosin-IXb OS=Homo sapiens OX=9606 GN=MYO9B PE=1 SV=3;sp|Q13459-2|MYO9B_HUMAN Isoform Short of Unconventional myosin-IXb OS=Homo sapiens OX=9606 GN=MYO9B	2	0	6	243.4	0	36.862	0	4.8	491950000	0	228850000	114	4315400	0	2007400	0	5	14
2836	Q9UJC3;Q9UJC3-2	Q9UJC3;Q9UJC3-2	10;10	10;10	10;10	Protein Hook homolog 1	HOOK1	sp|Q9UJC3|HOOK1_HUMAN Protein Hook homolog 1 OS=Homo sapiens OX=9606 GN=HOOK1 PE=1 SV=2;sp|Q9UJC3-2|HOOK1_HUMAN Isoform 2 of Protein Hook homolog 1 OS=Homo sapiens OX=9606 GN=HOOK1	2	0	6	84.647	0	32.198	0	12.6	718140000	0	353320000	41	17515000	0	8617500	0	7	14
158	O15013;O15013-7;O15013-4;O15013-5;O15013-6	O15013;O15013-7;O15013-4;O15013-5;O15013-6	9;9;9;9;9	9;9;9;9;9	9;9;9;9;9	Rho guanine nucleotide exchange factor 10	ARHGEF10	sp|O15013|ARHGA_HUMAN Rho guanine nucleotide exchange factor 10 OS=Homo sapiens OX=9606 GN=ARHGEF10 PE=1 SV=4;sp|O15013-7|ARHGA_HUMAN Isoform 3 of Rho guanine nucleotide exchange factor 10 OS=Homo sapiens OX=9606 GN=ARHGEF10;sp|O15013-4|ARHGA_HUMAN Isoform	5	0	6	151.61	0	29.907	0	8.3	715240000	0	455520000	53	13495000	0	8594700	0	7	13
1709	Q6DKJ4;Q6DKJ4-3;Q6DKJ4-2	Q6DKJ4;Q6DKJ4-3	6;3;2	6;3;2	6;3;2	Nucleoredoxin	NXN	sp|Q6DKJ4|NXN_HUMAN Nucleoredoxin OS=Homo sapiens OX=9606 GN=NXN PE=1 SV=2;sp|Q6DKJ4-3|NXN_HUMAN Isoform 3 of Nucleoredoxin OS=Homo sapiens OX=9606 GN=NXN	3	0	6	48.392	0	17.728	0	23	726210000	0	521390000	22	33010000	0	23700000	0	8	13
1341	Q13188;Q13188-2	Q13188;Q13188-2	8;8	8;8	7;7	Serine/threonine-protein kinase 3;Serine/threonine-protein kinase 3 36kDa subunit;Serine/threonine-protein kinase 3 20kDa subunit	STK3	sp|Q13188|STK3_HUMAN Serine/threonine-protein kinase 3 OS=Homo sapiens OX=9606 GN=STK3 PE=1 SV=2;sp|Q13188-2|STK3_HUMAN Isoform 2 of Serine/threonine-protein kinase 3 OS=Homo sapiens OX=9606 GN=STK3	2	0	6	56.3	0	26.306	0	13.6	552930000	0	286920000	28	19747000	0	10247000	0	6	12
140	O14802	O14802	10	10	9	DNA-directed RNA polymerase III subunit RPC1	POLR3A	sp|O14802|RPC1_HUMAN DNA-directed RNA polymerase III subunit RPC1 OS=Homo sapiens OX=9606 GN=POLR3A PE=1 SV=2	1	0	6	155.64	0	19.854	0	7.4	327330000	0	143730000	85	3850900	0	1690900	0	5	11
473	P05067;P05067-8;P05067-11;P05067-4;P05067-10;P05067-6;P05067-7;P05067-9;P05067-3;P05067-5;P05067-2	P05067;P05067-8;P05067-11;P05067-4;P05067-10;P05067-6;P05067-7;P05067-9;P05067-3;P05067-5	11;11;11;10;10;10;9;9;8;8;3	11;11;11;10;10;10;9;9;8;8;3	11;11;11;10;10;10;9;9;8;8;3	Amyloid beta A4 protein;N-APP;Soluble APP-alpha;Soluble APP-beta;C99;Beta-amyloid protein 42;Beta-amyloid protein 40;C83;P3(42);P3(40);C80;Gamma-secretase C-terminal fragment 59;Gamma-secretase C-terminal fragment 57;Gamma-secretase C-terminal fragment 50;C31	APP	sp|P05067|A4_HUMAN Amyloid-beta precursor protein OS=Homo sapiens OX=9606 GN=APP PE=1 SV=3;sp|P05067-8|A4_HUMAN Isoform APP751 of Amyloid-beta precursor protein OS=Homo sapiens OX=9606 GN=APP;sp|P05067-11|A4_HUMAN Isoform 11 of Amyloid-beta precursor prote	11	0	6	86.942	0	40.141	0	11.3	561870000	0	219620000	35	16053000	0	6274800	0	6	11
1470	Q15018	Q15018	8	8	8	BRISC complex subunit Abro1	FAM175B	sp|Q15018|ABRX2_HUMAN BRISC complex subunit Abraxas 2 OS=Homo sapiens OX=9606 GN=ABRAXAS2 PE=1 SV=2	1	0	6	46.9	0	19.233	0	16.4	578680000	0	318490000	16	36167000	0	19905000	0	5	10
1561	Q16659;P31152	Q16659	7;2	7;2	7;2	Mitogen-activated protein kinase 6	MAPK6	sp|Q16659|MK06_HUMAN Mitogen-activated protein kinase 6 OS=Homo sapiens OX=9606 GN=MAPK6 PE=1 SV=1	2	0	6	82.68	0	15.504	0	11.8	402450000	0	319390000	33	12195000	0	9678500	0	6	10
2061	Q8WTW3	Q8WTW3	7	7	7	Conserved oligomeric Golgi complex subunit 1	COG1	sp|Q8WTW3|COG1_HUMAN Conserved oligomeric Golgi complex subunit 1 OS=Homo sapiens OX=9606 GN=COG1 PE=1 SV=1	1	0	6	108.98	0	15.556	0	9.7	412830000	0	281570000	52	7939000	0	5414900	0	6	9
1702	Q68DQ2;Q68DQ2-1	Q68DQ2	7;3	7;3	7;3	Very large A-kinase anchor protein	CRYBG3	sp|Q68DQ2|CRBG3_HUMAN Very large A-kinase anchor protein OS=Homo sapiens OX=9606 GN=CRYBG3 PE=1 SV=3	2	0	6	330.63	0	13.326	0	2.8	279900000	0	205050000	164	1706700	0	1250300	0	6	7
1560	Q16643;Q16643-2;Q16643-3	Q16643;Q16643-2;Q16643-3	33;32;31	33;32;31	33;32;31	Drebrin	DBN1	sp|Q16643|DREB_HUMAN Drebrin OS=Homo sapiens OX=9606 GN=DBN1 PE=1 SV=4;sp|Q16643-2|DREB_HUMAN Isoform 2 of Drebrin OS=Homo sapiens OX=9606 GN=DBN1;sp|Q16643-3|DREB_HUMAN Isoform 3 of Drebrin OS=Homo sapiens OX=9606 GN=DBN1	3	22	5	71.428	0	323.31	37	9.1	13939000000	3982300000	371910000	27	516240000	147490000	13775000	79	5	127
854	P42677	P42677	5	5	3	40S ribosomal protein S27	RPS27	sp|P42677|RS27_HUMAN 40S ribosomal protein S27 OS=Homo sapiens OX=9606 GN=RPS27 PE=1 SV=3	1	4	5	9.461	0	20.276	39.3	40.5	39930000000	293920000	7785100000	4	9982600000	73480000	1946300000	24	10	61
1160	P63220	P63220	7	7	7	40S ribosomal protein S21	RPS21	sp|P63220|RS21_HUMAN 40S ribosomal protein S21 OS=Homo sapiens OX=9606 GN=RPS21 PE=1 SV=1	1	6	5	9.1113	0	62.84	63.9	65.1	5194300000	739700000	2741300000	5	1038900000	147940000	548260000	32	10	57
1179	P78344;P78344-2	P78344;P78344-2	26;24	26;24	26;24	Eukaryotic translation initiation factor 4 gamma 2	EIF4G2	sp|P78344|IF4G2_HUMAN Eukaryotic translation initiation factor 4 gamma 2 OS=Homo sapiens OX=9606 GN=EIF4G2 PE=1 SV=1;sp|P78344-2|IF4G2_HUMAN Isoform 2 of Eukaryotic translation initiation factor 4 gamma 2 OS=Homo sapiens OX=9606 GN=EIF4G2	2	0	5	102.36	0	91.048	0	6.6	4143400000	0	301860000	50	82868000	0	6037200	0	5	41
468	P04792	P04792	16	16	16	Heat shock protein beta-1	HSPB1	sp|P04792|HSPB1_HUMAN Heat shock protein beta-1 OS=Homo sapiens OX=9606 GN=HSPB1 PE=1 SV=2	1	0	5	22.782	0	95.866	0	50.2	7214600000	0	701620000	14	515330000	0	50116000	0	9	39
2735	Q9NZ01;Q9NZ01-2	Q9NZ01	13;4	13;4	13;4	Very-long-chain enoyl-CoA reductase	TECR	sp|Q9NZ01|TECR_HUMAN Very-long-chain enoyl-CoA reductase OS=Homo sapiens OX=9606 GN=TECR PE=1 SV=1	2	0	5	36.034	0	138.53	0	15.9	17235000000	0	1490200000	13	1325800000	0	114630000	0	8	38
584	P12956;P12956-2	P12956;P12956-2	17;15	17;15	17;15	X-ray repair cross-complementing protein 6	XRCC6	sp|P12956|XRCC6_HUMAN X-ray repair cross-complementing protein 6 OS=Homo sapiens OX=9606 GN=XRCC6 PE=1 SV=2;sp|P12956-2|XRCC6_HUMAN Isoform 2 of X-ray repair cross-complementing protein 6 OS=Homo sapiens OX=9606 GN=XRCC6	2	0	5	69.842	0	92.14	0	10.3	3517000000	0	426140000	32	109910000	0	13317000	0	3	37
707	P26639;P26639-2;A2RTX5;A2RTX5-2	P26639;P26639-2	20;19;1;1	20;19;1;1	20;19;1;1	Threonine--tRNA ligase, cytoplasmic	TARS	sp|P26639|SYTC_HUMAN Threonine--tRNA ligase 1, cytoplasmic OS=Homo sapiens OX=9606 GN=TARS1 PE=1 SV=3;sp|P26639-2|SYTC_HUMAN Isoform 2 of Threonine--tRNA ligase 1, cytoplasmic OS=Homo sapiens OX=9606 GN=TARS1	4	0	5	83.434	0	53.346	0	7.2	2568900000	0	384790000	42	61165000	0	9161700	0	6	37
926	P49721	P49721	13	13	13	Proteasome subunit beta type-2	PSMB2	sp|P49721|PSB2_HUMAN Proteasome subunit beta type-2 OS=Homo sapiens OX=9606 GN=PSMB2 PE=1 SV=1	1	0	5	22.836	0	47.414	0	30.3	5857400000	0	1566300000	10	585740000	0	156630000	0	12	37
1313	Q12904;Q12904-2	Q12904;Q12904-2	14;14	14;14	14;14	Aminoacyl tRNA synthase complex-interacting multifunctional protein 1;Endothelial monocyte-activating polypeptide 2	AIMP1	sp|Q12904|AIMP1_HUMAN Aminoacyl tRNA synthase complex-interacting multifunctional protein 1 OS=Homo sapiens OX=9606 GN=AIMP1 PE=1 SV=2;sp|Q12904-2|AIMP1_HUMAN Isoform 2 of Aminoacyl tRNA synthase complex-interacting multifunctional protein 1 OS=Homo sapien	2	1	5	34.352	0	110.23	2.6	27.2	4101000000	15287000	720650000	17	241240000	899220	42391000	1	7	37
1015	P54727;P54727-2;P54725-2	P54727;P54727-2	14;7;1	14;7;1	13;7;0	UV excision repair protein RAD23 homolog B	RAD23B	sp|P54727|RD23B_HUMAN UV excision repair protein RAD23 homolog B OS=Homo sapiens OX=9606 GN=RAD23B PE=1 SV=1;sp|P54727-2|RD23B_HUMAN Isoform 2 of UV excision repair protein RAD23 homolog B OS=Homo sapiens OX=9606 GN=RAD23B	3	0	5	43.171	0	54.167	0	17.6	5198800000	0	917960000	13	399910000	0	70612000	0	10	36
1603	Q53EL6;Q53EL6-2	Q53EL6;Q53EL6-2	13;13	13;13	13;13	Programmed cell death protein 4	PDCD4	sp|Q53EL6|PDCD4_HUMAN Programmed cell death protein 4 OS=Homo sapiens OX=9606 GN=PDCD4 PE=1 SV=2;sp|Q53EL6-2|PDCD4_HUMAN Isoform 2 of Programmed cell death protein 4 OS=Homo sapiens OX=9606 GN=PDCD4	2	5	5	51.735	0	45.231	9.8	14.3	2600000000	209630000	674920000	23	113040000	9114500	29344000	9	7	33
2438	Q9BXW7;Q9BXW7-2	Q9BXW7;Q9BXW7-2	11;11	11;11	11;11	Cat eye syndrome critical region protein 5	CECR5	sp|Q9BXW7|HDHD5_HUMAN Haloacid dehalogenase-like hydrolase domain-containing 5 OS=Homo sapiens OX=9606 GN=HDHD5 PE=1 SV=1;sp|Q9BXW7-2|HDHD5_HUMAN Isoform 1 of Haloacid dehalogenase-like hydrolase domain-containing 5 OS=Homo sapiens OX=9606 GN=HDHD5	2	0	5	46.321	0	64.618	0	21.7	4778700000	0	756220000	21	227560000	0	36010000	0	8	33
673	P22626;P22626-2	P22626;P22626-2	11;11	11;11	11;11	Heterogeneous nuclear ribonucleoproteins A2/B1	HNRNPA2B1	sp|P22626|ROA2_HUMAN Heterogeneous nuclear ribonucleoproteins A2/B1 OS=Homo sapiens OX=9606 GN=HNRNPA2B1 PE=1 SV=2;sp|P22626-2|ROA2_HUMAN Isoform A2 of Heterogeneous nuclear ribonucleoproteins A2/B1 OS=Homo sapiens OX=9606 GN=HNRNPA2B1	2	6	5	37.429	0	40.684	19.3	17.6	3703800000	352130000	801160000	20	185190000	17606000	40058000	6	6	31
925	P49720	P49720	9	9	9	Proteasome subunit beta type-3	PSMB3	sp|P49720|PSB3_HUMAN Proteasome subunit beta type-3 OS=Homo sapiens OX=9606 GN=PSMB3 PE=1 SV=2	1	0	5	22.949	0	44.464	0	35.6	3415900000	0	896220000	9	379540000	0	99580000	0	7	31
1088	P61758;P61758-2	P61758;P61758-2	13;9	13;9	13;9	Prefoldin subunit 3	VBP1	sp|P61758|PFD3_HUMAN Prefoldin subunit 3 OS=Homo sapiens OX=9606 GN=VBP1 PE=1 SV=4;sp|P61758-2|PFD3_HUMAN Isoform 2 of Prefoldin subunit 3 OS=Homo sapiens OX=9606 GN=VBP1	2	0	5	22.626	0	63.199	0	37.1	3500800000	0	481760000	15	233390000	0	32117000	0	6	31
1510	Q15386;Q15386-2;Q15386-3	Q15386	21;7;4	21;7;4	21;7;4	Ubiquitin-protein ligase E3C	UBE3C	sp|Q15386|UBE3C_HUMAN Ubiquitin-protein ligase E3C OS=Homo sapiens OX=9606 GN=UBE3C PE=1 SV=3	3	0	5	123.92	0	128.9	0	5.2	2175500000	0	132570000	57	38166000	0	2325800	0	5	30
1540	Q15773	Q15773	5	5	5	Myeloid leukemia factor 2	MLF2	sp|Q15773|MLF2_HUMAN Myeloid leukemia factor 2 OS=Homo sapiens OX=9606 GN=MLF2 PE=1 SV=1	1	0	5	28.147	0	23.508	0	32.3	4008300000	0	1431400000	9	445370000	0	159050000	0	10	30
1062	P60866;P60866-2	P60866;P60866-2	5;5	5;5	5;5	40S ribosomal protein S20	RPS20	sp|P60866|RS20_HUMAN 40S ribosomal protein S20 OS=Homo sapiens OX=9606 GN=RPS20 PE=1 SV=1;sp|P60866-2|RS20_HUMAN Isoform 2 of 40S ribosomal protein S20 OS=Homo sapiens OX=9606 GN=RPS20	2	2	5	13.373	0	16.262	12.6	29.4	16786000000	160490000	4458000000	5	3357200000	32097000	891600000	10	8	29
2795	Q9UBX3;Q9UBX3-2	Q9UBX3;Q9UBX3-2	11;11	11;11	11;11	Mitochondrial dicarboxylate carrier	SLC25A10	sp|Q9UBX3|DIC_HUMAN Mitochondrial dicarboxylate carrier OS=Homo sapiens OX=9606 GN=SLC25A10 PE=1 SV=2;sp|Q9UBX3-2|DIC_HUMAN Isoform 2 of Mitochondrial dicarboxylate carrier OS=Homo sapiens OX=9606 GN=SLC25A10	2	0	5	31.282	0	71.589	0	26.8	4220500000	0	1271800000	15	281370000	0	84786000	0	7	29
1155	P63167	P63167	5	5	4	Dynein light chain 1, cytoplasmic	DYNLL1	sp|P63167|DYL1_HUMAN Dynein light chain 1, cytoplasmic OS=Homo sapiens OX=9606 GN=DYNLL1 PE=1 SV=1	1	0	5	10.366	0	81.618	0	51.7	6958900000	0	2687000000	5	1391800000	0	537410000	0	12	27
2163	Q96AV8;Q96AV8-3;Q96AV8-2	Q96AV8;Q96AV8-3;Q96AV8-2	19;19;16	19;19;16	19;19;16	Transcription factor E2F7	E2F7	sp|Q96AV8|E2F7_HUMAN Transcription factor E2F7 OS=Homo sapiens OX=9606 GN=E2F7 PE=1 SV=3;sp|Q96AV8-3|E2F7_HUMAN Isoform 3 of Transcription factor E2F7 OS=Homo sapiens OX=9606 GN=E2F7;sp|Q96AV8-2|E2F7_HUMAN Isoform 2 of Transcription factor E2F7 OS=Homo sap	3	9	5	99.887	0	57.867	13.2	8.8	1051400000	292720000	385130000	39	26959000	7505600	9875100	10	5	27
2533	Q9H6T3;Q9H6T3-2;Q9H6T3-3	Q9H6T3;Q9H6T3-2;Q9H6T3-3	15;14;10	15;14;10	15;14;10	RNA polymerase II-associated protein 3	RPAP3	sp|Q9H6T3|RPAP3_HUMAN RNA polymerase II-associated protein 3 OS=Homo sapiens OX=9606 GN=RPAP3 PE=1 SV=2;sp|Q9H6T3-2|RPAP3_HUMAN Isoform 2 of RNA polymerase II-associated protein 3 OS=Homo sapiens OX=9606 GN=RPAP3;sp|Q9H6T3-3|RPAP3_HUMAN Isoform 3 of RNA po	3	0	5	75.718	0	48.276	0	10.1	1416200000	0	227350000	35	40463000	0	6495700	0	5	27
862	P42771;P42771-4;P42771-2;P42772;P42771-3	P42771;P42771-4;P42771-2	6;6;4;2;1	6;6;4;2;1	6;6;4;2;1	Cyclin-dependent kinase inhibitor 2A	CDKN2A	sp|P42771|CDN2A_HUMAN Cyclin-dependent kinase inhibitor 2A OS=Homo sapiens OX=9606 GN=CDKN2A PE=1 SV=2;sp|P42771-4|CDN2A_HUMAN Isoform 5 of Cyclin-dependent kinase inhibitor 2A OS=Homo sapiens OX=9606 GN=CDKN2A;sp|P42771-2|CDN2A_HUMAN Isoform 2 of Cyclin-d	5	0	5	16.532	0	41.241	0	48.1	7880000000	0	1758500000	9	875550000	0	195390000	0	10	26
1200	P83731	P83731	9	9	9	60S ribosomal protein L24	RPL24	sp|P83731|RL24_HUMAN 60S ribosomal protein L24 OS=Homo sapiens OX=9606 GN=RPL24 PE=1 SV=1	1	3	5	17.779	0	22.645	18.5	29.3	5349400000	237180000	1167500000	8	668680000	29647000	145930000	5	7	26
1782	Q6ZRV2	Q6ZRV2	16	16	16	Protein FAM83H	FAM83H	sp|Q6ZRV2|FA83H_HUMAN Protein FAM83H OS=Homo sapiens OX=9606 GN=FAM83H PE=1 SV=3	1	0	5	127.12	0	43.55	0	7.2	1761700000	0	446860000	60	29361000	0	7447600	0	4	26
2510	Q9H3G5	Q9H3G5	11	11	11	Probable serine carboxypeptidase CPVL	CPVL	sp|Q9H3G5|CPVL_HUMAN Probable serine carboxypeptidase CPVL OS=Homo sapiens OX=9606 GN=CPVL PE=1 SV=2	1	0	5	54.163	0	36.723	0	11.1	3548300000	0	539540000	24	147850000	0	22481000	0	4	26
458	P04049;P04049-2	P04049;P04049-2	12;12	12;12	10;10	RAF proto-oncogene serine/threonine-protein kinase	RAF1	sp|P04049|RAF1_HUMAN RAF proto-oncogene serine/threonine-protein kinase OS=Homo sapiens OX=9606 GN=RAF1 PE=1 SV=1;sp|P04049-2|RAF1_HUMAN Isoform 2 of RAF proto-oncogene serine/threonine-protein kinase OS=Homo sapiens OX=9606 GN=RAF1	2	0	5	73.051	0	61.397	0	11	1976300000	0	303060000	37	53415000	0	8190800	0	6	25
2304	Q99417	Q99417	8	8	8	C-Myc-binding protein	MYCBP	sp|Q99417|MYCBP_HUMAN c-Myc-binding protein OS=Homo sapiens OX=9606 GN=MYCBP PE=1 SV=3	1	3	5	11.967	0	43.446	18.4	64.1	4991800000	393460000	1433700000	7	713120000	56208000	204820000	4	7	25
773	P32969	P32969	8	8	8	60S ribosomal protein L9	RPL9	sp|P32969|RL9_HUMAN 60S ribosomal protein L9 OS=Homo sapiens OX=9606 GN=RPL9 PE=1 SV=1	1	2	5	21.863	0	30.461	14.1	42.7	2134300000	89353000	916600000	9	237140000	9928100	101840000	3	7	24
1451	Q14692	Q14692	17	17	17	Ribosome biogenesis protein BMS1 homolog	BMS1	sp|Q14692|BMS1_HUMAN Ribosome biogenesis protein BMS1 homolog OS=Homo sapiens OX=9606 GN=BMS1 PE=1 SV=1	1	9	5	145.81	0	35.79	6.6	5.5	759970000	166370000	145050000	51	14901000	3262200	2844100	9	4	24
2305	Q99436;Q99436-2	Q99436	8;3	8;3	8;3	Proteasome subunit beta type-7	PSMB7	sp|Q99436|PSB7_HUMAN Proteasome subunit beta type-7 OS=Homo sapiens OX=9606 GN=PSMB7 PE=1 SV=1	2	0	5	29.965	0	47.365	0	34.3	2806900000	0	1269500000	11	255180000	0	115410000	0	7	24
886	P46778	P46778	7	7	7	60S ribosomal protein L21	RPL21	sp|P46778|RL21_HUMAN 60S ribosomal protein L21 OS=Homo sapiens OX=9606 GN=RPL21 PE=1 SV=2	1	2	5	18.565	0	17.981	16.2	37.5	4757100000	401680000	789960000	6	792850000	66947000	131660000	3	7	23
1543	Q15942;Q15942-2	Q15942;Q15942-2	13;9	13;9	13;9	Zyxin	ZYX	sp|Q15942|ZYX_HUMAN Zyxin OS=Homo sapiens OX=9606 GN=ZYX PE=1 SV=1;sp|Q15942-2|ZYX_HUMAN Isoform 2 of Zyxin OS=Homo sapiens OX=9606 GN=ZYX	2	9	5	61.277	0	40.133	23.8	16.3	1537700000	337310000	401390000	24	64071000	14055000	16725000	12	5	23
1555	Q16576;Q16576-2	Q16576;Q16576-2	13;11	7;5	7;5	Histone-binding protein RBBP7	RBBP7	sp|Q16576|RBBP7_HUMAN Histone-binding protein RBBP7 OS=Homo sapiens OX=9606 GN=RBBP7 PE=1 SV=1;sp|Q16576-2|RBBP7_HUMAN Isoform 2 of Histone-binding protein RBBP7 OS=Homo sapiens OX=9606 GN=RBBP7	2	0	5	47.82	0	93.716	1.6	30.1	3314800000	0	996010000	16	207170000	0	62251000	0	9	23
2072	Q8WVD3;Q8WVD3-2	Q8WVD3;Q8WVD3-2	9;5	9;5	9;5	E3 ubiquitin-protein ligase RNF138	RNF138	sp|Q8WVD3|RN138_HUMAN E3 ubiquitin-protein ligase RNF138 OS=Homo sapiens OX=9606 GN=RNF138 PE=1 SV=1;sp|Q8WVD3-2|RN138_HUMAN Isoform 2 of E3 ubiquitin-protein ligase RNF138 OS=Homo sapiens OX=9606 GN=RNF138	2	0	5	28.192	0	63.916	0	32.7	2000900000	0	414410000	9	222320000	0	46045000	0	6	23
2726	Q9NYJ8;Q9NYJ8-2	Q9NYJ8;Q9NYJ8-2	11;6	11;6	10;6	TGF-beta-activated kinase 1 and MAP3K7-binding protein 2	TAB2	sp|Q9NYJ8|TAB2_HUMAN TGF-beta-activated kinase 1 and MAP3K7-binding protein 2 OS=Homo sapiens OX=9606 GN=TAB2 PE=1 SV=1;sp|Q9NYJ8-2|TAB2_HUMAN Isoform 2 of TGF-beta-activated kinase 1 and MAP3K7-binding protein 2 OS=Homo sapiens OX=9606 GN=TAB2	2	4	5	76.493	0	58.767	6.5	9.5	1574700000	137000000	319780000	25	62989000	5480100	12791000	5	5	23
268	O60506;O60506-3;O60506-2;O60506-4;O60506-5	O60506;O60506-3;O60506-2;O60506-4;O60506-5	17;16;16;15;11	11;11;10;10;8	11;11;10;10;8	Heterogeneous nuclear ribonucleoprotein Q	SYNCRIP	sp|O60506|HNRPQ_HUMAN Heterogeneous nuclear ribonucleoprotein Q OS=Homo sapiens OX=9606 GN=SYNCRIP PE=1 SV=2;sp|O60506-3|HNRPQ_HUMAN Isoform 3 of Heterogeneous nuclear ribonucleoprotein Q OS=Homo sapiens OX=9606 GN=SYNCRIP;sp|O60506-2|HNRPQ_HUMAN Isoform 2	5	1	5	69.602	0	43.936	8.5	16.5	1215800000	76099000	315340000	32	37993000	2378100	9854300	2	5	22
757	P31040;P31040-2;P31040-3	P31040;P31040-2	11;9;4	11;9;4	11;9;4	Succinate dehydrogenase [ubiquinone] flavoprotein subunit, mitochondrial	SDHA	sp|P31040|SDHA_HUMAN Succinate dehydrogenase [ubiquinone] flavoprotein subunit, mitochondrial OS=Homo sapiens OX=9606 GN=SDHA PE=1 SV=2;sp|P31040-2|SDHA_HUMAN Isoform 2 of Succinate dehydrogenase [ubiquinone] flavoprotein subunit, mitochondrial OS=Homo sap	3	0	5	72.691	0	91.608	0	9.9	1308800000	0	288720000	31	42221000	0	9313400	0	6	22
1203	P84098	P84098	6	6	6	60S ribosomal protein L19	RPL19	sp|P84098|RL19_HUMAN 60S ribosomal protein L19 OS=Homo sapiens OX=9606 GN=RPL19 PE=1 SV=1	1	1	5	23.466	0	38.293	8.7	18.9	3471800000	25328000	1023900000	6	578640000	4221300	170660000	7	6	22
631	P18077	P18077	7	7	7	60S ribosomal protein L35a	RPL35A	sp|P18077|RL35A_HUMAN 60S ribosomal protein L35a OS=Homo sapiens OX=9606 GN=RPL35A PE=1 SV=2	1	3	5	12.538	0	14.212	25.5	31.8	4659200000	327340000	460490000	7	665600000	46764000	65784000	4	5	21
1253	Q04917	Q04917	13	10	10	14-3-3 protein eta	YWHAH	sp|Q04917|1433F_HUMAN 14-3-3 protein eta OS=Homo sapiens OX=9606 GN=YWHAH PE=1 SV=4	1	1	5	28.218	0	34.854	6.5	31.7	2812800000	14926000	810530000	16	175800000	932860	50658000	1	6	21
214	O43347	O43347	7	7	6	RNA-binding protein Musashi homolog 1	MSI1	sp|O43347|MSI1H_HUMAN RNA-binding protein Musashi homolog 1 OS=Homo sapiens OX=9606 GN=MSI1 PE=1 SV=1	1	0	5	39.124	0	84.535	0	26.8	1671900000	0	506100000	13	128600000	0	38931000	0	8	20
229	O43592	O43592	15	15	15	Exportin-T	XPOT	sp|O43592|XPOT_HUMAN Exportin-T OS=Homo sapiens OX=9606 GN=XPOT PE=1 SV=2	1	0	5	109.96	0	47.15	0	7.6	1609800000	0	196060000	45	35772000	0	4356900	0	5	20
607	P15735;P15735-2	P15735;P15735-2	9;9	9;9	9;9	Phosphorylase b kinase gamma catalytic chain, liver/testis isoform	PHKG2	sp|P15735|PHKG2_HUMAN Phosphorylase b kinase gamma catalytic chain, liver/testis isoform OS=Homo sapiens OX=9606 GN=PHKG2 PE=1 SV=1;sp|P15735-2|PHKG2_HUMAN Isoform 2 of Phosphorylase b kinase gamma catalytic chain, liver/testis isoform OS=Homo sapiens OX=9	2	2	5	46.442	0	34.326	4.7	17.5	1703900000	56560000	647300000	23	74084000	2459100	28143000	2	6	20
743	P30048;P30048-2	P30048;P30048-2	9;9	9;9	9;9	Thioredoxin-dependent peroxide reductase, mitochondrial	PRDX3	sp|P30048|PRDX3_HUMAN Thioredoxin-dependent peroxide reductase, mitochondrial OS=Homo sapiens OX=9606 GN=PRDX3 PE=1 SV=3;sp|P30048-2|PRDX3_HUMAN Isoform 2 of Thioredoxin-dependent peroxide reductase, mitochondrial OS=Homo sapiens OX=9606 GN=PRDX3	2	1	5	27.692	0	54.276	3.9	28.9	3412600000	34424000	1013500000	15	227500000	2295000	67569000	1	6	20
1252	Q04837	Q04837	7	7	7	Single-stranded DNA-binding protein, mitochondrial	SSBP1	sp|Q04837|SSBP_HUMAN Single-stranded DNA-binding protein, mitochondrial OS=Homo sapiens OX=9606 GN=SSBP1 PE=1 SV=1	1	1	5	17.259	0	35.759	10.1	47.3	2692100000	0	557340000	8	336510000	0	69668000	1	5	20
1391	Q13617;Q13617-2	Q13617;Q13617-2	10;10	10;10	10;10	Cullin-2	CUL2	sp|Q13617|CUL2_HUMAN Cullin-2 OS=Homo sapiens OX=9606 GN=CUL2 PE=1 SV=2;sp|Q13617-2|CUL2_HUMAN Isoform 2 of Cullin-2 OS=Homo sapiens OX=9606 GN=CUL2	2	0	5	86.982	0	31.175	0	7.4	1121600000	0	266860000	42	26704000	0	6353700	0	5	20
85	O00151	O00151	10	10	10	PDZ and LIM domain protein 1	PDLIM1	sp|O00151|PDLI1_HUMAN PDZ and LIM domain protein 1 OS=Homo sapiens OX=9606 GN=PDLIM1 PE=1 SV=4	1	0	5	36.071	0	41.526	0	21.9	1365600000	0	167530000	16	85351000	0	10471000	0	5	19
318	O75400;O75400-2;O75400-3	O75400;O75400-2;O75400-3	7;7;7	7;7;7	7;7;7	Pre-mRNA-processing factor 40 homolog A	PRPF40A	sp|O75400|PR40A_HUMAN Pre-mRNA-processing factor 40 homolog A OS=Homo sapiens OX=9606 GN=PRPF40A PE=1 SV=2;sp|O75400-2|PR40A_HUMAN Isoform 2 of Pre-mRNA-processing factor 40 homolog A OS=Homo sapiens OX=9606 GN=PRPF40A;sp|O75400-3|PR40A_HUMAN Isoform 3 of	3	2	5	108.8	0	69.978	2.7	7.3	1645400000	42364000	477700000	33	49862000	1283800	14476000	2	5	19
342	O75787;O75787-2	O75787;O75787-2	8;8	8;8	8;8	Renin receptor	ATP6AP2	sp|O75787|RENR_HUMAN Renin receptor OS=Homo sapiens OX=9606 GN=ATP6AP2 PE=1 SV=2;sp|O75787-2|RENR_HUMAN Isoform 2 of Renin receptor OS=Homo sapiens OX=9606 GN=ATP6AP2	2	0	5	39.008	0	64.846	0	20.9	1515900000	0	393330000	15	101060000	0	26222000	0	6	19
692	P25205;P25205-2	P25205;P25205-2	15;15	15;15	15;15	DNA replication licensing factor MCM3	MCM3	sp|P25205|MCM3_HUMAN DNA replication licensing factor MCM3 OS=Homo sapiens OX=9606 GN=MCM3 PE=1 SV=3;sp|P25205-2|MCM3_HUMAN Isoform 2 of DNA replication licensing factor MCM3 OS=Homo sapiens OX=9606 GN=MCM3	2	2	5	90.98	0	41.235	2.1	5.8	1354600000	13939000	173090000	51	26561000	273310	3394000	2	2	19
2068	Q8WUM0	Q8WUM0	15	15	15	Nuclear pore complex protein Nup133	NUP133	sp|Q8WUM0|NU133_HUMAN Nuclear pore complex protein Nup133 OS=Homo sapiens OX=9606 GN=NUP133 PE=1 SV=2	1	0	5	128.98	0	51.829	0	6.1	1511800000	0	357540000	57	26523000	0	6272700	0	6	19
479	P05198	P05198	8	8	8	Eukaryotic translation initiation factor 2 subunit 1	EIF2S1	sp|P05198|IF2A_HUMAN Eukaryotic translation initiation factor 2 subunit 1 OS=Homo sapiens OX=9606 GN=EIF2S1 PE=1 SV=3	1	1	5	36.112	0	34.109	3.8	21	2178400000	16183000	592820000	22	99018000	735590	26946000	1	5	18
2608	Q9NPH2;Q9NPH2-2;Q9NPH2-3	Q9NPH2;Q9NPH2-2;Q9NPH2-3	8;8;8	8;8;8	8;8;8	Inositol-3-phosphate synthase 1	ISYNA1	sp|Q9NPH2|INO1_HUMAN Inositol-3-phosphate synthase 1 OS=Homo sapiens OX=9606 GN=ISYNA1 PE=1 SV=1;sp|Q9NPH2-2|INO1_HUMAN Isoform 2 of Inositol-3-phosphate synthase 1 OS=Homo sapiens OX=9606 GN=ISYNA1;sp|Q9NPH2-3|INO1_HUMAN Isoform 3 of Inositol-3-phosphate	3	0	5	61.067	0	20.497	0	12	666770000	0	184170000	21	31751000	0	8769900	0	6	18
1065	P60953;P60953-1	P60953;P60953-1	6;4	6;4	6;4	Cell division control protein 42 homolog	CDC42	sp|P60953|CDC42_HUMAN Cell division control protein 42 homolog OS=Homo sapiens OX=9606 GN=CDC42 PE=1 SV=2;sp|P60953-1|CDC42_HUMAN Isoform 1 of Cell division control protein 42 homolog OS=Homo sapiens OX=9606 GN=CDC42	2	0	5	21.258	0	22.592	0	36.6	2154600000	0	773580000	9	239400000	0	85953000	0	6	17
1140	P62899;P62899-3;P62899-2	P62899;P62899-3;P62899-2	7;6;6	7;6;6	7;6;6	60S ribosomal protein L31	RPL31	sp|P62899|RL31_HUMAN 60S ribosomal protein L31 OS=Homo sapiens OX=9606 GN=RPL31 PE=1 SV=1;sp|P62899-3|RL31_HUMAN Isoform 3 of 60S ribosomal protein L31 OS=Homo sapiens OX=9606 GN=RPL31;sp|P62899-2|RL31_HUMAN Isoform 2 of 60S ribosomal protein L31 OS=Homo s	3	2	5	14.463	0	17.538	18.4	35.2	3970300000	196450000	777710000	7	567180000	28064000	111100000	1	5	17
820	P37268;P37268-5;P37268-4;P37268-3;P37268-2	P37268;P37268-5;P37268-4;P37268-3;P37268-2	12;10;8;8;8	12;10;8;8;8	12;10;8;8;8	Squalene synthase	FDFT1	sp|P37268|FDFT_HUMAN Squalene synthase OS=Homo sapiens OX=9606 GN=FDFT1 PE=1 SV=1;sp|P37268-5|FDFT_HUMAN Isoform 5 of Squalene synthase OS=Homo sapiens OX=9606 GN=FDFT1;sp|P37268-4|FDFT_HUMAN Isoform 4 of Squalene synthase OS=Homo sapiens OX=9606 GN=FDFT1;	5	0	5	48.115	0	46.995	0	15.6	1282800000	0	166710000	22	58308000	0	7577800	0	5	16
1237	Q02543	Q02543	8	8	8	60S ribosomal protein L18a	RPL18A	sp|Q02543|RL18A_HUMAN 60S ribosomal protein L18a OS=Homo sapiens OX=9606 GN=RPL18A PE=1 SV=2	1	3	5	20.762	0	16.3	16.5	25.6	2429800000	358890000	792660000	9	269970000	39876000	88073000	4	5	16
1923	Q8IXI2;Q8IXI2-3;Q8IXI2-4;Q8IXI2-5;Q8IXI2-2;Q8IXI2-7;Q8IXI2-6	Q8IXI2;Q8IXI2-3;Q8IXI2-4;Q8IXI2-5;Q8IXI2-2;Q8IXI2-7;Q8IXI2-6	8;8;8;8;8;8;5	8;8;8;8;8;8;5	7;7;7;7;7;7;4	Mitochondrial Rho GTPase 1	RHOT1	sp|Q8IXI2|MIRO1_HUMAN Mitochondrial Rho GTPase 1 OS=Homo sapiens OX=9606 GN=RHOT1 PE=1 SV=2;sp|Q8IXI2-3|MIRO1_HUMAN Isoform 3 of Mitochondrial Rho GTPase 1 OS=Homo sapiens OX=9606 GN=RHOT1;sp|Q8IXI2-4|MIRO1_HUMAN Isoform 4 of Mitochondrial Rho GTPase 1 OS=	7	0	5	70.783	0	21.008	0	8.3	1276300000	0	342520000	30	42542000	0	11417000	0	6	16
2536	Q9H7D7;Q9H7D7-2;Q9H7D7-3;Q9H7D7-4	Q9H7D7;Q9H7D7-2	7;7;1;1	7;7;1;1	7;7;1;1	WD repeat-containing protein 26	WDR26	sp|Q9H7D7|WDR26_HUMAN WD repeat-containing protein 26 OS=Homo sapiens OX=9606 GN=WDR26 PE=1 SV=3;sp|Q9H7D7-2|WDR26_HUMAN Isoform 2 of WD repeat-containing protein 26 OS=Homo sapiens OX=9606 GN=WDR26	4	1	5	72.123	0	28.45	1.5	9.2	1061900000	31093000	454290000	30	35397000	1036400	15143000	1	6	16
2855	Q9UKN8	Q9UKN8	13	13	13	General transcription factor 3C polypeptide 4	GTF3C4	sp|Q9UKN8|TF3C4_HUMAN General transcription factor 3C polypeptide 4 OS=Homo sapiens OX=9606 GN=GTF3C4 PE=1 SV=2	1	0	5	91.981	0	29.513	0	11.3	1000400000	0	224630000	55	18189000	0	4084200	0	5	16
3044	Q9Y6A5	Q9Y6A5	14	14	14	Transforming acidic coiled-coil-containing protein 3	TACC3	sp|Q9Y6A5|TACC3_HUMAN Transforming acidic coiled-coil-containing protein 3 OS=Homo sapiens OX=9606 GN=TACC3 PE=1 SV=1	1	9	5	90.359	0	39.075	15	11	830070000	346280000	269070000	34	24414000	10185000	7913800	9	4	16
876	P46019	P46019	8	8	8	Phosphorylase b kinase regulatory subunit alpha, liver isoform	PHKA2	sp|P46019|KPB2_HUMAN Phosphorylase b kinase regulatory subunit alpha, liver isoform OS=Homo sapiens OX=9606 GN=PHKA2 PE=1 SV=1	1	3	5	138.41	0	18.732	3	5	724370000	44504000	261940000	55	13170000	809160	4762500	3	4	15
1011	P54652	P54652	27	9	9	Heat shock-related 70 kDa protein 2	HSPA2	sp|P54652|HSP72_HUMAN Heat shock-related 70 kDa protein 2 OS=Homo sapiens OX=9606 GN=HSPA2 PE=1 SV=1	1	0	5	70.02	0	19.182	13.1	35.4	1225900000	0	496640000	35	35027000	0	14190000	0	8	15
1378	Q13546;Q13546-2	Q13546;Q13546-2	10;7	10;7	10;7	Receptor-interacting serine/threonine-protein kinase 1	RIPK1	sp|Q13546|RIPK1_HUMAN Receptor-interacting serine/threonine-protein kinase 1 OS=Homo sapiens OX=9606 GN=RIPK1 PE=1 SV=3;sp|Q13546-2|RIPK1_HUMAN Isoform 2 of Receptor-interacting serine/threonine-protein kinase 1 OS=Homo sapiens OX=9606 GN=RIPK1	2	0	5	75.93	0	34.128	0	10.4	932240000	0	191110000	34	27419000	0	5620900	0	4	15
1549	Q16513;Q16513-2;Q16513-3;Q16513-4;Q16513-5	Q16513;Q16513-2;Q16513-3;Q16513-4;Q16513-5	15;15;15;11;8	15;15;15;11;8	15;15;15;11;8	Serine/threonine-protein kinase N2	PKN2	sp|Q16513|PKN2_HUMAN Serine/threonine-protein kinase N2 OS=Homo sapiens OX=9606 GN=PKN2 PE=1 SV=1;sp|Q16513-2|PKN2_HUMAN Isoform 2 of Serine/threonine-protein kinase N2 OS=Homo sapiens OX=9606 GN=PKN2;sp|Q16513-3|PKN2_HUMAN Isoform 3 of Serine/threonine-pr	5	0	5	112.03	0	42.326	0	9.6	629000000	0	142820000	56	11232000	0	2550300	0	3	15
1768	Q6UN15;Q6UN15-5;Q6UN15-3;Q6UN15-4	Q6UN15;Q6UN15-5;Q6UN15-3;Q6UN15-4	9;9;8;8	9;9;8;8	9;9;8;8	Pre-mRNA 3-end-processing factor FIP1	FIP1L1	sp|Q6UN15|FIP1_HUMAN Pre-mRNA 3-end-processing factor FIP1 OS=Homo sapiens OX=9606 GN=FIP1L1 PE=1 SV=1;sp|Q6UN15-5|FIP1_HUMAN Isoform 5 of Pre-mRNA 3-end-processing factor FIP1 OS=Homo sapiens OX=9606 GN=FIP1L1;sp|Q6UN15-3|FIP1_HUMAN Isoform 3 of Pre-mRN	4	2	5	66.526	0	33.418	4.5	15.2	638290000	20012000	272510000	24	26595000	833830	11354000	2	4	15
1775	Q6Y7W6;Q6Y7W6-4;Q6Y7W6-5;Q6Y7W6-3	Q6Y7W6;Q6Y7W6-4;Q6Y7W6-5;Q6Y7W6-3	13;13;13;12	13;13;13;12	13;13;13;12	PERQ amino acid-rich with GYF domain-containing protein 2	GIGYF2	sp|Q6Y7W6|GGYF2_HUMAN GRB10-interacting GYF protein 2 OS=Homo sapiens OX=9606 GN=GIGYF2 PE=1 SV=1;sp|Q6Y7W6-4|GGYF2_HUMAN Isoform 3 of GRB10-interacting GYF protein 2 OS=Homo sapiens OX=9606 GN=GIGYF2;sp|Q6Y7W6-5|GGYF2_HUMAN Isoform 4 of GRB10-interacting	4	1	5	150.07	0	89.164	0.8	6.2	1316300000	9235300	300640000	51	25810000	181090	5894900	1	4	15
2477	Q9H019;Q9H019-3;Q9H019-2	Q9H019;Q9H019-3	7;7;3	7;7;3	7;7;3	Mitochondrial fission regulator 1-like	MTFR1L	sp|Q9H019|MFR1L_HUMAN Mitochondrial fission regulator 1-like OS=Homo sapiens OX=9606 GN=MTFR1L PE=1 SV=2;sp|Q9H019-3|MFR1L_HUMAN Isoform 3 of Mitochondrial fission regulator 1-like OS=Homo sapiens OX=9606 GN=MTFR1L	3	0	5	31.957	0	36.697	0	21.2	1488300000	0	414570000	12	124030000	0	34548000	0	6	15
23	A8MVW0	A8MVW0	10	10	10	Protein FAM171A2	FAM171A2	sp|A8MVW0|F1712_HUMAN Protein FAM171A2 OS=Homo sapiens OX=9606 GN=FAM171A2 PE=1 SV=1	1	0	5	87.434	0	40.943	0	7.1	1290300000	0	429310000	35	36867000	0	12266000	0	4	14
534	P0C0S8;Q99878;Q9BTM1;Q96KK5;P20671;Q93077;Q7L7L0;P04908;Q9BTM1-2	P0C0S8;Q99878;Q9BTM1;Q96KK5;P20671;Q93077;Q7L7L0;P04908;Q9BTM1-2	5;5;5;5;5;4;4;4;4	5;5;5;5;5;4;4;4;4	0;0;0;0;0;0;0;0;0	Histone H2A type 1;Histone H2A type 1-J;Histone H2A.J;Histone H2A type 1-H;Histone H2A type 1-D;Histone H2A type 1-C;Histone H2A type 3;Histone H2A type 1-B/E	HIST1H2AG;HIST1H2AJ;H2AFJ;HIST1H2AH;HIST1H2AD;HIST1H2AC;HIST3H2A;HIST1H2AB	sp|P0C0S8|H2A1_HUMAN Histone H2A type 1 OS=Homo sapiens OX=9606 GN=H2AC11 PE=1 SV=2;sp|Q99878|H2A1J_HUMAN Histone H2A type 1-J OS=Homo sapiens OX=9606 GN=H2AC14 PE=1 SV=3;sp|Q9BTM1|H2AJ_HUMAN Histone H2A.J OS=Homo sapiens OX=9606 GN=H2AJ PE=1 SV=1;sp|Q96KK	9	1	5	14.091	0	17.465	5.4	57.7	3674300000	20878000	932370000	5	734860000	4175600	186470000	1	5	14
1303	Q12789;Q12789-3	Q12789;Q12789-3	9;9	9;9	9;9	General transcription factor 3C polypeptide 1	GTF3C1	sp|Q12789|TF3C1_HUMAN General transcription factor 3C polypeptide 1 OS=Homo sapiens OX=9606 GN=GTF3C1 PE=1 SV=4;sp|Q12789-3|TF3C1_HUMAN Isoform 2 of General transcription factor 3C polypeptide 1 OS=Homo sapiens OX=9606 GN=GTF3C1	2	0	5	238.87	0	23.662	0	4.6	258580000	0	76274000	110	2350700	0	693400	0	5	14
1591	Q3MHD2;Q3MHD2-2	Q3MHD2;Q3MHD2-2	5;5	5;5	5;5	Protein LSM12 homolog	LSM12	sp|Q3MHD2|LSM12_HUMAN Protein LSM12 homolog OS=Homo sapiens OX=9606 GN=LSM12 PE=1 SV=2;sp|Q3MHD2-2|LSM12_HUMAN Isoform 2 of Protein LSM12 homolog OS=Homo sapiens OX=9606 GN=LSM12	2	0	5	21.701	0	17.263	0	34.9	4771500000	0	1397000000	9	530170000	0	155230000	0	6	14
2223	Q96GD4;Q96GD4-4;Q96GD4-2;Q96GD4-5;Q96GD4-3	Q96GD4;Q96GD4-4;Q96GD4-2;Q96GD4-5	8;8;8;8;3	8;8;8;8;3	8;8;8;8;3	Aurora kinase B	AURKB	sp|Q96GD4|AURKB_HUMAN Aurora kinase B OS=Homo sapiens OX=9606 GN=AURKB PE=1 SV=3;sp|Q96GD4-4|AURKB_HUMAN Isoform 4 of Aurora kinase B OS=Homo sapiens OX=9606 GN=AURKB;sp|Q96GD4-2|AURKB_HUMAN Isoform 2 of Aurora kinase B OS=Homo sapiens OX=9606 GN=AURKB;sp|	5	0	5	39.31	0	21.371	0	20.3	954600000	0	336700000	21	45457000	0	16033000	0	5	14
2306	Q99459	Q99459	8	8	8	Cell division cycle 5-like protein	CDC5L	sp|Q99459|CDC5L_HUMAN Cell division cycle 5-like protein OS=Homo sapiens OX=9606 GN=CDC5L PE=1 SV=2	1	2	5	92.25	0	19.868	2.9	10	1819300000	35950000	132540000	38	47875000	946060	3487900	2	5	14
883	P46736;P46736-2;P46736-3;P46736-4;P46736-5	P46736;P46736-2;P46736-3;P46736-4;P46736-5	7;7;7;5;4	7;7;7;5;4	7;7;7;5;4	Lys-63-specific deubiquitinase BRCC36	BRCC3	sp|P46736|BRCC3_HUMAN Lys-63-specific deubiquitinase BRCC36 OS=Homo sapiens OX=9606 GN=BRCC3 PE=1 SV=2;sp|P46736-2|BRCC3_HUMAN Isoform 1 of Lys-63-specific deubiquitinase BRCC36 OS=Homo sapiens OX=9606 GN=BRCC3;sp|P46736-3|BRCC3_HUMAN Isoform 3 of Lys-63-s	5	0	5	36.072	0	23.346	0	21.5	624000000	0	327880000	18	34667000	0	18216000	0	5	13
1727	Q6P1J9	Q6P1J9	9	9	9	Parafibromin	CDC73	sp|Q6P1J9|CDC73_HUMAN Parafibromin OS=Homo sapiens OX=9606 GN=CDC73 PE=1 SV=1	1	0	5	60.576	0	24.289	0	10.4	798210000	0	256240000	33	24188000	0	7764900	0	5	13
1793	Q71RC2;Q71RC2-4;Q71RC2-5;Q71RC2-6;Q71RC2-3;Q71RC2-7;Q71RC2-2	Q71RC2;Q71RC2-4;Q71RC2-5;Q71RC2-6;Q71RC2-3;Q71RC2-7;Q71RC2-2	9;9;8;8;8;7;5	8;8;7;7;7;6;4	8;8;7;7;7;6;4	La-related protein 4	LARP4	sp|Q71RC2|LARP4_HUMAN La-related protein 4 OS=Homo sapiens OX=9606 GN=LARP4 PE=1 SV=3;sp|Q71RC2-4|LARP4_HUMAN Isoform 4 of La-related protein 4 OS=Homo sapiens OX=9606 GN=LARP4;sp|Q71RC2-5|LARP4_HUMAN Isoform 5 of La-related protein 4 OS=Homo sapiens OX=96	7	0	5	80.595	0	21.115	0	11.6	909930000	0	358110000	26	34997000	0	13773000	0	5	13
2106	Q92600;Q92600-2;Q92600-3	Q92600;Q92600-2;Q92600-3	10;9;8	10;9;8	10;9;8	Cell differentiation protein RCD1 homolog	RQCD1	sp|Q92600|CNOT9_HUMAN CCR4-NOT transcription complex subunit 9 OS=Homo sapiens OX=9606 GN=CNOT9 PE=1 SV=1;sp|Q92600-2|CNOT9_HUMAN Isoform 2 of CCR4-NOT transcription complex subunit 9 OS=Homo sapiens OX=9606 GN=CNOT9;sp|Q92600-3|CNOT9_HUMAN Isoform 3 of CC	3	0	5	33.631	0	27.499	0	19.1	807030000	0	239030000	17	47472000	0	14061000	0	4	13
2806	Q9UGJ1;Q9UGJ1-2	Q9UGJ1;Q9UGJ1-2	8;8	8;8	8;8	Gamma-tubulin complex component 4	TUBGCP4	sp|Q9UGJ1|GCP4_HUMAN Gamma-tubulin complex component 4 OS=Homo sapiens OX=9606 GN=TUBGCP4 PE=1 SV=1;sp|Q9UGJ1-2|GCP4_HUMAN Isoform 2 of Gamma-tubulin complex component 4 OS=Homo sapiens OX=9606 GN=TUBGCP4	2	0	5	76.088	0	17.517	0	9.6	1039000000	0	536500000	31	33515000	0	17306000	0	5	13
546	P10321;P10321-2;P30511;P30511-2;P30511-3	P10321;P10321-2	7;7;1;1;1	7;7;1;1;1	4;4;0;0;0	HLA class I histocompatibility antigen, Cw-7 alpha chain	HLA-C	sp|P10321|HLAC_HUMAN HLA class I histocompatibility antigen, C alpha chain OS=Homo sapiens OX=9606 GN=HLA-C PE=1 SV=3;sp|P10321-2|HLAC_HUMAN Isoform 2 of HLA class I histocompatibility antigen, C alpha chain OS=Homo sapiens OX=9606 GN=HLA-C	5	0	5	40.648	0	29.387	0	21.3	1074700000	0	305670000	17	63216000	0	17981000	0	5	12
812	P36776;P36776-3;P36776-2	P36776;P36776-3;P36776-2	9;9;9	9;9;9	9;9;9	Lon protease homolog, mitochondrial	LONP1	sp|P36776|LONM_HUMAN Lon protease homolog, mitochondrial OS=Homo sapiens OX=9606 GN=LONP1 PE=1 SV=2;sp|P36776-3|LONM_HUMAN Isoform 3 of Lon protease homolog, mitochondrial OS=Homo sapiens OX=9606 GN=LONP1;sp|P36776-2|LONM_HUMAN Isoform 2 of Lon protease ho	3	0	5	106.49	0	23.362	0	9.1	510550000	0	162540000	41	12452000	0	3964500	0	6	12
900	P48047	P48047	7	7	7	ATP synthase subunit O, mitochondrial	ATP5O	sp|P48047|ATPO_HUMAN ATP synthase subunit O, mitochondrial OS=Homo sapiens OX=9606 GN=ATP5PO PE=1 SV=1	1	0	5	23.277	0	23.146	0	34.7	1216300000	0	314610000	12	101360000	0	26218000	0	4	12
1325	Q13033;Q13033-2;Q9NRL3-2	Q13033;Q13033-2	6;6;1	6;6;1	4;4;0	Striatin-3	STRN3	sp|Q13033|STRN3_HUMAN Striatin-3 OS=Homo sapiens OX=9606 GN=STRN3 PE=1 SV=3;sp|Q13033-2|STRN3_HUMAN Isoform Alpha of Striatin-3 OS=Homo sapiens OX=9606 GN=STRN3	3	0	5	87.208	0	20.794	0	11.8	558270000	0	298840000	29	19251000	0	10305000	0	5	12
1660	Q5T447;Q5T447-2	Q5T447;Q5T447-2	9;5	9;5	9;5	E3 ubiquitin-protein ligase HECTD3	HECTD3	sp|Q5T447|HECD3_HUMAN E3 ubiquitin-protein ligase HECTD3 OS=Homo sapiens OX=9606 GN=HECTD3 PE=1 SV=1;sp|Q5T447-2|HECD3_HUMAN Isoform 2 of E3 ubiquitin-protein ligase HECTD3 OS=Homo sapiens OX=9606 GN=HECTD3	2	0	5	97.112	0	23.579	0	10.1	611770000	0	311930000	45	13595000	0	6931900	0	4	12
2667	Q9NUP9;O14910;Q9HAP6	Q9NUP9;O14910	5;3;1	5;3;1	5;3;1	Protein lin-7 homolog C;Protein lin-7 homolog A	LIN7C;LIN7A	sp|Q9NUP9|LIN7C_HUMAN Protein lin-7 homolog C OS=Homo sapiens OX=9606 GN=LIN7C PE=1 SV=1;sp|O14910|LIN7A_HUMAN Protein lin-7 homolog A OS=Homo sapiens OX=9606 GN=LIN7A PE=1 SV=2	3	1	5	21.834	0	27.073	3.6	32	1426500000	15248000	782690000	11	129680000	1386200	71154000	1	6	12
2849	Q9UK99;Q9UK99-3;Q9UK99-2	Q9UK99;Q9UK99-3;Q9UK99-2	6;6;6	6;6;6	6;6;6	F-box only protein 3	FBXO3	sp|Q9UK99|FBX3_HUMAN F-box only protein 3 OS=Homo sapiens OX=9606 GN=FBXO3 PE=1 SV=3;sp|Q9UK99-3|FBX3_HUMAN Isoform 3 of F-box only protein 3 OS=Homo sapiens OX=9606 GN=FBXO3;sp|Q9UK99-2|FBX3_HUMAN Isoform 2 of F-box only protein 3 OS=Homo sapiens OX=9606	3	0	5	54.56	0	30.23	0	14.2	1218800000	0	299520000	18	67710000	0	16640000	0	4	12
358	O76021;O76021-2	O76021;O76021-2	10;5	10;5	10;5	Ribosomal L1 domain-containing protein 1	RSL1D1	sp|O76021|RL1D1_HUMAN Ribosomal L1 domain-containing protein 1 OS=Homo sapiens OX=9606 GN=RSL1D1 PE=1 SV=3;sp|O76021-2|RL1D1_HUMAN Isoform 2 of Ribosomal L1 domain-containing protein 1 OS=Homo sapiens OX=9606 GN=RSL1D1	2	2	5	54.972	0	24.804	4.3	16.7	370610000	61978000	151580000	22	16846000	2817200	6890200	2	5	11
363	O94763;O94763-2;O94763-3	O94763;O94763-2;O94763-3	9;8;8	9;8;8	3;2;2	Unconventional prefoldin RPB5 interactor 1	URI1	sp|O94763|RMP_HUMAN Unconventional prefoldin RPB5 interactor 1 OS=Homo sapiens OX=9606 GN=URI1 PE=1 SV=3;sp|O94763-2|RMP_HUMAN Isoform 2 of Unconventional prefoldin RPB5 interactor 1 OS=Homo sapiens OX=9606 GN=URI1;sp|O94763-3|RMP_HUMAN Isoform 3 of Unconv	3	0	5	59.832	0	20.274	0	13.6	655040000	0	291860000	21	31192000	0	13898000	0	5	11
1482	Q15051;Q15051-2;Q15051-3	Q15051;Q15051-2	9;7;3	9;7;3	9;7;3	IQ calmodulin-binding motif-containing protein 1	IQCB1	sp|Q15051|IQCB1_HUMAN IQ calmodulin-binding motif-containing protein 1 OS=Homo sapiens OX=9606 GN=IQCB1 PE=1 SV=1;sp|Q15051-2|IQCB1_HUMAN Isoform 2 of IQ calmodulin-binding motif-containing protein 1 OS=Homo sapiens OX=9606 GN=IQCB1	3	0	5	68.928	0	18.841	0	9.5	622870000	0	247030000	29	21478000	0	8518100	0	4	11
2212	Q96EY7;Q96EY7-2	Q96EY7	7;3	7;3	7;3	Pentatricopeptide repeat domain-containing protein 3, mitochondrial	PTCD3	sp|Q96EY7|PTCD3_HUMAN Pentatricopeptide repeat domain-containing protein 3, mitochondrial OS=Homo sapiens OX=9606 GN=PTCD3 PE=1 SV=3	2	0	5	78.549	0	13.966	0	9	992140000	0	415520000	35	28347000	0	11872000	0	4	11
2942	Q9Y2P8;Q9Y2P8-2	Q9Y2P8	6;2	6;2	6;2	RNA 3-terminal phosphate cyclase-like protein	RCL1	sp|Q9Y2P8|RCL1_HUMAN RNA 3-terminal phosphate cyclase-like protein OS=Homo sapiens OX=9606 GN=RCL1 PE=1 SV=3	2	2	5	40.842	0	27.825	4.3	15.8	613530000	19019000	348170000	20	30677000	950930	17408000	2	5	11
2993	Q9Y4B6;Q9Y4B6-3;Q9Y4B6-2	Q9Y4B6;Q9Y4B6-3;Q9Y4B6-2	9;9;9	9;9;9	9;9;9	Protein VPRBP	VPRBP	sp|Q9Y4B6|DCAF1_HUMAN DDB1- and CUL4-associated factor 1 OS=Homo sapiens OX=9606 GN=DCAF1 PE=1 SV=3;sp|Q9Y4B6-3|DCAF1_HUMAN Isoform 3 of DDB1- and CUL4-associated factor 1 OS=Homo sapiens OX=9606 GN=DCAF1;sp|Q9Y4B6-2|DCAF1_HUMAN Isoform 2 of DDB1- and CUL4	3	0	5	169.01	0	19.414	0	6.7	602120000	0	356470000	70	8601800	0	5092400	0	4	11
125	O14617;O14617-5;O14617-4;O14617-2;O14617-3	O14617;O14617-5;O14617-4;O14617-2;O14617-3	7;7;7;6;6	7;7;7;6;6	7;7;7;6;6	AP-3 complex subunit delta-1	AP3D1	sp|O14617|AP3D1_HUMAN AP-3 complex subunit delta-1 OS=Homo sapiens OX=9606 GN=AP3D1 PE=1 SV=1;sp|O14617-5|AP3D1_HUMAN Isoform 5 of AP-3 complex subunit delta-1 OS=Homo sapiens OX=9606 GN=AP3D1;sp|O14617-4|AP3D1_HUMAN Isoform 4 of AP-3 complex subunit delta	5	0	5	130.16	0	22.765	0	7.4	697190000	0	276810000	51	13670000	0	5427700	0	5	10
409	O95429;O95429-2	O95429;O95429-2	7;7	7;7	7;7	BAG family molecular chaperone regulator 4	BAG4	sp|O95429|BAG4_HUMAN BAG family molecular chaperone regulator 4 OS=Homo sapiens OX=9606 GN=BAG4 PE=1 SV=1;sp|O95429-2|BAG4_HUMAN Isoform 2 of BAG family molecular chaperone regulator 4 OS=Homo sapiens OX=9606 GN=BAG4	2	0	5	49.593	0	21.243	0	18.8	744030000	0	421400000	16	46502000	0	26338000	0	6	10
2414	Q9BVP2;Q9BVP2-2	Q9BVP2;Q9BVP2-2	6;6	6;6	6;6	Guanine nucleotide-binding protein-like 3	GNL3	sp|Q9BVP2|GNL3_HUMAN Guanine nucleotide-binding protein-like 3 OS=Homo sapiens OX=9606 GN=GNL3 PE=1 SV=2;sp|Q9BVP2-2|GNL3_HUMAN Isoform 2 of Guanine nucleotide-binding protein-like 3 OS=Homo sapiens OX=9606 GN=GNL3	2	0	5	61.992	0	93.927	0	15.1	423330000	0	206200000	26	16282000	0	7930900	0	3	10
2843	Q9UJX3;Q9UJX3-2	Q9UJX3;Q9UJX3-2	6;6	6;6	6;6	Anaphase-promoting complex subunit 7	ANAPC7	sp|Q9UJX3|APC7_HUMAN Anaphase-promoting complex subunit 7 OS=Homo sapiens OX=9606 GN=ANAPC7 PE=1 SV=4;sp|Q9UJX3-2|APC7_HUMAN Isoform 2 of Anaphase-promoting complex subunit 7 OS=Homo sapiens OX=9606 GN=ANAPC7	2	0	5	66.855	0	23.378	0	10.7	402700000	0	241910000	30	13423000	0	8063700	0	5	8
2949	Q9Y2T2	Q9Y2T2	5	5	5	AP-3 complex subunit mu-1	AP3M1	sp|Q9Y2T2|AP3M1_HUMAN AP-3 complex subunit mu-1 OS=Homo sapiens OX=9606 GN=AP3M1 PE=1 SV=1	1	0	5	46.939	0	11.019	0	15.6	356800000	0	214540000	22	16218000	0	9751800	0	5	8
785	P34931	P34931	30	5	4	Heat shock 70 kDa protein 1-like	HSPA1L	sp|P34931|HS71L_HUMAN Heat shock 70 kDa protein 1-like OS=Homo sapiens OX=9606 GN=HSPA1L PE=1 SV=2	1	0	5	70.374	0	10.505	21.7	46.6	837900000	0	815920000	35	23940000	0	23312000	0	5	7
2054	Q8TEQ6	Q8TEQ6	8	8	8	Gem-associated protein 5	GEMIN5	sp|Q8TEQ6|GEMI5_HUMAN Gem-associated protein 5 OS=Homo sapiens OX=9606 GN=GEMIN5 PE=1 SV=3	1	0	5	168.59	0	18.257	0	4	311870000	0	190710000	81	3850200	0	2354500	0	4	7
1171	P68363;P68363-2;Q9H853	P68363;P68363-2	42;28;2	5;5;0	0;0;0	Tubulin alpha-1B chain	TUBA1B	sp|P68363|TBA1B_HUMAN Tubulin alpha-1B chain OS=Homo sapiens OX=9606 GN=TUBA1B PE=1 SV=1;sp|P68363-2|TBA1B_HUMAN Isoform 2 of Tubulin alpha-1B chain OS=Homo sapiens OX=9606 GN=TUBA1B	3	1	4	50.151	0	275.09	23.5	70.1	39196000000	0	9286100000	21	1866500000	0	442190000	1	48	203
1116	P62318;P62318-2	P62318;P62318-2	7;7	7;7	7;7	Small nuclear ribonucleoprotein Sm D3	SNRPD3	sp|P62318|SMD3_HUMAN Small nuclear ribonucleoprotein Sm D3 OS=Homo sapiens OX=9606 GN=SNRPD3 PE=1 SV=1;sp|P62318-2|SMD3_HUMAN Isoform 2 of Small nuclear ribonucleoprotein Sm D3 OS=Homo sapiens OX=9606 GN=SNRPD3	2	5	4	13.916	0	100.78	53.2	37.3	18542000000	2043100000	5310300000	6	3090400000	340510000	885050000	28	10	53
240	O43795;O43795-2;Q9UBC5	O43795;O43795-2	28;28;2	28;28;2	28;28;2	Unconventional myosin-Ib	MYO1B	sp|O43795|MYO1B_HUMAN Unconventional myosin-Ib OS=Homo sapiens OX=9606 GN=MYO1B PE=1 SV=3;sp|O43795-2|MYO1B_HUMAN Isoform 2 of Unconventional myosin-Ib OS=Homo sapiens OX=9606 GN=MYO1B	3	16	4	131.98	0	108.29	17.1	3.8	4030700000	557510000	259380000	62	65011000	8992100	4183500	20	4	50
1128	P62841	P62841	7	7	7	40S ribosomal protein S15	RPS15	sp|P62841|RS15_HUMAN 40S ribosomal protein S15 OS=Homo sapiens OX=9606 GN=RPS15 PE=1 SV=2	1	3	4	17.04	0	33.892	13.8	45.5	10282000000	300680000	1649700000	7	1468800000	42954000	235680000	6	10	47
1430	Q14247;Q14247-3;Q14247-2	Q14247;Q14247-3;Q14247-2	24;23;23	24;23;23	24;23;23	Src substrate cortactin	CTTN	sp|Q14247|SRC8_HUMAN Src substrate cortactin OS=Homo sapiens OX=9606 GN=CTTN PE=1 SV=2;sp|Q14247-3|SRC8_HUMAN Isoform 3 of Src substrate cortactin OS=Homo sapiens OX=9606 GN=CTTN;sp|Q14247-2|SRC8_HUMAN Isoform 2 of Src substrate cortactin OS=Homo sapiens O	3	20	4	61.585	0	65.283	44.4	11.3	2334100000	1911200000	140230000	27	86449000	70786000	5193700	35	4	43
2876	Q9ULV4;Q9ULV4-2;Q9ULV4-3;Q6QEF8;Q6QEF8-3;Q6QEF8-4;Q6QEF8-2;Q6QEF8-5	Q9ULV4;Q9ULV4-2;Q9ULV4-3	16;16;16;1;1;1;1;1	16;16;16;1;1;1;1;1	16;16;16;1;1;1;1;1	Coronin-1C	CORO1C	sp|Q9ULV4|COR1C_HUMAN Coronin-1C OS=Homo sapiens OX=9606 GN=CORO1C PE=1 SV=1;sp|Q9ULV4-2|COR1C_HUMAN Isoform 2 of Coronin-1C OS=Homo sapiens OX=9606 GN=CORO1C;sp|Q9ULV4-3|COR1C_HUMAN Isoform 3 of Coronin-1C OS=Homo sapiens OX=9606 GN=CORO1C	8	11	4	53.248	0	174.45	20	8	1834600000	741890000	227910000	19	96560000	39047000	11995000	25	4	43
2986	Q9Y467;Q9NSC2;Q9BXA9;Q9BXA9-3;Q9BXA9-4;Q9NSC2-2;Q9BXA9-2	Q9Y467	16;1;1;1;1;1;1	16;1;1;1;1;1;1	16;1;1;1;1;1;1	Sal-like protein 2	SALL2	sp|Q9Y467|SALL2_HUMAN Sal-like protein 2 OS=Homo sapiens OX=9606 GN=SALL2 PE=1 SV=4	7	0	4	105.31	0	94.7	0	9.6	3658200000	0	366880000	26	140700000	0	14111000	0	5	41
1271	Q07955;Q07955-3;Q07955-2	Q07955;Q07955-3;Q07955-2	12;11;11	12;11;11	12;11;11	Serine/arginine-rich splicing factor 1	SRSF1	sp|Q07955|SRSF1_HUMAN Serine/arginine-rich splicing factor 1 OS=Homo sapiens OX=9606 GN=SRSF1 PE=1 SV=2;sp|Q07955-3|SRSF1_HUMAN Isoform ASF-3 of Serine/arginine-rich splicing factor 1 OS=Homo sapiens OX=9606 GN=SRSF1;sp|Q07955-2|SRSF1_HUMAN Isoform ASF-2 o	3	10	4	27.744	0	34.679	38.7	15.3	1031300000	462480000	202870000	13	79328000	35576000	15605000	29	5	40
1114	P62314	P62314	5	5	5	Small nuclear ribonucleoprotein Sm D1	SNRPD1	sp|P62314|SMD1_HUMAN Small nuclear ribonucleoprotein Sm D1 OS=Homo sapiens OX=9606 GN=SNRPD1 PE=1 SV=1	1	4	4	13.281	0	37.001	37	54.6	8375400000	1012100000	3687200000	4	2093900000	253020000	921790000	17	8	39
505	P07910;P07910-2;P07910-4;P07910-3;O60812;B7ZW38;B2RXH8;P0DMR1;Q86SE5;Q86SE5-3	P07910;P07910-2;P07910-4;P07910-3	12;12;11;9;2;2;2;2;1;1	12;12;11;9;2;2;2;2;1;1	12;12;11;9;2;2;2;2;1;1	Heterogeneous nuclear ribonucleoproteins C1/C2	HNRNPC	sp|P07910|HNRPC_HUMAN Heterogeneous nuclear ribonucleoproteins C1/C2 OS=Homo sapiens OX=9606 GN=HNRNPC PE=1 SV=4;sp|P07910-2|HNRPC_HUMAN Isoform C1 of Heterogeneous nuclear ribonucleoproteins C1/C2 OS=Homo sapiens OX=9606 GN=HNRNPC;sp|P07910-4|HNRPC_HUMAN	10	10	4	33.67	0	60.472	31	14.7	2661400000	520190000	706410000	17	156550000	30599000	41554000	24	6	38
529	P09651;P09651-3;P09651-2;Q32P51	P09651;P09651-3;P09651-2;Q32P51	16;16;16;9	16;16;16;9	16;16;16;9	Heterogeneous nuclear ribonucleoprotein A1;Heterogeneous nuclear ribonucleoprotein A1, N-terminally processed;Heterogeneous nuclear ribonucleoprotein A1-like 2	HNRNPA1;HNRNPA1L2	sp|P09651|ROA1_HUMAN Heterogeneous nuclear ribonucleoprotein A1 OS=Homo sapiens OX=9606 GN=HNRNPA1 PE=1 SV=5;sp|P09651-3|ROA1_HUMAN Isoform 2 of Heterogeneous nuclear ribonucleoprotein A1 OS=Homo sapiens OX=9606 GN=HNRNPA1;sp|P09651-2|ROA1_HUMAN Isoform A1	4	7	4	38.746	0	51.671	20.7	12.1	4274300000	493050000	311970000	18	237460000	27391000	17332000	12	3	37
675	P22695	P22695	15	15	15	Cytochrome b-c1 complex subunit 2, mitochondrial	UQCRC2	sp|P22695|QCR2_HUMAN Cytochrome b-c1 complex subunit 2, mitochondrial OS=Homo sapiens OX=9606 GN=UQCRC2 PE=1 SV=3	1	0	4	48.442	0	95.139	0	14.3	5667500000	0	554270000	19	298290000	0	29172000	0	5	34
1123	P62750	P62750	10	10	10	60S ribosomal protein L23a	RPL23A	sp|P62750|RL23A_HUMAN 60S ribosomal protein L23a OS=Homo sapiens OX=9606 GN=RPL23A PE=1 SV=1	1	6	4	17.695	0	30.301	35.3	29.5	7335800000	209780000	1807900000	6	1222600000	34964000	301320000	9	6	32
246	O43837;O43837-2;O43837-3	O43837;O43837-2	13;12;6	13;12;6	13;12;6	Isocitrate dehydrogenase [NAD] subunit beta, mitochondrial	IDH3B	sp|O43837|IDH3B_HUMAN Isocitrate dehydrogenase [NAD] subunit beta, mitochondrial OS=Homo sapiens OX=9606 GN=IDH3B PE=1 SV=2;sp|O43837-2|IDH3B_HUMAN Isoform A of Isocitrate dehydrogenase [NAD] subunit beta, mitochondrial OS=Homo sapiens OX=9606 GN=IDH3B	3	0	4	42.183	0	51.392	0	15.1	3761600000	0	336200000	21	179130000	0	16009000	0	4	29
706	P26599;P26599-2;P26599-3	P26599;P26599-2;P26599-3	12;11;11	12;11;11	11;10;10	Polypyrimidine tract-binding protein 1	PTBP1	sp|P26599|PTBP1_HUMAN Polypyrimidine tract-binding protein 1 OS=Homo sapiens OX=9606 GN=PTBP1 PE=1 SV=1;sp|P26599-2|PTBP1_HUMAN Isoform 2 of Polypyrimidine tract-binding protein 1 OS=Homo sapiens OX=9606 GN=PTBP1;sp|P26599-3|PTBP1_HUMAN Isoform 3 of Polypy	3	0	4	57.221	0	75.372	0	19.4	1794400000	0	378320000	19	94440000	0	19912000	0	6	29
1158	P63208;P63208-2	P63208;P63208-2	8;6	8;6	8;6	S-phase kinase-associated protein 1	SKP1	sp|P63208|SKP1_HUMAN S-phase kinase-associated protein 1 OS=Homo sapiens OX=9606 GN=SKP1 PE=1 SV=2;sp|P63208-2|SKP1_HUMAN Isoform 2 of S-phase kinase-associated protein 1 OS=Homo sapiens OX=9606 GN=SKP1	2	1	4	18.658	0	50.732	7.4	48.5	3705200000	6632600	792130000	10	370520000	663260	79213000	0	7	29
2582	Q9HCC0;Q9HCC0-2	Q9HCC0;Q9HCC0-2	16;16	16;16	16;16	Methylcrotonoyl-CoA carboxylase beta chain, mitochondrial	MCCC2	sp|Q9HCC0|MCCB_HUMAN Methylcrotonoyl-CoA carboxylase beta chain, mitochondrial OS=Homo sapiens OX=9606 GN=MCCC2 PE=1 SV=1;sp|Q9HCC0-2|MCCB_HUMAN Isoform 2 of Methylcrotonoyl-CoA carboxylase beta chain, mitochondrial OS=Homo sapiens OX=9606 GN=MCCC2	2	0	4	61.332	0	48.128	0	8.9	2046400000	0	329050000	28	73087000	0	11752000	0	5	29
349	O75880	O75880	7	7	7	Protein SCO1 homolog, mitochondrial	SCO1	sp|O75880|SCO1_HUMAN Protein SCO1 homolog, mitochondrial OS=Homo sapiens OX=9606 GN=SCO1 PE=1 SV=1	1	0	4	33.814	0	47.228	0	22.9	7119000000	0	1918800000	16	444940000	0	119920000	0	6	28
775	P33176;Q12840	P33176	18;3	18;3	15;0	Kinesin-1 heavy chain	KIF5B	sp|P33176|KINH_HUMAN Kinesin-1 heavy chain OS=Homo sapiens OX=9606 GN=KIF5B PE=1 SV=1	2	2	4	109.68	0	94.796	2.8	6.9	1751300000	17143000	250070000	60	29188000	285710	4167800	2	4	28
1610	Q53GQ0;Q53GQ0-2	Q53GQ0	12;2	12;2	12;2	Very-long-chain 3-oxoacyl-CoA reductase	HSD17B12	sp|Q53GQ0|DHB12_HUMAN Very-long-chain 3-oxoacyl-CoA reductase OS=Homo sapiens OX=9606 GN=HSD17B12 PE=1 SV=2	2	1	4	34.324	0	61.394	2.6	19.2	3376600000	9689300	352220000	15	225110000	645960	23481000	1	4	28
2689	Q9NW64;Q9NW64-2	Q9NW64;Q9NW64-2	14;10	14;10	14;10	Pre-mRNA-splicing factor RBM22	RBM22	sp|Q9NW64|RBM22_HUMAN Pre-mRNA-splicing factor RBM22 OS=Homo sapiens OX=9606 GN=RBM22 PE=1 SV=1;sp|Q9NW64-2|RBM22_HUMAN Isoform 2 of Pre-mRNA-splicing factor RBM22 OS=Homo sapiens OX=9606 GN=RBM22	2	0	4	46.895	0	180.55	0	14	2587100000	0	352070000	22	117600000	0	16003000	0	6	28
2887	Q9UN86;Q9UN86-2	Q9UN86;Q9UN86-2	16;16	16;16	15;15	Ras GTPase-activating protein-binding protein 2	G3BP2	sp|Q9UN86|G3BP2_HUMAN Ras GTPase-activating protein-binding protein 2 OS=Homo sapiens OX=9606 GN=G3BP2 PE=1 SV=2;sp|Q9UN86-2|G3BP2_HUMAN Isoform B of Ras GTPase-activating protein-binding protein 2 OS=Homo sapiens OX=9606 GN=G3BP2	2	1	4	54.12	0	47.804	2.7	13.1	3186400000	29619000	446740000	22	144840000	1346300	20306000	1	5	28
1138	P62888	P62888	4	4	4	60S ribosomal protein L30	RPL30	sp|P62888|RL30_HUMAN 60S ribosomal protein L30 OS=Homo sapiens OX=9606 GN=RPL30 PE=1 SV=2	1	3	4	12.784	0	60.259	32.2	48.7	4483000000	192100000	1406600000	6	747170000	32016000	234430000	7	6	27
1222	Q01130;Q01130-2;Q9BRL6;Q9BRL6-2	Q01130;Q01130-2	5;5;2;2	5;5;2;2	5;5;2;2	Serine/arginine-rich splicing factor 2	SRSF2	sp|Q01130|SRSF2_HUMAN Serine/arginine-rich splicing factor 2 OS=Homo sapiens OX=9606 GN=SRSF2 PE=1 SV=4;sp|Q01130-2|SRSF2_HUMAN Isoform 2 of Serine/arginine-rich splicing factor 2 OS=Homo sapiens OX=9606 GN=SRSF2	4	5	4	25.476	0	19.179	26.7	23.5	2888300000	95988000	913240000	9	320920000	10665000	101470000	11	6	27
727	P28340	P28340	19	19	19	DNA polymerase delta catalytic subunit	POLD1	sp|P28340|DPOD1_HUMAN DNA polymerase delta catalytic subunit OS=Homo sapiens OX=9606 GN=POLD1 PE=1 SV=2	1	0	4	123.63	0	50.424	0	4	1139300000	0	195210000	66	17262000	0	2957700	0	4	26
822	P38159;P38159-2;P38159-3;O75526;Q8N7X1	P38159;P38159-2	18;16;5;2;1	18;16;5;2;1	8;8;2;1;0	RNA-binding motif protein, X chromosome;RNA-binding motif protein, X chromosome, N-terminally processed	RBMX	sp|P38159|RBMX_HUMAN RNA-binding motif protein, X chromosome OS=Homo sapiens OX=9606 GN=RBMX PE=1 SV=3;sp|P38159-2|RBMX_HUMAN Isoform 2 of RNA-binding motif protein, X chromosome OS=Homo sapiens OX=9606 GN=RBMX	5	12	4	42.331	0	43.414	28.4	14.1	1399300000	515840000	339810000	25	55971000	20634000	13592000	15	3	26
1264	Q07020;Q07020-2	Q07020;Q07020-2	7;7	7;7	7;7	60S ribosomal protein L18	RPL18	sp|Q07020|RL18_HUMAN 60S ribosomal protein L18 OS=Homo sapiens OX=9606 GN=RPL18 PE=1 SV=2;sp|Q07020-2|RL18_HUMAN Isoform 2 of 60S ribosomal protein L18 OS=Homo sapiens OX=9606 GN=RPL18	2	5	4	21.634	0	85.388	33	25.5	8998000000	217130000	2793400000	7	1285400000	31019000	399050000	9	5	25
1690	Q5XKP0	Q5XKP0	4	4	4	Protein QIL1	QIL1	sp|Q5XKP0|MIC13_HUMAN MICOS complex subunit MIC13 OS=Homo sapiens OX=9606 GN=MICOS13 PE=1 SV=1	1	0	4	13.087	0	10.004	0	53.4	1832300000	0	703060000	4	458070000	0	175770000	0	12	25
122	O14545;O14545-2	O14545	13;5	13;5	13;5	TRAF-type zinc finger domain-containing protein 1	TRAFD1	sp|O14545|TRAD1_HUMAN TRAF-type zinc finger domain-containing protein 1 OS=Homo sapiens OX=9606 GN=TRAFD1 PE=1 SV=1	2	0	4	64.84	0	50.066	0	7.7	2240400000	0	463350000	26	86168000	0	17821000	0	4	24
678	P23381;P23381-2	P23381;P23381-2	11;10	11;10	11;10	Tryptophan--tRNA ligase, cytoplasmic;T1-TrpRS;T2-TrpRS	WARS	sp|P23381|SYWC_HUMAN Tryptophan--tRNA ligase, cytoplasmic OS=Homo sapiens OX=9606 GN=WARS1 PE=1 SV=2;sp|P23381-2|SYWC_HUMAN Isoform 2 of Tryptophan--tRNA ligase, cytoplasmic OS=Homo sapiens OX=9606 GN=WARS1	2	1	4	53.165	0	45.737	3.6	11.7	2299100000	4167500	374050000	23	99962000	181190	16263000	1	6	24
1157	P63173	P63173	7	7	7	60S ribosomal protein L38	RPL38	sp|P63173|RL38_HUMAN 60S ribosomal protein L38 OS=Homo sapiens OX=9606 GN=RPL38 PE=1 SV=2	1	0	4	8.2178	0	28.988	0	48.6	16649000000	0	897390000	3	5549800000	0	299130000	0	6	24
2405	Q9BV68	Q9BV68	7	7	7	E3 ubiquitin-protein ligase RNF126	RNF126	sp|Q9BV68|RN126_HUMAN E3 ubiquitin-protein ligase RNF126 OS=Homo sapiens OX=9606 GN=RNF126 PE=1 SV=2	1	0	4	33.861	0	66.139	0	21.5	6630900000	0	1387700000	8	828860000	0	173470000	0	4	24
550	P10599;P10599-2	P10599;P10599-2	8;7	8;7	8;7	Thioredoxin	TXN	sp|P10599|THIO_HUMAN Thioredoxin OS=Homo sapiens OX=9606 GN=TXN PE=1 SV=3;sp|P10599-2|THIO_HUMAN Isoform 2 of Thioredoxin OS=Homo sapiens OX=9606 GN=TXN	2	2	4	11.737	0	18.487	10.5	37.1	4922600000	200590000	1116100000	7	703230000	28655000	159450000	3	5	23
2563	Q9H9T3;Q9H9T3-2;Q9H9T3-4;Q9H9T3-5	Q9H9T3;Q9H9T3-2;Q9H9T3-4;Q9H9T3-5	15;14;11;11	15;14;11;11	15;14;11;11	Elongator complex protein 3	ELP3	sp|Q9H9T3|ELP3_HUMAN Elongator complex protein 3 OS=Homo sapiens OX=9606 GN=ELP3 PE=1 SV=2;sp|Q9H9T3-2|ELP3_HUMAN Isoform 2 of Elongator complex protein 3 OS=Homo sapiens OX=9606 GN=ELP3;sp|Q9H9T3-4|ELP3_HUMAN Isoform 3 of Elongator complex protein 3 OS=Ho	4	0	4	62.258	0	59.229	0	9.3	1225800000	0	59997000	31	39543000	0	1935400	0	4	23
2923	Q9Y266	Q9Y266	10	10	10	Nuclear migration protein nudC	NUDC	sp|Q9Y266|NUDC_HUMAN Nuclear migration protein nudC OS=Homo sapiens OX=9606 GN=NUDC PE=1 SV=1	1	2	4	38.242	0	26.095	6	12.7	2561200000	20453000	447730000	21	121960000	973980	21320000	2	5	23
1082	P61313;P61313-2	P61313;P61313-2	8;4	8;4	8;4	60S ribosomal protein L15	RPL15	sp|P61313|RL15_HUMAN 60S ribosomal protein L15 OS=Homo sapiens OX=9606 GN=RPL15 PE=1 SV=2;sp|P61313-2|RL15_HUMAN Isoform 2 of 60S ribosomal protein L15 OS=Homo sapiens OX=9606 GN=RPL15	2	2	4	24.146	0	21.283	7.8	21.6	6008900000	182360000	1139600000	11	546260000	16578000	103600000	3	4	22
1284	Q08AM6	Q08AM6	12	12	12	Protein VAC14 homolog	VAC14	sp|Q08AM6|VAC14_HUMAN Protein VAC14 homolog OS=Homo sapiens OX=9606 GN=VAC14 PE=1 SV=1	1	0	4	87.972	0	29.846	0	7.3	706140000	0	118390000	39	18106000	0	3035700	0	4	22
1361	Q13418;Q13418-2;Q13418-3	Q13418;Q13418-2;Q13418-3	11;9;8	11;9;8	11;9;8	Integrin-linked protein kinase	ILK	sp|Q13418|ILK_HUMAN Integrin-linked protein kinase OS=Homo sapiens OX=9606 GN=ILK PE=1 SV=2;sp|Q13418-2|ILK_HUMAN Isoform 2 of Integrin-linked protein kinase OS=Homo sapiens OX=9606 GN=ILK;sp|Q13418-3|ILK_HUMAN Isoform 3 of Integrin-linked protein kinase O	3	0	4	51.419	0	31.066	0	7.3	1441100000	0	134370000	24	60046000	0	5598800	0	4	22
2361	Q9BQG0;Q9BQG0-2	Q9BQG0;Q9BQG0-2	18;18	18;18	18;18	Myb-binding protein 1A	MYBBP1A	sp|Q9BQG0|MBB1A_HUMAN Myb-binding protein 1A OS=Homo sapiens OX=9606 GN=MYBBP1A PE=1 SV=2;sp|Q9BQG0-2|MBB1A_HUMAN Isoform 2 of Myb-binding protein 1A OS=Homo sapiens OX=9606 GN=MYBBP1A	2	3	4	148.85	0	49.771	2	3	944220000	109110000	147600000	69	13684000	1581300	2139200	2	3	22
465	P04406;P04406-2	P04406;P04406-2	8;7	8;7	8;7	Glyceraldehyde-3-phosphate dehydrogenase	GAPDH	sp|P04406|G3P_HUMAN Glyceraldehyde-3-phosphate dehydrogenase OS=Homo sapiens OX=9606 GN=GAPDH PE=1 SV=3;sp|P04406-2|G3P_HUMAN Isoform 2 of Glyceraldehyde-3-phosphate dehydrogenase OS=Homo sapiens OX=9606 GN=GAPDH	2	1	4	36.053	0	45.819	4.2	21.2	3472600000	8644800	412730000	17	204270000	508520	24278000	0	4	21
681	P23528	P23528	8	8	5	Cofilin-1	CFL1	sp|P23528|COF1_HUMAN Cofilin-1 OS=Homo sapiens OX=9606 GN=CFL1 PE=1 SV=3	1	4	4	18.502	0	25.74	22.9	37.3	1331800000	263980000	402060000	10	133180000	26398000	40206000	7	5	21
1559	Q16637;Q16637-3;Q16637-4;Q16637-2	Q16637;Q16637-3;Q16637-4;Q16637-2	8;8;7;7	8;8;7;7	8;8;7;7	Survival motor neuron protein	SMN1	sp|Q16637|SMN_HUMAN Survival motor neuron protein OS=Homo sapiens OX=9606 GN=SMN1 PE=1 SV=1;sp|Q16637-3|SMN_HUMAN Isoform SMN-delta7 of Survival motor neuron protein OS=Homo sapiens OX=9606 GN=SMN1;sp|Q16637-4|SMN_HUMAN Isoform SMN-delta57 of Survival moto	4	1	4	31.848	0	37.719	3.4	24.1	2389300000	24122000	558320000	7	341320000	3446000	79760000	1	6	21
2579	Q9HC21;Q9HC21-2	Q9HC21;Q9HC21-2	12;11	12;11	12;11	Mitochondrial thiamine pyrophosphate carrier	SLC25A19	sp|Q9HC21|TPC_HUMAN Mitochondrial thiamine pyrophosphate carrier OS=Homo sapiens OX=9606 GN=SLC25A19 PE=1 SV=1;sp|Q9HC21-2|TPC_HUMAN Isoform 2 of Mitochondrial thiamine pyrophosphate carrier OS=Homo sapiens OX=9606 GN=SLC25A19	2	0	4	35.511	0	33.243	0	10.9	1764700000	0	152090000	22	80213000	0	6913200	0	4	21
3006	Q9Y4R8	Q9Y4R8	17	17	17	Telomere length regulation protein TEL2 homolog	TELO2	sp|Q9Y4R8|TELO2_HUMAN Telomere length regulation protein TEL2 homolog OS=Homo sapiens OX=9606 GN=TELO2 PE=1 SV=2	1	0	4	91.746	0	63.827	0	7	1875700000	0	351460000	46	40776000	0	7640400	0	4	21
213	O43324;O43324-2	O43324;O43324-2	5;5	5;5	5;5	Eukaryotic translation elongation factor 1 epsilon-1	EEF1E1	sp|O43324|MCA3_HUMAN Eukaryotic translation elongation factor 1 epsilon-1 OS=Homo sapiens OX=9606 GN=EEF1E1 PE=1 SV=1;sp|O43324-2|MCA3_HUMAN Isoform 2 of Eukaryotic translation elongation factor 1 epsilon-1 OS=Homo sapiens OX=9606 GN=EEF1E1	2	1	4	19.81	0	30.377	6.3	33.3	1548100000	9734500	397850000	12	129010000	811210	33154000	1	5	20
1130	P62851	P62851	9	9	9	40S ribosomal protein S25	RPS25	sp|P62851|RS25_HUMAN 40S ribosomal protein S25 OS=Homo sapiens OX=9606 GN=RPS25 PE=1 SV=1	1	6	4	13.742	0	22.682	39.2	24	7016200000	596900000	1465400000	5	1403200000	119380000	293080000	6	4	20
1434	Q14315;Q14315-2	Q14315;Q14315-2	20;20	16;16	15;15	Filamin-C	FLNC	sp|Q14315|FLNC_HUMAN Filamin-C OS=Homo sapiens OX=9606 GN=FLNC PE=1 SV=3;sp|Q14315-2|FLNC_HUMAN Isoform 2 of Filamin-C OS=Homo sapiens OX=9606 GN=FLNC	2	0	4	291.02	0	42.185	0.8	3.4	868370000	0	66005000	151	5750800	0	437120	0	5	20
2342	Q99942	Q99942	6	6	6	E3 ubiquitin-protein ligase RNF5	RNF5	sp|Q99942|RNF5_HUMAN E3 ubiquitin-protein ligase RNF5 OS=Homo sapiens OX=9606 GN=RNF5 PE=1 SV=1	1	0	4	19.881	0	39.527	0	21.7	4588100000	0	884820000	5	917630000	0	176960000	0	5	20
884	P46776	P46776	7	7	7	60S ribosomal protein L27a	RPL27A	sp|P46776|RL27A_HUMAN 60S ribosomal protein L27a OS=Homo sapiens OX=9606 GN=RPL27A PE=1 SV=2	1	1	4	16.561	0	22.117	7.4	32.4	3990000000	34755000	1191700000	7	570010000	4964900	170240000	1	7	19
1519	Q15437	Q15437	10	10	8	Protein transport protein Sec23B	SEC23B	sp|Q15437|SC23B_HUMAN Protein transport protein Sec23B OS=Homo sapiens OX=9606 GN=SEC23B PE=1 SV=2	1	0	4	86.478	0	36.9	0	6	849860000	0	110930000	38	22365000	0	2919200	0	3	19
2694	Q9NWS0;Q9NWS0-3	Q9NWS0	11;3	11;3	11;3	PIH1 domain-containing protein 1	PIH1D1	sp|Q9NWS0|PIHD1_HUMAN PIH1 domain-containing protein 1 OS=Homo sapiens OX=9606 GN=PIH1D1 PE=1 SV=1	2	0	4	32.363	0	64.163	0	22.1	1838500000	0	480460000	17	108150000	0	28262000	0	4	19
2955	Q9Y2X9;Q9Y2X9-2	Q9Y2X9;Q9Y2X9-2	8;8	8;8	8;8	Zinc finger protein 281	ZNF281	sp|Q9Y2X9|ZN281_HUMAN Zinc finger protein 281 OS=Homo sapiens OX=9606 GN=ZNF281 PE=1 SV=1;sp|Q9Y2X9-2|ZN281_HUMAN Isoform 2 of Zinc finger protein 281 OS=Homo sapiens OX=9606 GN=ZNF281	2	0	4	96.914	0	29.42	0	8.5	717630000	0	165870000	33	21746000	0	5026400	0	5	19
794	P35250;P35250-2	P35250;P35250-2	9;9	9;9	9;9	Replication factor C subunit 2	RFC2	sp|P35250|RFC2_HUMAN Replication factor C subunit 2 OS=Homo sapiens OX=9606 GN=RFC2 PE=1 SV=3;sp|P35250-2|RFC2_HUMAN Isoform 2 of Replication factor C subunit 2 OS=Homo sapiens OX=9606 GN=RFC2	2	0	4	39.157	0	27.277	0	16.4	1566700000	0	339770000	22	71213000	0	15444000	0	5	18
1338	Q13155;Q13155-2	Q13155;Q13155-2	8;5	8;5	8;5	Aminoacyl tRNA synthase complex-interacting multifunctional protein 2	AIMP2	sp|Q13155|AIMP2_HUMAN Aminoacyl tRNA synthase complex-interacting multifunctional protein 2 OS=Homo sapiens OX=9606 GN=AIMP2 PE=1 SV=2;sp|Q13155-2|AIMP2_HUMAN Isoform 2 of Aminoacyl tRNA synthase complex-interacting multifunctional protein 2 OS=Homo sapien	2	0	4	35.348	0	43.274	0	23.1	1280900000	0	248620000	17	75347000	0	14625000	0	4	18
1647	Q5SRE5;Q5SRE5-2	Q5SRE5;Q5SRE5-2	16;16	16;16	16;16	Nucleoporin NUP188 homolog	NUP188	sp|Q5SRE5|NU188_HUMAN Nucleoporin NUP188 OS=Homo sapiens OX=9606 GN=NUP188 PE=1 SV=1;sp|Q5SRE5-2|NU188_HUMAN Isoform 2 of Nucleoporin NUP188 OS=Homo sapiens OX=9606 GN=NUP188	2	0	4	196.04	0	41.334	0	3	739500000	0	39871000	80	9243700	0	498390	0	4	18
1989	Q8NBS9;Q8NBS9-2	Q8NBS9;Q8NBS9-2	10;10	10;10	10;10	Thioredoxin domain-containing protein 5	TXNDC5	sp|Q8NBS9|TXND5_HUMAN Thioredoxin domain-containing protein 5 OS=Homo sapiens OX=9606 GN=TXNDC5 PE=1 SV=2;sp|Q8NBS9-2|TXND5_HUMAN Isoform 2 of Thioredoxin domain-containing protein 5 OS=Homo sapiens OX=9606 GN=TXNDC5	2	1	4	47.628	0	24.437	2.3	11.8	1406700000	10931000	428010000	23	61161000	475240	18609000	0	4	18
2345	Q99959;Q99959-2	Q99959;Q99959-2	12;12	12;12	12;12	Plakophilin-2	PKP2	sp|Q99959|PKP2_HUMAN Plakophilin-2 OS=Homo sapiens OX=9606 GN=PKP2 PE=1 SV=2;sp|Q99959-2|PKP2_HUMAN Isoform 1 of Plakophilin-2 OS=Homo sapiens OX=9606 GN=PKP2	2	0	4	97.414	0	60.691	0	5.6	1313700000	0	243570000	51	25759000	0	4775900	0	4	18
79	E9PAV3;Q13765;E9PAV3-2;Q9BZK3	E9PAV3;Q13765;E9PAV3-2	5;5;5;2	5;5;5;2	5;5;5;2	Nascent polypeptide-associated complex subunit alpha, muscle-specific form;Nascent polypeptide-associated complex subunit alpha	NACA	sp|E9PAV3|NACAM_HUMAN Nascent polypeptide-associated complex subunit alpha, muscle-specific form OS=Homo sapiens OX=9606 GN=NACA PE=1 SV=1;sp|Q13765|NACA_HUMAN Nascent polypeptide-associated complex subunit alpha OS=Homo sapiens OX=9606 GN=NACA PE=1 SV=1;s	4	1	4	205.42	0	20.831	0.7	2.1	5544900000	0	868000000	106	52310000	0	8188700	1	6	17
275	O60716;O60716-3;O60716-2;O60716-5;O60716-17;O60716-11;O60716-10;O60716-18;O60716-8;O60716-9;O60716-7;O60716-21;O60716-19;O60716-6;O60716-4;O60716-13;O60716-12;O60716-14;O60716-16;O60716-23;O60716-20;O60716-24;O60716-22;O60716-15;O60716-29;O60716-27;O60716-25;O60716-26;O60716-31;O60716-32;O60716-30;O60716-28	O60716;O60716-3;O60716-2;O60716-5;O60716-17;O60716-11;O60716-10;O60716-18;O60716-8;O60716-9;O60716-7;O60716-21;O60716-19;O60716-6;O60716-4;O60716-13;O60716-12;O60716-14;O60716-16;O60716-23;O60716-20;O60716-24;O60716-22;O60716-15;O60716-29;O60716-27;O60716-25;O60716-26;O60716-31;O60716-32;O60716-30;O60716-28	11;11;11;11;10;10;10;10;10;10;10;10;10;10;10;10;9;9;9;9;9;9;9;9;8;8;8;8;7;7;7;7	11;11;11;11;10;10;10;10;10;10;10;10;10;10;10;10;9;9;9;9;9;9;9;9;8;8;8;8;7;7;7;7	11;11;11;11;10;10;10;10;10;10;10;10;10;10;10;10;9;9;9;9;9;9;9;9;8;8;8;8;7;7;7;7	Catenin delta-1	CTNND1	sp|O60716|CTND1_HUMAN Catenin delta-1 OS=Homo sapiens OX=9606 GN=CTNND1 PE=1 SV=1;sp|O60716-3|CTND1_HUMAN Isoform 1AC of Catenin delta-1 OS=Homo sapiens OX=9606 GN=CTNND1;sp|O60716-2|CTND1_HUMAN Isoform 1AB of Catenin delta-1 OS=Homo sapiens OX=9606 GN=CTN	32	0	4	108.17	0	41.554	0	5.7	848170000	0	184830000	48	17670000	0	3850600	0	4	17
541	Q01081;P0DN76;Q01081-2;Q01081-4;Q8WU68;Q8WU68-3;Q01081-3;Q8WU68-2	Q01081;P0DN76;Q01081-2;Q01081-4	7;7;6;4;3;3;2;2	7;7;6;4;3;3;2;2	7;7;6;4;3;3;2;2	Splicing factor U2AF 35 kDa subunit	U2AF1	sp|Q01081|U2AF1_HUMAN Splicing factor U2AF 35 kDa subunit OS=Homo sapiens OX=9606 GN=U2AF1 PE=1 SV=3;sp|P0DN76|U2AF5_HUMAN Splicing factor U2AF 35 kDa subunit-like protein OS=Homo sapiens OX=9606 GN=U2AF1L5 PE=1 SV=1;sp|Q01081-2|U2AF1_HUMAN Isoform 2 of Sp	8	3	4	27.872	0	33.177	12.5	12.9	1452200000	204250000	435160000	11	132020000	18568000	39560000	3	4	17
930	P49756;P49756-2;P49756-3	P49756	7;3;3	7;3;3	7;3;3	RNA-binding protein 25	RBM25	sp|P49756|RBM25_HUMAN RNA-binding protein 25 OS=Homo sapiens OX=9606 GN=RBM25 PE=1 SV=3	3	3	4	100.18	0	18.78	4.9	6.4	1091700000	59557000	434010000	33	33083000	1804800	13152000	3	6	17
1177	P78316;P78316-2	P78316;P78316-2	11;10	11;10	11;10	Nucleolar protein 14	NOP14	sp|P78316|NOP14_HUMAN Nucleolar protein 14 OS=Homo sapiens OX=9606 GN=NOP14 PE=1 SV=3;sp|P78316-2|NOP14_HUMAN Isoform 2 of Nucleolar protein 14 OS=Homo sapiens OX=9606 GN=NOP14	2	4	4	97.667	0	31.136	4.4	5.3	776820000	67456000	275440000	38	20443000	1775200	7248500	5	4	17
1300	Q12769;Q12769-3;Q12769-2	Q12769	14;6;1	14;6;1	14;6;1	Nuclear pore complex protein Nup160	NUP160	sp|Q12769|NU160_HUMAN Nuclear pore complex protein Nup160 OS=Homo sapiens OX=9606 GN=NUP160 PE=1 SV=3	3	0	4	162.12	0	44.305	0	3.4	1062800000	0	316750000	60	17713000	0	5279200	0	5	17
1380	Q13555;Q13555-5;Q13555-9;Q13555-10;Q13555-6;Q13555-2;Q13555-3;Q13555-4;Q13555-7;Q13555-11;Q13555-8	Q13555;Q13555-5;Q13555-9;Q13555-10;Q13555-6;Q13555-2;Q13555-3;Q13555-4;Q13555-7;Q13555-11;Q13555-8	12;12;12;12;12;12;12;12;12;12;12	9;9;9;9;9;9;9;9;9;9;9	6;6;6;6;6;6;6;6;6;6;6	Calcium/calmodulin-dependent protein kinase type II subunit gamma	CAMK2G	sp|Q13555|KCC2G_HUMAN Calcium/calmodulin-dependent protein kinase type II subunit gamma OS=Homo sapiens OX=9606 GN=CAMK2G PE=1 SV=4;sp|Q13555-5|KCC2G_HUMAN Isoform 5 of Calcium/calmodulin-dependent protein kinase type II subunit gamma OS=Homo sapiens OX=96	11	0	4	62.606	0	46.503	0	14	1877600000	0	184260000	25	75105000	0	7370300	0	4	17
1473	Q15021	Q15021	16	16	16	Condensin complex subunit 1	NCAPD2	sp|Q15021|CND1_HUMAN Condensin complex subunit 1 OS=Homo sapiens OX=9606 GN=NCAPD2 PE=1 SV=3	1	0	4	157.18	0	52.237	0	4.4	675030000	0	50638000	75	9000500	0	675180	0	4	17
143	O14893;O14893-2;O14893-3	O14893;O14893-2;O14893-3	9;8;7	9;8;7	9;8;7	Gem-associated protein 2	GEMIN2	sp|O14893|GEMI2_HUMAN Gem-associated protein 2 OS=Homo sapiens OX=9606 GN=GEMIN2 PE=1 SV=1;sp|O14893-2|GEMI2_HUMAN Isoform 2 of Gem-associated protein 2 OS=Homo sapiens OX=9606 GN=GEMIN2;sp|O14893-3|GEMI2_HUMAN Isoform 3 of Gem-associated protein 2 OS=Homo	3	2	4	31.585	0	30.296	6.8	30	1051700000	49144000	230350000	13	80903000	3780300	17719000	2	5	16
175	O15212	O15212	7	7	7	Prefoldin subunit 6	PFDN6	sp|O15212|PFD6_HUMAN Prefoldin subunit 6 OS=Homo sapiens OX=9606 GN=PFDN6 PE=1 SV=1	1	0	4	14.582	0	30.861	0	45.7	2856300000	0	392590000	8	357040000	0	49074000	0	3	16
395	O95229	O95229	8	8	2	ZW10 interactor	ZWINT	sp|O95229|ZWINT_HUMAN ZW10 interactor OS=Homo sapiens OX=9606 GN=ZWINT PE=1 SV=2	1	0	4	31.293	0	49.326	0	25.6	757140000	0	288020000	15	50476000	0	19201000	0	5	16
739	P29692;P29692-2;P29692-3;P29692-4	P29692;P29692-2;P29692-3;P29692-4	7;6;5;4	7;6;5;4	7;6;5;4	Elongation factor 1-delta	EEF1D	sp|P29692|EF1D_HUMAN Elongation factor 1-delta OS=Homo sapiens OX=9606 GN=EEF1D PE=1 SV=5;sp|P29692-2|EF1D_HUMAN Isoform 2 of Elongation factor 1-delta OS=Homo sapiens OX=9606 GN=EEF1D;sp|P29692-3|EF1D_HUMAN Isoform 3 of Elongation factor 1-delta OS=Homo s	4	3	4	31.121	0	25.169	17.8	19.9	1431700000	37667000	203970000	16	89480000	2354200	12748000	3	4	16
819	P37198	P37198	8	8	8	Nuclear pore glycoprotein p62	NUP62	sp|P37198|NUP62_HUMAN Nuclear pore glycoprotein p62 OS=Homo sapiens OX=9606 GN=NUP62 PE=1 SV=3	1	0	4	53.254	0	51.786	0	15.1	1440100000	0	198590000	10	144010000	0	19859000	0	4	16
975	P52294;O15131	P52294	8;3	8;3	4;0	Importin subunit alpha-5;Importin subunit alpha-5, N-terminally processed	KPNA1	sp|P52294|IMA5_HUMAN Importin subunit alpha-5 OS=Homo sapiens OX=9606 GN=KPNA1 PE=1 SV=3	2	1	4	60.221	0	43.407	2	8.4	882990000	7877900	262010000	20	44149000	393900	13100000	1	5	16
1150	P63092;Q5JWF2-2;Q5JWF2;P63092-3;P63092-2;P63092-4;P09471;P19087;A8MTJ3;P38405;P11488;P38405-2	P63092;Q5JWF2-2;Q5JWF2;P63092-3;P63092-2;P63092-4	7;7;7;7;7;7;1;1;1;1;1;1	7;7;7;7;7;7;1;1;1;1;1;1	6;6;6;6;6;6;0;0;0;0;0;0	Guanine nucleotide-binding protein G(s) subunit alpha isoforms short;Guanine nucleotide-binding protein G(s) subunit alpha isoforms XLas	GNAS	sp|P63092|GNAS2_HUMAN Guanine nucleotide-binding protein G(s) subunit alpha isoforms short OS=Homo sapiens OX=9606 GN=GNAS PE=1 SV=1;sp|Q5JWF2-2|GNAS1_HUMAN Isoform XLas-2 of Guanine nucleotide-binding protein G(s) subunit alpha isoforms XLas OS=Homo sapie	12	1	4	45.664	0	22.915	2.3	14	1860500000	9089500	235460000	20	93025000	454470	11773000	1	4	16
1197	P82930	P82930	6	6	6	28S ribosomal protein S34, mitochondrial	MRPS34	sp|P82930|RT34_HUMAN 28S ribosomal protein S34, mitochondrial OS=Homo sapiens OX=9606 GN=MRPS34 PE=1 SV=2	1	0	4	25.65	0	21.279	0	25.7	860550000	0	116850000	12	71712000	0	9737500	0	4	16
1215	Q00535;Q00535-2	Q00535;Q00535-2	8;5	7;4	7;4	Cyclin-dependent-like kinase 5	CDK5	sp|Q00535|CDK5_HUMAN Cyclin-dependent-like kinase 5 OS=Homo sapiens OX=9606 GN=CDK5 PE=1 SV=3;sp|Q00535-2|CDK5_HUMAN Isoform 2 of Cyclin-dependent-like kinase 5 OS=Homo sapiens OX=9606 GN=CDK5	2	0	4	33.304	0	14.555	0	17.5	680790000	0	254920000	19	35831000	0	13417000	0	6	16
1545	Q16186	Q16186	7	7	7	Proteasomal ubiquitin receptor ADRM1	ADRM1	sp|Q16186|ADRM1_HUMAN Proteasomal ubiquitin receptor ADRM1 OS=Homo sapiens OX=9606 GN=ADRM1 PE=1 SV=2	1	1	4	42.153	0	46.543	3.9	12.5	1290500000	13793000	311160000	11	117320000	1253900	28287000	1	4	16
1712	Q6IA86;Q6IA86-5;Q6IA86-7;Q6IA86-2;Q6IA86-3;Q6IA86-6;Q6IA86-4	Q6IA86;Q6IA86-5;Q6IA86-7;Q6IA86-2;Q6IA86-3;Q6IA86-6;Q6IA86-4	10;10;10;10;10;10;8	10;10;10;10;10;10;8	10;10;10;10;10;10;8	Elongator complex protein 2	ELP2	sp|Q6IA86|ELP2_HUMAN Elongator complex protein 2 OS=Homo sapiens OX=9606 GN=ELP2 PE=1 SV=2;sp|Q6IA86-5|ELP2_HUMAN Isoform 5 of Elongator complex protein 2 OS=Homo sapiens OX=9606 GN=ELP2;sp|Q6IA86-7|ELP2_HUMAN Isoform 7 of Elongator complex protein 2 OS=Ho	7	0	4	92.499	0	43.384	0	6.4	1236900000	0	195910000	36	34359000	0	5442000	0	3	16
1726	Q6NZ67;Q6P582	Q6NZ67;Q6P582	4;4	4;4	4;4	Mitotic-spindle organizing protein 2B;Mitotic-spindle organizing protein 2A	MZT2B;MZT2A	sp|Q6NZ67|MZT2B_HUMAN Mitotic-spindle organizing protein 2B OS=Homo sapiens OX=9606 GN=MZT2B PE=1 SV=1;sp|Q6P582|MZT2A_HUMAN Mitotic-spindle organizing protein 2A OS=Homo sapiens OX=9606 GN=MZT2A PE=1 SV=2	2	0	4	16.225	0	14.493	0	39.9	714320000	0	223780000	7	102050000	0	31968000	0	6	16
2184	Q96D53;Q96D53-2	Q96D53;Q96D53-2	11;10	11;10	11;10	AarF domain-containing protein kinase 4	ADCK4	sp|Q96D53|COQ8B_HUMAN Atypical kinase COQ8B, mitochondrial OS=Homo sapiens OX=9606 GN=COQ8B PE=1 SV=2;sp|Q96D53-2|COQ8B_HUMAN Isoform 2 of Atypical kinase COQ8B, mitochondrial OS=Homo sapiens OX=9606 GN=COQ8B	2	0	4	60.069	0	36.796	0	11.6	1271000000	0	217560000	28	45392000	0	7770100	0	4	16
2411	Q9BVI4	Q9BVI4	10	10	10	Nucleolar complex protein 4 homolog	NOC4L	sp|Q9BVI4|NOC4L_HUMAN Nucleolar complex protein 4 homolog OS=Homo sapiens OX=9606 GN=NOC4L PE=1 SV=1	1	1	4	58.467	0	25.676	1.6	15.7	679710000	7923900	311990000	30	22657000	264130	10400000	1	5	16
2506	Q9H2U1;Q9H2U1-3;Q9H2U1-2;Q6P158;Q6P158-2	Q9H2U1;Q9H2U1-3;Q9H2U1-2	11;11;11;1;1	11;11;11;1;1	11;11;11;1;1	ATP-dependent RNA helicase DHX36	DHX36	sp|Q9H2U1|DHX36_HUMAN ATP-dependent DNA/RNA helicase DHX36 OS=Homo sapiens OX=9606 GN=DHX36 PE=1 SV=2;sp|Q9H2U1-3|DHX36_HUMAN Isoform 3 of ATP-dependent DNA/RNA helicase DHX36 OS=Homo sapiens OX=9606 GN=DHX36;sp|Q9H2U1-2|DHX36_HUMAN Isoform 2 of ATP-depend	5	1	4	114.76	0	29.886	1.8	5.9	549220000	10422000	47568000	48	11442000	217140	991010	1	5	16
2653	Q9NSE4	Q9NSE4	10	10	10	Isoleucine--tRNA ligase, mitochondrial	IARS2	sp|Q9NSE4|SYIM_HUMAN Isoleucine--tRNA ligase, mitochondrial OS=Homo sapiens OX=9606 GN=IARS2 PE=1 SV=2	1	0	4	113.79	0	20.582	0	5.5	699550000	0	139180000	43	16269000	0	3236700	0	3	16
2886	Q9UN37;O75351;Q6PIW4;Q6PIW4-2	Q9UN37	7;2;1;1	7;2;1;1	7;2;1;1	Vacuolar protein sorting-associated protein 4A	VPS4A	sp|Q9UN37|VPS4A_HUMAN Vacuolar protein sorting-associated protein 4A OS=Homo sapiens OX=9606 GN=VPS4A PE=1 SV=1	4	0	4	48.897	0	16.441	0	10.5	1247000000	0	269800000	26	47963000	0	10377000	0	5	16
3007	Q9Y4W2;Q9Y4W2-2;Q9Y4W2-3;Q9Y4W2-4	Q9Y4W2;Q9Y4W2-2;Q9Y4W2-3	9;9;6;4	9;9;6;4	9;9;6;4	Ribosomal biogenesis protein LAS1L	LAS1L	sp|Q9Y4W2|LAS1L_HUMAN Ribosomal biogenesis protein LAS1L OS=Homo sapiens OX=9606 GN=LAS1L PE=1 SV=2;sp|Q9Y4W2-2|LAS1L_HUMAN Isoform 2 of Ribosomal biogenesis protein LAS1L OS=Homo sapiens OX=9606 GN=LAS1L;sp|Q9Y4W2-3|LAS1L_HUMAN Isoform 3 of Ribosomal biog	4	0	4	83.064	0	30.581	0	8.2	592530000	0	172010000	40	14813000	0	4300200	0	3	16
597	P14618;P14618-2;P14618-3;P30613;P30613-2	P14618;P14618-2;P14618-3	10;10;7;1;1	10;10;7;1;1	10;10;7;1;1	Pyruvate kinase PKM	PKM	sp|P14618|KPYM_HUMAN Pyruvate kinase PKM OS=Homo sapiens OX=9606 GN=PKM PE=1 SV=4;sp|P14618-2|KPYM_HUMAN Isoform M1 of Pyruvate kinase PKM OS=Homo sapiens OX=9606 GN=PKM;sp|P14618-3|KPYM_HUMAN Isoform 3 of Pyruvate kinase PKM OS=Homo sapiens OX=9606 GN=PKM	5	0	4	57.936	0	22.309	0	11.9	1453900000	0	239660000	33	44058000	0	7262400	0	4	15
905	P48634;P48634-2;P48634-3;P48634-4	P48634;P48634-2;P48634-3;P48634-4	12;11;11;10	11;10;10;9	11;10;10;9	Protein PRRC2A	PRRC2A	sp|P48634|PRC2A_HUMAN Protein PRRC2A OS=Homo sapiens OX=9606 GN=PRRC2A PE=1 SV=3;sp|P48634-2|PRC2A_HUMAN Isoform 2 of Protein PRRC2A OS=Homo sapiens OX=9606 GN=PRRC2A;sp|P48634-3|PRC2A_HUMAN Isoform 3 of Protein PRRC2A OS=Homo sapiens OX=9606 GN=PRRC2A;sp|	4	7	4	228.86	0	21.449	6.2	4.7	389810000	98485000	194650000	106	3677400	929100	1836300	8	5	15
1145	P62937;P62937-2;F5H284;Q9Y536;P0DN26;A0A0B4J2A2;A0A075B767;A0A075B759;P0DN37	P62937;P62937-2	8;5;2;2;2;2;2;2;1	8;5;2;2;2;2;2;2;1	8;5;2;2;2;2;2;2;1	Peptidyl-prolyl cis-trans isomerase A;Peptidyl-prolyl cis-trans isomerase A, N-terminally processed	PPIA	sp|P62937|PPIA_HUMAN Peptidyl-prolyl cis-trans isomerase A OS=Homo sapiens OX=9606 GN=PPIA PE=1 SV=2;sp|P62937-2|PPIA_HUMAN Isoform 2 of Peptidyl-prolyl cis-trans isomerase A OS=Homo sapiens OX=9606 GN=PPIA	9	1	4	18.012	0	29.246	4.2	41.8	998140000	17789000	404840000	10	99814000	1778900	40484000	1	6	15
1879	Q86XI2;Q86XI2-2	Q86XI2;Q86XI2-2	11;11	11;11	11;11	Condensin-2 complex subunit G2	NCAPG2	sp|Q86XI2|CNDG2_HUMAN Condensin-2 complex subunit G2 OS=Homo sapiens OX=9606 GN=NCAPG2 PE=1 SV=1;sp|Q86XI2-2|CNDG2_HUMAN Isoform 2 of Condensin-2 complex subunit G2 OS=Homo sapiens OX=9606 GN=NCAPG2	2	0	4	130.96	0	25.783	0	4.6	697910000	0	169790000	65	10737000	0	2612200	0	4	15
1883	Q86Y56;Q86Y56-2;Q86Y56-3	Q86Y56;Q86Y56-2	12;11;4	12;11;4	12;11;4	Dynein assembly factor 5, axonemal	DNAAF5	sp|Q86Y56|DAAF5_HUMAN Dynein assembly factor 5, axonemal OS=Homo sapiens OX=9606 GN=DNAAF5 PE=1 SV=4;sp|Q86Y56-2|DAAF5_HUMAN Isoform 2 of Dynein assembly factor 5, axonemal OS=Homo sapiens OX=9606 GN=DNAAF5	3	0	4	93.52	0	38.809	0	6.5	858480000	0	133640000	43	19965000	0	3108000	0	4	15
1904	Q8IW35;Q8IW35-2	Q8IW35;Q8IW35-2	12;12	12;12	12;12	Centrosomal protein of 97 kDa	CEP97	sp|Q8IW35|CEP97_HUMAN Centrosomal protein of 97 kDa OS=Homo sapiens OX=9606 GN=CEP97 PE=1 SV=1;sp|Q8IW35-2|CEP97_HUMAN Isoform 2 of Centrosomal protein of 97 kDa OS=Homo sapiens OX=9606 GN=CEP97	2	0	4	96.98	0	37.484	0	11.1	653740000	0	212750000	41	15945000	0	5189100	0	4	15
2067	Q8WUK0;Q8WUK0-2;Q8WUK0-3	Q8WUK0;Q8WUK0-2	8;6;2	8;6;2	8;6;2	Phosphatidylglycerophosphatase and protein-tyrosine phosphatase 1	PTPMT1	sp|Q8WUK0|PTPM1_HUMAN Phosphatidylglycerophosphatase and protein-tyrosine phosphatase 1 OS=Homo sapiens OX=9606 GN=PTPMT1 PE=1 SV=1;sp|Q8WUK0-2|PTPM1_HUMAN Isoform 2 of Phosphatidylglycerophosphatase and protein-tyrosine phosphatase 1 OS=Homo sapiens OX=96	3	0	4	22.843	0	24.716	0	20.4	1745200000	0	442560000	14	124660000	0	31611000	0	5	15
2273	Q96PK6;Q96PK6-2;Q96PK6-3;Q96PK6-4	Q96PK6	11;4;3;3	11;4;3;3	8;1;0;0	RNA-binding protein 14	RBM14	sp|Q96PK6|RBM14_HUMAN RNA-binding protein 14 OS=Homo sapiens OX=9606 GN=RBM14 PE=1 SV=2	4	1	4	69.491	0	33.763	1.6	9	1009900000	10743000	298180000	23	43910000	467080	12964000	1	4	15
2429	Q9BWJ5	Q9BWJ5	4	4	4	Splicing factor 3B subunit 5	SF3B5	sp|Q9BWJ5|SF3B5_HUMAN Splicing factor 3B subunit 5 OS=Homo sapiens OX=9606 GN=SF3B5 PE=1 SV=1	1	1	4	10.135	0	11.525	17.4	59.3	738900000	39525000	326460000	5	147780000	7905000	65293000	2	5	15
339	O75694;O75694-2	O75694;O75694-2	13;12	13;12	13;12	Nuclear pore complex protein Nup155	NUP155	sp|O75694|NU155_HUMAN Nuclear pore complex protein Nup155 OS=Homo sapiens OX=9606 GN=NUP155 PE=1 SV=1;sp|O75694-2|NU155_HUMAN Isoform 2 of Nuclear pore complex protein Nup155 OS=Homo sapiens OX=9606 GN=NUP155	2	0	4	155.2	0	42.266	0	4.2	642070000	0	159860000	57	11264000	0	2804600	0	3	14
392	O95168;O95168-2	O95168;O95168-2	4;4	4;4	4;4	NADH dehydrogenase [ubiquinone] 1 beta subcomplex subunit 4	NDUFB4	sp|O95168|NDUB4_HUMAN NADH dehydrogenase [ubiquinone] 1 beta subcomplex subunit 4 OS=Homo sapiens OX=9606 GN=NDUFB4 PE=1 SV=3;sp|O95168-2|NDUB4_HUMAN Isoform 2 of NADH dehydrogenase [ubiquinone] 1 beta subcomplex subunit 4 OS=Homo sapiens OX=9606 GN=NDUFB4	2	0	4	15.208	0	18.726	0	41.1	2312600000	0	571790000	5	462520000	0	114360000	0	5	14
393	O95202;O95202-3;O95202-2	O95202	11;2;1	11;2;1	11;2;1	LETM1 and EF-hand domain-containing protein 1, mitochondrial	LETM1	sp|O95202|LETM1_HUMAN Mitochondrial proton/calcium exchanger protein OS=Homo sapiens OX=9606 GN=LETM1 PE=1 SV=1	3	0	4	83.353	0	36.292	0	6.1	261060000	0	78503000	39	6693800	0	2012900	0	5	14
517	P08574	P08574	6	6	6	Cytochrome c1, heme protein, mitochondrial	CYC1	sp|P08574|CY1_HUMAN Cytochrome c1, heme protein, mitochondrial OS=Homo sapiens OX=9606 GN=CYC1 PE=1 SV=3	1	0	4	35.422	0	134.19	0	20.9	2373600000	0	457830000	17	139620000	0	26931000	0	4	14
669	P22314;P22314-2	P22314;P22314-2	8;8	8;8	8;8	Ubiquitin-like modifier-activating enzyme 1	UBA1	sp|P22314|UBA1_HUMAN Ubiquitin-like modifier-activating enzyme 1 OS=Homo sapiens OX=9606 GN=UBA1 PE=1 SV=3;sp|P22314-2|UBA1_HUMAN Isoform 2 of Ubiquitin-like modifier-activating enzyme 1 OS=Homo sapiens OX=9606 GN=UBA1	2	0	4	117.85	0	25.741	0	6.7	377280000	0	88953000	54	6986600	0	1647300	0	5	14
978	P52434;P52434-4;P52434-3;P52434-2;P52434-5	P52434;P52434-4;P52434-3;P52434-2	6;5;4;3;1	6;5;4;3;1	6;5;4;3;1	DNA-directed RNA polymerases I, II, and III subunit RPABC3	POLR2H	sp|P52434|RPAB3_HUMAN DNA-directed RNA polymerases I, II, and III subunit RPABC3 OS=Homo sapiens OX=9606 GN=POLR2H PE=1 SV=4;sp|P52434-4|RPAB3_HUMAN Isoform 4 of DNA-directed RNA polymerases I, II, and III subunit RPABC3 OS=Homo sapiens OX=9606 GN=POLR2H;s	5	0	4	17.143	0	39.757	0	23.3	1968600000	0	172630000	9	218730000	0	19181000	0	4	14
1539	Q15758;Q15758-3;Q15758-2	Q15758;Q15758-3;Q15758-2	7;4;4	7;4;4	7;4;4	Neutral amino acid transporter B(0)	SLC1A5	sp|Q15758|AAAT_HUMAN Neutral amino acid transporter B(0) OS=Homo sapiens OX=9606 GN=SLC1A5 PE=1 SV=2;sp|Q15758-3|AAAT_HUMAN Isoform 3 of Neutral amino acid transporter B(0) OS=Homo sapiens OX=9606 GN=SLC1A5;sp|Q15758-2|AAAT_HUMAN Isoform 2 of Neutral amino	3	0	4	56.598	0	20.608	0	11.1	1168200000	0	348040000	16	73012000	0	21752000	0	5	14
2456	Q9BZK7;O60907;Q9BQ87;O60907-2	Q9BZK7	8;3;3;3	8;3;3;3	8;3;3;3	F-box-like/WD repeat-containing protein TBL1XR1	TBL1XR1	sp|Q9BZK7|TBL1R_HUMAN F-box-like/WD repeat-containing protein TBL1XR1 OS=Homo sapiens OX=9606 GN=TBL1XR1 PE=1 SV=1	4	0	4	55.594	0	30.248	0	12.6	1443500000	0	130800000	22	65613000	0	5945700	0	4	14
2948	Q9Y2S7	Q9Y2S7	7	7	7	Polymerase delta-interacting protein 2	POLDIP2	sp|Q9Y2S7|PDIP2_HUMAN Polymerase delta-interacting protein 2 OS=Homo sapiens OX=9606 GN=POLDIP2 PE=1 SV=1	1	0	4	42.033	0	24.868	0	16.6	1314100000	0	178540000	23	57135000	0	7762500	0	4	14
3023	Q9Y5M8	Q9Y5M8	7	7	7	Signal recognition particle receptor subunit beta	SRPRB	sp|Q9Y5M8|SRPRB_HUMAN Signal recognition particle receptor subunit beta OS=Homo sapiens OX=9606 GN=SRPRB PE=1 SV=3	1	0	4	29.702	0	23.303	0	16.2	1753500000	0	808820000	16	109600000	0	50551000	0	5	14
850	P42285	P42285	9	9	9	Superkiller viralicidic activity 2-like 2	SKIV2L2	sp|P42285|MTREX_HUMAN Exosome RNA helicase MTR4 OS=Homo sapiens OX=9606 GN=MTREX PE=1 SV=3	1	0	4	117.8	0	19.711	0	5	448590000	0	133710000	58	7734200	0	2305300	0	5	13
895	P47755;P47755-2	P47755;P47755-2	8;6	6;5	6;5	F-actin-capping protein subunit alpha-2	CAPZA2	sp|P47755|CAZA2_HUMAN F-actin-capping protein subunit alpha-2 OS=Homo sapiens OX=9606 GN=CAPZA2 PE=1 SV=3;sp|P47755-2|CAZA2_HUMAN Isoform 2 of F-actin-capping protein subunit alpha-2 OS=Homo sapiens OX=9606 GN=CAPZA2	2	2	4	32.949	0	22.209	10.8	22.7	1019400000	19234000	390950000	13	78412000	1479600	30073000	3	4	13
963	P51617;P51617-2;P51617-3;P51617-4;P51955;P51955-2;P51955-3;P51955-4	P51617;P51617-2;P51617-3;P51617-4	9;9;9;8;1;1;1;1	9;9;9;8;1;1;1;1	9;9;9;8;1;1;1;1	Interleukin-1 receptor-associated kinase 1	IRAK1	sp|P51617|IRAK1_HUMAN Interleukin-1 receptor-associated kinase 1 OS=Homo sapiens OX=9606 GN=IRAK1 PE=1 SV=2;sp|P51617-2|IRAK1_HUMAN Isoform 2 of Interleukin-1 receptor-associated kinase 1 OS=Homo sapiens OX=9606 GN=IRAK1;sp|P51617-3|IRAK1_HUMAN Isoform 3 o	8	0	4	76.536	0	29.623	0	7.3	650580000	0	106000000	32	20331000	0	3312500	0	4	13
977	P52429;P52429-2	P52429	8;1	8;1	8;1	Diacylglycerol kinase epsilon	DGKE	sp|P52429|DGKE_HUMAN Diacylglycerol kinase epsilon OS=Homo sapiens OX=9606 GN=DGKE PE=1 SV=1	2	0	4	63.926	0	22.994	0	9.2	894500000	0	257970000	26	34404000	0	9921800	0	3	13
987	P52815	P52815	7	7	7	39S ribosomal protein L12, mitochondrial	MRPL12	sp|P52815|RM12_HUMAN 39S ribosomal protein L12, mitochondrial OS=Homo sapiens OX=9606 GN=MRPL12 PE=1 SV=2	1	0	4	21.348	0	18.624	0	33.8	1657100000	0	501130000	8	207140000	0	62641000	0	4	13
1392	Q13619;Q13619-2	Q13619;Q13619-2	18;16	8;6	8;6	Cullin-4A	CUL4A	sp|Q13619|CUL4A_HUMAN Cullin-4A OS=Homo sapiens OX=9606 GN=CUL4A PE=1 SV=3;sp|Q13619-2|CUL4A_HUMAN Isoform 2 of Cullin-4A OS=Homo sapiens OX=9606 GN=CUL4A	2	0	4	87.679	0	23.921	0	15.8	922470000	0	480180000	48	19218000	0	10004000	0	5	13
2216	Q96F86	Q96F86	11	11	11	Enhancer of mRNA-decapping protein 3	EDC3	sp|Q96F86|EDC3_HUMAN Enhancer of mRNA-decapping protein 3 OS=Homo sapiens OX=9606 GN=EDC3 PE=1 SV=1	1	0	4	56.077	0	27.234	0	11.2	815400000	0	184050000	29	28117000	0	6346500	0	4	13
2349	Q9BPX6;Q9BPX6-3;Q9BPX6-2;Q9BPX6-5;Q9BPX6-4	Q9BPX6;Q9BPX6-3;Q9BPX6-2;Q9BPX6-5;Q9BPX6-4	10;10;8;6;6	10;10;8;6;6	10;10;8;6;6	Calcium uptake protein 1, mitochondrial	MICU1	sp|Q9BPX6|MICU1_HUMAN Calcium uptake protein 1, mitochondrial OS=Homo sapiens OX=9606 GN=MICU1 PE=1 SV=1;sp|Q9BPX6-3|MICU1_HUMAN Isoform 3 of Calcium uptake protein 1, mitochondrial OS=Homo sapiens OX=9606 GN=MICU1;sp|Q9BPX6-2|MICU1_HUMAN Isoform 2 of Calc	5	0	4	54.351	0	26.374	0	16.6	720730000	0	146610000	27	26694000	0	5430100	0	4	13
2929	Q9Y295	Q9Y295	7	7	7	Developmentally-regulated GTP-binding protein 1	DRG1	sp|Q9Y295|DRG1_HUMAN Developmentally-regulated GTP-binding protein 1 OS=Homo sapiens OX=9606 GN=DRG1 PE=1 SV=1	1	0	4	40.542	0	18.74	0	16.1	879180000	0	163840000	23	38225000	0	7123500	0	5	13
2932	Q9Y2G8;Q9Y2G8-2	Q9Y2G8;Q9Y2G8-2	10;5	10;5	10;5	DnaJ homolog subfamily C member 16	DNAJC16	sp|Q9Y2G8|DJC16_HUMAN DnaJ homolog subfamily C member 16 OS=Homo sapiens OX=9606 GN=DNAJC16 PE=2 SV=3;sp|Q9Y2G8-2|DJC16_HUMAN Isoform 2 of DnaJ homolog subfamily C member 16 OS=Homo sapiens OX=9606 GN=DNAJC16	2	0	4	90.59	0	28.795	0	5.9	740750000	0	148180000	42	17637000	0	3528200	0	4	13
238	O43765	O43765	6	6	6	Small glutamine-rich tetratricopeptide repeat-containing protein alpha	SGTA	sp|O43765|SGTA_HUMAN Small glutamine-rich tetratricopeptide repeat-containing protein alpha OS=Homo sapiens OX=9606 GN=SGTA PE=1 SV=1	1	0	4	34.063	0	32.804	0	16.9	1104300000	0	209650000	12	92022000	0	17471000	0	2	12
560	P11171;P11171-2;P11171-4;P11171-5;P11171-3;P11171-6;P11171-7	P11171;P11171-2;P11171-4;P11171-5;P11171-3;P11171-6	9;9;8;8;8;7;4	8;8;7;7;7;6;4	8;8;7;7;7;6;4	Protein 4.1	EPB41	sp|P11171|EPB41_HUMAN Protein 4.1 OS=Homo sapiens OX=9606 GN=EPB41 PE=1 SV=4;sp|P11171-2|EPB41_HUMAN Isoform 2 of Protein 4.1 OS=Homo sapiens OX=9606 GN=EPB41;sp|P11171-4|EPB41_HUMAN Isoform 4 of Protein 4.1 OS=Homo sapiens OX=9606 GN=EPB41;sp|P11171-5|EPB	7	2	4	97.016	0	19.702	2.5	6.1	762690000	21847000	264730000	43	17737000	508060	6156400	2	5	12
869	P43246;P43246-2	P43246;P43246-2	9;9	9;9	9;9	DNA mismatch repair protein Msh2	MSH2	sp|P43246|MSH2_HUMAN DNA mismatch repair protein Msh2 OS=Homo sapiens OX=9606 GN=MSH2 PE=1 SV=1;sp|P43246-2|MSH2_HUMAN Isoform 2 of DNA mismatch repair protein Msh2 OS=Homo sapiens OX=9606 GN=MSH2	2	0	4	104.74	0	28.081	0	6.7	618810000	0	202570000	45	13751000	0	4501500	0	4	12
1317	Q12931;Q12931-2	Q12931;Q12931-2	9;9	9;9	9;9	Heat shock protein 75 kDa, mitochondrial	TRAP1	sp|Q12931|TRAP1_HUMAN Heat shock protein 75 kDa, mitochondrial OS=Homo sapiens OX=9606 GN=TRAP1 PE=1 SV=3;sp|Q12931-2|TRAP1_HUMAN Isoform 2 of Heat shock protein 75 kDa, mitochondrial OS=Homo sapiens OX=9606 GN=TRAP1	2	0	4	80.109	0	29.136	0	7.4	1002600000	0	268330000	40	25066000	0	6708300	0	3	12
2453	Q9BZE4;Q9BZE4-2;Q9BZE4-3	Q9BZE4;Q9BZE4-2;Q9BZE4-3	7;6;5	7;6;5	7;6;5	Nucleolar GTP-binding protein 1	GTPBP4	sp|Q9BZE4|NOG1_HUMAN Nucleolar GTP-binding protein 1 OS=Homo sapiens OX=9606 GN=GTPBP4 PE=1 SV=3;sp|Q9BZE4-2|NOG1_HUMAN Isoform 2 of Nucleolar GTP-binding protein 1 OS=Homo sapiens OX=9606 GN=GTPBP4;sp|Q9BZE4-3|NOG1_HUMAN Isoform 3 of Nucleolar GTP-binding	3	2	4	73.964	0	15.594	2.8	5.8	1065500000	27872000	272930000	33	32289000	844600	8270600	2	4	12
2574	Q9HBH1	Q9HBH1	8	8	8	Peptide deformylase, mitochondrial	PDF	sp|Q9HBH1|DEFM_HUMAN Peptide deformylase, mitochondrial OS=Homo sapiens OX=9606 GN=PDF PE=1 SV=1	1	0	4	27.013	0	23.9	0	19.8	2258500000	0	504120000	13	173730000	0	38778000	0	3	12
2763	Q9P260;Q9P260-2	Q9P260;Q9P260-2	8;8	8;8	8;8	LisH domain and HEAT repeat-containing protein KIAA1468	KIAA1468	sp|Q9P260|RELCH_HUMAN RAB11-binding protein RELCH OS=Homo sapiens OX=9606 GN=RELCH PE=1 SV=2;sp|Q9P260-2|RELCH_HUMAN Isoform 2 of RAB11-binding protein RELCH OS=Homo sapiens OX=9606 GN=RELCH	2	0	4	134.63	0	21.079	0	4	427490000	0	120190000	57	7499800	0	2108500	0	3	12
2832	Q9UIV1;Q9UIV1-2	Q9UIV1;Q9UIV1-2	6;5	6;5	5;4	CCR4-NOT transcription complex subunit 7	CNOT7	sp|Q9UIV1|CNOT7_HUMAN CCR4-NOT transcription complex subunit 7 OS=Homo sapiens OX=9606 GN=CNOT7 PE=1 SV=3;sp|Q9UIV1-2|CNOT7_HUMAN Isoform 2 of CCR4-NOT transcription complex subunit 7 OS=Homo sapiens OX=9606 GN=CNOT7	2	1	4	32.745	0	16.127	2.5	16.5	452060000	11911000	200610000	15	30137000	794060	13374000	1	4	12
2966	Q9Y3B4	Q9Y3B4	4	4	4	Splicing factor 3B subunit 6	SF3B6	sp|Q9Y3B4|SF3B6_HUMAN Splicing factor 3B subunit 6 OS=Homo sapiens OX=9606 GN=SF3B6 PE=1 SV=1	1	1	4	14.585	0	50.119	5.6	37.6	1239100000	22675000	394540000	8	154890000	2834400	49318000	1	5	12
686	P24534	P24534	7	7	7	Elongation factor 1-beta	EEF1B2	sp|P24534|EF1B_HUMAN Elongation factor 1-beta OS=Homo sapiens OX=9606 GN=EEF1B2 PE=1 SV=3	1	2	4	24.763	0	23.929	9.8	27.1	1725400000	165010000	498800000	12	143780000	13751000	41567000	1	3	11
917	P49458;P49458-2	P49458;P49458-2	6;3	6;3	6;3	Signal recognition particle 9 kDa protein	SRP9	sp|P49458|SRP09_HUMAN Signal recognition particle 9 kDa protein OS=Homo sapiens OX=9606 GN=SRP9 PE=1 SV=2;sp|P49458-2|SRP09_HUMAN Isoform 2 of Signal recognition particle 9 kDa protein OS=Homo sapiens OX=9606 GN=SRP9	2	0	4	10.112	0	16.126	0	41.9	2093300000	0	559740000	7	299040000	0	79963000	0	4	11
922	P49642	P49642	9	9	9	DNA primase small subunit	PRIM1	sp|P49642|PRI1_HUMAN DNA primase small subunit OS=Homo sapiens OX=9606 GN=PRIM1 PE=1 SV=1	1	0	4	49.901	0	25.967	0	12.6	825350000	0	181230000	27	30569000	0	6712200	0	4	11
1290	Q0VDF9	Q0VDF9	7	7	7	Heat shock 70 kDa protein 14	HSPA14	sp|Q0VDF9|HSP7E_HUMAN Heat shock 70 kDa protein 14 OS=Homo sapiens OX=9606 GN=HSPA14 PE=1 SV=1	1	0	4	54.794	0	29.942	0	8.6	508060000	0	183390000	27	18817000	0	6792400	0	4	11
1487	Q15084;Q15084-5;Q15084-3;Q15084-4;Q15084-2	Q15084;Q15084-5;Q15084-3;Q15084-4;Q15084-2	6;6;6;6;6	6;6;6;6;6	6;6;6;6;6	Protein disulfide-isomerase A6	PDIA6	sp|Q15084|PDIA6_HUMAN Protein disulfide-isomerase A6 OS=Homo sapiens OX=9606 GN=PDIA6 PE=1 SV=1;sp|Q15084-5|PDIA6_HUMAN Isoform 5 of Protein disulfide-isomerase A6 OS=Homo sapiens OX=9606 GN=PDIA6;sp|Q15084-3|PDIA6_HUMAN Isoform 3 of Protein disulfide-isom	5	0	4	48.121	0	19.184	0	10	583950000	0	185610000	17	34350000	0	10918000	0	4	11
1637	Q5JTZ9	Q5JTZ9	8	8	8	Alanine--tRNA ligase, mitochondrial	AARS2	sp|Q5JTZ9|SYAM_HUMAN Alanine--tRNA ligase, mitochondrial OS=Homo sapiens OX=9606 GN=AARS2 PE=1 SV=1	1	0	4	107.34	0	27.751	0	7.3	471990000	0	58866000	50	9439900	0	1177300	0	4	11
1780	Q6ZRP7	Q6ZRP7	9	9	9	Sulfhydryl oxidase 2	QSOX2	sp|Q6ZRP7|QSOX2_HUMAN Sulfhydryl oxidase 2 OS=Homo sapiens OX=9606 GN=QSOX2 PE=1 SV=3	1	0	4	77.528	0	33.873	0	7.2	545000000	0	112460000	40	13625000	0	2811600	0	2	11
2238	Q96IJ6;Q96IJ6-2	Q96IJ6;Q96IJ6-2	7;7	7;7	7;7	Mannose-1-phosphate guanyltransferase alpha	GMPPA	sp|Q96IJ6|GMPPA_HUMAN Mannose-1-phosphate guanyltransferase alpha OS=Homo sapiens OX=9606 GN=GMPPA PE=1 SV=1;sp|Q96IJ6-2|GMPPA_HUMAN Isoform 2 of Mannose-1-phosphate guanyltransferase alpha OS=Homo sapiens OX=9606 GN=GMPPA	2	0	4	46.291	0	19.08	0	11.9	650210000	0	210030000	20	32511000	0	10502000	0	3	11
2322	Q99627;Q99627-2	Q99627;Q99627-2	5;5	5;5	5;5	COP9 signalosome complex subunit 8	COPS8	sp|Q99627|CSN8_HUMAN COP9 signalosome complex subunit 8 OS=Homo sapiens OX=9606 GN=COPS8 PE=1 SV=1;sp|Q99627-2|CSN8_HUMAN Isoform 2 of COP9 signalosome complex subunit 8 OS=Homo sapiens OX=9606 GN=COPS8	2	0	4	23.225	0	21.361	0	35.4	1609200000	0	604680000	8	201150000	0	75584000	0	5	11
2415	Q9BVQ7;Q9BVQ7-2;Q9BVQ7-3	Q9BVQ7;Q9BVQ7-2;Q9BVQ7-3	7;6;4	7;6;4	7;6;4	Spermatogenesis-associated protein 5-like protein 1	SPATA5L1	sp|Q9BVQ7|SPA5L_HUMAN Spermatogenesis-associated protein 5-like protein 1 OS=Homo sapiens OX=9606 GN=SPATA5L1 PE=1 SV=2;sp|Q9BVQ7-2|SPA5L_HUMAN Isoform 2 of Spermatogenesis-associated protein 5-like protein 1 OS=Homo sapiens OX=9606 GN=SPATA5L1;sp|Q9BVQ7-3	3	0	4	80.709	0	19.898	0	8.4	317680000	0	87165000	43	7387800	0	2027100	0	3	11
2674	Q9NVE7	Q9NVE7	9	9	9	Pantothenate kinase 4	PANK4	sp|Q9NVE7|PANK4_HUMAN 4-phosphopantetheine phosphatase OS=Homo sapiens OX=9606 GN=PANK4 PE=1 SV=1	1	0	4	85.99	0	23.179	0	6.6	465280000	0	142660000	46	10115000	0	3101300	0	4	11
782	P33992	P33992	9	9	9	DNA replication licensing factor MCM5	MCM5	sp|P33992|MCM5_HUMAN DNA replication licensing factor MCM5 OS=Homo sapiens OX=9606 GN=MCM5 PE=1 SV=5	1	0	4	82.285	0	28.824	0	5.9	1590600000	0	173220000	42	37871000	0	4124400	0	3	10
1212	P99999;P_P62894;P_P00004;CON__sp|P_P62894|CYC_BOVIN;CON__sp|P_P00004|CYC_HORSE	P99999	5;1;1;1;1	5;1;1;1;1	5;1;1;1;1	Cytochrome c	CYCS	sp|P99999|CYC_HUMAN Cytochrome c OS=Homo sapiens OX=9606 GN=CYCS PE=1 SV=2	5	0	4	11.749	0	12.74	0	38.1	809780000	0	143730000	6	134960000	0	23955000	0	4	10
1340	Q13185;P83916	Q13185	6;1	6;1	6;1	Chromobox protein homolog 3	CBX3	sp|Q13185|CBX3_HUMAN Chromobox protein homolog 3 OS=Homo sapiens OX=9606 GN=CBX3 PE=1 SV=4	2	1	4	20.811	0	16.95	6	38.3	614040000	0	202360000	7	87720000	0	28909000	1	4	10
1643	Q5RKV6	Q5RKV6	5	5	5	Exosome complex component MTR3	EXOSC6	sp|Q5RKV6|EXOS6_HUMAN Exosome complex component MTR3 OS=Homo sapiens OX=9606 GN=EXOSC6 PE=1 SV=1	1	1	4	28.235	0	15.677	5.9	25	453270000	18132000	161260000	10	45327000	1813200	16126000	1	4	10
1827	Q7Z406;Q7Z406-6;Q7Z406-2;Q7Z406-4;Q7Z406-5	Q7Z406;Q7Z406-6;Q7Z406-2;Q7Z406-4;Q7Z406-5	14;14;14;11;10	8;8;8;6;5	8;8;8;6;5	Myosin-14	MYH14	sp|Q7Z406|MYH14_HUMAN Myosin-14 OS=Homo sapiens OX=9606 GN=MYH14 PE=1 SV=2;sp|Q7Z406-6|MYH14_HUMAN Isoform 6 of Myosin-14 OS=Homo sapiens OX=9606 GN=MYH14;sp|Q7Z406-2|MYH14_HUMAN Isoform 2 of Myosin-14 OS=Homo sapiens OX=9606 GN=MYH14;sp|Q7Z406-4|MYH14_HUM	5	0	4	227.87	0	21.707	1.8	3.8	282930000	0	133570000	103	2746900	0	1296800	0	4	10
1873	Q86WA8;Q86WA8-2	Q86WA8;Q86WA8-2	7;6	7;6	7;6	Lon protease homolog 2, peroxisomal	LONP2	sp|Q86WA8|LONP2_HUMAN Lon protease homolog 2, peroxisomal OS=Homo sapiens OX=9606 GN=LONP2 PE=1 SV=1;sp|Q86WA8-2|LONP2_HUMAN Isoform 2 of Lon protease homolog 2, peroxisomal OS=Homo sapiens OX=9606 GN=LONP2	2	0	4	94.615	0	27.673	0	8	336320000	0	104830000	41	8203000	0	2556900	0	3	10
2032	Q8TB22;Q8TB22-3;Q8TB22-2;Q8TB22-4	Q8TB22;Q8TB22-3;Q8TB22-2;Q8TB22-4	8;8;8;5	8;8;8;5	8;8;8;5	Spermatogenesis-associated protein 20	SPATA20	sp|Q8TB22|SPT20_HUMAN Spermatogenesis-associated protein 20 OS=Homo sapiens OX=9606 GN=SPATA20 PE=2 SV=3;sp|Q8TB22-3|SPT20_HUMAN Isoform 3 of Spermatogenesis-associated protein 20 OS=Homo sapiens OX=9606 GN=SPATA20;sp|Q8TB22-2|SPT20_HUMAN Isoform 2 of Sper	4	0	4	87.898	0	19.172	0	7.3	630650000	0	119950000	44	14333000	0	2726100	0	4	10
2089	Q8WYA0;Q8WYA0-3;Q8WYA0-4	Q8WYA0;Q8WYA0-3	8;4;2	8;4;2	8;4;2	Intraflagellar transport protein 81 homolog	IFT81	sp|Q8WYA0|IFT81_HUMAN Intraflagellar transport protein 81 homolog OS=Homo sapiens OX=9606 GN=IFT81 PE=1 SV=1;sp|Q8WYA0-3|IFT81_HUMAN Isoform 2 of Intraflagellar transport protein 81 homolog OS=Homo sapiens OX=9606 GN=IFT81	3	0	4	79.745	0	14.093	0	6.2	212100000	0	140260000	41	5173200	0	3420900	0	5	9
2498	Q9H270	Q9H270	9	9	9	Vacuolar protein sorting-associated protein 11 homolog	VPS11	sp|Q9H270|VPS11_HUMAN Vacuolar protein sorting-associated protein 11 homolog OS=Homo sapiens OX=9606 GN=VPS11 PE=1 SV=1	1	0	4	107.84	0	23.737	0	5.5	396490000	0	125530000	50	7929800	0	2510600	0	4	9
2715	Q9NXR7;Q9NXR7-4;Q9NXR7-3;Q9NXR7-1	Q9NXR7;Q9NXR7-4;Q9NXR7-3;Q9NXR7-1	5;5;5;5	5;5;5;5	5;5;5;5	BRCA1-A complex subunit BRE	BRE	sp|Q9NXR7|BABA2_HUMAN BRISC and BRCA1-A complex member 2 OS=Homo sapiens OX=9606 GN=BABAM2 PE=1 SV=2;sp|Q9NXR7-4|BABA2_HUMAN Isoform 4 of BRISC and BRCA1-A complex member 2 OS=Homo sapiens OX=9606 GN=BABAM2;sp|Q9NXR7-3|BABA2_HUMAN Isoform 3 of BRISC and BR	4	0	4	43.551	0	12.729	0	13.6	513400000	0	273830000	18	28522000	0	15213000	0	4	9
3022	Q9Y5L4	Q9Y5L4	5	5	5	Mitochondrial import inner membrane translocase subunit Tim13	TIMM13	sp|Q9Y5L4|TIM13_HUMAN Mitochondrial import inner membrane translocase subunit Tim13 OS=Homo sapiens OX=9606 GN=TIMM13 PE=1 SV=1	1	0	4	10.5	0	20.415	0	50.5	1095800000	0	355340000	6	182630000	0	59223000	0	4	9
267	O60502;O60502-4;O60502-2;O60502-3	O60502;O60502-4;O60502-2;O60502-3	6;6;5;4	6;6;5;4	6;6;5;4	Protein O-GlcNAcase	MGEA5	sp|O60502|OGA_HUMAN Protein O-GlcNAcase OS=Homo sapiens OX=9606 GN=OGA PE=1 SV=2;sp|O60502-4|OGA_HUMAN Isoform 4 of Protein O-GlcNAcase OS=Homo sapiens OX=9606 GN=OGA;sp|O60502-2|OGA_HUMAN Isoform 2 of Protein O-GlcNAcase OS=Homo sapiens OX=9606 GN=OGA;sp|	4	0	4	102.91	0	11.674	0	5.6	285990000	0	64662000	46	6217100	0	1405700	0	4	8
513	P08240;P08240-2	P08240;P08240-2	5;4	5;4	5;4	Signal recognition particle receptor subunit alpha	SRPR	sp|P08240|SRPRA_HUMAN Signal recognition particle receptor subunit alpha OS=Homo sapiens OX=9606 GN=SRPRA PE=1 SV=2;sp|P08240-2|SRPRA_HUMAN Isoform 2 of Signal recognition particle receptor subunit alpha OS=Homo sapiens OX=9606 GN=SRPRA	2	0	4	69.81	0	13.849	0	10.3	596650000	0	261150000	35	17047000	0	7461500	0	4	8
680	P23526;P23526-2	P23526;P23526-2	6;4	6;4	6;4	Adenosylhomocysteinase	AHCY	sp|P23526|SAHH_HUMAN Adenosylhomocysteinase OS=Homo sapiens OX=9606 GN=AHCY PE=1 SV=4;sp|P23526-2|SAHH_HUMAN Isoform 2 of Adenosylhomocysteinase OS=Homo sapiens OX=9606 GN=AHCY	2	0	4	47.716	0	16.702	0	9.3	569070000	0	242900000	20	28453000	0	12145000	0	4	8
1251	Q04760;Q04760-2	Q04760;Q04760-2	5;5	5;5	5;5	Lactoylglutathione lyase	GLO1	sp|Q04760|LGUL_HUMAN Lactoylglutathione lyase OS=Homo sapiens OX=9606 GN=GLO1 PE=1 SV=4;sp|Q04760-2|LGUL_HUMAN Isoform 2 of Lactoylglutathione lyase OS=Homo sapiens OX=9606 GN=GLO1	2	0	4	20.777	0	9.4239	0	22.3	291290000	0	157060000	11	26481000	0	14278000	0	4	8
1706	Q6AI08	Q6AI08	6	6	6	HEAT repeat-containing protein 6	HEATR6	sp|Q6AI08|HEAT6_HUMAN HEAT repeat-containing protein 6 OS=Homo sapiens OX=9606 GN=HEATR6 PE=1 SV=1	1	0	4	128.78	0	20.134	0	4.1	276880000	0	46554000	52	5324700	0	895270	0	3	8
2006	Q8NEY1;Q8NEY1-2;Q8NEY1-7;Q8NEY1-4;Q8NEY1-3;Q8NEY1-6	Q8NEY1;Q8NEY1-2;Q8NEY1-7;Q8NEY1-4;Q8NEY1-3;Q8NEY1-6	8;8;8;8;8;5	8;8;8;8;8;5	3;3;3;3;3;3	Neuron navigator 1	NAV1	sp|Q8NEY1|NAV1_HUMAN Neuron navigator 1 OS=Homo sapiens OX=9606 GN=NAV1 PE=1 SV=2;sp|Q8NEY1-2|NAV1_HUMAN Isoform 2 of Neuron navigator 1 OS=Homo sapiens OX=9606 GN=NAV1;sp|Q8NEY1-7|NAV1_HUMAN Isoform 7 of Neuron navigator 1 OS=Homo sapiens OX=9606 GN=NAV1;	6	0	4	202.47	0	18.596	0	3.6	287730000	0	62722000	100	2877300	0	627220	0	4	8
2039	Q8TCS8	Q8TCS8	6	6	6	Polyribonucleotide nucleotidyltransferase 1, mitochondrial	PNPT1	sp|Q8TCS8|PNPT1_HUMAN Polyribonucleotide nucleotidyltransferase 1, mitochondrial OS=Homo sapiens OX=9606 GN=PNPT1 PE=1 SV=2	1	0	4	85.95	0	13.222	0	6.4	361890000	0	140080000	42	8616400	0	3335200	0	3	8
2102	Q92569;Q92569-3;Q92569-2	Q92569;Q92569-3;Q92569-2	7;6;6	4;4;4	4;4;4	Phosphatidylinositol 3-kinase regulatory subunit gamma	PIK3R3	sp|Q92569|P55G_HUMAN Phosphatidylinositol 3-kinase regulatory subunit gamma OS=Homo sapiens OX=9606 GN=PIK3R3 PE=1 SV=2;sp|Q92569-3|P55G_HUMAN Isoform 3 of Phosphatidylinositol 3-kinase regulatory subunit gamma OS=Homo sapiens OX=9606 GN=PIK3R3;sp|Q92569-2	3	0	4	54.448	0	11.435	0	16.9	485610000	0	241750000	30	16187000	0	8058300	0	5	8
2250	Q96JJ7;Q96JJ7-2	Q96JJ7;Q96JJ7-2	6;4	6;4	6;4	Protein disulfide-isomerase TMX3	TMX3	sp|Q96JJ7|TMX3_HUMAN Protein disulfide-isomerase TMX3 OS=Homo sapiens OX=9606 GN=TMX3 PE=1 SV=2;sp|Q96JJ7-2|TMX3_HUMAN Isoform 2 of Protein disulfide-isomerase TMX3 OS=Homo sapiens OX=9606 GN=TMX3	2	0	4	51.871	0	13.96	0	5.9	816400000	0	154690000	22	37109000	0	7031400	0	3	8
2947	Q9Y2R9	Q9Y2R9	7	7	7	28S ribosomal protein S7, mitochondrial	MRPS7	sp|Q9Y2R9|RT07_HUMAN 28S ribosomal protein S7, mitochondrial OS=Homo sapiens OX=9606 GN=MRPS7 PE=1 SV=2	1	0	4	28.134	0	17.719	0	20.2	562340000	0	283800000	13	43257000	0	21831000	0	3	8
354	O75953;O75953-4;O75953-5	O75953;O75953-4;O75953-5	6;6;6	6;6;6	6;6;6	DnaJ homolog subfamily B member 5	DNAJB5	sp|O75953|DNJB5_HUMAN DnaJ homolog subfamily B member 5 OS=Homo sapiens OX=9606 GN=DNAJB5 PE=1 SV=1;sp|O75953-4|DNJB5_HUMAN Isoform 2 of DnaJ homolog subfamily B member 5 OS=Homo sapiens OX=9606 GN=DNAJB5;sp|O75953-5|DNJB5_HUMAN Isoform 3 of DnaJ homolog s	3	0	4	39.133	0	10.422	0	16.1	656370000	0	223560000	16	41023000	0	13972000	0	3	7
2195	Q96E52;Q96E52-2	Q96E52;Q96E52-2	6;3	6;3	6;3	Metalloendopeptidase OMA1, mitochondrial	OMA1	sp|Q96E52|OMA1_HUMAN Metalloendopeptidase OMA1, mitochondrial OS=Homo sapiens OX=9606 GN=OMA1 PE=1 SV=1;sp|Q96E52-2|OMA1_HUMAN Isoform 2 of Metalloendopeptidase OMA1, mitochondrial OS=Homo sapiens OX=9606 GN=OMA1	2	0	4	60.12	0	18.495	0	11.8	414290000	0	149760000	30	13810000	0	4992100	0	3	7
2377	Q9BSD7	Q9BSD7	4	4	4	Cancer-related nucleoside-triphosphatase	NTPCR	sp|Q9BSD7|NTPCR_HUMAN Cancer-related nucleoside-triphosphatase OS=Homo sapiens OX=9606 GN=NTPCR PE=1 SV=1	1	0	4	20.713	0	11.097	0	29.5	342710000	0	239050000	11	31156000	0	21732000	0	5	7
2813	Q9UHD2	Q9UHD2	6	6	6	Serine/threonine-protein kinase TBK1	TBK1	sp|Q9UHD2|TBK1_HUMAN Serine/threonine-protein kinase TBK1 OS=Homo sapiens OX=9606 GN=TBK1 PE=1 SV=1	1	0	4	83.641	0	11.151	0	7.1	536280000	0	324890000	43	12472000	0	7555600	0	5	7
102	O00411	O00411	5	5	5	DNA-directed RNA polymerase, mitochondrial	POLRMT	sp|O00411|RPOM_HUMAN DNA-directed RNA polymerase, mitochondrial OS=Homo sapiens OX=9606 GN=POLRMT PE=1 SV=2	1	0	4	138.62	0	9.2058	0	5.9	280460000	0	175240000	59	4753500	0	2970200	0	4	6
455	P01876;P01877;P0DOX2	P01876	5;1;1	5;1;1	5;1;1	Ig alpha-1 chain C region	IGHA1	sp|P01876|IGHA1_HUMAN Immunoglobulin heavy constant alpha 1 OS=Homo sapiens OX=9606 GN=IGHA1 PE=1 SV=2	3	1	4	37.654	0	24.104	2.5	23.2	440280000	6538100	433740000	16	27518000	408630	27109000	1	5	6
807	P35670;P35670-2;P35670-4;P35670-3;P35670-5	P35670;P35670-2;P35670-4;P35670-3	6;6;6;5;1	6;6;6;5;1	6;6;6;5;1	Copper-transporting ATPase 2;WND/140 kDa	ATP7B	sp|P35670|ATP7B_HUMAN Copper-transporting ATPase 2 OS=Homo sapiens OX=9606 GN=ATP7B PE=1 SV=4;sp|P35670-2|ATP7B_HUMAN Isoform 2 of Copper-transporting ATPase 2 OS=Homo sapiens OX=9606 GN=ATP7B;sp|P35670-4|ATP7B_HUMAN Isoform 4 of Copper-transporting ATPase	5	0	4	157.26	0	16.566	0	3.5	346600000	0	165990000	59	5874500	0	2813300	0	3	6
1269	Q07864	Q07864	5	5	5	DNA polymerase epsilon catalytic subunit A	POLE	sp|Q07864|DPOE1_HUMAN DNA polymerase epsilon catalytic subunit A OS=Homo sapiens OX=9606 GN=POLE PE=1 SV=5	1	0	4	261.51	0	9.7534	0	2	187520000	0	136000000	111	1689400	0	1225200	0	4	6
1513	Q15392;Q15392-2	Q15392;Q15392-2	5;5	5;5	5;5	Delta(24)-sterol reductase	DHCR24	sp|Q15392|DHC24_HUMAN Delta(24)-sterol reductase OS=Homo sapiens OX=9606 GN=DHCR24 PE=1 SV=2;sp|Q15392-2|DHC24_HUMAN Isoform 2 of Delta(24)-sterol reductase OS=Homo sapiens OX=9606 GN=DHCR24	2	0	4	60.101	0	13.722	0	9.7	155890000	0	120090000	21	7423400	0	5718500	0	4	6
1554	Q16555;Q16555-2;Q14195;Q14194;Q14195-2;Q14194-2	Q16555;Q16555-2	6;6;2;2;2;2	6;6;2;2;2;2	6;6;2;2;2;2	Dihydropyrimidinase-related protein 2	DPYSL2	sp|Q16555|DPYL2_HUMAN Dihydropyrimidinase-related protein 2 OS=Homo sapiens OX=9606 GN=DPYSL2 PE=1 SV=1;sp|Q16555-2|DPYL2_HUMAN Isoform 2 of Dihydropyrimidinase-related protein 2 OS=Homo sapiens OX=9606 GN=DPYSL2	6	0	4	62.293	0	14.371	0	10.5	449640000	0	200890000	31	14504000	0	6480300	0	3	6
1900	Q8IVL6;Q8IVL6-2	Q8IVL6;Q8IVL6-2	5;4	5;4	5;4	Prolyl 3-hydroxylase 3	LEPREL2	sp|Q8IVL6|P3H3_HUMAN Prolyl 3-hydroxylase 3 OS=Homo sapiens OX=9606 GN=P3H3 PE=1 SV=1;sp|Q8IVL6-2|P3H3_HUMAN Isoform 2 of Prolyl 3-hydroxylase 3 OS=Homo sapiens OX=9606 GN=P3H3	2	0	4	81.836	0	11.462	0	7.7	202150000	0	129090000	34	5945500	0	3796900	0	3	6
2825	Q9UI10;Q9UI10-2;Q9UI10-3	Q9UI10;Q9UI10-2;Q9UI10-3	7;6;6	7;6;6	7;6;6	Translation initiation factor eIF-2B subunit delta	EIF2B4	sp|Q9UI10|EI2BD_HUMAN Translation initiation factor eIF-2B subunit delta OS=Homo sapiens OX=9606 GN=EIF2B4 PE=1 SV=2;sp|Q9UI10-2|EI2BD_HUMAN Isoform 2 of Translation initiation factor eIF-2B subunit delta OS=Homo sapiens OX=9606 GN=EIF2B4;sp|Q9UI10-3|EI2BD	3	0	4	57.557	0	22.249	0	15.1	447440000	0	147670000	25	17897000	0	5906700	0	3	6
343	O75792	O75792	5	5	5	Ribonuclease H2 subunit A	RNASEH2A	sp|O75792|RNH2A_HUMAN Ribonuclease H2 subunit A OS=Homo sapiens OX=9606 GN=RNASEH2A PE=1 SV=2	1	0	4	33.395	0	13.961	0	21.1	377770000	0	339980000	15	25184000	0	22665000	0	4	5
652	P20340;P20340-2;Q9NRW1;P20340-4;Q9NRW1-2;Q53S08;P20340-3	P20340;P20340-2;Q9NRW1;P20340-4;Q9NRW1-2	5;5;4;4;3;1;1	5;5;4;4;3;1;1	4;4;3;3;2;1;1	Ras-related protein Rab-6A;Ras-related protein Rab-6B	RAB6A;RAB6B	sp|P20340|RAB6A_HUMAN Ras-related protein Rab-6A OS=Homo sapiens OX=9606 GN=RAB6A PE=1 SV=3;sp|P20340-2|RAB6A_HUMAN Isoform 2 of Ras-related protein Rab-6A OS=Homo sapiens OX=9606 GN=RAB6A;sp|Q9NRW1|RAB6B_HUMAN Ras-related protein Rab-6B OS=Homo sapiens OX	7	0	4	23.593	0	11.48	0	18.8	223260000	0	202110000	13	17174000	0	15547000	0	4	5
1169	P68032;P68133;P62736;P63267;P63267-2	P68032;P68133;P62736;P63267;P63267-2	26;25;23;23;16	6;6;4;4;3	6;6;4;4;3	Actin, alpha cardiac muscle 1;Actin, alpha skeletal muscle;Actin, aortic smooth muscle;Actin, gamma-enteric smooth muscle	ACTC1;ACTA1;ACTA2;ACTG2	sp|P68032|ACTC_HUMAN Actin, alpha cardiac muscle 1 OS=Homo sapiens OX=9606 GN=ACTC1 PE=1 SV=1;sp|P68133|ACTS_HUMAN Actin, alpha skeletal muscle OS=Homo sapiens OX=9606 GN=ACTA1 PE=1 SV=1;sp|P62736|ACTA_HUMAN Actin, aortic smooth muscle OS=Homo sapiens OX=9	5	5	3	42.019	0	37.107	42.2	36.3	37843000000	6890600000	5062400000	20	1892200000	344530000	253120000	14	12	49
480	P05386	P05386	4	3	3	60S acidic ribosomal protein P1	RPLP1	sp|P05386|RLA1_HUMAN 60S acidic ribosomal protein P1 OS=Homo sapiens OX=9606 GN=RPLP1 PE=1 SV=1	1	2	3	11.514	0	29.251	51.8	94.7	7550900000	240170000	2533300000	3	2517000000	80055000	844430000	10	13	41
2183	Q96D46	Q96D46	18	18	18	60S ribosomal export protein NMD3	NMD3	sp|Q96D46|NMD3_HUMAN 60S ribosomal export protein NMD3 OS=Homo sapiens OX=9606 GN=NMD3 PE=1 SV=1	1	0	3	57.603	0	76.537	0	11.5	3398800000	0	400600000	26	130720000	0	15408000	0	4	35
2589	Q9HCN8	Q9HCN8	9	9	9	Stromal cell-derived factor 2-like protein 1	SDF2L1	sp|Q9HCN8|SDF2L_HUMAN Stromal cell-derived factor 2-like protein 1 OS=Homo sapiens OX=9606 GN=SDF2L1 PE=1 SV=2	1	0	3	23.598	0	75.649	0	23.1	5904800000	0	375060000	12	492060000	0	31255000	0	4	33
609	P15924;P15924-2;P15924-3	P15924;P15924-2;P15924-3	23;20;20	23;20;20	23;20;20	Desmoplakin	DSP	sp|P15924|DESP_HUMAN Desmoplakin OS=Homo sapiens OX=9606 GN=DSP PE=1 SV=3;sp|P15924-2|DESP_HUMAN Isoform DPII of Desmoplakin OS=Homo sapiens OX=9606 GN=DSP;sp|P15924-3|DESP_HUMAN Isoform DSPIa of Desmoplakin OS=Homo sapiens OX=9606 GN=DSP	3	12	3	331.77	0	58.948	3.9	1.1	823870000	224380000	51114000	163	5054400	1376600	313590	12	3	32
1083	P61353	P61353	8	8	8	60S ribosomal protein L27	RPL27	sp|P61353|RL27_HUMAN 60S ribosomal protein L27 OS=Homo sapiens OX=9606 GN=RPL27 PE=1 SV=2	1	3	3	15.798	0	32.607	19.1	22.1	4772600000	86438000	616810000	6	795430000	14406000	102800000	4	5	30
2573	Q9HB71;Q9HB71-3;Q9HB71-2	Q9HB71;Q9HB71-3	17;13;4	17;13;4	17;13;4	Calcyclin-binding protein	CACYBP	sp|Q9HB71|CYBP_HUMAN Calcyclin-binding protein OS=Homo sapiens OX=9606 GN=CACYBP PE=1 SV=2;sp|Q9HB71-3|CYBP_HUMAN Isoform 3 of Calcyclin-binding protein OS=Homo sapiens OX=9606 GN=CACYBP	3	0	3	26.21	0	87.685	0	17.5	4890400000	0	540880000	13	376190000	0	41606000	0	3	29
2910	Q9UQ35;Q9UQ35-2;Q9UQ35-3	Q9UQ35;Q9UQ35-2	23;14;1	23;14;1	23;14;1	Serine/arginine repetitive matrix protein 2	SRRM2	sp|Q9UQ35|SRRM2_HUMAN Serine/arginine repetitive matrix protein 2 OS=Homo sapiens OX=9606 GN=SRRM2 PE=1 SV=2;sp|Q9UQ35-2|SRRM2_HUMAN Isoform 2 of Serine/arginine repetitive matrix protein 2 OS=Homo sapiens OX=9606 GN=SRRM2	3	21	3	299.61	0	59.368	9.2	1.5	775910000	598270000	145160000	120	6465900	4985600	1209700	26	2	29
783	P33993;P33993-3;P33993-2	P33993;P33993-3	18;15;8	18;15;8	18;15;8	DNA replication licensing factor MCM7	MCM7	sp|P33993|MCM7_HUMAN DNA replication licensing factor MCM7 OS=Homo sapiens OX=9606 GN=MCM7 PE=1 SV=4;sp|P33993-3|MCM7_HUMAN Isoform 3 of DNA replication licensing factor MCM7 OS=Homo sapiens OX=9606 GN=MCM7	3	0	3	81.307	0	84.498	0	7.1	2527800000	0	180570000	38	66520000	0	4751800	0	3	28
262	O60343;O60343-2;O60343-3;O60343-5;O60343-4	O60343;O60343-2;O60343-3	18;18;18;6;3	18;18;18;6;3	18;18;18;6;3	TBC1 domain family member 4	TBC1D4	sp|O60343|TBCD4_HUMAN TBC1 domain family member 4 OS=Homo sapiens OX=9606 GN=TBC1D4 PE=1 SV=2;sp|O60343-2|TBCD4_HUMAN Isoform 2 of TBC1 domain family member 4 OS=Homo sapiens OX=9606 GN=TBC1D4;sp|O60343-3|TBCD4_HUMAN Isoform 3 of TBC1 domain family member	5	0	3	146.56	0	82.179	0	3	1956600000	0	191410000	63	31056000	0	3038300	0	4	27
1381	Q13557;Q13557-8;Q13557-12;Q13557-10;Q13557-6;Q13557-11;Q13557-3;Q13557-9;Q13557-5;Q13557-4	Q13557;Q13557-8;Q13557-12;Q13557-10;Q13557-6;Q13557-11;Q13557-3;Q13557-9;Q13557-5;Q13557-4	16;16;16;16;16;16;15;15;15;15	16;16;16;16;16;16;15;15;15;15	12;12;12;12;12;12;11;11;11;11	Calcium/calmodulin-dependent protein kinase type II subunit delta	CAMK2D	sp|Q13557|KCC2D_HUMAN Calcium/calmodulin-dependent protein kinase type II subunit delta OS=Homo sapiens OX=9606 GN=CAMK2D PE=1 SV=3;sp|Q13557-8|KCC2D_HUMAN Isoform Delta 6 of Calcium/calmodulin-dependent protein kinase type II subunit delta OS=Homo sapiens	10	0	3	56.369	0	48.902	0	10	4069600000	0	311250000	26	156520000	0	11971000	0	3	26
2933	Q9Y2H1;Q9Y2H1-2	Q9Y2H1;Q9Y2H1-2	18;14	15;12	15;12	Serine/threonine-protein kinase 38-like	STK38L	sp|Q9Y2H1|ST38L_HUMAN Serine/threonine-protein kinase 38-like OS=Homo sapiens OX=9606 GN=STK38L PE=1 SV=3;sp|Q9Y2H1-2|ST38L_HUMAN Isoform 2 of Serine/threonine-protein kinase 38-like OS=Homo sapiens OX=9606 GN=STK38L	2	10	3	54.002	0	31.698	24.8	9.1	1550100000	268530000	454770000	24	64587000	11189000	18949000	12	4	26
2235	Q96I25	Q96I25	14	14	14	Splicing factor 45	RBM17	sp|Q96I25|SPF45_HUMAN Splicing factor 45 OS=Homo sapiens OX=9606 GN=RBM17 PE=1 SV=1	1	9	3	44.961	0	33.443	22.4	11.5	881110000	293800000	125550000	23	38309000	12774000	5458600	11	3	24
1129	P62847;P62847-2;P62847-3;P62847-4	P62847;P62847-2;P62847-3;P62847-4	4;4;4;4	4;4;4;4	4;4;4;4	40S ribosomal protein S24	RPS24	sp|P62847|RS24_HUMAN 40S ribosomal protein S24 OS=Homo sapiens OX=9606 GN=RPS24 PE=1 SV=1;sp|P62847-2|RS24_HUMAN Isoform 2 of 40S ribosomal protein S24 OS=Homo sapiens OX=9606 GN=RPS24;sp|P62847-3|RS24_HUMAN Isoform 3 of 40S ribosomal protein S24 OS=Homo s	4	2	3	15.423	0	13.415	17.3	29.3	2897300000	331580000	761680000	6	482880000	55263000	126950000	8	5	23
1077	P61221	P61221	13	13	13	ATP-binding cassette sub-family E member 1	ABCE1	sp|P61221|ABCE1_HUMAN ATP-binding cassette sub-family E member 1 OS=Homo sapiens OX=9606 GN=ABCE1 PE=1 SV=1	1	0	3	67.314	0	84.867	0	7.3	1895800000	0	321710000	30	63194000	0	10724000	0	4	22
2822	Q9UHX1;Q9UHX1-6;Q9UHX1-5;Q9UHX1-4;Q9UHX1-3;Q9UHX1-2	Q9UHX1;Q9UHX1-6;Q9UHX1-5;Q9UHX1-4;Q9UHX1-3;Q9UHX1-2	12;12;12;12;12;12	12;12;12;12;12;12	12;12;12;12;12;12	Poly(U)-binding-splicing factor PUF60	PUF60	sp|Q9UHX1|PUF60_HUMAN Poly(U)-binding-splicing factor PUF60 OS=Homo sapiens OX=9606 GN=PUF60 PE=1 SV=1;sp|Q9UHX1-6|PUF60_HUMAN Isoform 6 of Poly(U)-binding-splicing factor PUF60 OS=Homo sapiens OX=9606 GN=PUF60;sp|Q9UHX1-5|PUF60_HUMAN Isoform 5 of Poly(U)-	6	5	3	59.875	0	39.755	7.7	12.3	1235600000	95629000	251470000	25	49425000	3825200	10059000	5	4	22
901	P48059-2;P48059;P48059-4;P48059-5;P48059-3;P0CW19-2;Q7Z4I7;Q7Z4I7-2;Q7Z4I7-3;Q7Z4I7-5;Q7Z4I7-4	P48059-2;P48059;P48059-4;P48059-5;P48059-3	9;8;8;8;8;4;3;3;3;3;2	9;8;8;8;8;4;3;3;3;3;2	9;8;8;8;8;4;3;3;3;3;2	LIM and senescent cell antigen-like-containing domain protein 1	LIMS1	sp|P48059-2|LIMS1_HUMAN Isoform 2 of LIM and senescent cell antigen-like-containing domain protein 1 OS=Homo sapiens OX=9606 GN=LIMS1;sp|P48059|LIMS1_HUMAN LIM and senescent cell antigen-like-containing domain protein 1 OS=Homo sapiens OX=9606 GN=LIMS1 PE=	11	0	3	38.421	0	26.867	0	12.5	1926200000	0	329680000	17	113310000	0	19393000	0	5	21
317	O75396	O75396	10	10	10	Vesicle-trafficking protein SEC22b	SEC22B	sp|O75396|SC22B_HUMAN Vesicle-trafficking protein SEC22b OS=Homo sapiens OX=9606 GN=SEC22B PE=1 SV=4	1	0	3	24.593	0	69.592	0	14	2344200000	0	283210000	14	167440000	0	20229000	0	5	20
375	O94906;O94906-2	O94906;O94906-2	16;15	16;15	16;15	Pre-mRNA-processing factor 6	PRPF6	sp|O94906|PRP6_HUMAN Pre-mRNA-processing factor 6 OS=Homo sapiens OX=9606 GN=PRPF6 PE=1 SV=1;sp|O94906-2|PRP6_HUMAN Isoform 2 of Pre-mRNA-processing factor 6 OS=Homo sapiens OX=9606 GN=PRPF6	2	8	3	106.92	0	35.551	8.4	3	1052900000	190910000	462590000	56	18802000	3409100	8260600	12	2	20
711	P27348	P27348	14	10	10	14-3-3 protein theta	YWHAQ	sp|P27348|1433T_HUMAN 14-3-3 protein theta OS=Homo sapiens OX=9606 GN=YWHAQ PE=1 SV=1	1	1	3	27.764	0	39.534	8.6	26.9	1877400000	12997000	173970000	14	134100000	928370	12426000	1	3	20
1106	P62266	P62266	7	7	7	40S ribosomal protein S23	RPS23	sp|P62266|RS23_HUMAN 40S ribosomal protein S23 OS=Homo sapiens OX=9606 GN=RPS23 PE=1 SV=3	1	3	3	15.807	0	17.842	21	21.7	8398500000	942830000	1619200000	6	1399800000	157140000	269870000	5	3	20
1131	P62854;Q5JNZ5	P62854;Q5JNZ5	4;3	4;3	4;3	40S ribosomal protein S26;Putative 40S ribosomal protein S26-like 1	RPS26;RPS26P11	sp|P62854|RS26_HUMAN 40S ribosomal protein S26 OS=Homo sapiens OX=9606 GN=RPS26 PE=1 SV=3;sp|Q5JNZ5|RS26L_HUMAN Putative 40S ribosomal protein S26-like 1 OS=Homo sapiens OX=9606 GN=RPS26P11 PE=5 SV=1	2	2	3	13.015	0	10.626	13.9	27	3846800000	447440000	2113100000	5	769370000	89488000	422620000	9	5	20
1860	Q86UL3	Q86UL3	9	9	8	Glycerol-3-phosphate acyltransferase 4	AGPAT6	sp|Q86UL3|GPAT4_HUMAN Glycerol-3-phosphate acyltransferase 4 OS=Homo sapiens OX=9606 GN=GPAT4 PE=1 SV=1	1	0	3	52.07	0	50.379	0	7.2	2806600000	0	194310000	22	127570000	0	8832100	0	3	20
132	O14735;O14735-3;O14735-2	O14735;O14735-3	6;6;1	6;6;1	6;6;1	CDP-diacylglycerol--inositol 3-phosphatidyltransferase	CDIPT	sp|O14735|CDIPT_HUMAN CDP-diacylglycerol--inositol 3-phosphatidyltransferase OS=Homo sapiens OX=9606 GN=CDIPT PE=1 SV=1;sp|O14735-3|CDIPT_HUMAN Isoform 3 of CDP-diacylglycerol--inositol 3-phosphatidyltransferase OS=Homo sapiens OX=9606 GN=CDIPT	3	0	3	23.539	0	35.349	0	16	3142900000	0	753160000	7	448980000	0	107590000	0	5	19
971	P51970	P51970	9	9	9	NADH dehydrogenase [ubiquinone] 1 alpha subcomplex subunit 8	NDUFA8	sp|P51970|NDUA8_HUMAN NADH dehydrogenase [ubiquinone] 1 alpha subcomplex subunit 8 OS=Homo sapiens OX=9606 GN=NDUFA8 PE=1 SV=3	1	0	3	20.105	0	50.825	0	26.7	2359100000	0	314490000	9	262130000	0	34943000	0	3	19
1296	Q10570	Q10570	15	15	15	Cleavage and polyadenylation specificity factor subunit 1	CPSF1	sp|Q10570|CPSF1_HUMAN Cleavage and polyadenylation specificity factor subunit 1 OS=Homo sapiens OX=9606 GN=CPSF1 PE=1 SV=2	1	1	3	160.88	0	32.562	0.5	1.8	645500000	22759000	81215000	69	9355000	329850	1177000	1	2	19
123	O14579;O14579-3;O14579-2	O14579;O14579-3;O14579-2	8;7;6	8;7;6	8;7;6	Coatomer subunit epsilon	COPE	sp|O14579|COPE_HUMAN Coatomer subunit epsilon OS=Homo sapiens OX=9606 GN=COPE PE=1 SV=3;sp|O14579-3|COPE_HUMAN Isoform 3 of Coatomer subunit epsilon OS=Homo sapiens OX=9606 GN=COPE;sp|O14579-2|COPE_HUMAN Isoform 2 of Coatomer subunit epsilon OS=Homo sapien	3	0	3	34.482	0	34.722	0	18.2	967890000	0	198440000	15	64526000	0	13229000	0	4	18
968	P51784	P51784	12	12	11	Ubiquitin carboxyl-terminal hydrolase 11	USP11	sp|P51784|UBP11_HUMAN Ubiquitin carboxyl-terminal hydrolase 11 OS=Homo sapiens OX=9606 GN=USP11 PE=1 SV=3	1	0	3	109.82	0	67.174	0	3.7	747850000	0	82605000	51	14664000	0	1619700	0	3	18
1161	P63241;P63241-2;Q9GZV4;Q6IS14	P63241;P63241-2;Q9GZV4;Q6IS14	9;8;5;5	9;8;5;5	9;8;5;5	Eukaryotic translation initiation factor 5A-1;Eukaryotic translation initiation factor 5A-2;Eukaryotic translation initiation factor 5A-1-like	EIF5A;EIF5A2;EIF5AL1	sp|P63241|IF5A1_HUMAN Eukaryotic translation initiation factor 5A-1 OS=Homo sapiens OX=9606 GN=EIF5A PE=1 SV=2;sp|P63241-2|IF5A1_HUMAN Isoform 2 of Eukaryotic translation initiation factor 5A-1 OS=Homo sapiens OX=9606 GN=EIF5A;sp|Q9GZV4|IF5A2_HUMAN Eukaryo	4	0	3	16.832	0	31.396	0	29.9	2899800000	0	222600000	8	362480000	0	27825000	0	4	18
1241	Q02952;Q02952-3;Q02952-2	Q02952;Q02952-3;Q02952-2	10;10;10	10;10;10	10;10;10	A-kinase anchor protein 12	AKAP12	sp|Q02952|AKA12_HUMAN A-kinase anchor protein 12 OS=Homo sapiens OX=9606 GN=AKAP12 PE=1 SV=4;sp|Q02952-3|AKA12_HUMAN Isoform 3 of A-kinase anchor protein 12 OS=Homo sapiens OX=9606 GN=AKAP12;sp|Q02952-2|AKA12_HUMAN Isoform 2 of A-kinase anchor protein 12 O	3	0	3	191.48	0	21.966	0	2.9	993140000	0	147250000	83	11966000	0	1774100	0	4	18
1348	Q13247;Q13247-3;Q13247-2	Q13247;Q13247-3	10;10;3	10;10;3	5;5;1	Serine/arginine-rich splicing factor 6	SRSF6	sp|Q13247|SRSF6_HUMAN Serine/arginine-rich splicing factor 6 OS=Homo sapiens OX=9606 GN=SRSF6 PE=1 SV=2;sp|Q13247-3|SRSF6_HUMAN Isoform SRP55-3 of Serine/arginine-rich splicing factor 6 OS=Homo sapiens OX=9606 GN=SRSF6	3	7	3	39.586	0	23.01	20.1	8.7	591600000	384510000	119170000	15	39440000	25634000	7944700	13	3	18
1818	Q7RTV0	Q7RTV0	5	5	5	PHD finger-like domain-containing protein 5A	PHF5A	sp|Q7RTV0|PHF5A_HUMAN PHD finger-like domain-containing protein 5A OS=Homo sapiens OX=9606 GN=PHF5A PE=1 SV=1	1	4	3	12.405	0	36.017	40	32.7	1210700000	357660000	387210000	8	151340000	44707000	48402000	10	4	18
2309	Q99471;Q99471-3;Q99471-2	Q99471;Q99471-3	7;5;2	7;5;2	7;5;2	Prefoldin subunit 5	PFDN5	sp|Q99471|PFD5_HUMAN Prefoldin subunit 5 OS=Homo sapiens OX=9606 GN=PFDN5 PE=1 SV=2;sp|Q99471-3|PFD5_HUMAN Isoform 3 of Prefoldin subunit 5 OS=Homo sapiens OX=9606 GN=PFDN5	3	1	3	17.328	0	36.574	5.2	28.6	1261200000	13418000	185890000	8	157660000	1677200	23236000	1	4	18
2321	Q99623;Q99623-2	Q99623;Q99623-2	10;8	10;8	10;8	Prohibitin-2	PHB2	sp|Q99623|PHB2_HUMAN Prohibitin-2 OS=Homo sapiens OX=9606 GN=PHB2 PE=1 SV=2;sp|Q99623-2|PHB2_HUMAN Isoform 2 of Prohibitin-2 OS=Homo sapiens OX=9606 GN=PHB2	2	1	3	33.296	0	71.906	4	11	1272700000	6829700	109610000	22	57848000	310440	4982200	1	3	18
3053	Q9Y6K0	Q9Y6K0	5	5	5	Choline/ethanolaminephosphotransferase 1	CEPT1	sp|Q9Y6K0|CEPT1_HUMAN Choline/ethanolaminephosphotransferase 1 OS=Homo sapiens OX=9606 GN=CEPT1 PE=1 SV=1	1	0	3	46.553	0	14.687	0	10.6	3201200000	0	692140000	11	291020000	0	62922000	0	5	18
829	P39656;P39656-3;P39656-2	P39656;P39656-3;P39656-2	8;8;6	8;8;6	8;8;6	Dolichyl-diphosphooligosaccharide--protein glycosyltransferase 48 kDa subunit	DDOST	sp|P39656|OST48_HUMAN Dolichyl-diphosphooligosaccharide--protein glycosyltransferase 48 kDa subunit OS=Homo sapiens OX=9606 GN=DDOST PE=1 SV=4;sp|P39656-3|OST48_HUMAN Isoform 3 of Dolichyl-diphosphooligosaccharide--protein glycosyltransferase 48 kDa subuni	3	0	3	50.8	0	30.339	0	6.8	2212500000	0	535200000	23	96196000	0	23270000	0	3	17
1137	P62879;P62879-2	P62879	12;5	12;5	5;3	Guanine nucleotide-binding protein G(I)/G(S)/G(T) subunit beta-2	GNB2	sp|P62879|GBB2_HUMAN Guanine nucleotide-binding protein G(I)/G(S)/G(T) subunit beta-2 OS=Homo sapiens OX=9606 GN=GNB2 PE=1 SV=3	2	1	3	37.331	0	72.276	2.9	10	3149100000	15834000	318580000	13	242240000	1218000	24506000	1	3	17
2171	Q96C36	Q96C36	9	8	8	Pyrroline-5-carboxylate reductase 2	PYCR2	sp|Q96C36|P5CR2_HUMAN Pyrroline-5-carboxylate reductase 2 OS=Homo sapiens OX=9606 GN=PYCR2 PE=1 SV=1	1	0	3	33.637	0	71.218	0	10.9	1247900000	0	247030000	16	77993000	0	15439000	0	3	17
2852	Q9UKL0	Q9UKL0	9	9	6	REST corepressor 1	RCOR1	sp|Q9UKL0|RCOR1_HUMAN REST corepressor 1 OS=Homo sapiens OX=9606 GN=RCOR1 PE=1 SV=2	1	0	3	53.327	0	29.428	0	9.7	948470000	0	123110000	24	39519000	0	5129400	0	3	17
133	O14737;O14737-2	O14737;O14737-2	6;4	6;4	6;4	Programmed cell death protein 5	PDCD5	sp|O14737|PDCD5_HUMAN Programmed cell death protein 5 OS=Homo sapiens OX=9606 GN=PDCD5 PE=1 SV=3;sp|O14737-2|PDCD5_HUMAN Isoform 2 of Programmed cell death protein 5 OS=Homo sapiens OX=9606 GN=PDCD5	2	0	3	14.285	0	38.08	0	28.8	1835300000	0	202570000	10	183530000	0	20257000	0	3	16
179	O15270	O15270	14	14	14	Serine palmitoyltransferase 2	SPTLC2	sp|O15270|SPTC2_HUMAN Serine palmitoyltransferase 2 OS=Homo sapiens OX=9606 GN=SPTLC2 PE=1 SV=1	1	0	3	62.924	0	33.998	0	6.9	1883400000	0	187130000	34	55393000	0	5503800	0	3	16
481	P05387;P05386-2	P05387	6;1	6;1	5;0	60S acidic ribosomal protein P2	RPLP2	sp|P05387|RLA2_HUMAN 60S acidic ribosomal protein P2 OS=Homo sapiens OX=9606 GN=RPLP2 PE=1 SV=1	2	3	3	11.665	0	20.525	49.6	41.7	884840000	79950000	267250000	5	176970000	15990000	53450000	4	4	16
544	P0DP25;P0DP24;P0DP23;P27482;P02585	P0DP25;P0DP24;P0DP23	8;8;8;1;1	8;8;8;1;1	8;8;8;1;1			sp|P0DP25|CALM3_HUMAN Calmodulin-3 OS=Homo sapiens OX=9606 GN=CALM3 PE=1 SV=1;sp|P0DP24|CALM2_HUMAN Calmodulin-2 OS=Homo sapiens OX=9606 GN=CALM2 PE=1 SV=1;sp|P0DP23|CALM1_HUMAN Calmodulin-1 OS=Homo sapiens OX=9606 GN=CALM1 PE=1 SV=1	5	4	3	16.837	0	68.381	20.8	30.9	974700000	169880000	159450000	9	108300000	18875000	17716000	6	4	16
834	P40616;P40616-2	P40616;P40616-2	3;3	3;3	3;3	ADP-ribosylation factor-like protein 1	ARL1	sp|P40616|ARL1_HUMAN ADP-ribosylation factor-like protein 1 OS=Homo sapiens OX=9606 GN=ARL1 PE=1 SV=1;sp|P40616-2|ARL1_HUMAN Isoform 2 of ADP-ribosylation factor-like protein 1 OS=Homo sapiens OX=9606 GN=ARL1	2	0	3	20.417	0	19.016	0	22.7	1608900000	0	379700000	9	178770000	0	42189000	0	4	16
1548	Q16342;Q16342-3;Q16342-5;Q16342-2;Q16342-4	Q16342;Q16342-3;Q16342-5;Q16342-2;Q16342-4	10;10;6;6;6	10;10;6;6;6	10;10;6;6;6	Programmed cell death protein 2	PDCD2	sp|Q16342|PDCD2_HUMAN Programmed cell death protein 2 OS=Homo sapiens OX=9606 GN=PDCD2 PE=1 SV=2;sp|Q16342-3|PDCD2_HUMAN Isoform 3 of Programmed cell death protein 2 OS=Homo sapiens OX=9606 GN=PDCD2;sp|Q16342-5|PDCD2_HUMAN Isoform 5 of Programmed cell deat	5	0	3	38.592	0	36.174	0	11.6	846950000	0	193350000	18	47053000	0	10742000	0	4	16
1862	Q86UT6;Q86UT6-2	Q86UT6;Q86UT6-2	10;9	10;9	10;9	NLR family member X1	NLRX1	sp|Q86UT6|NLRX1_HUMAN NLR family member X1 OS=Homo sapiens OX=9606 GN=NLRX1 PE=1 SV=1;sp|Q86UT6-2|NLRX1_HUMAN Isoform 2 of NLR family member X1 OS=Homo sapiens OX=9606 GN=NLRX1	2	0	3	107.61	0	28.538	0	3.7	830290000	0	130450000	46	18050000	0	2835900	0	3	16
1888	Q86YV9	Q86YV9	12	12	12	Hermansky-Pudlak syndrome 6 protein	HPS6	sp|Q86YV9|HPS6_HUMAN Hermansky-Pudlak syndrome 6 protein OS=Homo sapiens OX=9606 GN=HPS6 PE=1 SV=1	1	0	3	82.974	0	46.745	0	4	952600000	0	308530000	37	25746000	0	8338700	0	3	16
2383	Q9BSV6	Q9BSV6	8	8	8	tRNA-splicing endonuclease subunit Sen34	TSEN34	sp|Q9BSV6|SEN34_HUMAN tRNA-splicing endonuclease subunit Sen34 OS=Homo sapiens OX=9606 GN=TSEN34 PE=1 SV=1	1	0	3	33.652	0	28.302	0	14.2	1635000000	0	283400000	16	102180000	0	17713000	0	4	16
562	P11177;P11177-2;P11177-3	P11177;P11177-2;P11177-3	8;8;7	8;8;7	8;8;7	Pyruvate dehydrogenase E1 component subunit beta, mitochondrial	PDHB	sp|P11177|ODPB_HUMAN Pyruvate dehydrogenase E1 component subunit beta, mitochondrial OS=Homo sapiens OX=9606 GN=PDHB PE=1 SV=3;sp|P11177-2|ODPB_HUMAN Isoform 2 of Pyruvate dehydrogenase E1 component subunit beta, mitochondrial OS=Homo sapiens OX=9606 GN=PD	3	0	3	39.233	0	23.224	0	9.7	830530000	0	147640000	21	39549000	0	7030600	0	3	15
668	P22234;P22234-2	P22234;P22234-2	9;8	9;8	9;8	Multifunctional protein ADE2;Phosphoribosylaminoimidazole-succinocarboxamide synthase;Phosphoribosylaminoimidazole carboxylase	PAICS	sp|P22234|PUR6_HUMAN Multifunctional protein ADE2 OS=Homo sapiens OX=9606 GN=PAICS PE=1 SV=3;sp|P22234-2|PUR6_HUMAN Isoform 2 of Multifunctional protein ADE2 OS=Homo sapiens OX=9606 GN=PAICS	2	1	3	47.079	0	29.533	2.4	9.2	1191600000	19510000	324120000	19	62714000	1026800	17059000	1	4	15
1063	P60891;P60891-2;P11908;P11908-2;P21108	P60891;P60891-2;P11908;P11908-2;P21108	8;7;5;5;4	8;7;5;5;4	8;7;5;5;4	Ribose-phosphate pyrophosphokinase 1;Ribose-phosphate pyrophosphokinase 2;Ribose-phosphate pyrophosphokinase 3	PRPS1;PRPS2;PRPS1L1	sp|P60891|PRPS1_HUMAN Ribose-phosphate pyrophosphokinase 1 OS=Homo sapiens OX=9606 GN=PRPS1 PE=1 SV=2;sp|P60891-2|PRPS1_HUMAN Isoform 2 of Ribose-phosphate pyrophosphokinase 1 OS=Homo sapiens OX=9606 GN=PRPS1;sp|P11908|PRPS2_HUMAN Ribose-phosphate pyrophos	5	1	3	34.834	0	22.384	4.1	12.9	1053200000	14792000	239050000	16	65827000	924500	14941000	1	3	15
1385	Q13585	Q13585	5	5	5	Melatonin-related receptor	GPR50	sp|Q13585|MTR1L_HUMAN Melatonin-related receptor OS=Homo sapiens OX=9606 GN=GPR50 PE=1 SV=3	1	0	3	67.368	0	16.233	0	8.3	1980400000	0	936550000	23	86103000	0	40720000	0	5	15
1516	Q15427	Q15427	4	4	4	Splicing factor 3B subunit 4	SF3B4	sp|Q15427|SF3B4_HUMAN Splicing factor 3B subunit 4 OS=Homo sapiens OX=9606 GN=SF3B4 PE=1 SV=1	1	2	3	44.385	0	11.398	5.9	9.2	302820000	179960000	91687000	16	18926000	11247000	5730400	11	3	15
1891	Q8IUF1;Q9BRT8;Q5RIA9;Q5JTY5;Q4V339;Q9BRT8-2;Q5JTY5-2;Q9BRT8-3;Q5RIA9-3;Q9BRT8-4;Q5RIA9-2	Q8IUF1;Q9BRT8;Q5RIA9;Q5JTY5;Q4V339;Q9BRT8-2;Q5JTY5-2;Q9BRT8-3;Q5RIA9-3	8;7;6;6;6;6;6;5;4;2;1	8;7;6;6;6;6;6;5;4;2;1	8;7;6;6;6;6;6;5;4;2;1	COBW domain-containing protein 2;COBW domain-containing protein 1;COBW domain-containing protein 5;COBW domain-containing protein 3;COBW domain-containing protein 6	CBWD2;CBWD1;CBWD5;CBWD3;CBWD6	sp|Q8IUF1|CBWD2_HUMAN COBW domain-containing protein 2 OS=Homo sapiens OX=9606 GN=CBWD2 PE=2 SV=1;sp|Q9BRT8|CBWD1_HUMAN COBW domain-containing protein 1 OS=Homo sapiens OX=9606 GN=CBWD1 PE=1 SV=1;sp|Q5RIA9|CBWD5_HUMAN COBW domain-containing protein 5 OS=Ho	11	0	3	44.034	0	33.99	0	12.4	752600000	0	30503000	17	44270000	0	1794300	0	3	15
2454	Q9BZF1;Q9BZF1-3;Q9BZF1-2	Q9BZF1;Q9BZF1-3;Q9BZF1-2	8;8;8	8;8;8	8;8;8	Oxysterol-binding protein-related protein 8	OSBPL8	sp|Q9BZF1|OSBL8_HUMAN Oxysterol-binding protein-related protein 8 OS=Homo sapiens OX=9606 GN=OSBPL8 PE=1 SV=3;sp|Q9BZF1-3|OSBL8_HUMAN Isoform 3 of Oxysterol-binding protein-related protein 8 OS=Homo sapiens OX=9606 GN=OSBPL8;sp|Q9BZF1-2|OSBL8_HUMAN Isoform	3	0	3	101.19	0	26.53	0	5.4	958520000	0	257660000	52	18433000	0	4955000	0	4	15
198	O43156	O43156	9	9	9	TELO2-interacting protein 1 homolog	TTI1	sp|O43156|TTI1_HUMAN TELO2-interacting protein 1 homolog OS=Homo sapiens OX=9606 GN=TTI1 PE=1 SV=3	1	0	3	122.07	0	46.313	0	5.2	832560000	0	95522000	50	16651000	0	1910400	0	2	14
380	O94955	O94955	7	7	7	Rho-related BTB domain-containing protein 3	RHOBTB3	sp|O94955|RHBT3_HUMAN Rho-related BTB domain-containing protein 3 OS=Homo sapiens OX=9606 GN=RHOBTB3 PE=1 SV=2	1	0	3	69.413	0	42.216	0	10.5	853970000	0	127390000	31	27547000	0	4109400	0	4	14
437	O95983;O95983-2	O95983;O95983-2	8;8	8;8	8;8	Methyl-CpG-binding domain protein 3	MBD3	sp|O95983|MBD3_HUMAN Methyl-CpG-binding domain protein 3 OS=Homo sapiens OX=9606 GN=MBD3 PE=1 SV=1;sp|O95983-2|MBD3_HUMAN Isoform 2 of Methyl-CpG-binding domain protein 3 OS=Homo sapiens OX=9606 GN=MBD3	2	1	3	32.844	0	24.401	3.4	8.9	651280000	5369800	91905000	15	43418000	357990	6127000	1	3	14
442	P00338;P00338-3;P00338-2;P00338-5;P00338-4	P00338;P00338-3;P00338-2;P00338-5;P00338-4	11;11;9;9;8	10;10;8;8;7	10;10;8;8;7	L-lactate dehydrogenase A chain	LDHA	sp|P00338|LDHA_HUMAN L-lactate dehydrogenase A chain OS=Homo sapiens OX=9606 GN=LDHA PE=1 SV=2;sp|P00338-3|LDHA_HUMAN Isoform 3 of L-lactate dehydrogenase A chain OS=Homo sapiens OX=9606 GN=LDHA;sp|P00338-2|LDHA_HUMAN Isoform 2 of L-lactate dehydrogenase A	5	0	3	36.688	0	31.754	0	13.6	1036300000	0	257170000	18	57573000	0	14287000	0	3	14
805	P35658;P35658-3;P35658-4;P35658-2;P35658-5	P35658;P35658-3;P35658-4;P35658-2;P35658-5	12;12;12;12;12	12;12;12;12;12	12;12;12;12;12	Nuclear pore complex protein Nup214	NUP214	sp|P35658|NU214_HUMAN Nuclear pore complex protein Nup214 OS=Homo sapiens OX=9606 GN=NUP214 PE=1 SV=2;sp|P35658-3|NU214_HUMAN Isoform 3 of Nuclear pore complex protein Nup214 OS=Homo sapiens OX=9606 GN=NUP214;sp|P35658-4|NU214_HUMAN Isoform 4 of Nuclear po	5	0	3	213.62	0	49.37	0	2.3	637100000	0	127900000	74	8609500	0	1728400	0	4	14
2115	Q92665	Q92665	6	6	6	28S ribosomal protein S31, mitochondrial	MRPS31	sp|Q92665|RT31_HUMAN 28S ribosomal protein S31, mitochondrial OS=Homo sapiens OX=9606 GN=MRPS31 PE=1 SV=3	1	0	3	45.318	0	19.168	0	12.9	412540000	0	97182000	22	18752000	0	4417400	0	3	14
2291	Q96S59;Q96S59-2;Q96S59-3	Q96S59;Q96S59-2;Q96S59-3	8;6;6	8;6;6	7;6;6	Ran-binding protein 9	RANBP9	sp|Q96S59|RANB9_HUMAN Ran-binding protein 9 OS=Homo sapiens OX=9606 GN=RANBP9 PE=1 SV=1;sp|Q96S59-2|RANB9_HUMAN Isoform 2 of Ran-binding protein 9 OS=Homo sapiens OX=9606 GN=RANBP9;sp|Q96S59-3|RANB9_HUMAN Isoform 3 of Ran-binding protein 9 OS=Homo sapiens	3	4	3	77.846	0	27.703	6.3	5.5	444900000	37971000	96437000	23	19344000	1650900	4192900	4	2	14
2348	Q9BPX3	Q9BPX3	10	10	10	Condensin complex subunit 3	NCAPG	sp|Q9BPX3|CND3_HUMAN Condensin complex subunit 3 OS=Homo sapiens OX=9606 GN=NCAPG PE=1 SV=1	1	0	3	114.33	0	53.378	0	4	613990000	0	94361000	47	13064000	0	2007700	0	3	14
2628	Q9NR12;Q9NR12-2;Q9NR12-6;Q9NR12-5;Q9NR12-4;Q9NR12-3	Q9NR12;Q9NR12-2;Q9NR12-6;Q9NR12-5;Q9NR12-4;Q9NR12-3	8;7;5;5;5;4	8;7;5;5;5;4	8;7;5;5;5;4	PDZ and LIM domain protein 7	PDLIM7	sp|Q9NR12|PDLI7_HUMAN PDZ and LIM domain protein 7 OS=Homo sapiens OX=9606 GN=PDLIM7 PE=1 SV=1;sp|Q9NR12-2|PDLI7_HUMAN Isoform 2 of PDZ and LIM domain protein 7 OS=Homo sapiens OX=9606 GN=PDLIM7;sp|Q9NR12-6|PDLI7_HUMAN Isoform 6 of PDZ and LIM domain prote	6	0	3	49.844	0	28.163	0	10.5	980450000	0	149840000	27	36313000	0	5549800	0	3	14
571	P11717	P11717	11	11	11	Cation-independent mannose-6-phosphate receptor	IGF2R	sp|P11717|MPRI_HUMAN Cation-independent mannose-6-phosphate receptor OS=Homo sapiens OX=9606 GN=IGF2R PE=1 SV=3	1	0	3	274.37	0	23.101	0	1.3	408060000	0	110690000	127	3213100	0	871580	0	2	13
724	P28288;P28288-2;P28288-3	P28288;P28288-2	7;7;2	7;7;2	7;7;2	ATP-binding cassette sub-family D member 3	ABCD3	sp|P28288|ABCD3_HUMAN ATP-binding cassette sub-family D member 3 OS=Homo sapiens OX=9606 GN=ABCD3 PE=1 SV=1;sp|P28288-2|ABCD3_HUMAN Isoform 2 of ATP-binding cassette sub-family D member 3 OS=Homo sapiens OX=9606 GN=ABCD3	3	0	3	75.475	0	23.743	0	5.8	445960000	0	43560000	40	11149000	0	1089000	0	3	13
2252	Q96JX3;Q96JX3-2	Q96JX3	5;1	5;1	5;1	Protein SERAC1	SERAC1	sp|Q96JX3|SRAC1_HUMAN Protein SERAC1 OS=Homo sapiens OX=9606 GN=SERAC1 PE=2 SV=1	2	0	3	74.147	0	19.031	0	7.8	678800000	0	159100000	37	18346000	0	4300100	0	4	13
594	P13984	P13984	9	9	9	General transcription factor IIF subunit 2	GTF2F2	sp|P13984|T2FB_HUMAN General transcription factor IIF subunit 2 OS=Homo sapiens OX=9606 GN=GTF2F2 PE=1 SV=2	1	0	3	28.38	0	23.665	0	17.3	954440000	0	134030000	18	53025000	0	7445800	0	4	12
646	P19784	P19784	5	5	5	Casein kinase II subunit alpha	CSNK2A2	sp|P19784|CSK22_HUMAN Casein kinase II subunit alpha OS=Homo sapiens OX=9606 GN=CSNK2A2 PE=1 SV=1	1	0	3	41.213	0	14.936	0	13.1	987260000	0	409770000	19	51961000	0	21567000	0	5	12
1134	P62873;P62873-2;P16520;P16520-2	P62873;P62873-2	11;11;2;2	6;6;0;0	5;5;0;0	Guanine nucleotide-binding protein G(I)/G(S)/G(T) subunit beta-1	GNB1	sp|P62873|GBB1_HUMAN Guanine nucleotide-binding protein G(I)/G(S)/G(T) subunit beta-1 OS=Homo sapiens OX=9606 GN=GNB1 PE=1 SV=3;sp|P62873-2|GBB1_HUMAN Isoform 2 of Guanine nucleotide-binding protein G(I)/G(S)/G(T) subunit beta-1 OS=Homo sapiens OX=9606 GN=	4	0	3	37.377	0	157.44	2.9	11.2	1493800000	0	281190000	13	114910000	0	21630000	0	4	12
1153	P63151;P63151-2;Q66LE6;Q00005;Q00005-2;Q00005-6;Q00005-3;Q00005-4;Q00005-5;Q00005-7	P63151;P63151-2	7;7;2;1;1;1;1;1;1;1	7;7;2;1;1;1;1;1;1;1	7;7;2;1;1;1;1;1;1;1	Serine/threonine-protein phosphatase 2A 55 kDa regulatory subunit B alpha isoform	PPP2R2A	sp|P63151|2ABA_HUMAN Serine/threonine-protein phosphatase 2A 55 kDa regulatory subunit B alpha isoform OS=Homo sapiens OX=9606 GN=PPP2R2A PE=1 SV=1;sp|P63151-2|2ABA_HUMAN Isoform 2 of Serine/threonine-protein phosphatase 2A 55 kDa regulatory subunit B alph	10	0	3	51.691	0	21.945	0	9.6	886400000	0	390130000	24	36933000	0	16256000	0	3	12
1267	Q07666;Q07666-2;Q07666-3	Q07666;Q07666-2;Q07666-3	7;6;5	7;6;5	7;6;5	KH domain-containing, RNA-binding, signal transduction-associated protein 1	KHDRBS1	sp|Q07666|KHDR1_HUMAN KH domain-containing, RNA-binding, signal transduction-associated protein 1 OS=Homo sapiens OX=9606 GN=KHDRBS1 PE=1 SV=1;sp|Q07666-2|KHDR1_HUMAN Isoform 2 of KH domain-containing, RNA-binding, signal transduction-associated protein 1	3	3	3	48.227	0	21.256	14.2	5.6	860220000	68655000	338560000	11	78201000	6241400	30779000	3	2	12
1572	Q16881;Q16881-3;Q16881-4;Q16881-5;Q16881-2;Q16881-6;Q16881-7;Q9NNW7;Q9NNW7-2	Q16881;Q16881-3;Q16881-4;Q16881-5;Q16881-2;Q16881-6;Q16881-7	10;10;10;9;9;9;8;1;1	10;10;10;9;9;9;8;1;1	10;10;10;9;9;9;8;1;1	Thioredoxin reductase 1, cytoplasmic	TXNRD1	sp|Q16881|TRXR1_HUMAN Thioredoxin reductase 1, cytoplasmic OS=Homo sapiens OX=9606 GN=TXNRD1 PE=1 SV=3;sp|Q16881-3|TRXR1_HUMAN Isoform 3 of Thioredoxin reductase 1, cytoplasmic OS=Homo sapiens OX=9606 GN=TXNRD1;sp|Q16881-4|TRXR1_HUMAN Isoform 4 of Thioredo	9	0	3	70.905	0	42.26	0	9.1	802370000	0	118450000	32	25074000	0	3701500	0	4	12
1688	Q5VZL5;Q5VZL5-4;Q5VZL5-3;Q5VZL5-2	Q5VZL5;Q5VZL5-4;Q5VZL5-3;Q5VZL5-2	9;9;8;8	8;8;7;7	8;8;7;7	Zinc finger MYM-type protein 4	ZMYM4	sp|Q5VZL5|ZMYM4_HUMAN Zinc finger MYM-type protein 4 OS=Homo sapiens OX=9606 GN=ZMYM4 PE=1 SV=1;sp|Q5VZL5-4|ZMYM4_HUMAN Isoform 4 of Zinc finger MYM-type protein 4 OS=Homo sapiens OX=9606 GN=ZMYM4;sp|Q5VZL5-3|ZMYM4_HUMAN Isoform 3 of Zinc finger MYM-type p	4	0	3	172.79	0	17.228	0	2.6	788770000	0	209980000	71	11109000	0	2957400	0	3	12
2130	Q92905	Q92905	6	6	6	COP9 signalosome complex subunit 5	COPS5	sp|Q92905|CSN5_HUMAN COP9 signalosome complex subunit 5 OS=Homo sapiens OX=9606 GN=COPS5 PE=1 SV=4	1	0	3	37.578	0	23.54	0	9.9	770650000	0	182910000	17	45332000	0	10759000	0	4	12
2164	Q96AX1	Q96AX1	10	10	10	Vacuolar protein sorting-associated protein 33A	VPS33A	sp|Q96AX1|VP33A_HUMAN Vacuolar protein sorting-associated protein 33A OS=Homo sapiens OX=9606 GN=VPS33A PE=1 SV=1	1	0	3	67.61	0	21.106	0	5.9	661990000	0	220030000	35	18914000	0	6286600	0	3	12
2179	Q96CW5;Q96CW5-2;Q96CW5-3	Q96CW5;Q96CW5-2	9;9;3	9;9;3	9;9;3	Gamma-tubulin complex component 3	TUBGCP3	sp|Q96CW5|GCP3_HUMAN Gamma-tubulin complex component 3 OS=Homo sapiens OX=9606 GN=TUBGCP3 PE=1 SV=2;sp|Q96CW5-2|GCP3_HUMAN Isoform 2 of Gamma-tubulin complex component 3 OS=Homo sapiens OX=9606 GN=TUBGCP3	3	0	3	103.57	0	25.438	0	4.3	621290000	0	61380000	48	12944000	0	1278700	0	2	12
2339	Q99871;Q99871-3;Q99871-2	Q99871;Q99871-3;Q99871-2	5;5;5	5;5;5	5;5;5	HAUS augmin-like complex subunit 7	HAUS7	sp|Q99871|HAUS7_HUMAN HAUS augmin-like complex subunit 7 OS=Homo sapiens OX=9606 GN=HAUS7 PE=1 SV=3;sp|Q99871-3|HAUS7_HUMAN Isoform 3 of HAUS augmin-like complex subunit 7 OS=Homo sapiens OX=9606 GN=HAUS7;sp|Q99871-2|HAUS7_HUMAN Isoform 2 of HAUS augmin-li	3	0	3	40.778	0	24.103	0	12.5	658820000	0	183690000	18	36601000	0	10205000	0	2	12
2532	Q9H6R7;Q9H6R7-2;Q9H6R7-3	Q9H6R7;Q9H6R7-2	10;9;4	10;9;4	10;9;4	WD repeat and coiled-coil-containing protein C2orf44	C2orf44	sp|Q9H6R7|WDCP_HUMAN WD repeat and coiled-coil-containing protein OS=Homo sapiens OX=9606 GN=WDCP PE=1 SV=1;sp|Q9H6R7-2|WDCP_HUMAN Isoform 2 of WD repeat and coiled-coil-containing protein OS=Homo sapiens OX=9606 GN=WDCP	3	0	3	79.135	0	33.81	0	5.7	432330000	0	112910000	31	13946000	0	3642300	0	3	12
491	P06730;P06730-2;P06730-3;A6NMX2	P06730;P06730-2;P06730-3	6;6;5;1	6;6;5;1	6;6;5;1	Eukaryotic translation initiation factor 4E	EIF4E	sp|P06730|IF4E_HUMAN Eukaryotic translation initiation factor 4E OS=Homo sapiens OX=9606 GN=EIF4E PE=1 SV=2;sp|P06730-2|IF4E_HUMAN Isoform 2 of Eukaryotic translation initiation factor 4E OS=Homo sapiens OX=9606 GN=EIF4E;sp|P06730-3|IF4E_HUMAN Isoform 3 of	4	0	3	25.097	0	17.954	0	22.6	756670000	0	99509000	11	68788000	0	9046300	0	3	11
992	P53350	P53350	8	8	8	Serine/threonine-protein kinase PLK1	PLK1	sp|P53350|PLK1_HUMAN Serine/threonine-protein kinase PLK1 OS=Homo sapiens OX=9606 GN=PLK1 PE=1 SV=1	1	0	3	68.254	0	41.183	0	9.5	536950000	0	149960000	36	14915000	0	4165400	0	3	11
1225	Q01650;Q92536;Q9UM01	Q01650	4;1;1	4;1;1	4;1;1	Large neutral amino acids transporter small subunit 1	SLC7A5	sp|Q01650|LAT1_HUMAN Large neutral amino acids transporter small subunit 1 OS=Homo sapiens OX=9606 GN=SLC7A5 PE=1 SV=2	3	0	3	55.01	0	16.083	0	6.7	3073800000	0	574910000	18	170760000	0	31940000	0	4	11
1962	Q8N5C8;Q8N5C8-2	Q8N5C8;Q8N5C8-2	8;8	7;7	7;7	TGF-beta-activated kinase 1 and MAP3K7-binding protein 3	TAB3	sp|Q8N5C8|TAB3_HUMAN TGF-beta-activated kinase 1 and MAP3K7-binding protein 3 OS=Homo sapiens OX=9606 GN=TAB3 PE=1 SV=3;sp|Q8N5C8-2|TAB3_HUMAN Isoform 2 of TGF-beta-activated kinase 1 and MAP3K7-binding protein 3 OS=Homo sapiens OX=9606 GN=TAB3	2	5	3	78.652	0	22.548	14.9	7.4	459380000	131860000	60427000	32	14355000	4120600	1888400	6	3	11
2024	Q8NI36	Q8NI36	7	7	7	WD repeat-containing protein 36	WDR36	sp|Q8NI36|WDR36_HUMAN WD repeat-containing protein 36 OS=Homo sapiens OX=9606 GN=WDR36 PE=1 SV=1	1	1	3	105.32	0	16.479	1.5	3.8	390620000	10209000	104870000	45	8680500	226860	2330500	2	3	11
2037	Q8TCG1;Q8TCG1-2	Q8TCG1;Q8TCG1-2	8;8	8;8	8;8	Protein CIP2A	KIAA1524	sp|Q8TCG1|CIP2A_HUMAN Protein CIP2A OS=Homo sapiens OX=9606 GN=CIP2A PE=1 SV=2;sp|Q8TCG1-2|CIP2A_HUMAN Isoform 2 of Protein CIP2A OS=Homo sapiens OX=9606 GN=CIP2A	2	0	3	102.18	0	28.721	0	5	787870000	0	73530000	56	14069000	0	1313000	0	3	11
2391	Q9BTE6-2;Q9BTE6;Q9BTE6-3	Q9BTE6-2;Q9BTE6;Q9BTE6-3	7;7;7	7;7;7	7;7;7	Alanyl-tRNA editing protein Aarsd1	AARSD1	sp|Q9BTE6-2|AASD1_HUMAN Isoform 2 of Alanyl-tRNA editing protein Aarsd1 OS=Homo sapiens OX=9606 GN=AARSD1;sp|Q9BTE6|AASD1_HUMAN Alanyl-tRNA editing protein Aarsd1 OS=Homo sapiens OX=9606 GN=AARSD1 PE=1 SV=2;sp|Q9BTE6-3|AASD1_HUMAN Isoform 3 of Alanyl-tRNA	3	0	3	58.752	0	16.897	0	9.5	621850000	0	87834000	25	24874000	0	3513400	0	3	11
2464	Q9C0C9	Q9C0C9	7	7	7	E2/E3 hybrid ubiquitin-protein ligase UBE2O	UBE2O	sp|Q9C0C9|UBE2O_HUMAN (E3-independent) E2 ubiquitin-conjugating enzyme OS=Homo sapiens OX=9606 GN=UBE2O PE=1 SV=3	1	0	3	141.29	0	18.031	0	3.7	329550000	0	100190000	53	6217900	0	1890300	0	3	11
2720	Q9NY12;Q9NY12-2	Q9NY12;Q9NY12-2	4;4	4;4	4;4	H/ACA ribonucleoprotein complex subunit 1	GAR1	sp|Q9NY12|GAR1_HUMAN H/ACA ribonucleoprotein complex subunit 1 OS=Homo sapiens OX=9606 GN=GAR1 PE=1 SV=1;sp|Q9NY12-2|GAR1_HUMAN Isoform 2 of H/ACA ribonucleoprotein complex subunit 1 OS=Homo sapiens OX=9606 GN=GAR1	2	1	3	22.348	0	10.303	4.1	15.7	890490000	8958700	202160000	11	80953000	814420	18378000	3	3	11
2839	Q9UJV9	Q9UJV9	8	8	8	Probable ATP-dependent RNA helicase DDX41	DDX41	sp|Q9UJV9|DDX41_HUMAN Probable ATP-dependent RNA helicase DDX41 OS=Homo sapiens OX=9606 GN=DDX41 PE=1 SV=2	1	1	3	69.837	0	14.17	1.4	5.8	477850000	11796000	113570000	42	11377000	280850	2704100	1	3	11
2863	Q9UKZ1	Q9UKZ1	7	7	7	CCR4-NOT transcription complex subunit 11	CNOT11	sp|Q9UKZ1|CNO11_HUMAN CCR4-NOT transcription complex subunit 11 OS=Homo sapiens OX=9606 GN=CNOT11 PE=1 SV=1	1	1	3	55.215	0	18.433	2.4	11.4	448020000	15833000	113450000	25	17921000	633340	4538000	1	3	11
382	O94973;O94973-2;O94973-3	O94973;O94973-2;O94973-3	8;8;7	8;8;7	5;5;4	AP-2 complex subunit alpha-2	AP2A2	sp|O94973|AP2A2_HUMAN AP-2 complex subunit alpha-2 OS=Homo sapiens OX=9606 GN=AP2A2 PE=1 SV=2;sp|O94973-2|AP2A2_HUMAN Isoform 2 of AP-2 complex subunit alpha-2 OS=Homo sapiens OX=9606 GN=AP2A2;sp|O94973-3|AP2A2_HUMAN Isoform 3 of AP-2 complex subunit alpha	3	1	3	103.96	0	19.614	1	5	283200000	0	163050000	49	5779500	0	3327600	1	3	10
618	P17028;P17028-2	P17028	6;2	6;2	6;2	Zinc finger protein 24	ZNF24	sp|P17028|ZNF24_HUMAN Zinc finger protein 24 OS=Homo sapiens OX=9606 GN=ZNF24 PE=1 SV=4	2	0	3	42.155	0	19.5	0	10.6	493040000	0	153550000	19	25949000	0	8081400	0	2	10
630	P18074;P18074-2	P18074;P18074-2	5;4	5;4	5;4	TFIIH basal transcription factor complex helicase XPD subunit	ERCC2	sp|P18074|ERCC2_HUMAN General transcription and DNA repair factor IIH helicase subunit XPD OS=Homo sapiens OX=9606 GN=ERCC2 PE=1 SV=1;sp|P18074-2|ERCC2_HUMAN Isoform 2 of General transcription and DNA repair factor IIH helicase subunit XPD OS=Homo sapiens	2	0	3	86.908	0	15.881	0	6.2	747210000	0	203590000	39	19159000	0	5220200	0	3	10
770	P32119;P32119-2	P32119	5;1	4;1	4;1	Peroxiredoxin-2	PRDX2	sp|P32119|PRDX2_HUMAN Peroxiredoxin-2 OS=Homo sapiens OX=9606 GN=PRDX2 PE=1 SV=5	2	2	3	21.892	0	10.323	14.6	22.7	664220000	157820000	295510000	13	51094000	12140000	22732000	2	4	10
818	P37108	P37108	4	4	4	Signal recognition particle 14 kDa protein	SRP14	sp|P37108|SRP14_HUMAN Signal recognition particle 14 kDa protein OS=Homo sapiens OX=9606 GN=SRP14 PE=1 SV=2	1	1	3	14.57	0	11.856	9.6	25.7	691270000	8269400	280010000	7	98752000	1181300	40002000	1	3	10
1448	Q14684;Q14684-2	Q14684;Q14684-2	7;7	7;7	7;7	Ribosomal RNA processing protein 1 homolog B	RRP1B	sp|Q14684|RRP1B_HUMAN Ribosomal RNA processing protein 1 homolog B OS=Homo sapiens OX=9606 GN=RRP1B PE=1 SV=3;sp|Q14684-2|RRP1B_HUMAN Isoform 2 of Ribosomal RNA processing protein 1 homolog B OS=Homo sapiens OX=9606 GN=RRP1B	2	2	3	84.427	0	19.46	4	5	319840000	47314000	82295000	33	9692100	1433800	2493800	2	3	10
1711	Q6GPH6;Q6GPH6-3;Q6GPH6-2	Q6GPH6;Q6GPH6-3;Q6GPH6-2	6;6;6	6;6;6	6;6;6	Inositol 1,4,5-trisphosphate receptor-interacting protein-like 1	ITPRIPL1	sp|Q6GPH6|IPIL1_HUMAN Inositol 1,4,5-trisphosphate receptor-interacting protein-like 1 OS=Homo sapiens OX=9606 GN=ITPRIPL1 PE=1 SV=1;sp|Q6GPH6-3|IPIL1_HUMAN Isoform 3 of Inositol 1,4,5-trisphosphate receptor-interacting protein-like 1 OS=Homo sapiens OX=96	3	0	3	63.395	0	44.835	0	7.9	682890000	0	370430000	28	24389000	0	13230000	0	4	10
2004	Q8NEB9	Q8NEB9	6	6	6	Phosphatidylinositol 3-kinase catalytic subunit type 3	PIK3C3	sp|Q8NEB9|PK3C3_HUMAN Phosphatidylinositol 3-kinase catalytic subunit type 3 OS=Homo sapiens OX=9606 GN=PIK3C3 PE=1 SV=1	1	0	3	101.55	0	19.021	0	4.5	435500000	0	176380000	46	9467500	0	3834400	0	4	10
2311	Q99523;Q99523-2	Q99523;Q99523-2	8;7	8;7	8;7	Sortilin	SORT1	sp|Q99523|SORT_HUMAN Sortilin OS=Homo sapiens OX=9606 GN=SORT1 PE=1 SV=3;sp|Q99523-2|SORT_HUMAN Isoform 2 of Sortilin OS=Homo sapiens OX=9606 GN=SORT1	2	0	3	92.067	0	23.298	0	4	486250000	0	168300000	33	14735000	0	5100000	0	3	10
2484	Q9H0D6;Q9H0D6-2	Q9H0D6;Q9H0D6-2	9;9	9;9	9;9	5-3 exoribonuclease 2	XRN2	sp|Q9H0D6|XRN2_HUMAN 5-3 exoribonuclease 2 OS=Homo sapiens OX=9606 GN=XRN2 PE=1 SV=1;sp|Q9H0D6-2|XRN2_HUMAN Isoform 2 of 5-3 exoribonuclease 2 OS=Homo sapiens OX=9606 GN=XRN2	2	1	3	108.58	0	17.411	1.3	4.1	547150000	31692000	48846000	47	11642000	674300	1039300	1	2	10
2731	Q9NYU1;Q9NYU1-2	Q9NYU1	9;1	7;1	7;1	UDP-glucose:glycoprotein glucosyltransferase 2	UGGT2	sp|Q9NYU1|UGGG2_HUMAN UDP-glucose:glycoprotein glucosyltransferase 2 OS=Homo sapiens OX=9606 GN=UGGT2 PE=1 SV=4	2	0	3	174.73	0	18.764	1.1	2.4	252060000	0	67815000	84	3000700	0	807320	0	3	10
2814	Q9UHD8;Q9UHD8-2;Q9UHD8-7;Q9UHD8-5;Q9UHD8-3;Q9UHD8-4;Q9UHD8-9;Q9UHD8-8	Q9UHD8;Q9UHD8-2;Q9UHD8-7;Q9UHD8-5;Q9UHD8-3	5;5;5;5;4;2;2;2	5;5;5;5;4;2;2;2	5;5;5;5;4;2;2;2	Septin-9	2022-09-09	sp|Q9UHD8|SEPT9_HUMAN Septin-9 OS=Homo sapiens OX=9606 GN=SEPTIN9 PE=1 SV=2;sp|Q9UHD8-2|SEPT9_HUMAN Isoform 2 of Septin-9 OS=Homo sapiens OX=9606 GN=SEPTIN9;sp|Q9UHD8-7|SEPT9_HUMAN Isoform 7 of Septin-9 OS=Homo sapiens OX=9606 GN=SEPTIN9;sp|Q9UHD8-5|SEPT9_	8	0	3	65.401	0	16.548	0	5.8	740240000	0	87275000	42	17625000	0	2078000	0	3	10
874	P45880;P45880-2;P45880-1	P45880;P45880-2;P45880-1	5;5;5	5;5;5	5;5;5	Voltage-dependent anion-selective channel protein 2	VDAC2	sp|P45880|VDAC2_HUMAN Voltage-dependent anion-selective channel protein 2 OS=Homo sapiens OX=9606 GN=VDAC2 PE=1 SV=2;sp|P45880-2|VDAC2_HUMAN Isoform 2 of Voltage-dependent anion-selective channel protein 2 OS=Homo sapiens OX=9606 GN=VDAC2;sp|P45880-1|VDAC2	3	0	3	31.566	0	13.144	0	15.6	541410000	0	138180000	16	33838000	0	8636200	0	3	9
1053	P59998;P59998-3;P59998-2;P59998-4	P59998;P59998-3;P59998-2	5;4;4;2	5;4;4;2	5;4;4;2	Actin-related protein 2/3 complex subunit 4	ARPC4	sp|P59998|ARPC4_HUMAN Actin-related protein 2/3 complex subunit 4 OS=Homo sapiens OX=9606 GN=ARPC4 PE=1 SV=3;sp|P59998-3|ARPC4_HUMAN Isoform 3 of Actin-related protein 2/3 complex subunit 4 OS=Homo sapiens OX=9606 GN=ARPC4;sp|P59998-2|ARPC4_HUMAN Isoform 2	4	2	3	19.667	0	10.599	11.9	18.5	270510000	29830000	113970000	9	30057000	3314500	12663000	4	2	9
1206	P85298;P85298-4;P85298-3;P85298-2;P85298-5	P85298;P85298-4;P85298-3;P85298-2;P85298-5	6;6;6;4;4	6;6;6;4;4	6;6;6;4;4	Rho GTPase-activating protein 8	ARHGAP8	sp|P85298|RHG08_HUMAN Rho GTPase-activating protein 8 OS=Homo sapiens OX=9606 GN=ARHGAP8 PE=1 SV=1;sp|P85298-4|RHG08_HUMAN Isoform 4 of Rho GTPase-activating protein 8 OS=Homo sapiens OX=9606 GN=ARHGAP8;sp|P85298-3|RHG08_HUMAN Isoform 3 of Rho GTPase-activ	5	0	3	53.483	0	14.95	0	13.6	553040000	0	123620000	25	22122000	0	4944700	0	3	9
1486	Q15070;Q15070-2;Q15070-3	Q15070;Q15070-2;Q15070-3	6;6;3	6;6;3	6;6;3	Mitochondrial inner membrane protein OXA1L	OXA1L	sp|Q15070|OXA1L_HUMAN Mitochondrial inner membrane protein OXA1L OS=Homo sapiens OX=9606 GN=OXA1L PE=1 SV=3;sp|Q15070-2|OXA1L_HUMAN Isoform 2 of Mitochondrial inner membrane protein OXA1L OS=Homo sapiens OX=9606 GN=OXA1L;sp|Q15070-3|OXA1L_HUMAN Isoform 3 o	3	0	3	48.547	0	12.211	0	6.4	619130000	0	210000000	15	41275000	0	14000000	0	3	9
1636	Q5JTV8-3;Q5JTV8;Q5JTV8-2	Q5JTV8-3;Q5JTV8;Q5JTV8-2	4;3;2	4;3;2	4;3;2	Torsin-1A-interacting protein 1	TOR1AIP1	sp|Q5JTV8-3|TOIP1_HUMAN Isoform 3 of Torsin-1A-interacting protein 1 OS=Homo sapiens OX=9606 GN=TOR1AIP1;sp|Q5JTV8|TOIP1_HUMAN Torsin-1A-interacting protein 1 OS=Homo sapiens OX=9606 GN=TOR1AIP1 PE=1 SV=2;sp|Q5JTV8-2|TOIP1_HUMAN Isoform 2 of Torsin-1A-inte	3	0	3	66.319	0	11.704	0	7	482410000	0	95120000	32	15075000	0	2972500	0	3	9
1638	Q5JVF3;Q5JVF3-3;Q5JVF3-4;Q5JVF3-2	Q5JVF3;Q5JVF3-3;Q5JVF3-4;Q5JVF3-2	5;5;5;4	5;5;5;4	5;5;5;4	PCI domain-containing protein 2	PCID2	sp|Q5JVF3|PCID2_HUMAN PCI domain-containing protein 2 OS=Homo sapiens OX=9606 GN=PCID2 PE=1 SV=2;sp|Q5JVF3-3|PCID2_HUMAN Isoform 3 of PCI domain-containing protein 2 OS=Homo sapiens OX=9606 GN=PCID2;sp|Q5JVF3-4|PCID2_HUMAN Isoform 4 of PCI domain-containin	4	0	3	46.029	0	16.498	0	13.8	441970000	0	211600000	28	15785000	0	7557100	0	4	9
1700	Q68CZ6;Q68CZ6-2	Q68CZ6;Q68CZ6-2	7;4	7;4	7;4	HAUS augmin-like complex subunit 3	HAUS3	sp|Q68CZ6|HAUS3_HUMAN HAUS augmin-like complex subunit 3 OS=Homo sapiens OX=9606 GN=HAUS3 PE=1 SV=1;sp|Q68CZ6-2|HAUS3_HUMAN Isoform 2 of HAUS augmin-like complex subunit 3 OS=Homo sapiens OX=9606 GN=HAUS3	2	0	3	69.65	0	16.848	0	9.5	467220000	0	245720000	31	15072000	0	7926500	0	3	9
1750	Q6PD62	Q6PD62	6	6	6	RNA polymerase-associated protein CTR9 homolog	CTR9	sp|Q6PD62|CTR9_HUMAN RNA polymerase-associated protein CTR9 homolog OS=Homo sapiens OX=9606 GN=CTR9 PE=1 SV=1	1	2	3	133.5	0	13.003	2.4	3.2	502750000	1785600	38932000	58	8668200	30786	671240	2	3	9
1924	Q8IXM3	Q8IXM3	5	5	5	39S ribosomal protein L41, mitochondrial	MRPL41	sp|Q8IXM3|RM41_HUMAN 39S ribosomal protein L41, mitochondrial OS=Homo sapiens OX=9606 GN=MRPL41 PE=1 SV=1	1	0	3	15.383	0	13.009	0	40.1	204240000	0	80679000	6	34040000	0	13447000	0	4	9
1926	Q8IY17;Q8IY17-2;Q8IY17-5;Q8IY17-3	Q8IY17;Q8IY17-2;Q8IY17-5;Q8IY17-3	6;6;6;6	6;6;6;6	6;6;6;6	Neuropathy target esterase	PNPLA6	sp|Q8IY17|PLPL6_HUMAN Patatin-like phospholipase domain-containing protein 6 OS=Homo sapiens OX=9606 GN=PNPLA6 PE=1 SV=3;sp|Q8IY17-2|PLPL6_HUMAN Isoform 2 of Patatin-like phospholipase domain-containing protein 6 OS=Homo sapiens OX=9606 GN=PNPLA6;sp|Q8IY17	4	0	3	150.95	0	17.773	0	2.5	461480000	0	145200000	67	6887700	0	2167100	0	3	9
2351	Q9BQ39	Q9BQ39	7	6	6	ATP-dependent RNA helicase DDX50	DDX50	sp|Q9BQ39|DDX50_HUMAN ATP-dependent RNA helicase DDX50 OS=Homo sapiens OX=9606 GN=DDX50 PE=1 SV=1	1	2	3	82.564	0	14.018	4.5	5.6	520600000	28233000	210770000	39	13349000	723920	5404400	2	3	9
2395	Q9BU61;Q9BU61-2	Q9BU61;Q9BU61-2	7;5	7;5	7;5	NADH dehydrogenase [ubiquinone] 1 alpha subcomplex assembly factor 3	NDUFAF3	sp|Q9BU61|NDUF3_HUMAN NADH dehydrogenase [ubiquinone] 1 alpha subcomplex assembly factor 3 OS=Homo sapiens OX=9606 GN=NDUFAF3 PE=1 SV=1;sp|Q9BU61-2|NDUF3_HUMAN Isoform b of NADH dehydrogenase [ubiquinone] 1 alpha subcomplex assembly factor 3 OS=Homo sapien	2	0	3	20.35	0	21.852	0	26.1	823810000	0	258160000	9	91534000	0	28685000	0	2	9
2637	Q9NRG9;Q9NRG9-2	Q9NRG9;Q9NRG9-2	8;6	8;6	8;6	Aladin	AAAS	sp|Q9NRG9|AAAS_HUMAN Aladin OS=Homo sapiens OX=9606 GN=AAAS PE=1 SV=1;sp|Q9NRG9-2|AAAS_HUMAN Isoform 2 of Aladin OS=Homo sapiens OX=9606 GN=AAAS	2	0	3	59.573	0	19.523	0	7	442700000	0	81479000	29	15266000	0	2809600	0	2	9
2641	Q9NRN7;Q9NRN7-2	Q9NRN7;Q9NRN7-2	4;2	4;2	4;2	L-aminoadipate-semialdehyde dehydrogenase-phosphopantetheinyl transferase	AASDHPPT	sp|Q9NRN7|ADPPT_HUMAN L-aminoadipate-semialdehyde dehydrogenase-phosphopantetheinyl transferase OS=Homo sapiens OX=9606 GN=AASDHPPT PE=1 SV=2;sp|Q9NRN7-2|ADPPT_HUMAN Isoform 2 of L-aminoadipate-semialdehyde dehydrogenase-phosphopantetheinyl transferase OS=	2	0	3	35.776	0	7.9357	0	8.7	500900000	0	62381000	14	35779000	0	4455800	0	3	9
2662	Q9NUG6	Q9NUG6	4	4	4	p53 and DNA damage-regulated protein 1	PDRG1	sp|Q9NUG6|PDRG1_HUMAN p53 and DNA damage-regulated protein 1 OS=Homo sapiens OX=9606 GN=PDRG1 PE=1 SV=2	1	0	3	15.511	0	12.072	0	34.6	881630000	0	201850000	8	110200000	0	25232000	0	3	9
2710	Q9NXE4;Q9NXE4-3;Q9NXE4-2;Q9NXE4-4;Q9NXE4-9;Q9NXE4-10;Q9NXE4-7;Q9NXE4-8;Q9NXE4-6;Q9NXE4-5	Q9NXE4;Q9NXE4-3;Q9NXE4-2;Q9NXE4-4;Q9NXE4-9;Q9NXE4-10;Q9NXE4-7;Q9NXE4-8;Q9NXE4-6;Q9NXE4-5	6;6;6;6;5;5;5;5;5;3	6;6;6;6;5;5;5;5;5;3	6;6;6;6;5;5;5;5;5;3	Sphingomyelin phosphodiesterase 4	SMPD4	sp|Q9NXE4|NSMA3_HUMAN Sphingomyelin phosphodiesterase 4 OS=Homo sapiens OX=9606 GN=SMPD4 PE=1 SV=3;sp|Q9NXE4-3|NSMA3_HUMAN Isoform 3 of Sphingomyelin phosphodiesterase 4 OS=Homo sapiens OX=9606 GN=SMPD4;sp|Q9NXE4-2|NSMA3_HUMAN Isoform 2 of Sphingomyelin ph	10	0	3	97.809	0	16.851	0	6.2	516090000	0	78255000	46	11219000	0	1701200	0	3	9
333	O75607	O75607	3	3	3	Nucleoplasmin-3	NPM3	sp|O75607|NPM3_HUMAN Nucleoplasmin-3 OS=Homo sapiens OX=9606 GN=NPM3 PE=1 SV=3	1	0	3	19.343	0	57.504	0	29.2	474000000	0	256330000	8	59249000	0	32041000	0	3	8
726	P28331;P28331-4;P28331-2;P28331-3;P28331-5	P28331;P28331-4;P28331-2;P28331-3;P28331-5	8;8;8;7;7	8;8;8;7;7	8;8;8;7;7	NADH-ubiquinone oxidoreductase 75 kDa subunit, mitochondrial	NDUFS1	sp|P28331|NDUS1_HUMAN NADH-ubiquinone oxidoreductase 75 kDa subunit, mitochondrial OS=Homo sapiens OX=9606 GN=NDUFS1 PE=1 SV=3;sp|P28331-4|NDUS1_HUMAN Isoform 4 of NADH-ubiquinone oxidoreductase 75 kDa subunit, mitochondrial OS=Homo sapiens OX=9606 GN=NDUF	5	0	3	79.467	0	21.573	0	5	621160000	0	149480000	41	15150000	0	3645900	0	2	8
780	P33981;P33981-2	P33981;P33981-2	5;5	5;5	5;5	Dual specificity protein kinase TTK	TTK	sp|P33981|TTK_HUMAN Dual specificity protein kinase TTK OS=Homo sapiens OX=9606 GN=TTK PE=1 SV=2;sp|P33981-2|TTK_HUMAN Isoform 2 of Dual specificity protein kinase TTK OS=Homo sapiens OX=9606 GN=TTK	2	0	3	97.071	0	10.581	0	6	503660000	0	72259000	47	10716000	0	1537400	0	3	8
1047	P57737;P57737-3;P57737-4;P57737-2	P57737;P57737-3;P57737-4;P57737-2	7;7;6;5	7;7;6;5	7;7;6;5	Coronin-7	CORO7	sp|P57737|CORO7_HUMAN Coronin-7 OS=Homo sapiens OX=9606 GN=CORO7 PE=1 SV=2;sp|P57737-3|CORO7_HUMAN Isoform 3 of Coronin-7 OS=Homo sapiens OX=9606 GN=CORO7;sp|P57737-4|CORO7_HUMAN Isoform 4 of Coronin-7 OS=Homo sapiens OX=9606 GN=CORO7;sp|P57737-2|CORO7_HUM	4	0	3	100.6	0	19.343	0	8.8	312850000	0	102540000	33	9480400	0	3107300	0	2	8
1254	Q05519;Q05519-2	Q05519;Q05519-2	4;4	4;4	4;4	Serine/arginine-rich splicing factor 11	SRSF11	sp|Q05519|SRS11_HUMAN Serine/arginine-rich splicing factor 11 OS=Homo sapiens OX=9606 GN=SRSF11 PE=1 SV=1;sp|Q05519-2|SRS11_HUMAN Isoform 2 of Serine/arginine-rich splicing factor 11 OS=Homo sapiens OX=9606 GN=SRSF11	2	0	3	53.542	0	10.428	0	9.5	428190000	0	167690000	12	35683000	0	13974000	0	3	8
1349	Q13257;Q13257-2	Q13257	5;2	5;2	5;2	Mitotic spindle assembly checkpoint protein MAD2A	MAD2L1	sp|Q13257|MD2L1_HUMAN Mitotic spindle assembly checkpoint protein MAD2A OS=Homo sapiens OX=9606 GN=MAD2L1 PE=1 SV=1	2	1	3	23.51	0	9.3814	3.4	14.6	3025700000	7389200	549500000	14	216120000	527800	39250000	1	3	8
1384	Q13576;Q13576-3;Q13576-2	Q13576;Q13576-3;Q13576-2	6;5;5	6;5;5	6;5;5	Ras GTPase-activating-like protein IQGAP2	IQGAP2	sp|Q13576|IQGA2_HUMAN Ras GTPase-activating-like protein IQGAP2 OS=Homo sapiens OX=9606 GN=IQGAP2 PE=1 SV=4;sp|Q13576-3|IQGA2_HUMAN Isoform 3 of Ras GTPase-activating-like protein IQGAP2 OS=Homo sapiens OX=9606 GN=IQGAP2;sp|Q13576-2|IQGA2_HUMAN Isoform 2 o	3	0	3	180.58	0	11.941	0	2	336370000	0	103630000	84	4004400	0	1233700	0	3	8
1570	Q16875;Q16875-3;Q16875-2;Q16875-4	Q16875;Q16875-3;Q16875-2;Q16875-4	7;7;7;7	7;7;7;7	6;6;6;6	6-phosphofructo-2-kinase/fructose-2,6-bisphosphatase 3;6-phosphofructo-2-kinase;Fructose-2,6-bisphosphatase	PFKFB3	sp|Q16875|F263_HUMAN 6-phosphofructo-2-kinase/fructose-2,6-bisphosphatase 3 OS=Homo sapiens OX=9606 GN=PFKFB3 PE=1 SV=1;sp|Q16875-3|F263_HUMAN Isoform 3 of 6-phosphofructo-2-kinase/fructose-2,6-bisphosphatase 3 OS=Homo sapiens OX=9606 GN=PFKFB3;sp|Q16875-2	4	6	3	59.608	0	17.555	11.2	7.3	478560000	260720000	217840000	36	13293000	7242300	6051000	6	2	8
1766	Q6UB35;Q6UB35-2	Q6UB35	6;1	6;1	6;1	Monofunctional C1-tetrahydrofolate synthase, mitochondrial	MTHFD1L	sp|Q6UB35|C1TM_HUMAN Monofunctional C1-tetrahydrofolate synthase, mitochondrial OS=Homo sapiens OX=9606 GN=MTHFD1L PE=1 SV=1	2	1	3	105.79	0	18.738	1.1	3.4	389230000	4835200	86204000	51	7632000	94808	1690300	1	3	8
1910	Q8IWI9;Q8IWI9-3	Q8IWI9;Q8IWI9-3	8;8	8;8	8;8	MAX gene-associated protein	MGA	sp|Q8IWI9|MGAP_HUMAN MAX gene-associated protein OS=Homo sapiens OX=9606 GN=MGA PE=1 SV=4;sp|Q8IWI9-3|MGAP_HUMAN Isoform 2 of MAX gene-associated protein OS=Homo sapiens OX=9606 GN=MGA	2	5	3	336.16	0	18.795	2.4	1.4	113620000	71452000	27125000	153	742620	467010	177290	5	2	8
2036	Q8TC07;Q8TC07-2;Q8TC07-3	Q8TC07;Q8TC07-2;Q8TC07-3	7;7;7	7;7;7	7;7;7	TBC1 domain family member 15	TBC1D15	sp|Q8TC07|TBC15_HUMAN TBC1 domain family member 15 OS=Homo sapiens OX=9606 GN=TBC1D15 PE=1 SV=2;sp|Q8TC07-2|TBC15_HUMAN Isoform 2 of TBC1 domain family member 15 OS=Homo sapiens OX=9606 GN=TBC1D15;sp|Q8TC07-3|TBC15_HUMAN Isoform 3 of TBC1 domain family mem	3	0	3	79.49	0	18.144	0	4.5	329440000	0	124050000	36	9151100	0	3445700	0	2	8
2078	Q8WW22;Q8WW22-2;Q8WW22-3	Q8WW22;Q8WW22-2;Q8WW22-3	5;5;4	5;5;4	5;5;4	DnaJ homolog subfamily A member 4	DNAJA4	sp|Q8WW22|DNJA4_HUMAN DnaJ homolog subfamily A member 4 OS=Homo sapiens OX=9606 GN=DNAJA4 PE=1 SV=1;sp|Q8WW22-2|DNJA4_HUMAN Isoform 2 of DnaJ homolog subfamily A member 4 OS=Homo sapiens OX=9606 GN=DNAJA4;sp|Q8WW22-3|DNJA4_HUMAN Isoform 3 of DnaJ homolog s	3	0	3	44.797	0	10.865	0	10.8	10042000000	0	1850900000	23	436590000	0	80476000	0	3	8
2154	Q969Y2;Q969Y2-3;Q969Y2-4;Q969Y2-2	Q969Y2;Q969Y2-3;Q969Y2-4;Q969Y2-2	5;5;5;5	5;5;5;5	5;5;5;5	tRNA modification GTPase GTPBP3, mitochondrial	GTPBP3	sp|Q969Y2|GTPB3_HUMAN tRNA modification GTPase GTPBP3, mitochondrial OS=Homo sapiens OX=9606 GN=GTPBP3 PE=1 SV=2;sp|Q969Y2-3|GTPB3_HUMAN Isoform 3 of tRNA modification GTPase GTPBP3, mitochondrial OS=Homo sapiens OX=9606 GN=GTPBP3;sp|Q969Y2-4|GTPB3_HUMAN I	4	0	3	52.058	0	17.616	0	9.6	552400000	0	210830000	21	26305000	0	10040000	0	2	8
2215	Q96F63	Q96F63	6	6	6	Coiled-coil domain-containing protein 97	CCDC97	sp|Q96F63|CCD97_HUMAN Coiled-coil domain-containing protein 97 OS=Homo sapiens OX=9606 GN=CCDC97 PE=1 SV=1	1	0	3	38.946	0	31.138	0	21.9	476490000	0	58606000	15	31766000	0	3907000	0	3	8
2241	Q96J01;Q96J01-2	Q96J01;Q96J01-2	5;5	5;5	5;5	THO complex subunit 3	THOC3	sp|Q96J01|THOC3_HUMAN THO complex subunit 3 OS=Homo sapiens OX=9606 GN=THOC3 PE=1 SV=1;sp|Q96J01-2|THOC3_HUMAN Isoform 2 of THO complex subunit 3 OS=Homo sapiens OX=9606 GN=THOC3	2	0	3	38.771	0	13.477	0	8.5	619340000	0	173240000	16	38709000	0	10827000	0	3	8
2272	Q96P70	Q96P70	5	5	5	Importin-9	IPO9	sp|Q96P70|IPO9_HUMAN Importin-9 OS=Homo sapiens OX=9606 GN=IPO9 PE=1 SV=3	1	0	3	115.96	0	64.671	0	4.9	450540000	0	269910000	42	10727000	0	6426400	0	4	8
2444	Q9BYD1	Q9BYD1	4	4	4	39S ribosomal protein L13, mitochondrial	MRPL13	sp|Q9BYD1|RM13_HUMAN 39S ribosomal protein L13, mitochondrial OS=Homo sapiens OX=9606 GN=MRPL13 PE=1 SV=1	1	0	3	20.692	0	10.153	0	20.8	270930000	0	139970000	13	20841000	0	10767000	0	4	8
2664	Q9NUJ3	Q9NUJ3	6	6	6	T-complex protein 11-like protein 1	TCP11L1	sp|Q9NUJ3|T11L1_HUMAN T-complex protein 11-like protein 1 OS=Homo sapiens OX=9606 GN=TCP11L1 PE=1 SV=1	1	0	3	57.034	0	33.551	0	9.8	177520000	0	33207000	30	5917300	0	1106900	0	3	8
2791	Q9UBV2;Q9UBV2-2	Q9UBV2;Q9UBV2-2	4;2	4;2	4;2	Protein sel-1 homolog 1	SEL1L	sp|Q9UBV2|SE1L1_HUMAN Protein sel-1 homolog 1 OS=Homo sapiens OX=9606 GN=SEL1L PE=1 SV=3;sp|Q9UBV2-2|SE1L1_HUMAN Isoform 2 of Protein sel-1 homolog 1 OS=Homo sapiens OX=9606 GN=SEL1L	2	0	3	88.754	0	10.4	0	6.4	155820000	0	119210000	38	4100500	0	3137200	0	3	8
2847	Q9UJZ1;Q9UJZ1-2	Q9UJZ1;Q9UJZ1-2	3;3	3;3	3;3	Stomatin-like protein 2, mitochondrial	STOML2	sp|Q9UJZ1|STML2_HUMAN Stomatin-like protein 2, mitochondrial OS=Homo sapiens OX=9606 GN=STOML2 PE=1 SV=1;sp|Q9UJZ1-2|STML2_HUMAN Isoform 2 of Stomatin-like protein 2, mitochondrial OS=Homo sapiens OX=9606 GN=STOML2	2	0	3	38.534	0	11.766	0	16.6	289130000	0	171180000	18	16063000	0	9510000	0	4	8
111	O00505	O00505	3	3	3	Importin subunit alpha-4	KPNA3	sp|O00505|IMA4_HUMAN Importin subunit alpha-4 OS=Homo sapiens OX=9606 GN=KPNA3 PE=1 SV=2	1	0	3	57.81	0	11.029	0	13.6	242270000	0	114050000	17	14251000	0	6708600	0	3	7
151	O14950;P19105;P24844;P24844-2	O14950;P19105	5;5;2;1	5;5;2;1	5;5;2;1	Myosin regulatory light chain 12B;Myosin regulatory light chain 12A	MYL12B;MYL12A	sp|O14950|ML12B_HUMAN Myosin regulatory light chain 12B OS=Homo sapiens OX=9606 GN=MYL12B PE=1 SV=2;sp|P19105|ML12A_HUMAN Myosin regulatory light chain 12A OS=Homo sapiens OX=9606 GN=MYL12A PE=1 SV=2	4	1	3	19.779	0	15.737	5.2	17.4	515200000	46605000	143000000	9	57245000	5178300	15889000	2	2	7
206	O43264;O43264-2	O43264;O43264-2	6;6	6;6	6;6	Centromere/kinetochore protein zw10 homolog	ZW10	sp|O43264|ZW10_HUMAN Centromere/kinetochore protein zw10 homolog OS=Homo sapiens OX=9606 GN=ZW10 PE=1 SV=3;sp|O43264-2|ZW10_HUMAN Isoform 2 of Centromere/kinetochore protein zw10 homolog OS=Homo sapiens OX=9606 GN=ZW10	2	0	3	88.828	0	18.776	0	6.3	330860000	0	128560000	41	8069700	0	3135700	0	3	7
547	P10398;P10398-2	P10398	7;1	5;1	5;1	Serine/threonine-protein kinase A-Raf	ARAF	sp|P10398|ARAF_HUMAN Serine/threonine-protein kinase A-Raf OS=Homo sapiens OX=9606 GN=ARAF PE=1 SV=2	2	0	3	67.585	0	22.429	0	8.4	454830000	0	168110000	33	13783000	0	5094200	0	1	7
790	P35222	P35222	6	4	4	Catenin beta-1	CTNNB1	sp|P35222|CTNB1_HUMAN Catenin beta-1 OS=Homo sapiens OX=9606 GN=CTNNB1 PE=1 SV=1	1	0	3	85.496	0	19.078	0	8.6	578220000	0	209470000	42	13767000	0	4987400	0	4	7
877	P46020;P46020-3;P46020-2	P46020;P46020-3;P46020-2	5;5;5	5;5;5	5;5;5	Phosphorylase b kinase regulatory subunit alpha, skeletal muscle isoform	PHKA1	sp|P46020|KPB1_HUMAN Phosphorylase b kinase regulatory subunit alpha, skeletal muscle isoform OS=Homo sapiens OX=9606 GN=PHKA1 PE=1 SV=2;sp|P46020-3|KPB1_HUMAN Isoform 3 of Phosphorylase b kinase regulatory subunit alpha, skeletal muscle isoform OS=Homo sa	3	1	3	137.31	0	17.421	0.7	4.9	151130000	12418000	103700000	57	2651400	217860	1819200	1	3	7
924	P49674;P48730;P48730-2	P49674;P48730;P48730-2	6;4;4	6;4;4	6;4;4	Casein kinase I isoform epsilon;Casein kinase I isoform delta	CSNK1E;CSNK1D	sp|P49674|KC1E_HUMAN Casein kinase I isoform epsilon OS=Homo sapiens OX=9606 GN=CSNK1E PE=1 SV=1;sp|P48730|KC1D_HUMAN Casein kinase I isoform delta OS=Homo sapiens OX=9606 GN=CSNK1D PE=1 SV=2;sp|P48730-2|KC1D_HUMAN Isoform 2 of Casein kinase I isoform delt	3	0	3	47.315	0	16.62	0	8.4	375410000	0	152410000	22	17064000	0	6927700	0	3	7
1050	P58340;P58340-2;P58340-5;P58340-4;P58340-3	P58340;P58340-2;P58340-5;P58340-4;P58340-3	4;3;3;3;3	4;3;3;3;3	4;3;3;3;3	Myeloid leukemia factor 1	MLF1	sp|P58340|MLF1_HUMAN Myeloid leukemia factor 1 OS=Homo sapiens OX=9606 GN=MLF1 PE=1 SV=1;sp|P58340-2|MLF1_HUMAN Isoform 2 of Myeloid leukemia factor 1 OS=Homo sapiens OX=9606 GN=MLF1;sp|P58340-5|MLF1_HUMAN Isoform 5 of Myeloid leukemia factor 1 OS=Homo sap	5	0	3	30.627	0	13.231	0	15.3	200010000	0	93397000	13	15385000	0	7184400	0	3	7
1076	P61204;P84077;P61204-2;P84085	P61204;P84077;P61204-2	6;6;6;2	5;5;5;1	5;5;5;1	ADP-ribosylation factor 3;ADP-ribosylation factor 1	ARF3;ARF1	sp|P61204|ARF3_HUMAN ADP-ribosylation factor 3 OS=Homo sapiens OX=9606 GN=ARF3 PE=1 SV=2;sp|P84077|ARF1_HUMAN ADP-ribosylation factor 1 OS=Homo sapiens OX=9606 GN=ARF1 PE=1 SV=2;sp|P61204-2|ARF3_HUMAN Isoform 2 of ADP-ribosylation factor 3 OS=Homo sapiens	4	0	3	20.601	0	13.828	0	17.7	373160000	0	135030000	10	37316000	0	13503000	0	2	7
1208	P86791;P86790	P86791;P86790	6;6	6;6	6;6	Vacuolar fusion protein CCZ1 homolog;Vacuolar fusion protein CCZ1 homolog B	CCZ1;CCZ1B	sp|P86791|CCZ1_HUMAN Vacuolar fusion protein CCZ1 homolog OS=Homo sapiens OX=9606 GN=CCZ1 PE=1 SV=1;sp|P86790|CCZ1B_HUMAN Vacuolar fusion protein CCZ1 homolog B OS=Homo sapiens OX=9606 GN=CCZ1B PE=1 SV=1	2	0	3	55.866	0	18.803	0	11.6	246660000	0	140840000	30	8222100	0	4694700	0	3	7
1493	Q15185;Q15185-3;Q15185-4;Q15185-2	Q15185;Q15185-3;Q15185-4;Q15185-2	4;4;4;2	4;4;4;2	4;4;4;2	Prostaglandin E synthase 3	PTGES3	sp|Q15185|TEBP_HUMAN Prostaglandin E synthase 3 OS=Homo sapiens OX=9606 GN=PTGES3 PE=1 SV=1;sp|Q15185-3|TEBP_HUMAN Isoform 3 of Prostaglandin E synthase 3 OS=Homo sapiens OX=9606 GN=PTGES3;sp|Q15185-4|TEBP_HUMAN Isoform 4 of Prostaglandin E synthase 3 OS=H	4	0	3	18.697	0	12.72	0	24.4	941180000	0	327090000	9	104580000	0	36344000	0	3	7
1512	Q15390;Q15390-2	Q15390;Q15390-2	5;4	5;4	5;4	Mitochondrial fission regulator 1	MTFR1	sp|Q15390|MTFR1_HUMAN Mitochondrial fission regulator 1 OS=Homo sapiens OX=9606 GN=MTFR1 PE=1 SV=2;sp|Q15390-2|MTFR1_HUMAN Isoform 2 of Mitochondrial fission regulator 1 OS=Homo sapiens OX=9606 GN=MTFR1	2	0	3	37	0	17.201	0	10.8	677390000	0	217650000	13	52107000	0	16742000	0	3	7
1654	Q5SY16	Q5SY16	3	3	3	Polynucleotide 5-hydroxyl-kinase NOL9	NOL9	sp|Q5SY16|NOL9_HUMAN Polynucleotide 5-hydroxyl-kinase NOL9 OS=Homo sapiens OX=9606 GN=NOL9 PE=1 SV=1	1	0	3	79.322	0	8.3871	0	8.1	845350000	0	259750000	26	32513000	0	9990500	0	3	7
2014	Q8NFH3	Q8NFH3	3	3	3	Nucleoporin Nup43	NUP43	sp|Q8NFH3|NUP43_HUMAN Nucleoporin Nup43 OS=Homo sapiens OX=9606 GN=NUP43 PE=1 SV=1	1	0	3	42.15	0	11.56	0	10.8	641090000	0	508860000	12	53424000	0	42405000	0	3	7
2098	Q92540;Q92540-2;Q92540-5;Q92540-4	Q92540;Q92540-2;Q92540-5;Q92540-4	5;5;5;4	5;5;5;4	5;5;5;4	Protein SMG7	SMG7	sp|Q92540|SMG7_HUMAN Protein SMG7 OS=Homo sapiens OX=9606 GN=SMG7 PE=1 SV=2;sp|Q92540-2|SMG7_HUMAN Isoform 2 of Protein SMG7 OS=Homo sapiens OX=9606 GN=SMG7;sp|Q92540-5|SMG7_HUMAN Isoform 5 of Protein SMG7 OS=Homo sapiens OX=9606 GN=SMG7;sp|Q92540-4|SMG7_H	4	0	3	127.28	0	10.266	0	4	366190000	0	137790000	45	8137500	0	3062100	0	3	7
2461	Q9C037;Q9C037-2;Q9C037-3	Q9C037;Q9C037-2;Q9C037-3	8;8;8	8;8;8	8;8;8	E3 ubiquitin-protein ligase TRIM4	TRIM4	sp|Q9C037|TRIM4_HUMAN E3 ubiquitin-protein ligase TRIM4 OS=Homo sapiens OX=9606 GN=TRIM4 PE=1 SV=2;sp|Q9C037-2|TRIM4_HUMAN Isoform Beta of E3 ubiquitin-protein ligase TRIM4 OS=Homo sapiens OX=9606 GN=TRIM4;sp|Q9C037-3|TRIM4_HUMAN Isoform Gamma of E3 ubiqui	3	0	3	57.46	0	21.097	0	6.2	2221700000	0	107370000	29	76610000	0	3702400	0	2	7
2545	Q9H8M5;Q9H8M5-2;Q9H8M5-3	Q9H8M5;Q9H8M5-2;Q9H8M5-3	4;4;3	4;4;3	3;3;2	Metal transporter CNNM2	CNNM2	sp|Q9H8M5|CNNM2_HUMAN Metal transporter CNNM2 OS=Homo sapiens OX=9606 GN=CNNM2 PE=1 SV=2;sp|Q9H8M5-2|CNNM2_HUMAN Isoform 2 of Metal transporter CNNM2 OS=Homo sapiens OX=9606 GN=CNNM2;sp|Q9H8M5-3|CNNM2_HUMAN Isoform 3 of Metal transporter CNNM2 OS=Homo sapi	3	0	3	96.622	0	10.5	0	4.6	293630000	0	108330000	45	6525100	0	2407300	0	2	7
2601	Q9NP81;Q9NP81-2	Q9NP81;Q9NP81-2	7;7	7;7	7;7	Serine--tRNA ligase, mitochondrial	SARS2	sp|Q9NP81|SYSM_HUMAN Serine--tRNA ligase, mitochondrial OS=Homo sapiens OX=9606 GN=SARS2 PE=1 SV=1;sp|Q9NP81-2|SYSM_HUMAN Isoform 2 of Serine--tRNA ligase, mitochondrial OS=Homo sapiens OX=9606 GN=SARS2	2	0	3	58.282	0	37.824	0	6.9	719430000	0	218370000	31	23207000	0	7044100	0	1	7
2727	Q9NYK5;Q9NYK5-2	Q9NYK5;Q9NYK5-2	6;6	6;6	6;6	39S ribosomal protein L39, mitochondrial	MRPL39	sp|Q9NYK5|RM39_HUMAN 39S ribosomal protein L39, mitochondrial OS=Homo sapiens OX=9606 GN=MRPL39 PE=1 SV=3;sp|Q9NYK5-2|RM39_HUMAN Isoform 2 of 39S ribosomal protein L39, mitochondrial OS=Homo sapiens OX=9606 GN=MRPL39	2	0	3	38.711	0	21.589	0	10.4	328570000	0	72931000	23	14286000	0	3170900	0	2	7
400	O95292;O95292-2	O95292;O95292-2	4;2	4;2	4;2	Vesicle-associated membrane protein-associated protein B/C	VAPB	sp|O95292|VAPB_HUMAN Vesicle-associated membrane protein-associated protein B/C OS=Homo sapiens OX=9606 GN=VAPB PE=1 SV=3;sp|O95292-2|VAPB_HUMAN Isoform 2 of Vesicle-associated membrane protein-associated protein B/C OS=Homo sapiens OX=9606 GN=VAPB	2	0	3	27.228	0	7.8261	0	16.9	481940000	0	136290000	15	32130000	0	9086100	0	1	6
749	P30154;P30154-2;P30154-4;P30154-3;P30154-5	P30154;P30154-2;P30154-4;P30154-3;P30154-5	13;13;13;10;9	4;4;4;4;2	4;4;4;4;2	Serine/threonine-protein phosphatase 2A 65 kDa regulatory subunit A beta isoform	PPP2R1B	sp|P30154|2AAB_HUMAN Serine/threonine-protein phosphatase 2A 65 kDa regulatory subunit A beta isoform OS=Homo sapiens OX=9606 GN=PPP2R1B PE=1 SV=3;sp|P30154-2|2AAB_HUMAN Isoform 2 of Serine/threonine-protein phosphatase 2A 65 kDa regulatory subunit A beta	5	0	3	66.213	0	11.515	0	19	571650000	0	273680000	30	19055000	0	9122800	0	3	6
1194	P82673;P82673-2	P82673;P82673-2	4;2	4;2	4;2	28S ribosomal protein S35, mitochondrial	MRPS35	sp|P82673|RT35_HUMAN 28S ribosomal protein S35, mitochondrial OS=Homo sapiens OX=9606 GN=MRPS35 PE=1 SV=1;sp|P82673-2|RT35_HUMAN Isoform 2 of 28S ribosomal protein S35, mitochondrial OS=Homo sapiens OX=9606 GN=MRPS35	2	0	3	36.844	0	8.7412	0	12.7	161580000	0	91374000	15	10772000	0	6091600	0	4	6
1268	Q07820;Q07820-2	Q07820;Q07820-2	4;2	4;2	4;2	Induced myeloid leukemia cell differentiation protein Mcl-1	MCL1	sp|Q07820|MCL1_HUMAN Induced myeloid leukemia cell differentiation protein Mcl-1 OS=Homo sapiens OX=9606 GN=MCL1 PE=1 SV=3;sp|Q07820-2|MCL1_HUMAN Isoform 2 of Induced myeloid leukemia cell differentiation protein Mcl-1 OS=Homo sapiens OX=9606 GN=MCL1	2	0	3	37.337	0	8.796	0	11.4	336740000	0	105630000	13	25903000	0	8125500	0	3	6
1625	Q5C9Z4	Q5C9Z4	3	3	3	Nucleolar MIF4G domain-containing protein 1	NOM1	sp|Q5C9Z4|NOM1_HUMAN Nucleolar MIF4G domain-containing protein 1 OS=Homo sapiens OX=9606 GN=NOM1 PE=1 SV=1	1	1	3	96.256	0	8.7497	1.3	4.3	288340000	5409700	120990000	43	6705600	125810	2813800	1	3	6
1922	Q8IXI1;Q8IXI1-2	Q8IXI1;Q8IXI1-2	6;3	5;2	5;2	Mitochondrial Rho GTPase 2	RHOT2	sp|Q8IXI1|MIRO2_HUMAN Mitochondrial Rho GTPase 2 OS=Homo sapiens OX=9606 GN=RHOT2 PE=1 SV=2;sp|Q8IXI1-2|MIRO2_HUMAN Isoform 2 of Mitochondrial Rho GTPase 2 OS=Homo sapiens OX=9606 GN=RHOT2	2	0	3	68.117	0	19.863	0	7.3	293000000	0	83016000	26	11269000	0	3192900	0	3	6
2099	Q92552;Q92552-2	Q92552;Q92552-2	6;6	6;6	6;6	28S ribosomal protein S27, mitochondrial	MRPS27	sp|Q92552|RT27_HUMAN 28S ribosomal protein S27, mitochondrial OS=Homo sapiens OX=9606 GN=MRPS27 PE=1 SV=3;sp|Q92552-2|RT27_HUMAN Isoform 2 of 28S ribosomal protein S27, mitochondrial OS=Homo sapiens OX=9606 GN=MRPS27	2	0	3	47.611	0	10.715	0	8.7	393310000	0	251500000	25	15732000	0	10060000	0	3	6
2159	Q96A65;Q96A65-2	Q96A65;Q96A65-2	3;2	3;2	3;2	Exocyst complex component 4	EXOC4	sp|Q96A65|EXOC4_HUMAN Exocyst complex component 4 OS=Homo sapiens OX=9606 GN=EXOC4 PE=1 SV=1;sp|Q96A65-2|EXOC4_HUMAN Isoform 2 of Exocyst complex component 4 OS=Homo sapiens OX=9606 GN=EXOC4	2	0	3	110.5	0	7.9019	0	4.9	177060000	0	111510000	55	3219300	0	2027500	0	4	6
2286	Q96RT7;Q96RT7-2;Q96RT7-3	Q96RT7;Q96RT7-2;Q96RT7-3	4;4;4	4;4;4	4;4;4	Gamma-tubulin complex component 6	TUBGCP6	sp|Q96RT7|GCP6_HUMAN Gamma-tubulin complex component 6 OS=Homo sapiens OX=9606 GN=TUBGCP6 PE=1 SV=3;sp|Q96RT7-2|GCP6_HUMAN Isoform 2 of Gamma-tubulin complex component 6 OS=Homo sapiens OX=9606 GN=TUBGCP6;sp|Q96RT7-3|GCP6_HUMAN Isoform 3 of Gamma-tubulin c	3	0	3	200.5	0	16.317	0	3.7	361650000	0	208300000	83	4357300	0	2509600	0	3	6
2671	Q9NV70;Q9NV70-2	Q9NV70;Q9NV70-2	5;5	5;5	5;5	Exocyst complex component 1	EXOC1	sp|Q9NV70|EXOC1_HUMAN Exocyst complex component 1 OS=Homo sapiens OX=9606 GN=EXOC1 PE=1 SV=4;sp|Q9NV70-2|EXOC1_HUMAN Isoform 2 of Exocyst complex component 1 OS=Homo sapiens OX=9606 GN=EXOC1	2	0	3	101.98	0	10.735	0	4	144290000	0	87827000	44	3279300	0	1996100	0	3	6
912	P49207	P49207	5	5	5	60S ribosomal protein L34	RPL34	sp|P49207|RL34_HUMAN 60S ribosomal protein L34 OS=Homo sapiens OX=9606 GN=RPL34 PE=1 SV=3	1	2	3	13.293	0	8.6177	14.5	21.4	2015100000	146560000	997880000	6	335850000	24427000	166310000	2	2	5
984	P52747;P52747-2;P52747-3;P36508;P36508-2	P52747;P52747-2;P52747-3	5;5;5;1;1	5;5;5;1;1	5;5;5;1;1	Zinc finger protein 143	ZNF143	sp|P52747|ZN143_HUMAN Zinc finger protein 143 OS=Homo sapiens OX=9606 GN=ZNF143 PE=1 SV=2;sp|P52747-2|ZN143_HUMAN Isoform 2 of Zinc finger protein 143 OS=Homo sapiens OX=9606 GN=ZNF143;sp|P52747-3|ZN143_HUMAN Isoform 3 of Zinc finger protein 143 OS=Homo sa	5	0	3	68.895	0	11.181	0	6.7	273610000	0	154610000	25	10944000	0	6184400	0	3	5
1038	P56537;P56537-2	P56537;P56537-2	4;3	4;3	4;3	Eukaryotic translation initiation factor 6	EIF6	sp|P56537|IF6_HUMAN Eukaryotic translation initiation factor 6 OS=Homo sapiens OX=9606 GN=EIF6 PE=1 SV=1;sp|P56537-2|IF6_HUMAN Isoform 2 of Eukaryotic translation initiation factor 6 OS=Homo sapiens OX=9606 GN=EIF6	2	0	3	26.599	0	14.696	0	27.3	328540000	0	141950000	9	36504000	0	15772000	0	3	5
1395	Q13627;Q13627-4;Q13627-2;Q13627-3;Q13627-5;Q9Y463;Q9Y463-2;Q9Y463-3	Q13627;Q13627-4;Q13627-2;Q13627-3;Q13627-5;Q9Y463;Q9Y463-2;Q9Y463-3	4;4;4;4;4;2;2;2	4;4;4;4;4;2;2;2	4;4;4;4;4;2;2;2	Dual specificity tyrosine-phosphorylation-regulated kinase 1A;Dual specificity tyrosine-phosphorylation-regulated kinase 1B	DYRK1A;DYRK1B	sp|Q13627|DYR1A_HUMAN Dual specificity tyrosine-phosphorylation-regulated kinase 1A OS=Homo sapiens OX=9606 GN=DYRK1A PE=1 SV=2;sp|Q13627-4|DYR1A_HUMAN Isoform 3 of Dual specificity tyrosine-phosphorylation-regulated kinase 1A OS=Homo sapiens OX=9606 GN=DY	8	0	3	85.583	0	8.8601	0	5.2	306830000	0	212530000	29	10580000	0	7328600	0	3	5
1456	Q14746;Q14746-2	Q14746;Q14746-2	6;6	6;6	6;6	Conserved oligomeric Golgi complex subunit 2	COG2	sp|Q14746|COG2_HUMAN Conserved oligomeric Golgi complex subunit 2 OS=Homo sapiens OX=9606 GN=COG2 PE=1 SV=1;sp|Q14746-2|COG2_HUMAN Isoform 2 of Conserved oligomeric Golgi complex subunit 2 OS=Homo sapiens OX=9606 GN=COG2	2	0	3	83.207	0	13.245	0	6.9	231040000	0	117920000	48	4813300	0	2456700	0	2	5
1938	Q8IZH2;Q8IZH2-2;Q8IZH2-3	Q8IZH2;Q8IZH2-2	5;5;2	5;5;2	5;5;2	5-3 exoribonuclease 1	XRN1	sp|Q8IZH2|XRN1_HUMAN 5-3 exoribonuclease 1 OS=Homo sapiens OX=9606 GN=XRN1 PE=1 SV=1;sp|Q8IZH2-2|XRN1_HUMAN Isoform 2 of 5-3 exoribonuclease 1 OS=Homo sapiens OX=9606 GN=XRN1	3	0	3	194.1	0	6.8572	0	2.2	92686000	0	76115000	77	1203700	0	988500	0	3	5
2058	Q8TEY7;Q8TEY7-3;Q8TEY7-2	Q8TEY7;Q8TEY7-3;Q8TEY7-2	4;4;4	4;4;4	4;4;4	Ubiquitin carboxyl-terminal hydrolase 33	USP33	sp|Q8TEY7|UBP33_HUMAN Ubiquitin carboxyl-terminal hydrolase 33 OS=Homo sapiens OX=9606 GN=USP33 PE=1 SV=2;sp|Q8TEY7-3|UBP33_HUMAN Isoform 3 of Ubiquitin carboxyl-terminal hydrolase 33 OS=Homo sapiens OX=9606 GN=USP33;sp|Q8TEY7-2|UBP33_HUMAN Isoform 2 of Ub	3	0	3	106.73	0	12.612	0	5.1	268550000	0	85716000	48	5594900	0	1785700	0	3	5
2135	Q92973;Q92973-2;Q92973-3	Q92973;Q92973-2;Q92973-3	4;4;3	4;4;3	2;2;2	Transportin-1	TNPO1	sp|Q92973|TNPO1_HUMAN Transportin-1 OS=Homo sapiens OX=9606 GN=TNPO1 PE=1 SV=2;sp|Q92973-2|TNPO1_HUMAN Isoform 2 of Transportin-1 OS=Homo sapiens OX=9606 GN=TNPO1;sp|Q92973-3|TNPO1_HUMAN Isoform 3 of Transportin-1 OS=Homo sapiens OX=9606 GN=TNPO1	3	0	3	102.35	0	8.6442	0	3.6	216040000	0	178010000	41	5269300	0	4341800	0	3	5
2259	Q96KP1	Q96KP1	4	4	4	Exocyst complex component 2	EXOC2	sp|Q96KP1|EXOC2_HUMAN Exocyst complex component 2 OS=Homo sapiens OX=9606 GN=EXOC2 PE=1 SV=1	1	0	3	104.07	0	9.6525	0	4	172760000	0	73233000	51	3387500	0	1435900	0	3	5
2277	Q96QK1	Q96QK1	5	5	5	Vacuolar protein sorting-associated protein 35	VPS35	sp|Q96QK1|VPS35_HUMAN Vacuolar protein sorting-associated protein 35 OS=Homo sapiens OX=9606 GN=VPS35 PE=1 SV=2	1	0	3	91.706	0	11.695	0	4	120540000	0	120540000	42	2869900	0	2869900	0	3	5
2387	Q9BT40;Q9BT40-2	Q9BT40;Q9BT40-2	3;3	3;3	3;3	Inositol polyphosphate 5-phosphatase K	INPP5K	sp|Q9BT40|INP5K_HUMAN Inositol polyphosphate 5-phosphatase K OS=Homo sapiens OX=9606 GN=INPP5K PE=1 SV=3;sp|Q9BT40-2|INP5K_HUMAN Isoform 2 of Inositol polyphosphate 5-phosphatase K OS=Homo sapiens OX=9606 GN=INPP5K	2	0	3	51.09	0	5.8569	0	6	526100000	0	130980000	20	26305000	0	6548900	0	3	5
2717	Q9NXV2	Q9NXV2	3	3	3	BTB/POZ domain-containing protein KCTD5	KCTD5	sp|Q9NXV2|KCTD5_HUMAN BTB/POZ domain-containing protein KCTD5 OS=Homo sapiens OX=9606 GN=KCTD5 PE=1 SV=1	1	1	3	26.092	0	10.683	6.8	23.1	155870000	11830000	144040000	12	12989000	985850	12004000	2	3	5
3005	Q9Y4P3	Q9Y4P3	4	4	4	Transducin beta-like protein 2	TBL2	sp|Q9Y4P3|TBL2_HUMAN Transducin beta-like protein 2 OS=Homo sapiens OX=9606 GN=TBL2 PE=1 SV=1	1	0	3	49.797	0	12.344	0	7.4	406320000	0	164830000	26	15628000	0	6339600	0	3	5
3031	Q9Y5U2;Q9Y5U2-2	Q9Y5U2;Q9Y5U2-2	4;4	4;4	4;4	Protein TSSC4	TSSC4	sp|Q9Y5U2|TSSC4_HUMAN Protein TSSC4 OS=Homo sapiens OX=9606 GN=TSSC4 PE=1 SV=3;sp|Q9Y5U2-2|TSSC4_HUMAN Isoform 2 of Protein TSSC4 OS=Homo sapiens OX=9606 GN=TSSC4	2	0	3	34.325	0	7.5269	0	10.3	298300000	0	247530000	8	37288000	0	30942000	0	4	5
301	O75170;O75170-2;O75170-6;O75170-4;O75170-3;O75170-5	O75170;O75170-2;O75170-6;O75170-4;O75170-3;O75170-5	5;5;5;5;5;5	5;5;5;5;5;5	5;5;5;5;5;5	Serine/threonine-protein phosphatase 6 regulatory subunit 2	PPP6R2	sp|O75170|PP6R2_HUMAN Serine/threonine-protein phosphatase 6 regulatory subunit 2 OS=Homo sapiens OX=9606 GN=PPP6R2 PE=1 SV=2;sp|O75170-2|PP6R2_HUMAN Isoform 2 of Serine/threonine-protein phosphatase 6 regulatory subunit 2 OS=Homo sapiens OX=9606 GN=PPP6R2	6	0	3	104.94	0	7.6649	0	4.9	98533000	0	69589000	49	2010900	0	1420200	0	3	4
329	O75563	O75563	3	3	3	Src kinase-associated phosphoprotein 2	SKAP2	sp|O75563|SKAP2_HUMAN Src kinase-associated phosphoprotein 2 OS=Homo sapiens OX=9606 GN=SKAP2 PE=1 SV=1	1	0	3	41.216	0	10.104	0	10.9	337000000	0	286340000	18	18722000	0	15908000	0	4	4
454	P01834;P0DOX7	P01834;P0DOX7	3;2	3;2	3;2	Ig kappa chain C region	IGKC	sp|P01834|IGKC_HUMAN Immunoglobulin kappa constant OS=Homo sapiens OX=9606 GN=IGKC PE=1 SV=2;sp|P0DOX7|IGK_HUMAN Immunoglobulin kappa light chain OS=Homo sapiens OX=9606 PE=1 SV=1	2	0	3	11.765	0	11.49	0	47.7	89870000	0	89870000	5	17974000	0	17974000	0	4	4
1538	Q15751	Q15751	5	5	5	Probable E3 ubiquitin-protein ligase HERC1	HERC1	sp|Q15751|HERC1_HUMAN Probable E3 ubiquitin-protein ligase HERC1 OS=Homo sapiens OX=9606 GN=HERC1 PE=1 SV=2	1	0	3	532.22	0	7.8536	0	0.9	547790000	0	458170000	211	2596200	0	2171400	0	3	4
1589	Q3KQU3;Q3KQU3-4;Q3KQU3-2;Q3KQU3-3	Q3KQU3;Q3KQU3-4;Q3KQU3-2	3;3;3;1	3;3;3;1	3;3;3;1	MAP7 domain-containing protein 1	MAP7D1	sp|Q3KQU3|MA7D1_HUMAN MAP7 domain-containing protein 1 OS=Homo sapiens OX=9606 GN=MAP7D1 PE=1 SV=1;sp|Q3KQU3-4|MA7D1_HUMAN Isoform 4 of MAP7 domain-containing protein 1 OS=Homo sapiens OX=9606 GN=MAP7D1;sp|Q3KQU3-2|MA7D1_HUMAN Isoform 2 of MAP7 domain-cont	4	0	3	92.819	0	6.8017	0	5	97610000	0	47202000	37	2638100	0	1275700	0	2	4
2042	Q8TD19	Q8TD19	3	3	3	Serine/threonine-protein kinase Nek9	NEK9	sp|Q8TD19|NEK9_HUMAN Serine/threonine-protein kinase Nek9 OS=Homo sapiens OX=9606 GN=NEK9 PE=1 SV=2	1	0	3	107.17	0	11.371	0	4.8	260430000	0	139910000	47	5541200	0	2976800	0	2	4
2087	Q8WXF1;Q8WXF1-2	Q8WXF1;Q8WXF1-2	3;3	3;3	3;3	Paraspeckle component 1	PSPC1	sp|Q8WXF1|PSPC1_HUMAN Paraspeckle component 1 OS=Homo sapiens OX=9606 GN=PSPC1 PE=1 SV=1;sp|Q8WXF1-2|PSPC1_HUMAN Isoform 2 of Paraspeckle component 1 OS=Homo sapiens OX=9606 GN=PSPC1	2	0	3	58.743	0	11.739	0	9.2	113900000	0	94721000	20	5694900	0	4736000	0	2	4
2201	Q96EK5	Q96EK5	3	3	3	KIF1-binding protein	KIAA1279	sp|Q96EK5|KBP_HUMAN KIF-binding protein OS=Homo sapiens OX=9606 GN=KIFBP PE=1 SV=1	1	0	3	71.813	0	8.1914	0	6.3	173140000	0	173140000	33	5246700	0	5246700	0	3	4
2904	Q9UPR3	Q9UPR3	4	4	4	Protein SMG5	SMG5	sp|Q9UPR3|SMG5_HUMAN Protein SMG5 OS=Homo sapiens OX=9606 GN=SMG5 PE=1 SV=3	1	0	3	113.93	0	6.339	0	2.5	178920000	0	45208000	43	4160900	0	1051300	0	3	4
138	O14777	O14777	4	4	4	Kinetochore protein NDC80 homolog	NDC80	sp|O14777|NDC80_HUMAN Kinetochore protein NDC80 homolog OS=Homo sapiens OX=9606 GN=NDC80 PE=1 SV=1	1	0	3	73.912	0	6.0382	0	7.8	83136000	0	50362000	42	1979400	0	1199100	0	3	3
543	P0DOY3;P0DOY2;B9A064;P0DOX8;P0CG04;P0CF74;A0M8Q6	P0DOY3;P0DOY2;B9A064;P0DOX8;P0CG04;P0CF74	3;3;2;2;2;2;1	3;3;2;2;2;2;1	3;3;2;2;2;2;1	Immunoglobulin lambda-like polypeptide 5;Ig lambda-1 chain C regions;Ig lambda-6 chain C region	IGLL5;IGLC1;IGLC6	sp|P0DOY3|IGLC3_HUMAN Immunoglobulin lambda constant 3 OS=Homo sapiens OX=9606 GN=IGLC3 PE=1 SV=1;sp|P0DOY2|IGLC2_HUMAN Immunoglobulin lambda constant 2 OS=Homo sapiens OX=9606 GN=IGLC2 PE=1 SV=1;sp|B9A064|IGLL5_HUMAN Immunoglobulin lambda-like polypeptide	7	0	3	11.265	0	9.8641	0	37.7	118630000	0	118630000	7	16947000	0	16947000	0	3	3
2191	Q96DV4	Q96DV4	3	3	3	39S ribosomal protein L38, mitochondrial	MRPL38	sp|Q96DV4|RM38_HUMAN 39S ribosomal protein L38, mitochondrial OS=Homo sapiens OX=9606 GN=MRPL38 PE=1 SV=2	1	0	3	44.596	0	8.481	0	7.9	79009000	0	79009000	22	3591300	0	3591300	0	3	3
1414	Q14145	Q14145	4	4	4	Kelch-like ECH-associated protein 1	KEAP1	sp|Q14145|KEAP1_HUMAN Kelch-like ECH-associated protein 1 OS=Homo sapiens OX=9606 GN=KEAP1 PE=1 SV=2	1	0	3	69.666	0	12.838	0	6.4	152780000	0	93322000	35	4365100	0	2666300	0	2	2
1	A2NJV5;A0A0A0MRZ7;A0A075B6S2;P01614;A0A075B6S6;A0A075B6P5;A0A087WW87;P06310;P01615	A2NJV5;A0A0A0MRZ7;A0A075B6S2;P01614;A0A075B6S6;A0A075B6P5;A0A087WW87;P06310;P01615	3;3;3;2;2;2;2;2;2	3;3;3;2;2;2;2;2;2	3;3;3;2;2;2;2;2;2	Ig kappa chain V-II region Cum;Ig kappa chain V-II region RPMI 6410;Ig kappa chain V-II region FR	IGKV A18;IGKV2D-26;IGKV2D-29;IGKV2D-30;IGKV2D-28;IGKV2-40	sp|A2NJV5|KV229_HUMAN Immunoglobulin kappa variable 2-29 OS=Homo sapiens OX=9606 GN=IGKV2-29 PE=3 SV=2;sp|A0A0A0MRZ7|KVD26_HUMAN Immunoglobulin kappa variable 2D-26 OS=Homo sapiens OX=9606 GN=IGKV2D-26 PE=3 SV=1;sp|A0A075B6S2|KVD29_HUMAN Immunoglobulin kap	9	3	2	13.085	0	42.501	19.2	16.7	128870000000	17891000000	51145000000	6	21478000000	2981800000	8524100000	48	19	79
1112	P62306	P62306	4	4	4	Small nuclear ribonucleoprotein F	SNRPF	sp|P62306|RUXF_HUMAN Small nuclear ribonucleoprotein F OS=Homo sapiens OX=9606 GN=SNRPF PE=1 SV=1	1	3	2	9.7251	0	15.384	24.4	39.5	4367800000	470910000	1273400000	4	1092000000	117730000	318360000	25	7	48
2614	Q9NQ92	Q9NQ92	5	5	5	Coordinator of PRMT5 and differentiation stimulator	COPRS	sp|Q9NQ92|COPRS_HUMAN Coordinator of PRMT5 and differentiation stimulator OS=Homo sapiens OX=9606 GN=COPRS PE=1 SV=3	1	5	2	20.066	0	87.893	36.4	20.7	3820100000	1751700000	1003200000	8	477520000	218970000	125390000	33	5	46
1594	Q3ZCM7	Q3ZCM7	13	2	2	Tubulin beta-8 chain	TUBB8	sp|Q3ZCM7|TBB8_HUMAN Tubulin beta-8 chain OS=Homo sapiens OX=9606 GN=TUBB8 PE=1 SV=2	1	0	2	49.775	0	156.92	14	24.5	17663000000	0	5836400000	20	883150000	0	291820000	0	15	40
2760	Q9P219;Q9P219-2;Q9P219-3	Q9P219	27;7;4	27;7;4	27;7;4	Protein Daple	CCDC88C	sp|Q9P219|DAPLE_HUMAN Protein Daple OS=Homo sapiens OX=9606 GN=CCDC88C PE=1 SV=3	3	24	2	228.23	0	66.315	14.4	1.4	795260000	625010000	64365000	110	7229700	5681900	585140	27	2	35
137	O14776;O14776-2	O14776;O14776-2	22;22	22;22	22;22	Transcription elongation regulator 1	TCERG1	sp|O14776|TCRG1_HUMAN Transcription elongation regulator 1 OS=Homo sapiens OX=9606 GN=TCERG1 PE=1 SV=2;sp|O14776-2|TCRG1_HUMAN Isoform 2 of Transcription elongation regulator 1 OS=Homo sapiens OX=9606 GN=TCERG1	2	0	2	123.9	0	55.4	0	2	2637500000	0	66202000	41	64329000	0	1614700	0	2	30
234	O43707;O43707-2;O43707-3;Q08043;P35609;P35609-2;Q9H254;Q9H254-2;Q9H254-4	O43707;O43707-2;O43707-3	17;12;9;3;2;2;1;1;1	17;12;9;3;2;2;1;1;1	10;7;6;0;0;0;1;1;1	Alpha-actinin-4	ACTN4	sp|O43707|ACTN4_HUMAN Alpha-actinin-4 OS=Homo sapiens OX=9606 GN=ACTN4 PE=1 SV=2;sp|O43707-2|ACTN4_HUMAN Isoform ACTN4ISO of Alpha-actinin-4 OS=Homo sapiens OX=9606 GN=ACTN4;sp|O43707-3|ACTN4_HUMAN Isoform 3 of Alpha-actinin-4 OS=Homo sapiens OX=9606 GN=AC	9	7	2	104.85	0	50.5	7.2	2.2	1230900000	239060000	64014000	55	22379000	4346500	1163900	12	2	30
1398	Q13724;Q13724-2	Q13724;Q13724-2	18;18	18;18	18;18	Mannosyl-oligosaccharide glucosidase	MOGS	sp|Q13724|MOGS_HUMAN Mannosyl-oligosaccharide glucosidase OS=Homo sapiens OX=9606 GN=MOGS PE=1 SV=5;sp|Q13724-2|MOGS_HUMAN Isoform 2 of Mannosyl-oligosaccharide glucosidase OS=Homo sapiens OX=9606 GN=MOGS	2	0	2	91.916	0	58.312	0	3.9	1672900000	0	87506000	44	38021000	0	1988800	0	2	28
1798	Q7KZF4	Q7KZF4	22	22	22	Staphylococcal nuclease domain-containing protein 1	SND1	sp|Q7KZF4|SND1_HUMAN Staphylococcal nuclease domain-containing protein 1 OS=Homo sapiens OX=9606 GN=SND1 PE=1 SV=1	1	0	2	102	0	68.671	0	3.2	1980800000	0	63498000	53	37374000	0	1198100	0	2	27
2939	Q9Y2L1;Q9Y2L1-2	Q9Y2L1;Q9Y2L1-2	18;14	18;14	18;14	Exosome complex exonuclease RRP44	DIS3	sp|Q9Y2L1|RRP44_HUMAN Exosome complex exonuclease RRP44 OS=Homo sapiens OX=9606 GN=DIS3 PE=1 SV=2;sp|Q9Y2L1-2|RRP44_HUMAN Isoform 2 of Exosome complex exonuclease RRP44 OS=Homo sapiens OX=9606 GN=DIS3	2	0	2	109	0	95.561	0	3.1	3280700000	0	117040000	48	68348000	0	2438400	0	2	26
1143	P62913;P62913-2	P62913;P62913-2	7;6	7;6	7;6	60S ribosomal protein L11	RPL11	sp|P62913|RL11_HUMAN 60S ribosomal protein L11 OS=Homo sapiens OX=9606 GN=RPL11 PE=1 SV=2;sp|P62913-2|RL11_HUMAN Isoform 2 of 60S ribosomal protein L11 OS=Homo sapiens OX=9606 GN=RPL11	2	3	2	20.252	0	23.375	15.7	8.4	6434300000	383740000	788770000	10	643430000	38374000	78877000	11	2	25
871	P43487;P43487-2	P43487;P43487-2	8;8	8;8	8;8	Ran-specific GTPase-activating protein	RANBP1	sp|P43487|RANG_HUMAN Ran-specific GTPase-activating protein OS=Homo sapiens OX=9606 GN=RANBP1 PE=1 SV=1;sp|P43487-2|RANG_HUMAN Isoform 2 of Ran-specific GTPase-activating protein OS=Homo sapiens OX=9606 GN=RANBP1	2	0	2	23.31	0	49.437	0	10	4453600000	0	410890000	8	556700000	0	51362000	0	1	22
776	P33240;P33240-2	P33240;P33240-2	11;11	11;11	8;8	Cleavage stimulation factor subunit 2	CSTF2	sp|P33240|CSTF2_HUMAN Cleavage stimulation factor subunit 2 OS=Homo sapiens OX=9606 GN=CSTF2 PE=1 SV=1;sp|P33240-2|CSTF2_HUMAN Isoform 2 of Cleavage stimulation factor subunit 2 OS=Homo sapiens OX=9606 GN=CSTF2	2	1	2	60.959	0	51.782	1.9	3.8	2143400000	9067100	104940000	24	89307000	377800	4372700	1	2	21
919	P49588-2;P49588	P49588-2;P49588	15;14	15;14	15;14	Alanine--tRNA ligase, cytoplasmic	AARS	sp|P49588-2|SYAC_HUMAN Isoform 2 of Alanine--tRNA ligase, cytoplasmic OS=Homo sapiens OX=9606 GN=AARS1;sp|P49588|SYAC_HUMAN Alanine--tRNA ligase, cytoplasmic OS=Homo sapiens OX=9606 GN=AARS1 PE=1 SV=2	2	0	2	109.32	0	52.24	0	2.6	4031900000	0	120530000	51	79057000	0	2363300	0	2	21
604	P14923	P14923	15	15	13	Junction plakoglobin	JUP	sp|P14923|PLAK_HUMAN Junction plakoglobin OS=Homo sapiens OX=9606 GN=JUP PE=1 SV=3	1	3	2	81.744	0	46.448	4.4	3.5	1674400000	81620000	46982000	46	36401000	1774300	1021300	3	2	20
2025	Q8NI60;Q8NI60-3;Q8NI60-4;Q8NI60-2	Q8NI60;Q8NI60-3;Q8NI60-4	13;13;9;6	13;13;9;6	13;13;9;6	Atypical kinase ADCK3, mitochondrial	ADCK3	sp|Q8NI60|COQ8A_HUMAN Atypical kinase COQ8A, mitochondrial OS=Homo sapiens OX=9606 GN=COQ8A PE=1 SV=1;sp|Q8NI60-3|COQ8A_HUMAN Isoform 3 of Atypical kinase COQ8A, mitochondrial OS=Homo sapiens OX=9606 GN=COQ8A;sp|Q8NI60-4|COQ8A_HUMAN Isoform 4 of Atypical k	4	0	2	71.949	0	51.977	0	3.6	4386300000	0	171790000	25	175450000	0	6871600	0	2	20
2353	Q9BQ67	Q9BQ67	9	9	9	Glutamate-rich WD repeat-containing protein 1	GRWD1	sp|Q9BQ67|GRWD1_HUMAN Glutamate-rich WD repeat-containing protein 1 OS=Homo sapiens OX=9606 GN=GRWD1 PE=1 SV=1	1	2	2	49.419	0	30.415	3.8	6.7	1148700000	79963000	0	21	54700000	3807800	0	2	2	20
1463	Q14980;Q14980-2;Q14980-4;Q14980-3;Q14980-5	Q14980;Q14980-2;Q14980-4;Q14980-3	16;16;13;13;6	16;16;13;13;6	16;16;13;13;6	Nuclear mitotic apparatus protein 1	NUMA1	sp|Q14980|NUMA1_HUMAN Nuclear mitotic apparatus protein 1 OS=Homo sapiens OX=9606 GN=NUMA1 PE=1 SV=2;sp|Q14980-2|NUMA1_HUMAN Isoform 2 of Nuclear mitotic apparatus protein 1 OS=Homo sapiens OX=9606 GN=NUMA1;sp|Q14980-4|NUMA1_HUMAN Isoform 4 of Nuclear mito	5	9	2	238.26	0	44.058	4.6	1.1	383820000	79751000	40840000	118	3252700	675860	346100	10	1	19
1248	Q04323;Q04323-2	Q04323;Q04323-2	8;6	8;6	8;6	UBX domain-containing protein 1	UBXN1	sp|Q04323|UBXN1_HUMAN UBX domain-containing protein 1 OS=Homo sapiens OX=9606 GN=UBXN1 PE=1 SV=2;sp|Q04323-2|UBXN1_HUMAN Isoform 2 of UBX domain-containing protein 1 OS=Homo sapiens OX=9606 GN=UBXN1	2	0	2	33.325	0	146.23	0	8.4	2454800000	0	122710000	14	175350000	0	8765100	0	1	18
1634	Q5JSZ5;Q5JSZ5-5	Q5JSZ5;Q5JSZ5-5	14;12	14;12	13;11	Protein PRRC2B	PRRC2B	sp|Q5JSZ5|PRC2B_HUMAN Protein PRRC2B OS=Homo sapiens OX=9606 GN=PRRC2B PE=1 SV=2;sp|Q5JSZ5-5|PRC2B_HUMAN Isoform 1 of Protein PRRC2B OS=Homo sapiens OX=9606 GN=PRRC2B	2	12	2	242.96	0	34.028	6.3	0.9	1326800000	306550000	295230000	106	12517000	2892000	2785100	13	2	18
2372	Q9BRR3	Q9BRR3	12	12	12	Transmembrane protein 246	TMEM246	sp|Q9BRR3|PGAP4_HUMAN Post-GPI attachment to proteins factor 4 OS=Homo sapiens OX=9606 GN=PGAP4 PE=1 SV=1	1	0	2	46.587	0	56.676	0	4.2	2188300000	0	21771000	22	99468000	0	989600	0	2	18
840	P41091;Q2VIR3;Q2VIR3-2	P41091;Q2VIR3;Q2VIR3-2	12;9;7	12;9;7	12;9;7	Eukaryotic translation initiation factor 2 subunit 3;Putative eukaryotic translation initiation factor 2 subunit 3-like protein	EIF2S3;EIF2S3L	sp|P41091|IF2G_HUMAN Eukaryotic translation initiation factor 2 subunit 3 OS=Homo sapiens OX=9606 GN=EIF2S3 PE=1 SV=3;sp|Q2VIR3|IF2GL_HUMAN Eukaryotic translation initiation factor 2 subunit 3B OS=Homo sapiens OX=9606 GN=EIF2S3B PE=2 SV=2;sp|Q2VIR3-2|IF2GL	3	0	2	51.109	0	34.907	0	4.4	1521400000	0	210990000	21	72447000	0	10047000	0	3	17
561	P11172;P11172-2;P11172-3;P11172-4	P11172;P11172-2;P11172-3;P11172-4	11;9;9;6	11;9;9;6	11;9;9;6	Uridine 5-monophosphate synthase;Orotate phosphoribosyltransferase;Orotidine 5-phosphate decarboxylase	UMPS	sp|P11172|UMPS_HUMAN Uridine 5-monophosphate synthase OS=Homo sapiens OX=9606 GN=UMPS PE=1 SV=1;sp|P11172-2|UMPS_HUMAN Isoform 2 of Uridine 5-monophosphate synthase OS=Homo sapiens OX=9606 GN=UMPS;sp|P11172-3|UMPS_HUMAN Isoform 3 of Uridine 5-monophosph	4	0	2	52.221	0	45.4	0	7.7	1655800000	0	181230000	26	63685000	0	6970200	0	2	16
852	P42345	P42345	14	14	14	Serine/threonine-protein kinase mTOR	MTOR	sp|P42345|MTOR_HUMAN Serine/threonine-protein kinase mTOR OS=Homo sapiens OX=9606 GN=MTOR PE=1 SV=1	1	0	2	288.89	0	34.276	0	0.9	518810000	0	37856000	131	3960400	0	288970	0	2	16
1410	Q14103;Q14103-3;Q14103-4;Q14103-2	Q14103;Q14103-3;Q14103-4;Q14103-2	8;8;5;5	8;8;5;5	7;7;4;4	Heterogeneous nuclear ribonucleoprotein D0	HNRNPD	sp|Q14103|HNRPD_HUMAN Heterogeneous nuclear ribonucleoprotein D0 OS=Homo sapiens OX=9606 GN=HNRNPD PE=1 SV=1;sp|Q14103-3|HNRPD_HUMAN Isoform 3 of Heterogeneous nuclear ribonucleoprotein D0 OS=Homo sapiens OX=9606 GN=HNRNPD;sp|Q14103-4|HNRPD_HUMAN Isoform 4	4	5	2	38.434	0	17.536	17.5	7.6	817640000	88204000	160160000	13	62896000	6784900	12320000	10	3	16
1521	Q15459;Q15459-2	Q15459;Q15459-2	10;8	10;8	10;8	Splicing factor 3A subunit 1	SF3A1	sp|Q15459|SF3A1_HUMAN Splicing factor 3A subunit 1 OS=Homo sapiens OX=9606 GN=SF3A1 PE=1 SV=1;sp|Q15459-2|SF3A1_HUMAN Isoform 2 of Splicing factor 3A subunit 1 OS=Homo sapiens OX=9606 GN=SF3A1	2	5	2	88.885	0	24.739	7.9	7.2	334910000	71055000	34266000	41	8168500	1733100	835760	8	2	16
2264	Q96MX6;Q96MX6-2	Q96MX6;Q96MX6-2	8;8	8;8	8;8	WD repeat-containing protein 92	WDR92	sp|Q96MX6|WDR92_HUMAN WD repeat-containing protein 92 OS=Homo sapiens OX=9606 GN=WDR92 PE=1 SV=1;sp|Q96MX6-2|WDR92_HUMAN Isoform 2 of WD repeat-containing protein 92 OS=Homo sapiens OX=9606 GN=WDR92	2	0	2	39.74	0	38.743	0	8.4	807960000	0	52471000	19	42524000	0	2761600	0	2	16
2525	Q9H583	Q9H583	15	15	15	HEAT repeat-containing protein 1;HEAT repeat-containing protein 1, N-terminally processed	HEATR1	sp|Q9H583|HEAT1_HUMAN HEAT repeat-containing protein 1 OS=Homo sapiens OX=9606 GN=HEATR1 PE=1 SV=3	1	0	2	242.37	0	58.124	0	2.2	512300000	0	84032000	114	4493900	0	737120	0	2	16
[truncated: 1,464 more rows]

## Sheet: DCAF15-TurboID-AP
id	Protein IDs	Majority protein IDs	Peptide counts (razor+unique)	Protein names	Gene names	Fasta headers	Number of proteins	Razor + unique peptides	Razor + unique peptides s3 (+Biotin, No-MLN)	Razor + unique peptides s4 (+Biotin, +MLN)	Mol. weight [kDa]	Q-value	Score	Sequence coverage s3 [%]	Sequence coverage s4 [%]	Total Intensity	Intensity s3	Intensity s4	iBAQ peptides	Total iBAQ	iBAQ s3	iBAQ s4	MS/MS count s3	MS/MS count s4	Total MS/MS count
[truncated: 1,420 more rows]
