# Supplementary material for: DCAF15 control of cohesin dynamics sustains acute myeloid leukemia
Source: Nat Commun. 2024 Jul 3;15:5604. doi: 10.1038/s41467-024-49882-x (PMC11222469; doi:10.1038/s41467-024-49882-x)
Supplement: Supplementary file 7 — Supplementary Data 4 [file 41467_2024_49882_MOESM7_ESM.xlsx]

## Sheet: sgROSA26 SMC3-Total P8 Peaks
# This file is generated by MACS version 2.2.7.1
# Command line: callpeak -t ROSA-SMC3-Total_rmdup.bam -c Input-Grant_rmdup.bam -n ROSA_SMC3-Total_P-8 -g hs -p 1e-8
# ARGUMENTS LIST:
# name = ROSA_SMC3-Total_P-8
# format = AUTO
# ChIP-seq file = ['ROSA-SMC3-Total_rmdup.bam']
# control file = ['Input-Grant_rmdup.bam']
# effective genome size = 2.70e+09
# band width = 300
# model fold = [5, 50]
# pvalue cutoff = 1.00e-08
# qvalue will not be calculated and reported as -1 in the final output.
# The maximum gap between significant sites is assigned as the read length/tag size.
# The minimum length of peaks is assigned as the predicted fragment length "d".
# Larger dataset will be scaled towards smaller dataset.
# Range for calculating regional lambda is: 1000 bps and 10000 bps
# Broad region calling is off
# Paired-End mode is off
# tag size is determined as 95 bps
# total tags in treatment: 15162886
# tags after filtering in treatment: 13043348
# maximum duplicate tags at the same position in treatment = 1
# Redundant rate in treatment: 0.14
# total tags in control: 22803238
# tags after filtering in control: 19412903
# maximum duplicate tags at the same position in control = 1
# Redundant rate in control: 0.15
# d = 151
# alternative fragment length(s) may be 151 bps
chr	start	end	length	abs_summit	pileup	#NAME?	fold_enrichment	#NAME?	name
chr1	9992	10338	347	10079	94	20.3331	3.04145	17.2565	ROSA_SMC3-Total_P-8_peak_1
chr1	11153	11451	299	11286	111	168.501	47.786	162.464	ROSA_SMC3-Total_P-8_peak_2
chr1	15544	15739	196	15643	21	22.5047	11.6229	19.3762	ROSA_SMC3-Total_P-8_peak_3
chr1	16160	16334	175	16212	27	26.6706	12.0746	23.4249	ROSA_SMC3-Total_P-8_peak_4
chr1	91358	91516	159	91421	23	21.2725	10.2399	18.1737	ROSA_SMC3-Total_P-8_peak_5
chr1	237621	237886	266	237741	55	51.954	15.1862	48.1384	ROSA_SMC3-Total_P-8_peak_6
chr1	369440	369612	173	369470	22	11.7023	5.27589	8.9194	ROSA_SMC3-Total_P-8_peak_7
chr1	383657	383807	151	383709	12	11.2331	7.13584	8.46028	ROSA_SMC3-Total_P-8_peak_8
chr1	437649	438141	493	437846	19	21.4275	11.5643	18.3161	ROSA_SMC3-Total_P-8_peak_9
chr1	461840	462034	195	461920	31	33.198	14.4309	29.8004	ROSA_SMC3-Total_P-8_peak_10
chr1	521421	521685	265	521563	89	85.4126	17.8879	80.9291	ROSA_SMC3-Total_P-8_peak_11
chr1	544613	545698	1086	544741	28	27.7887	12.3732	24.5133	ROSA_SMC3-Total_P-8_peak_12
chr1	545890	546156	267	546023	18	19.3422	10.6065	16.2984	ROSA_SMC3-Total_P-8_peak_13
chr1	620109	620267	159	620204	17	16.8922	9.40882	13.9225	ROSA_SMC3-Total_P-8_peak_14
chr1	664408	664780	373	664524	17	18.5721	10.4079	15.5457	ROSA_SMC3-Total_P-8_peak_15
chr1	714157	714321	165	714227	22	16.2483	7.62682	13.296	ROSA_SMC3-Total_P-8_peak_16
chr1	793393	793568	176	793487	24	25.8834	12.6648	22.6565	ROSA_SMC3-Total_P-8_peak_17
chr1	805183	805420	238	805299	43	48.3218	18.179	44.583	ROSA_SMC3-Total_P-8_peak_18
chr1	840046	840293	248	840170	38	24.4018	7.75141	21.2122	ROSA_SMC3-Total_P-8_peak_19
chr1	873458	873809	352	873662	50	73.4882	29.489	69.2312	ROSA_SMC3-Total_P-8_peak_20
chr1	911487	911702	216	911571	30	19.0117	7.11098	15.9724	ROSA_SMC3-Total_P-8_peak_21
chr1	919531	920019	489	919724	73	85.856	24.5385	81.363	ROSA_SMC3-Total_P-8_peak_22
chr1	968381	968585	205	968488	23	27.3846	13.8772	24.1212	ROSA_SMC3-Total_P-8_peak_23
chr1	994703	994889	187	994797	16	8.34962	4.61009	5.70966	ROSA_SMC3-Total_P-8_peak_24
chr1	999092	999554	463	999336	70	87.6867	27.0653	83.1599	ROSA_SMC3-Total_P-8_peak_25
chr1	1057437	1057799	363	1057659	76	104.47	33.2051	99.628	ROSA_SMC3-Total_P-8_peak_26
chr1	1059292	1059442	151	1059419	14	12.4347	7.44581	9.61469	ROSA_SMC3-Total_P-8_peak_27
chr1	1166174	1166354	181	1166282	23	24.0648	11.9133	20.8902	ROSA_SMC3-Total_P-8_peak_28
chr1	1185529	1185855	327	1185734	54	66.6187	23.4664	62.4979	ROSA_SMC3-Total_P-8_peak_29
chr1	1225540	1225844	305	1225716	42	35.4586	11.6608	32.0032	ROSA_SMC3-Total_P-8_peak_30
chr1	1227204	1227609	406	1227402	41	39.2166	13.9272	35.6717	ROSA_SMC3-Total_P-8_peak_31
chr1	1237391	1237638	248	1237522	26	32.0413	15.6118	28.6614	ROSA_SMC3-Total_P-8_peak_32
chr1	1279962	1280299	338	1280168	43	49.3486	18.7731	45.5848	ROSA_SMC3-Total_P-8_peak_33
chr1	1285212	1285384	173	1285292	20	22.5155	11.9256	19.3868	ROSA_SMC3-Total_P-8_peak_34
chr1	1307297	1307773	477	1307565	50	64.2348	24.102	60.1674	ROSA_SMC3-Total_P-8_peak_35
chr1	1337452	1337616	165	1337515	22	20.4911	10.0951	17.4128	ROSA_SMC3-Total_P-8_peak_36
chr1	1373451	1373701	251	1373588	17	14.0483	7.6799	11.1699	ROSA_SMC3-Total_P-8_peak_37
chr1	1376324	1376625	302	1376466	76	107.104	34.7243	102.216	ROSA_SMC3-Total_P-8_peak_38
chr1	1440374	1440541	168	1440486	27	21.1785	8.94407	18.0869	ROSA_SMC3-Total_P-8_peak_39
chr1	1440903	1441129	227	1440987	42	35.4586	11.6608	32.0032	ROSA_SMC3-Total_P-8_peak_40
chr1	1555547	1555763	217	1555650	23	27.3846	13.8772	24.1212	ROSA_SMC3-Total_P-8_peak_41
chr1	1580304	1580605	302	1580444	51	60.5867	21.4843	56.5934	ROSA_SMC3-Total_P-8_peak_42
chr1	1610406	1610593	188	1610506	17	15.4068	8.50657	12.4809	ROSA_SMC3-Total_P-8_peak_43
chr1	1623772	1624021	250	1623809	22	16.2483	7.62682	13.296	ROSA_SMC3-Total_P-8_peak_44
chr1	1624674	1624824	151	1624690	15	13.4412	7.82399	10.5804	ROSA_SMC3-Total_P-8_peak_45
chr1	1643546	1643796	251	1643670	35	44.6135	19.5431	40.9582	ROSA_SMC3-Total_P-8_peak_46
chr1	1655864	1656159	296	1656057	18	10.0323	5.15245	7.31273	ROSA_SMC3-Total_P-8_peak_47
chr1	1677920	1678137	218	1678035	24	15.5767	6.77955	12.6486	ROSA_SMC3-Total_P-8_peak_48
chr1	1720583	1720794	212	1720707	21	20.7168	10.5487	17.6312	ROSA_SMC3-Total_P-8_peak_49
chr1	1837683	1837984	302	1837847	52	54.3556	17.5749	50.4865	ROSA_SMC3-Total_P-8_peak_50
chr1	1875443	1875750	308	1875589	45	56.0221	21.739	52.1167	ROSA_SMC3-Total_P-8_peak_51
chr1	1891535	1891785	251	1891671	35	46.8106	20.8157	43.0989	ROSA_SMC3-Total_P-8_peak_52
chr1	1976268	1976608	341	1976454	30	30.5018	13.2265	27.1579	ROSA_SMC3-Total_P-8_peak_53
chr1	1977984	1978159	176	1978088	17	11.1538	5.96882	8.38188	ROSA_SMC3-Total_P-8_peak_54
chr1	2023151	2023372	222	2023262	34	26.1203	9.49136	22.8913	ROSA_SMC3-Total_P-8_peak_55
chr1	2071265	2071654	390	2071397	31	40.1112	18.5029	36.5517	ROSA_SMC3-Total_P-8_peak_56
chr1	2105779	2106139	361	2105889	46	40.375	12.7455	36.8076	ROSA_SMC3-Total_P-8_peak_57
chr1	2126536	2127010	475	2126779	64	83.6661	28.0303	79.2175	ROSA_SMC3-Total_P-8_peak_58
chr1	2232388	2232650	263	2232510	27	18.5872	7.59309	15.5596	ROSA_SMC3-Total_P-8_peak_59
chr1	2242843	2243208	366	2243099	24	18.4206	8.29003	15.406	ROSA_SMC3-Total_P-8_peak_60
chr1	2246634	2246958	325	2246749	42	51.2049	20.3213	47.4045	ROSA_SMC3-Total_P-8_peak_61
chr1	2313123	2313609	487	2313387	104	124.107	28.4741	118.91	ROSA_SMC3-Total_P-8_peak_62
chr1	2345826	2346174	349	2346014	63	48.08	11.2217	44.3466	ROSA_SMC3-Total_P-8_peak_63
chr1	2361602	2361769	168	2361691	13	13.1536	8.09501	10.2951	ROSA_SMC3-Total_P-8_peak_64
chr1	2375386	2375544	159	2375485	18	19.9888	10.9861	16.9236	ROSA_SMC3-Total_P-8_peak_65
chr1	2479360	2479966	607	2479609	107	158.274	44.6212	152.455	ROSA_SMC3-Total_P-8_peak_66
chr1	2486220	2487084	865	2486503	74	100.346	31.9996	95.5789	ROSA_SMC3-Total_P-8_peak_67
chr1	2487377	2487527	151	2487403	22	10.1588	4.57134	7.43328	ROSA_SMC3-Total_P-8_peak_68
chr1	2493343	2493579	237	2493482	21	15.1893	7.29522	12.274	ROSA_SMC3-Total_P-8_peak_69
chr1	2516967	2517138	172	2517059	17	13.1486	7.13767	10.2951	ROSA_SMC3-Total_P-8_peak_70
chr1	2574687	2574862	176	2574768	21	21.3338	10.9205	18.233	ROSA_SMC3-Total_P-8_peak_71
chr1	2578374	2578546	173	2578487	14	14.4681	8.67322	11.5665	ROSA_SMC3-Total_P-8_peak_72
chr1	2703178	2703511	334	2703391	39	53.7006	23.1286	49.8445	ROSA_SMC3-Total_P-8_peak_73
chr1	2718137	2718516	380	2718330	35	27.2481	9.76255	23.9949	ROSA_SMC3-Total_P-8_peak_74
chr1	2738540	2738933	394	2738783	33	43.4357	19.6593	39.7938	ROSA_SMC3-Total_P-8_peak_75
chr1	2838663	2838870	208	2838748	30	37.066	17.1115	33.5736	ROSA_SMC3-Total_P-8_peak_76
chr1	2929030	2929337	308	2929194	43	60.7622	25.4414	56.7579	ROSA_SMC3-Total_P-8_peak_77
chr1	3200600	3200853	254	3200720	27	33.6258	16.19	30.2109	ROSA_SMC3-Total_P-8_peak_78
chr1	3236561	3236816	256	3236683	17	18.5721	10.4079	15.5457	ROSA_SMC3-Total_P-8_peak_79
chr1	3266359	3266556	198	3266500	16	17.1789	9.82965	14.1948	ROSA_SMC3-Total_P-8_peak_80
chr1	3341297	3341569	273	3341429	33	34.6736	14.5065	31.2363	ROSA_SMC3-Total_P-8_peak_81
chr1	3369747	3369943	197	3369847	22	25.8669	13.2989	22.6401	ROSA_SMC3-Total_P-8_peak_82
chr1	3400342	3400764	423	3400606	85	119.925	36.6928	114.806	ROSA_SMC3-Total_P-8_peak_83
chr1	3407886	3408357	472	3408000	21	18.7851	9.38654	15.7483	ROSA_SMC3-Total_P-8_peak_84
chr1	3434854	3435097	244	3434957	17	18.5721	10.4079	15.5457	ROSA_SMC3-Total_P-8_peak_85
chr1	3481847	3482350	504	3481995	66	104.053	38.7404	99.215	ROSA_SMC3-Total_P-8_peak_86
chr1	3531747	3532135	389	3531896	35	37.5182	15.3598	34.0132	ROSA_SMC3-Total_P-8_peak_87
chr1	3535592	3535876	285	3535735	54	70.9579	25.9923	66.7549	ROSA_SMC3-Total_P-8_peak_88
chr1	3537751	3538053	303	3537900	73	76.8984	20.0675	72.5777	ROSA_SMC3-Total_P-8_peak_89
chr1	3612218	3612585	368	3612367	54	80.9497	31.8018	76.5547	ROSA_SMC3-Total_P-8_peak_90
chr1	3641010	3641282	273	3641145	40	46.5367	18.4896	42.8371	ROSA_SMC3-Total_P-8_peak_91
chr1	3643922	3644218	297	3644033	29	35.9689	16.8425	32.505	ROSA_SMC3-Total_P-8_peak_92
chr1	3691193	3691352	160	3691226	16	13.7125	7.73721	10.8455	ROSA_SMC3-Total_P-8_peak_93
chr1	3702144	3702302	159	3702211	23	21.2725	10.2399	18.1737	ROSA_SMC3-Total_P-8_peak_94
chr1	3718068	3718362	295	3718197	64	96.4663	35.4816	91.7767	ROSA_SMC3-Total_P-8_peak_95
chr1	3744402	3744552	151	3744456	13	13.1536	8.09501	10.2951	ROSA_SMC3-Total_P-8_peak_96
chr1	3774896	3775065	170	3774975	18	16.6392	8.97916	13.6728	ROSA_SMC3-Total_P-8_peak_97
chr1	3823833	3824064	232	3823961	35	37.5182	15.3598	34.0132	ROSA_SMC3-Total_P-8_peak_98
chr1	3827421	3827701	281	3827499	32	41.554	18.9587	37.9692	ROSA_SMC3-Total_P-8_peak_99
chr1	4067628	4067879	252	4067685	13	13.1536	8.09501	10.2951	ROSA_SMC3-Total_P-8_peak_100
chr1	4712693	4713070	378	4712818	41	57.211	24.285	53.2829	ROSA_SMC3-Total_P-8_peak_101
chr1	5346434	5346592	159	5346469	16	17.1789	9.82965	14.1948	ROSA_SMC3-Total_P-8_peak_102
chr1	5569947	5570433	487	5570145	59	90.4516	34.6929	85.8707	ROSA_SMC3-Total_P-8_peak_103
chr1	5681167	5681374	208	5681280	24	28.92	14.4554	25.621	ROSA_SMC3-Total_P-8_peak_104
chr1	5697299	5697573	275	5697436	37	50.2104	21.9592	46.4318	ROSA_SMC3-Total_P-8_peak_105
chr1	5805891	5806212	322	5806030	70	93.3938	30.2929	88.7584	ROSA_SMC3-Total_P-8_peak_106
chr1	5890952	5891115	164	5891059	16	17.1789	9.82965	14.1948	ROSA_SMC3-Total_P-8_peak_107
chr1	5953790	5954070	281	5953935	54	67.0541	23.7179	62.9255	ROSA_SMC3-Total_P-8_peak_108
chr1	6101548	6101810	263	6101673	32	33.27	14.0798	29.8661	ROSA_SMC3-Total_P-8_peak_109
chr1	6168946	6169212	267	6169072	62	68.9803	20.8909	64.8129	ROSA_SMC3-Total_P-8_peak_110
chr1	6231502	6232136	635	6231756	77	92.1734	25.8649	87.5623	ROSA_SMC3-Total_P-8_peak_111
chr1	6265068	6265537	470	6265133	24	18.3541	8.25325	15.3438	ROSA_SMC3-Total_P-8_peak_112
chr1	6305165	6305473	309	6305291	56	79.2479	29.7946	74.8834	ROSA_SMC3-Total_P-8_peak_113
chr1	6306772	6307336	565	6306965	90	148.727	50.2306	143.083	ROSA_SMC3-Total_P-8_peak_114
chr1	6403446	6403787	342	6403661	42	55.2774	22.7176	51.3972	ROSA_SMC3-Total_P-8_peak_115
chr1	6408050	6408510	461	6408191	65	69.4457	19.7992	65.2738	ROSA_SMC3-Total_P-8_peak_116
chr1	6423110	6423442	333	6423294	98	143.843	42.2394	138.294	ROSA_SMC3-Total_P-8_peak_117
chr1	6438243	6438423	181	6438336	28	30.0324	13.705	26.7102	ROSA_SMC3-Total_P-8_peak_118
chr1	6457183	6457336	154	6457230	19	17.6726	9.31772	14.6728	ROSA_SMC3-Total_P-8_peak_119
chr1	6464763	6465030	268	6464889	44	50.8737	19.1997	47.0767	ROSA_SMC3-Total_P-8_peak_120
chr1	6474501	6474662	162	6474579	22	13.6531	6.23718	10.7865	ROSA_SMC3-Total_P-8_peak_121
chr1	6483579	6483767	189	6483662	23	26.3061	13.2476	23.073	ROSA_SMC3-Total_P-8_peak_122
chr1	6497188	6497338	151	6497265	15	14.1805	8.27562	11.2983	ROSA_SMC3-Total_P-8_peak_123
chr1	6498121	6498403	283	6498229	32	35.8358	15.5954	32.3726	ROSA_SMC3-Total_P-8_peak_124
chr1	6505248	6505508	261	6505380	47	47.3389	15.9169	43.6184	ROSA_SMC3-Total_P-8_peak_125
chr1	6532564	6532740	177	6532650	22	23.7003	12.0224	20.5374	ROSA_SMC3-Total_P-8_peak_126
chr1	6535533	6535930	398	6535733	30	25.3252	10.2796	22.1151	ROSA_SMC3-Total_P-8_peak_127
chr1	6546570	6546874	305	6546703	73	113.404	40.172	108.398	ROSA_SMC3-Total_P-8_peak_128
chr1	6549999	6550181	183	6550060	19	19.553	10.4542	16.5023	ROSA_SMC3-Total_P-8_peak_129
chr1	6614540	6614836	297	6614668	51	64.7299	23.8874	60.6489	ROSA_SMC3-Total_P-8_peak_130
chr1	6761836	6762108	273	6761963	23	20.0496	9.51689	16.9748	ROSA_SMC3-Total_P-8_peak_131
chr1	6779963	6780605	643	6780265	65	92.7557	32.7616	88.1325	ROSA_SMC3-Total_P-8_peak_132
chr1	6787597	6787837	241	6787735	37	40.4104	16.2131	36.8368	ROSA_SMC3-Total_P-8_peak_133
chr1	6854318	6854480	163	6854406	22	17.6846	8.44116	14.6843	ROSA_SMC3-Total_P-8_peak_134
chr1	6949953	6950269	317	6950124	67	88.2432	29.0129	83.7067	ROSA_SMC3-Total_P-8_peak_135
chr1	7102897	7103214	318	7102980	23	17.3256	7.95843	14.3369	ROSA_SMC3-Total_P-8_peak_136
chr1	7130508	7130775	268	7130654	36	44.9856	19.3403	41.3185	ROSA_SMC3-Total_P-8_peak_137
chr1	7267981	7268234	254	7268159	27	18.5872	7.59309	15.5596	ROSA_SMC3-Total_P-8_peak_138
chr1	7278436	7278587	152	7278501	27	21.1785	8.94407	18.0869	ROSA_SMC3-Total_P-8_peak_139
chr1	7284924	7285083	160	7284999	20	14.1494	6.96362	11.2673	ROSA_SMC3-Total_P-8_peak_140
chr1	7514196	7514446	251	7514323	29	24.1373	9.94803	20.9594	ROSA_SMC3-Total_P-8_peak_141
chr1	7535296	7535449	154	7535372	15	15.8104	9.25144	12.8675	ROSA_SMC3-Total_P-8_peak_142
chr1	7599894	7600073	180	7599997	19	19.0176	10.1319	15.9782	ROSA_SMC3-Total_P-8_peak_143
chr1	7621555	7621751	197	7621665	31	38.0012	17.2765	34.4885	ROSA_SMC3-Total_P-8_peak_144
chr1	7641860	7642038	179	7641971	20	18.5627	9.55773	15.5457	ROSA_SMC3-Total_P-8_peak_145
chr1	7701777	7701992	216	7701894	20	22.8875	12.1425	19.738	ROSA_SMC3-Total_P-8_peak_146
chr1	7707335	7707626	292	7707483	54	73.1912	27.3013	68.9431	ROSA_SMC3-Total_P-8_peak_147
chr1	7727643	7728084	442	7727793	105	174.133	55.1152	167.977	ROSA_SMC3-Total_P-8_peak_148
chr1	7729571	7729961	391	7729716	48	48.7251	16.2485	44.9719	ROSA_SMC3-Total_P-8_peak_149
chr1	7812835	7813200	366	7813051	52	48.02	14.3726	44.2896	ROSA_SMC3-Total_P-8_peak_150
chr1	7815585	7815844	260	7815698	42	45.585	17.0511	41.9026	ROSA_SMC3-Total_P-8_peak_151
chr1	7868397	7868619	223	7868517	25	23.8305	11.0932	20.6607	ROSA_SMC3-Total_P-8_peak_152
chr1	7916523	7916753	231	7916644	30	34.8164	15.7855	31.378	ROSA_SMC3-Total_P-8_peak_153
chr1	7962766	7963135	370	7962986	72	99.9335	32.9205	95.1836	ROSA_SMC3-Total_P-8_peak_154
chr1	8021387	8021620	234	8021500	22	20.0196	9.8132	16.9455	ROSA_SMC3-Total_P-8_peak_155
chr1	8035370	8035646	277	8035520	27	21.8046	9.28483	18.6855	ROSA_SMC3-Total_P-8_peak_156
chr1	8042443	8042663	221	8042523	25	25.8326	12.2873	22.6157	ROSA_SMC3-Total_P-8_peak_157
chr1	8075083	8075302	220	8075205	38	48.2359	20.3858	44.4984	ROSA_SMC3-Total_P-8_peak_158
chr1	8225784	8225992	209	8225903	29	24.1373	9.94803	20.9594	ROSA_SMC3-Total_P-8_peak_159
chr1	8374443	8374609	167	8374519	23	17.3256	7.95843	14.3369	ROSA_SMC3-Total_P-8_peak_160
chr1	8409022	8409574	553	8409210	44	50.8737	19.1997	47.0767	ROSA_SMC3-Total_P-8_peak_161
chr1	8411765	8412034	270	8411899	43	36.6733	11.932	33.1943	ROSA_SMC3-Total_P-8_peak_162
chr1	8434945	8435174	230	8435054	34	38.8169	16.5406	35.2846	ROSA_SMC3-Total_P-8_peak_163
chr1	8621182	8621507	326	8621298	37	41.4622	16.8287	37.8779	ROSA_SMC3-Total_P-8_peak_164
chr1	8731391	8731657	267	8731554	42	35.4586	11.6608	32.0032	ROSA_SMC3-Total_P-8_peak_165
chr1	8763451	8763729	279	8763506	16	12.5903	7.05327	9.76485	ROSA_SMC3-Total_P-8_peak_166
chr1	8908973	8909302	330	8909122	81	88.6225	22.2369	84.0743	ROSA_SMC3-Total_P-8_peak_167
chr1	8922583	8922793	211	8922689	22	20.0196	9.8132	16.9455	ROSA_SMC3-Total_P-8_peak_168
chr1	9048150	9048452	303	9048284	47	47.3389	15.9169	43.6184	ROSA_SMC3-Total_P-8_peak_169
chr1	9065255	9065471	217	9065337	36	38.9585	15.7865	35.42	ROSA_SMC3-Total_P-8_peak_170
chr1	9070211	9070369	159	9070281	19	16.3745	8.53322	13.4148	ROSA_SMC3-Total_P-8_peak_171
chr1	9170884	9171124	241	9171014	35	24.0426	8.25792	20.8698	ROSA_SMC3-Total_P-8_peak_172
chr1	9202380	9202618	239	9202492	47	65.7896	26.4953	61.6898	ROSA_SMC3-Total_P-8_peak_173
chr1	9241393	9241634	242	9241535	37	40.4104	16.2131	36.8368	ROSA_SMC3-Total_P-8_peak_174
chr1	9256559	9256759	201	9256626	19	21.4275	11.5643	18.3161	ROSA_SMC3-Total_P-8_peak_175
chr1	9310207	9310395	189	9310282	20	17.5697	8.95988	14.5709	ROSA_SMC3-Total_P-8_peak_176
chr1	9327159	9327476	318	9327341	31	37.068	16.7268	33.5737	ROSA_SMC3-Total_P-8_peak_177
chr1	9349106	9349453	348	9349251	55	77.4524	29.2719	73.1207	ROSA_SMC3-Total_P-8_peak_178
chr1	9515801	9516215	415	9516021	67	88.2432	29.0129	83.7067	ROSA_SMC3-Total_P-8_peak_179
chr1	9551141	9551525	385	9551289	72	68.6715	16.7452	64.5099	ROSA_SMC3-Total_P-8_peak_180
chr1	9555209	9555615	407	9555462	58	82.5826	30.6773	78.1594	ROSA_SMC3-Total_P-8_peak_181
chr1	9675742	9675919	178	9675832	26	30.8238	14.9036	27.4749	ROSA_SMC3-Total_P-8_peak_182
chr1	9686983	9687463	481	9687218	115	156.086	38.4657	150.304	ROSA_SMC3-Total_P-8_peak_183
chr1	9762371	9762588	218	9762477	30	30.5018	13.2265	27.1579	ROSA_SMC3-Total_P-8_peak_184
chr1	9781857	9782183	327	9781995	29	32.7883	14.967	29.396	ROSA_SMC3-Total_P-8_peak_185
chr1	9785070	9785434	365	9785284	71	95.1229	30.7196	90.4564	ROSA_SMC3-Total_P-8_peak_186
chr1	9844701	9844882	182	9844776	27	16.1544	6.42282	13.2056	ROSA_SMC3-Total_P-8_peak_187
chr1	9927586	9927891	306	9927702	51	52.9354	17.2433	49.0967	ROSA_SMC3-Total_P-8_peak_188
chr1	9934958	9935330	373	9935133	56	76.441	28.1523	72.1364	ROSA_SMC3-Total_P-8_peak_189
chr1	10002478	10002689	212	10002564	28	26.2963	11.4996	23.0651	ROSA_SMC3-Total_P-8_peak_190
chr1	10010428	10010720	293	10010544	50	51.382	16.8366	47.5779	ROSA_SMC3-Total_P-8_peak_191
chr1	10092524	10092855	332	10092684	42	47.0905	17.916	43.3744	ROSA_SMC3-Total_P-8_peak_192
chr1	10270277	10270554	278	10270424	63	81.4649	27.3063	77.0523	ROSA_SMC3-Total_P-8_peak_193
chr1	10437507	10437831	325	10437668	71	82.732	23.8753	78.3035	ROSA_SMC3-Total_P-8_peak_194
chr1	10475452	10475624	173	10475483	18	12.0813	6.27247	9.2685	ROSA_SMC3-Total_P-8_peak_195
chr1	10487996	10488421	426	10488269	24	18.4206	8.29003	15.406	ROSA_SMC3-Total_P-8_peak_196
chr1	10490236	10490691	456	10490446	96	140.113	41.3861	134.63	ROSA_SMC3-Total_P-8_peak_197
chr1	10554739	10555014	276	10554879	35	37.7997	15.5245	34.2922	ROSA_SMC3-Total_P-8_peak_198
chr1	10567563	10567774	212	10567681	39	43.3476	17.0664	39.7167	ROSA_SMC3-Total_P-8_peak_199
chr1	10622145	10622303	159	10622212	23	22.4156	10.9231	19.288	ROSA_SMC3-Total_P-8_peak_200
chr1	10750644	10750823	180	10750775	26	24.5164	11.1553	21.3245	ROSA_SMC3-Total_P-8_peak_201
chr1	10752511	10752780	270	10752634	30	21.7341	8.40664	18.6197	ROSA_SMC3-Total_P-8_peak_202
chr1	10927223	10927646	424	10927410	27	21.8046	9.28483	18.6855	ROSA_SMC3-Total_P-8_peak_203
chr1	10969942	10970328	387	10970124	50	66.3027	25.3158	62.1885	ROSA_SMC3-Total_P-8_peak_204
chr1	11002033	11002391	359	11002195	44	43.2349	14.922	39.6114	ROSA_SMC3-Total_P-8_peak_205
chr1	11021109	11021338	230	11021245	32	33.27	14.0798	29.8661	ROSA_SMC3-Total_P-8_peak_206
chr1	11097741	11097971	231	11097835	30	24.6271	9.90237	21.4348	ROSA_SMC3-Total_P-8_peak_207
chr1	11301877	11302064	188	11301944	23	21.2725	10.2399	18.1737	ROSA_SMC3-Total_P-8_peak_208
chr1	11380362	11380545	184	11380459	21	18.9532	9.48717	15.9144	ROSA_SMC3-Total_P-8_peak_209
chr1	11397623	11397925	303	11397769	72	115.964	42.2097	110.914	ROSA_SMC3-Total_P-8_peak_210
chr1	11538763	11539243	481	11538872	38	51.9613	22.5504	48.1384	ROSA_SMC3-Total_P-8_peak_211
chr1	11702524	11702740	217	11702629	35	40.3259	17.0131	36.7597	ROSA_SMC3-Total_P-8_peak_212
chr1	11705811	11705989	179	11705875	26	17.5678	7.32191	14.5709	ROSA_SMC3-Total_P-8_peak_213
chr1	11710396	11710847	452	11710646	53	65.0064	23.0397	60.919	ROSA_SMC3-Total_P-8_peak_214
chr1	11724149	11724342	194	11724261	27	30.9723	14.6359	27.6212	ROSA_SMC3-Total_P-8_peak_215
chr1	11779902	11780158	257	11780004	35	43.2091	18.7184	39.5888	ROSA_SMC3-Total_P-8_peak_216
chr1	11809224	11809527	304	11809398	37	48.506	20.9754	44.7648	ROSA_SMC3-Total_P-8_peak_217
chr1	11845248	11845767	520	11845390	57	71.5017	24.7463	67.2868	ROSA_SMC3-Total_P-8_peak_218
chr1	11898768	11899060	293	11898920	87	97.6386	23.864	92.9278	ROSA_SMC3-Total_P-8_peak_219
chr1	11925628	11925917	290	11925769	31	22.8111	8.67782	19.672	ROSA_SMC3-Total_P-8_peak_220
chr1	11953832	11954311	480	11954163	85	94.613	23.3216	89.9566	ROSA_SMC3-Total_P-8_peak_221
chr1	11967709	11967996	288	11967894	41	46.3277	17.9198	42.6326	ROSA_SMC3-Total_P-8_peak_222
chr1	11968219	11969839	1621	11969583	31	27.1103	10.9303	23.861	ROSA_SMC3-Total_P-8_peak_223
chr1	12061659	12061941	283	12061801	34	36.0898	14.9331	32.6184	ROSA_SMC3-Total_P-8_peak_224
chr1	12065649	12065799	151	12065738	19	15.3672	7.93074	12.4427	ROSA_SMC3-Total_P-8_peak_225
chr1	12091371	12091552	182	12091479	18	15.2003	8.10656	12.2783	ROSA_SMC3-Total_P-8_peak_226
chr1	12139763	12139936	174	12139851	24	11.7325	4.96885	8.94916	ROSA_SMC3-Total_P-8_peak_227
chr1	12166932	12167179	248	12167068	39	49.69	20.7982	45.9229	ROSA_SMC3-Total_P-8_peak_228
chr1	12178725	12178992	268	12178880	65	87.6165	29.7637	83.0902	ROSA_SMC3-Total_P-8_peak_229
chr1	12184856	12185202	347	12185016	89	111.64	29.8441	106.667	ROSA_SMC3-Total_P-8_peak_230
chr1	12268837	12269253	417	12269087	100	145.192	41.729	139.619	ROSA_SMC3-Total_P-8_peak_231
chr1	12289840	12290094	255	12289987	34	26.1203	9.49136	22.8913	ROSA_SMC3-Total_P-8_peak_232
chr1	12304247	12304401	155	12304350	19	17.8194	9.40665	14.8159	ROSA_SMC3-Total_P-8_peak_233
chr1	12335501	12335849	349	12335615	51	64.1662	23.558	60.1005	ROSA_SMC3-Total_P-8_peak_234
chr1	12374454	12374680	227	12374590	20	19.7397	10.269	16.6861	ROSA_SMC3-Total_P-8_peak_235
chr1	12436215	12436414	200	12436306	20	17.7298	9.05593	14.7288	ROSA_SMC3-Total_P-8_peak_236
chr1	12467615	12467772	158	12467706	24	22.543	10.6665	19.4082	ROSA_SMC3-Total_P-8_peak_237
chr1	12570497	12570675	179	12570587	32	27.7417	10.9428	24.4725	ROSA_SMC3-Total_P-8_peak_238
chr1	12661315	12661555	241	12661418	25	25.6376	12.1706	22.4236	ROSA_SMC3-Total_P-8_peak_239
chr1	12677713	12677894	182	12677828	21	16.054	7.78431	13.1075	ROSA_SMC3-Total_P-8_peak_240
chr1	12679641	12680159	519	12680016	66	55.7211	13.3165	51.825	ROSA_SMC3-Total_P-8_peak_241
chr1	12718933	12719314	382	12719157	62	61.3962	17.0845	57.3854	ROSA_SMC3-Total_P-8_peak_242
chr1	12841679	12841945	267	12841789	46	45.9617	15.5852	42.274	ROSA_SMC3-Total_P-8_peak_243
chr1	12882550	12882707	158	12882660	20	21.7311	11.4633	18.6178	ROSA_SMC3-Total_P-8_peak_244
chr1	12984264	12984554	291	12984302	14	14.3736	8.61759	11.485	ROSA_SMC3-Total_P-8_peak_245
chr1	12996205	12996459	255	12996310	41	34.2538	11.3896	30.8264	ROSA_SMC3-Total_P-8_peak_246
chr1	13106557	13106808	252	13106682	31	31.8792	13.6532	28.5091	ROSA_SMC3-Total_P-8_peak_247
chr1	13214450	13214600	151	13214513	17	15.8203	8.75854	12.8773	ROSA_SMC3-Total_P-8_peak_248
chr1	13328337	13328487	151	13328388	10	9.39783	6.36036	6.69896	ROSA_SMC3-Total_P-8_peak_249
chr1	13370769	13370987	219	13370881	41	46.3277	17.9198	42.6326	ROSA_SMC3-Total_P-8_peak_250
chr1	13382735	13382886	152	13382805	14	14.4681	8.67322	11.5665	ROSA_SMC3-Total_P-8_peak_251
chr1	13460144	13460414	271	13460292	24	22.543	10.6665	19.4082	ROSA_SMC3-Total_P-8_peak_252
chr1	13462456	13462659	204	13462586	27	29.8516	13.9692	26.5314	ROSA_SMC3-Total_P-8_peak_253
chr1	13650743	13650893	151	13650866	19	21.4275	11.5643	18.3161	ROSA_SMC3-Total_P-8_peak_254
chr1	13680980	13681209	230	13681089	28	28.0135	12.5058	24.7336	ROSA_SMC3-Total_P-8_peak_255
chr1	13683299	13683488	190	13683366	21	21.3338	10.9205	18.233	ROSA_SMC3-Total_P-8_peak_256
chr1	13992192	13992489	298	13992355	60	82.9861	29.829	78.5486	ROSA_SMC3-Total_P-8_peak_257
chr1	14133808	14134033	226	14133916	26	17.5678	7.32191	14.5709	ROSA_SMC3-Total_P-8_peak_258
chr1	14137784	14138041	258	14137895	39	51.6693	21.9564	47.859	ROSA_SMC3-Total_P-8_peak_259
chr1	14140168	14140438	271	14140302	39	43.3476	17.0664	39.7167	ROSA_SMC3-Total_P-8_peak_260
chr1	14155389	14155662	274	14155537	60	75.0157	25.2027	70.7326	ROSA_SMC3-Total_P-8_peak_261
chr1	14286880	14287199	320	14287047	64	83.1496	27.733	78.7042	ROSA_SMC3-Total_P-8_peak_262
chr1	14722196	14722392	197	14722280	21	12.7184	5.966	9.89048	ROSA_SMC3-Total_P-8_peak_263
chr1	14893646	14893869	224	14893737	22	20.9532	10.3722	17.8632	ROSA_SMC3-Total_P-8_peak_264
chr1	14933220	14933411	192	14933322	20	22.6337	11.9947	19.4984	ROSA_SMC3-Total_P-8_peak_265
chr1	15105540	15105991	452	15105827	56	63.8504	20.9194	59.7895	ROSA_SMC3-Total_P-8_peak_266
chr1	15109422	15109928	507	15109806	33	35.3832	14.9232	31.929	ROSA_SMC3-Total_P-8_peak_267
chr1	15110601	15110764	164	15110731	21	17.67	8.72382	14.6702	ROSA_SMC3-Total_P-8_peak_268
chr1	15111237	15111463	227	15111325	13	9.6869	5.97325	6.97306	ROSA_SMC3-Total_P-8_peak_269
chr1	15131187	15131497	311	15131336	63	88.0628	31.1415	83.5325	ROSA_SMC3-Total_P-8_peak_270
chr1	15177114	15177381	268	15177257	37	40.4104	16.2131	36.8368	ROSA_SMC3-Total_P-8_peak_271
chr1	15241900	15242291	392	15242027	34	35.2795	14.4606	31.8288	ROSA_SMC3-Total_P-8_peak_272
chr1	15309876	15310026	151	15309961	17	17.0596	9.50968	14.0891	ROSA_SMC3-Total_P-8_peak_273
chr1	15353978	15354314	337	15354153	52	59.1717	20.2037	55.2012	ROSA_SMC3-Total_P-8_peak_274
chr1	15364708	15364906	199	15364801	27	25.0154	11.103	21.8172	ROSA_SMC3-Total_P-8_peak_275
chr1	15373004	15373342	339	15373189	35	31.4625	11.9376	28.1033	ROSA_SMC3-Total_P-8_peak_276
chr1	15389082	15389243	162	15389210	20	21.9479	11.5917	18.8261	ROSA_SMC3-Total_P-8_peak_277
chr1	15426860	15427165	306	15427033	36	32.727	12.2692	29.3349	ROSA_SMC3-Total_P-8_peak_278
chr1	15454988	15455353	366	15455203	71	95.1229	30.7196	90.4564	ROSA_SMC3-Total_P-8_peak_279
chr1	15478901	15479155	255	15478991	44	50.8737	19.1997	47.0767	ROSA_SMC3-Total_P-8_peak_280
chr1	15480665	15480862	198	15480757	16	15.5963	8.8861	12.6662	ROSA_SMC3-Total_P-8_peak_281
chr1	15599102	15599319	218	15599199	39	31.8751	10.8473	28.5091	ROSA_SMC3-Total_P-8_peak_282
chr1	15631252	15631591	340	15631415	35	37.5182	15.3598	34.0132	ROSA_SMC3-Total_P-8_peak_283
chr1	15650076	15650365	290	15650225	77	101.482	30.9299	96.6999	ROSA_SMC3-Total_P-8_peak_284
chr1	15757434	15757934	501	15757793	54	66.6187	23.4664	62.4979	ROSA_SMC3-Total_P-8_peak_285
chr1	15827975	15828219	245	15828100	45	49.9983	18.2407	46.2248	ROSA_SMC3-Total_P-8_peak_286
chr1	15921670	15921834	165	15921725	22	19.4977	9.50265	16.4518	ROSA_SMC3-Total_P-8_peak_287
chr1	16067935	16068105	171	16068002	21	20.4652	10.3969	17.387	ROSA_SMC3-Total_P-8_peak_288
chr1	16118593	16118878	286	16118712	33	25.0046	9.22018	21.8069	ROSA_SMC3-Total_P-8_peak_289
chr1	16129943	16130112	170	16130053	22	22.6901	11.4169	19.5532	ROSA_SMC3-Total_P-8_peak_290
chr1	16142076	16142327	252	16142196	36	28.3879	10.0337	25.1031	ROSA_SMC3-Total_P-8_peak_291
chr1	16284076	16284233	158	16284155	18	15.8987	8.52931	12.9553	ROSA_SMC3-Total_P-8_peak_292
chr1	16321066	16321359	294	16321200	70	93.9589	30.6177	89.3128	ROSA_SMC3-Total_P-8_peak_293
chr1	16335491	16335865	375	16335700	57	68.4435	22.9991	64.2864	ROSA_SMC3-Total_P-8_peak_294
chr1	16359349	16359645	297	16359484	42	55.9122	23.0888	52.0121	ROSA_SMC3-Total_P-8_peak_295
chr1	16368674	16368860	187	16368754	22	16.2483	7.62682	13.296	ROSA_SMC3-Total_P-8_peak_296
chr1	16382558	16382905	348	16382746	51	34.9443	9.11763	31.5047	ROSA_SMC3-Total_P-8_peak_297
chr1	16400144	16400305	162	16400199	19	19.6459	10.51	16.5936	ROSA_SMC3-Total_P-8_peak_298
chr1	16405357	16405972	616	16405568	61	60.0259	16.8133	56.0456	ROSA_SMC3-Total_P-8_peak_299
chr1	16408823	16409203	381	16408994	93	132.321	38.8369	126.981	ROSA_SMC3-Total_P-8_peak_300
chr1	16477703	16477870	168	16477763	14	13.9627	8.37356	11.0918	ROSA_SMC3-Total_P-8_peak_301
chr1	16481190	16481410	221	16481287	25	29.3014	14.3516	25.9894	ROSA_SMC3-Total_P-8_peak_302
chr1	16514111	16514684	574	16514398	126	198.779	54.7668	192.142	ROSA_SMC3-Total_P-8_peak_303
chr1	16531582	16531788	207	16531680	31	34.736	15.3435	31.2978	ROSA_SMC3-Total_P-8_peak_304
chr1	16570997	16571159	163	16571051	25	22.4999	10.31	19.3716	ROSA_SMC3-Total_P-8_peak_305
chr1	16689947	16690143	197	16690031	29	18.045	6.8816	15.039	ROSA_SMC3-Total_P-8_peak_306
chr1	16766987	16767244	258	16767137	42	44.4228	16.3916	40.7712	ROSA_SMC3-Total_P-8_peak_307
chr1	16840294	16840719	426	16840585	46	25.2481	6.66949	22.0411	ROSA_SMC3-Total_P-8_peak_308
chr1	16860099	16860297	199	16860173	33	17.5889	5.96153	14.5898	ROSA_SMC3-Total_P-8_peak_309
chr1	16918295	16918585	291	16918426	103	78.847	12.3945	74.4916	ROSA_SMC3-Total_P-8_peak_310
chr1	16947530	16947885	356	16947716	60	58.6626	16.5421	54.7076	ROSA_SMC3-Total_P-8_peak_311
chr1	16951409	16951715	307	16951573	86	87.9806	19.9566	83.4507	ROSA_SMC3-Total_P-8_peak_312
chr1	16971212	16971362	151	16971322	27	12.9273	5.031	10.0909	ROSA_SMC3-Total_P-8_peak_313
chr1	16983096	16983473	378	16983231	57	54.6153	15.7285	50.74	ROSA_SMC3-Total_P-8_peak_314
chr1	16992778	16993419	642	16992977	33	22.0378	7.81963	18.9147	ROSA_SMC3-Total_P-8_peak_315
chr1	17011345	17011531	187	17011471	20	17.5343	8.93861	14.5433	ROSA_SMC3-Total_P-8_peak_316
chr1	17029503	17030004	502	17029827	72	97.4393	31.4802	92.7318	ROSA_SMC3-Total_P-8_peak_317
chr1	17033898	17034091	194	17034000	22	16.2483	7.62682	13.296	ROSA_SMC3-Total_P-8_peak_318
chr1	17036326	17036698	373	17036484	70	56.2028	12.4491	52.2963	ROSA_SMC3-Total_P-8_peak_319
chr1	17066968	17067171	204	17067052	38	22.8577	7.13757	19.7183	ROSA_SMC3-Total_P-8_peak_320
chr1	17067370	17067556	187	17067485	27	12.6233	4.90949	9.79743	ROSA_SMC3-Total_P-8_peak_321
chr1	17076920	17077414	495	17077203	85	86.5671	19.7272	82.0604	ROSA_SMC3-Total_P-8_peak_322
chr1	17200658	17200836	179	17200703	27	14.2177	5.56511	11.3331	ROSA_SMC3-Total_P-8_peak_323
chr1	17222439	17222891	453	17222546	36	25.0857	8.4873	21.8869	ROSA_SMC3-Total_P-8_peak_324
chr1	17274103	17274253	151	17274175	21	12.7184	5.966	9.89048	ROSA_SMC3-Total_P-8_peak_325
chr1	17278232	17278530	299	17278381	53	37.0577	9.46831	33.5671	ROSA_SMC3-Total_P-8_peak_326
chr1	17290013	17290346	334	17290154	37	40.4104	16.2131	36.8368	ROSA_SMC3-Total_P-8_peak_327
chr1	17372680	17372903	224	17372820	28	30.7133	14.111	27.3669	ROSA_SMC3-Total_P-8_peak_328
chr1	17386237	17386543	307	17386345	28	31.944	14.8438	28.5736	ROSA_SMC3-Total_P-8_peak_329
chr1	17402024	17402201	178	17402114	31	29.3706	12.1984	26.0576	ROSA_SMC3-Total_P-8_peak_330
chr1	17452176	17452692	517	17452446	114	129.391	26.3795	124.104	ROSA_SMC3-Total_P-8_peak_331
chr1	17563255	17563923	669	17563697	93	134.551	40.1061	129.163	ROSA_SMC3-Total_P-8_peak_332
chr1	17600754	17601025	272	17600872	58	63.0418	19.5645	58.9949	ROSA_SMC3-Total_P-8_peak_333
chr1	17662403	17662945	543	17662797	82	100.194	27.5229	95.4345	ROSA_SMC3-Total_P-8_peak_334
chr1	17732613	17733008	396	17732816	44	50.8737	19.1997	47.0767	ROSA_SMC3-Total_P-8_peak_335
chr1	17746379	17746582	204	17746503	30	21.7341	8.40664	18.6197	ROSA_SMC3-Total_P-8_peak_336
chr1	17820796	17821091	296	17820940	43	36.6733	11.932	33.1943	ROSA_SMC3-Total_P-8_peak_337
chr1	17828839	17829164	326	17828973	81	119.247	38.7522	114.14	ROSA_SMC3-Total_P-8_peak_338
chr1	17933356	17933624	269	17933543	36	38.9585	15.7865	35.42	ROSA_SMC3-Total_P-8_peak_339
chr1	17980310	17980581	272	17980432	24	28.92	14.4554	25.621	ROSA_SMC3-Total_P-8_peak_340
chr1	17988134	17988446	313	17988246	26	32.0413	15.6118	28.6614	ROSA_SMC3-Total_P-8_peak_341
chr1	18152471	18152909	439	18152793	62	79.7869	26.8796	75.4084	ROSA_SMC3-Total_P-8_peak_342
chr1	18249454	18249666	213	18249553	23	27.3846	13.8772	24.1212	ROSA_SMC3-Total_P-8_peak_343
chr1	18311101	18311309	209	18311206	28	35.2256	16.7682	31.7759	ROSA_SMC3-Total_P-8_peak_344
chr1	18325472	18325637	166	18325530	20	22.2838	11.7898	19.1589	ROSA_SMC3-Total_P-8_peak_345
chr1	18427072	18427339	268	18427148	39	43.3476	17.0664	39.7167	ROSA_SMC3-Total_P-8_peak_346
chr1	18543892	18544226	335	18544089	26	32.0413	15.6118	28.6614	ROSA_SMC3-Total_P-8_peak_347
chr1	18573143	18573301	159	18573197	16	12.9195	7.25324	10.083	ROSA_SMC3-Total_P-8_peak_348
chr1	18626276	18626554	279	18626379	39	43.3476	17.0664	39.7167	ROSA_SMC3-Total_P-8_peak_349
chr1	18629361	18629788	428	18629472	18	19.9888	10.9861	16.9236	ROSA_SMC3-Total_P-8_peak_350
chr1	18700509	18700685	177	18700577	27	21.8046	9.28483	18.6855	ROSA_SMC3-Total_P-8_peak_351
chr1	18882994	18883205	212	18883096	20	17.5697	8.95988	14.5709	ROSA_SMC3-Total_P-8_peak_352
chr1	18902120	18902322	203	18902232	24	22.543	10.6665	19.4082	ROSA_SMC3-Total_P-8_peak_353
chr1	18908026	18908198	173	18908145	22	20.1958	9.9184	17.1198	ROSA_SMC3-Total_P-8_peak_354
chr1	18923970	18924264	295	18924106	38	41.8735	16.6398	38.2683	ROSA_SMC3-Total_P-8_peak_355
chr1	19007981	19008177	197	19008094	25	19.5325	8.62163	16.4836	ROSA_SMC3-Total_P-8_peak_356
chr1	19147244	19147579	336	19147468	50	60.2181	21.7597	56.2286	ROSA_SMC3-Total_P-8_peak_357
chr1	19201617	19202011	395	19201887	36	44.9856	19.3403	41.3185	ROSA_SMC3-Total_P-8_peak_358
chr1	19210673	19211000	328	19210852	41	56.9386	24.1293	53.0253	ROSA_SMC3-Total_P-8_peak_359
chr1	19233475	19233978	504	19233793	34	38.9514	16.6203	35.4188	ROSA_SMC3-Total_P-8_peak_360
chr1	19239492	19239936	445	19239745	67	88.2432	29.0129	83.7067	ROSA_SMC3-Total_P-8_peak_361
chr1	19440215	19440465	251	19440319	24	20.6078	9.53003	17.5268	ROSA_SMC3-Total_P-8_peak_362
chr1	19506115	19506343	229	19506231	35	37.5182	15.3598	34.0132	ROSA_SMC3-Total_P-8_peak_363
chr1	19567801	19568033	233	19567900	28	19.6217	7.86427	16.5695	ROSA_SMC3-Total_P-8_peak_364
chr1	19596039	19596260	222	19596164	40	44.8324	17.4931	41.1702	ROSA_SMC3-Total_P-8_peak_365
chr1	19652040	19652270	231	19652172	32	29.8533	12.1112	26.533	ROSA_SMC3-Total_P-8_peak_366
chr1	19668043	19668237	195	19668112	25	23.8305	11.0932	20.6607	ROSA_SMC3-Total_P-8_peak_367
chr1	19670923	19671156	234	19671013	33	33.8873	14.0474	30.4701	ROSA_SMC3-Total_P-8_peak_368
chr1	19717766	19718154	389	19717967	47	61.4294	23.9472	57.4184	ROSA_SMC3-Total_P-8_peak_369
chr1	19803442	19803618	177	19803522	19	17.8938	9.45175	14.8888	ROSA_SMC3-Total_P-8_peak_370
chr1	19814301	19814531	231	19814442	41	39.9937	14.346	36.4432	ROSA_SMC3-Total_P-8_peak_371
chr1	19908704	19909146	443	19908893	59	57.3063	16.2709	53.3736	ROSA_SMC3-Total_P-8_peak_372
chr1	19923617	19923796	180	19923710	18	14.2468	7.5342	11.3616	ROSA_SMC3-Total_P-8_peak_373
chr1	19975313	19975467	155	19975366	16	13.5968	7.66641	10.7339	ROSA_SMC3-Total_P-8_peak_374
chr1	19977630	19978037	408	19977839	49	67.8158	26.702	63.6765	ROSA_SMC3-Total_P-8_peak_375
chr1	19980259	19980422	164	19980372	21	23.9772	12.4935	20.8055	ROSA_SMC3-Total_P-8_peak_376
chr1	19986398	19986646	249	19986503	28	28.0135	12.5058	24.7336	ROSA_SMC3-Total_P-8_peak_377
chr1	20031101	20031356	256	20031228	44	43.2349	14.922	39.6114	ROSA_SMC3-Total_P-8_peak_378
chr1	20042202	20042406	205	20042297	28	31.944	14.8438	28.5736	ROSA_SMC3-Total_P-8_peak_379
chr1	20088763	20089002	240	20088867	35	31.4625	11.9376	28.1033	ROSA_SMC3-Total_P-8_peak_380
chr1	20137768	20138021	254	20137902	47	67.9801	27.7543	63.8343	ROSA_SMC3-Total_P-8_peak_381
chr1	20208676	20208826	151	20208742	20	19.0911	9.87698	16.0513	ROSA_SMC3-Total_P-8_peak_382
chr1	20244515	20244877	363	20244691	63	70.4823	21.2225	66.284	ROSA_SMC3-Total_P-8_peak_383
chr1	20301333	20301643	311	20301451	44	33.8218	10.3224	30.4056	ROSA_SMC3-Total_P-8_peak_384
chr1	20407623	20407780	158	20407719	19	17.8938	9.45175	14.8888	ROSA_SMC3-Total_P-8_peak_385
chr1	20427382	20427757	376	20427571	44	37.8978	12.2032	34.3855	ROSA_SMC3-Total_P-8_peak_386
chr1	20478601	20479257	657	20478998	77	92.1734	25.8649	87.5623	ROSA_SMC3-Total_P-8_peak_387
chr1	20492020	20492303	284	20492161	35	35.648	14.2753	32.1867	ROSA_SMC3-Total_P-8_peak_388
chr1	20521758	20522025	268	20521889	62	68.9803	20.8909	64.8129	ROSA_SMC3-Total_P-8_peak_389
chr1	20539383	20539674	292	20539541	41	39.2166	13.9272	35.6717	ROSA_SMC3-Total_P-8_peak_390
chr1	20543188	20543460	273	20543312	40	37.8973	13.5956	34.3855	ROSA_SMC3-Total_P-8_peak_391
chr1	20688307	20688605	299	20688480	40	44.8324	17.4931	41.1702	ROSA_SMC3-Total_P-8_peak_392
chr1	20703444	20703689	246	20703594	34	45.1171	20.2375	41.4409	ROSA_SMC3-Total_P-8_peak_393
chr1	20756956	20757284	329	20757102	62	90.1749	32.9309	85.5998	ROSA_SMC3-Total_P-8_peak_394
chr1	20760714	20760877	164	20760787	17	11.1538	5.96882	8.38188	ROSA_SMC3-Total_P-8_peak_395
chr1	20796012	20796191	180	20796099	19	20.8536	11.2283	17.7665	ROSA_SMC3-Total_P-8_peak_396
chr1	20820230	20820683	454	20820488	48	57.0678	20.9064	53.147	ROSA_SMC3-Total_P-8_peak_397
chr1	20848857	20849131	275	20848999	53	54.5327	17.2493	50.6603	ROSA_SMC3-Total_P-8_peak_398
chr1	20901801	20902046	246	20901908	42	40.5461	14.2588	36.9678	ROSA_SMC3-Total_P-8_peak_399
chr1	20959695	20960021	327	20959896	69	91.6707	29.8663	87.0679	ROSA_SMC3-Total_P-8_peak_400
chr1	20966636	20966905	270	20966784	34	42.1145	18.491	38.5022	ROSA_SMC3-Total_P-8_peak_401
chr1	21022835	21023602	768	21023111	54	50.6348	14.915	46.8446	ROSA_SMC3-Total_P-8_peak_402
chr1	21029025	21029232	208	21029132	23	21.2725	10.2399	18.1737	ROSA_SMC3-Total_P-8_peak_403
chr1	21054526	21054708	183	21054621	15	15.1021	8.83176	12.1903	ROSA_SMC3-Total_P-8_peak_404
chr1	21501970	21502274	305	21502028	15	12.4499	7.21544	9.62886	ROSA_SMC3-Total_P-8_peak_405
chr1	21521584	21521974	391	21521825	57	61.5751	19.2329	57.5605	ROSA_SMC3-Total_P-8_peak_406
chr1	21543452	21543855	404	21543576	33	34.9389	14.662	31.4993	ROSA_SMC3-Total_P-8_peak_407
chr1	21544449	21544682	234	21544564	28	27.7887	12.3732	24.5133	ROSA_SMC3-Total_P-8_peak_408
chr1	21558526	21559031	506	21558664	64	64.1572	17.6268	60.0915	ROSA_SMC3-Total_P-8_peak_409
chr1	21581673	21582136	464	21581890	81	108.376	32.516	103.463	ROSA_SMC3-Total_P-8_peak_410
chr1	21592758	21592927	170	21592893	17	14.1841	7.76223	11.3011	ROSA_SMC3-Total_P-8_peak_411
chr1	21596736	21597011	276	21596851	59	63.1203	19.1659	59.0731	ROSA_SMC3-Total_P-8_peak_412
chr1	21629303	21629460	158	21629361	22	21.0325	10.4199	17.9418	ROSA_SMC3-Total_P-8_peak_413
chr1	21660802	21661566	765	21661392	64	71.8092	21.4585	67.5849	ROSA_SMC3-Total_P-8_peak_414
chr1	21694790	21695649	860	21695145	135	229.848	66.1756	222.344	ROSA_SMC3-Total_P-8_peak_415
chr1	21697071	21697396	326	21697243	76	114.807	39.2092	109.776	ROSA_SMC3-Total_P-8_peak_416
chr1	21795178	21795419	242	21795305	31	31.8792	13.6532	28.5091	ROSA_SMC3-Total_P-8_peak_417
chr1	21817319	21817653	335	21817508	74	96.3692	29.7403	91.6831	ROSA_SMC3-Total_P-8_peak_418
chr1	21835526	21835826	301	21835699	47	41.6274	13.0167	38.0407	ROSA_SMC3-Total_P-8_peak_419
chr1	21861338	21861587	250	21861452	63	56.8582	14.6807	52.9452	ROSA_SMC3-Total_P-8_peak_420
chr1	21866431	21866658	228	21866515	17	14.0483	7.6799	11.1699	ROSA_SMC3-Total_P-8_peak_421
chr1	21900637	21900946	310	21900745	36	38.9585	15.7865	35.42	ROSA_SMC3-Total_P-8_peak_422
chr1	21921793	21922378	586	21922218	51	75.3413	30.0672	71.048	ROSA_SMC3-Total_P-8_peak_423
chr1	21984389	21984571	183	21984465	25	23.8305	11.0932	20.6607	ROSA_SMC3-Total_P-8_peak_424
chr1	21985409	21985948	540	21985773	61	78.1158	26.453	73.7699	ROSA_SMC3-Total_P-8_peak_425
chr1	21996362	21996611	250	21996467	21	19.983	10.1062	16.9236	ROSA_SMC3-Total_P-8_peak_426
chr1	22029859	22030086	228	22029978	33	21.9923	7.79914	18.8694	ROSA_SMC3-Total_P-8_peak_427
chr1	22183949	22184259	311	22184055	23	22.2488	10.8232	19.124	ROSA_SMC3-Total_P-8_peak_428
chr1	22213354	22213671	318	22213527	23	21.2725	10.2399	18.1737	ROSA_SMC3-Total_P-8_peak_429
chr1	22231493	22231911	419	22231721	55	65.2885	22.2061	61.1976	ROSA_SMC3-Total_P-8_peak_430
chr1	22236484	22236793	310	22236793	17	9.17942	4.88127	6.504	ROSA_SMC3-Total_P-8_peak_431
chr1	22290328	22290779	452	22290589	45	28.8072	8.0656	25.5187	ROSA_SMC3-Total_P-8_peak_432
chr1	22307143	22307317	175	22307238	27	26.454	11.9465	23.2141	ROSA_SMC3-Total_P-8_peak_433
chr1	22331651	22332003	353	22331864	41	34.2538	11.3896	30.8264	ROSA_SMC3-Total_P-8_peak_434
chr1	22345855	22346031	177	22345924	28	22.9636	9.61643	19.8106	ROSA_SMC3-Total_P-8_peak_435
chr1	22432162	22432452	291	22432329	30	29.6961	12.7545	26.3787	ROSA_SMC3-Total_P-8_peak_436
chr1	22458369	22458807	439	22458581	76	120.489	42.5028	115.357	ROSA_SMC3-Total_P-8_peak_437
chr1	22534826	22535045	220	22534941	30	34.1471	15.388	30.7213	ROSA_SMC3-Total_P-8_peak_438
chr1	22602364	22602710	347	22602514	56	69.8664	24.3197	65.6785	ROSA_SMC3-Total_P-8_peak_439
chr1	22643855	22644041	187	22643955	33	40.1976	17.7722	36.6361	ROSA_SMC3-Total_P-8_peak_440
chr1	22743088	22743406	319	22743272	54	57.2201	18.2381	53.289	ROSA_SMC3-Total_P-8_peak_441
chr1	22746949	22747525	577	22747126	74	87.4268	24.8701	82.9027	ROSA_SMC3-Total_P-8_peak_442
chr1	22968448	22968854	407	22968658	71	103.77	35.7399	98.9446	ROSA_SMC3-Total_P-8_peak_443
chr1	23000680	23000943	264	23000800	53	67.2677	24.3521	63.1371	ROSA_SMC3-Total_P-8_peak_444
chr1	23030977	23031285	309	23031133	52	74.7805	29.2552	70.5072	ROSA_SMC3-Total_P-8_peak_445
chr1	23256708	23257104	397	23256975	51	46.7246	14.1015	43.0211	ROSA_SMC3-Total_P-8_peak_446
chr1	23290782	23290959	178	23290856	24	26.3286	12.9307	23.0954	ROSA_SMC3-Total_P-8_peak_447
chr1	23302983	23303481	499	23303113	41	51.3144	20.8483	47.5115	ROSA_SMC3-Total_P-8_peak_448
chr1	23425231	23425592	362	23425378	78	108.02	34.0676	103.114	ROSA_SMC3-Total_P-8_peak_449
chr1	23505557	23505739	183	23505642	24	21.9731	10.329	18.8505	ROSA_SMC3-Total_P-8_peak_450
chr1	23510973	23511479	507	23511309	77	99.3391	29.7337	94.5958	ROSA_SMC3-Total_P-8_peak_451
chr1	23543279	23543545	267	23543418	28	33.9155	16.0076	30.4962	ROSA_SMC3-Total_P-8_peak_452
chr1	23730468	23730737	270	23730609	66	89.3572	30.2147	84.7988	ROSA_SMC3-Total_P-8_peak_453
chr1	23823576	23823937	362	23823726	80	110.945	34.5595	105.983	ROSA_SMC3-Total_P-8_peak_454
chr1	23866332	23866803	472	23866482	68	69.7578	18.7115	65.5818	ROSA_SMC3-Total_P-8_peak_455
chr1	23871234	23871602	369	23871383	77	103.776	32.2264	98.9493	ROSA_SMC3-Total_P-8_peak_456
chr1	23963730	23964293	564	23964088	85	80.0458	17.0928	75.6635	ROSA_SMC3-Total_P-8_peak_457
chr1	23991765	23992026	262	23991915	47	47.3389	15.9169	43.6184	ROSA_SMC3-Total_P-8_peak_458
chr1	24077887	24078083	197	24077982	39	45.436	18.2896	41.7558	ROSA_SMC3-Total_P-8_peak_459
chr1	24098677	24098915	239	24098818	52	63.4786	22.6572	59.4225	ROSA_SMC3-Total_P-8_peak_460
chr1	24125101	24125275	175	24125192	21	18.7851	9.38654	15.7483	ROSA_SMC3-Total_P-8_peak_461
chr1	24136267	24136570	304	24136412	55	72.6585	26.4649	68.4226	ROSA_SMC3-Total_P-8_peak_462
chr1	24137321	24137603	283	24137459	75	89.0034	25.2017	84.4494	ROSA_SMC3-Total_P-8_peak_463
chr1	24181105	24181430	326	24181216	33	36.078	15.3328	32.6127	ROSA_SMC3-Total_P-8_peak_464
chr1	24194749	24195188	440	24194953	56	43.8167	11.329	40.1701	ROSA_SMC3-Total_P-8_peak_465
chr1	24243099	24243608	510	24243476	51	61.55	22.0385	57.5384	ROSA_SMC3-Total_P-8_peak_466
chr1	24275751	24275925	175	24275807	18	19.1417	10.4877	16.0999	ROSA_SMC3-Total_P-8_peak_467
chr1	24397420	24397635	216	24397556	37	37.41	14.4856	33.9114	ROSA_SMC3-Total_P-8_peak_468
chr1	24439079	24439332	254	24439204	23	27.3846	13.8772	24.1212	ROSA_SMC3-Total_P-8_peak_469
chr1	24525816	24526264	449	24525966	60	65.9969	20.2277	61.892	ROSA_SMC3-Total_P-8_peak_470
chr1	24528408	24528920	513	24528554	69	91.6707	29.8663	87.0679	ROSA_SMC3-Total_P-8_peak_471
chr1	24671504	24671676	173	24671591	17	16.1102	8.93498	13.1618	ROSA_SMC3-Total_P-8_peak_472
chr1	24711750	24711959	210	24711848	19	19.6459	10.51	16.5936	ROSA_SMC3-Total_P-8_peak_473
chr1	24716620	24716893	274	24716746	60	78.5835	27.2594	74.2299	ROSA_SMC3-Total_P-8_peak_474
chr1	24717757	24718121	365	24717972	56	53.2809	15.4574	49.4355	ROSA_SMC3-Total_P-8_peak_475
chr1	24718846	24719121	276	24718991	50	51.5235	16.9117	47.7152	ROSA_SMC3-Total_P-8_peak_476
chr1	24853654	24853984	331	24853886	51	59.0718	20.6199	55.1034	ROSA_SMC3-Total_P-8_peak_477
chr1	24868513	24868779	267	24868662	40	37.8973	13.5956	34.3855	ROSA_SMC3-Total_P-8_peak_478
chr1	24913784	24913985	202	24913897	20	14.1494	6.96362	11.2673	ROSA_SMC3-Total_P-8_peak_479
chr1	24961810	24962021	212	24961903	27	27.6015	12.627	24.3358	ROSA_SMC3-Total_P-8_peak_480
chr1	25015040	25015560	521	25015227	121	188.896	52.6107	182.47	ROSA_SMC3-Total_P-8_peak_481
chr1	25157218	25157478	261	25157358	27	21.8046	9.28483	18.6855	ROSA_SMC3-Total_P-8_peak_482
chr1	25161521	25161704	184	25161606	24	24.4646	11.8147	21.2737	ROSA_SMC3-Total_P-8_peak_483
chr1	25174465	25174862	398	25174624	44	49.8229	18.5921	46.0522	ROSA_SMC3-Total_P-8_peak_484
chr1	25176285	25176474	190	25176373	22	20.1958	9.9184	17.1198	ROSA_SMC3-Total_P-8_peak_485
chr1	25224599	25224878	280	25224770	63	62.7733	17.3556	58.7316	ROSA_SMC3-Total_P-8_peak_486
chr1	25236091	25236369	279	25236241	30	36.903	17.0162	33.4136	ROSA_SMC3-Total_P-8_peak_487
chr1	25258822	25258988	167	25258925	18	19.6533	10.7898	16.6009	ROSA_SMC3-Total_P-8_peak_488
chr1	25363723	25363968	246	25363848	56	53.2809	15.4574	49.4355	ROSA_SMC3-Total_P-8_peak_489
chr1	25364091	25364498	408	25364351	57	61.5751	19.2329	57.5605	ROSA_SMC3-Total_P-8_peak_490
chr1	25427978	25428260	283	25428094	64	83.6661	28.0303	79.2175	ROSA_SMC3-Total_P-8_peak_491
chr1	25531286	25531576	291	25531520	20	21.1122	11.0946	18.0211	ROSA_SMC3-Total_P-8_peak_492
chr1	25616585	25616820	236	25616718	35	37.5696	15.3898	34.0634	ROSA_SMC3-Total_P-8_peak_493
chr1	25729490	25729836	347	25729653	39	31.8751	10.8473	28.5091	ROSA_SMC3-Total_P-8_peak_494
chr1	25739743	25739936	194	25739875	18	13.756	7.24282	10.8883	ROSA_SMC3-Total_P-8_peak_495
chr1	25814128	25814341	214	25814236	24	13.4332	5.73466	10.5725	ROSA_SMC3-Total_P-8_peak_496
chr1	25830413	25830570	158	25830465	24	21.9731	10.329	18.8505	ROSA_SMC3-Total_P-8_peak_497
chr1	25846881	25847462	582	25847119	49	62.5747	23.6294	58.5351	ROSA_SMC3-Total_P-8_peak_498
chr1	25850097	25850274	178	25850183	33	34.9389	14.662	31.4993	ROSA_SMC3-Total_P-8_peak_499
chr1	25935170	25935403	234	25935263	46	50.2141	17.9164	46.4351	ROSA_SMC3-Total_P-8_peak_500
chr1	25942666	25942904	239	25942716	27	21.8046	9.28483	18.6855	ROSA_SMC3-Total_P-8_peak_501
chr1	25945605	25945973	369	25945747	58	81.2337	29.889	76.8308	ROSA_SMC3-Total_P-8_peak_502
chr1	26019194	26019352	159	26019291	19	18.0448	9.54326	15.039	ROSA_SMC3-Total_P-8_peak_503
chr1	26021727	26021912	186	26021831	22	20.1958	9.9184	17.1198	ROSA_SMC3-Total_P-8_peak_504
chr1	26123362	26123672	311	26123490	35	40.1887	16.932	36.6288	ROSA_SMC3-Total_P-8_peak_505
chr1	26124509	26124899	391	26124683	60	58.6626	16.5421	54.7076	ROSA_SMC3-Total_P-8_peak_506
chr1	26137201	26137688	488	26137466	39	43.3476	17.0664	39.7167	ROSA_SMC3-Total_P-8_peak_507
chr1	26140652	26140816	165	26140718	20	20.7236	10.8617	17.6379	ROSA_SMC3-Total_P-8_peak_508
chr1	26186020	26186266	247	26186145	23	20.4498	9.7523	17.3727	ROSA_SMC3-Total_P-8_peak_509
chr1	26187796	26187995	200	26187851	24	13.4332	5.73466	10.5725	ROSA_SMC3-Total_P-8_peak_510
chr1	26216089	26216280	192	26216169	22	16.2483	7.62682	13.296	ROSA_SMC3-Total_P-8_peak_511
chr1	26221891	26222293	403	26222093	75	72.7186	17.4334	68.4818	ROSA_SMC3-Total_P-8_peak_512
chr1	26324558	26325021	464	26324808	151	166.942	26.6515	160.941	ROSA_SMC3-Total_P-8_peak_513
chr1	26336667	26336904	238	26336810	23	14.6061	6.50836	11.7029	ROSA_SMC3-Total_P-8_peak_514
chr1	26356459	26356650	192	26356579	35	34.6818	13.7232	31.2441	ROSA_SMC3-Total_P-8_peak_515
chr1	26362513	26362821	309	26362677	60	65.9969	20.2277	61.892	ROSA_SMC3-Total_P-8_peak_516
chr1	26431484	26431772	289	26431647	55	58.6641	18.5697	54.7076	ROSA_SMC3-Total_P-8_peak_517
chr1	26471599	26472030	432	26471780	74	78.3443	20.3386	73.9944	ROSA_SMC3-Total_P-8_peak_518
chr1	26490715	26490933	219	26490856	30	28.0752	11.8172	24.7945	ROSA_SMC3-Total_P-8_peak_519
chr1	26496171	26496462	292	26496300	55	68.2387	23.893	64.085	ROSA_SMC3-Total_P-8_peak_520
chr1	26516977	26517130	154	26517025	20	18.4178	9.47027	15.406	ROSA_SMC3-Total_P-8_peak_521
chr1	26560315	26560472	158	26560419	19	16.3409	8.51296	13.3879	ROSA_SMC3-Total_P-8_peak_522
chr1	26602056	26602640	585	26602215	51	52.9354	17.2433	49.0967	ROSA_SMC3-Total_P-8_peak_523
chr1	26606903	26607122	220	26607043	22	16.2483	7.62682	13.296	ROSA_SMC3-Total_P-8_peak_524
chr1	26611286	26612059	774	26611750	63	62.7733	17.3556	58.7316	ROSA_SMC3-Total_P-8_peak_525
chr1	26612382	26612570	189	26612511	19	13.4811	6.83141	10.6201	ROSA_SMC3-Total_P-8_peak_526
chr1	26647749	26648399	651	26648186	55	58.6641	18.5697	54.7076	ROSA_SMC3-Total_P-8_peak_527
chr1	26690256	26690682	427	26690484	67	68.348	18.4404	64.1923	ROSA_SMC3-Total_P-8_peak_528
chr1	26718028	26718300	273	26718163	65	73.5063	21.8857	69.2463	ROSA_SMC3-Total_P-8_peak_529
chr1	26743484	26743866	383	26743686	52	63.4022	22.613	59.3463	ROSA_SMC3-Total_P-8_peak_530
chr1	26826718	26827011	294	26826863	42	47.0905	17.916	43.3744	ROSA_SMC3-Total_P-8_peak_531
chr1	26865285	26865496	212	26865387	30	25.3252	10.2796	22.1151	ROSA_SMC3-Total_P-8_peak_532
chr1	26868378	26868961	584	26868500	38	38.7912	14.8668	35.2601	ROSA_SMC3-Total_P-8_peak_533
chr1	26924086	26924349	264	26924236	30	21.7341	8.40664	18.6197	ROSA_SMC3-Total_P-8_peak_534
chr1	26928887	26929322	436	26929053	51	52.9354	17.2433	49.0967	ROSA_SMC3-Total_P-8_peak_535
chr1	26946730	26947692	963	26946916	71	95.1229	30.7196	90.4564	ROSA_SMC3-Total_P-8_peak_536
chr1	27004083	27004321	239	27004217	21	18.2871	9.08949	15.2772	ROSA_SMC3-Total_P-8_peak_537
chr1	27018639	27019061	423	27018751	23	21.2725	10.2399	18.1737	ROSA_SMC3-Total_P-8_peak_538
chr1	27019240	27019736	497	27019607	25	23.626	10.9721	20.4649	ROSA_SMC3-Total_P-8_peak_539
chr1	27021881	27022348	468	27022134	29	28.627	12.4996	25.3394	ROSA_SMC3-Total_P-8_peak_540
chr1	27070634	27070865	232	27070778	27	18.5872	7.59309	15.5596	ROSA_SMC3-Total_P-8_peak_541
chr1	27115500	27115969	470	27115786	69	87.9642	27.7576	83.4349	ROSA_SMC3-Total_P-8_peak_542
chr1	27136592	27136851	260	27136724	67	79.3906	24.0606	75.0256	ROSA_SMC3-Total_P-8_peak_543
chr1	27179592	27179894	303	27179783	48	65.1073	25.6129	61.0177	ROSA_SMC3-Total_P-8_peak_544
chr1	27189320	27189492	173	27189406	21	18.7851	9.38654	15.7483	ROSA_SMC3-Total_P-8_peak_545
chr1	27293452	27293732	281	27293571	38	43.4921	17.5876	39.8493	ROSA_SMC3-Total_P-8_peak_546
chr1	27324158	27324418	261	27324296	37	41.9861	17.1367	38.3742	ROSA_SMC3-Total_P-8_peak_547
chr1	27371077	27371450	374	27371218	71	98.1555	32.4695	93.4393	ROSA_SMC3-Total_P-8_peak_548
chr1	27372298	27372946	649	27372587	108	143.845	36.1445	138.294	ROSA_SMC3-Total_P-8_peak_549
chr1	27423874	27424227	354	27424079	108	151.099	40.0038	145.409	ROSA_SMC3-Total_P-8_peak_550
chr1	27429262	27429623	362	27429406	46	57.4663	22.1056	53.5322	ROSA_SMC3-Total_P-8_peak_551
chr1	27435680	27435933	254	27435816	45	59.9448	24.0448	55.9662	ROSA_SMC3-Total_P-8_peak_552
chr1	27438590	27438799	210	27438738	22	20.0196	9.8132	16.9455	ROSA_SMC3-Total_P-8_peak_553
chr1	27481583	27481814	232	27481727	50	51.5235	16.9117	47.7152	ROSA_SMC3-Total_P-8_peak_554
chr1	27524466	27524744	279	27524603	53	63.739	22.3106	59.6805	ROSA_SMC3-Total_P-8_peak_555
chr1	27611152	27611524	373	27611338	87	108.345	29.1809	103.432	ROSA_SMC3-Total_P-8_peak_556
chr1	27623220	27623504	285	27623362	54	63.7225	21.8095	59.6649	ROSA_SMC3-Total_P-8_peak_557
chr1	27627263	27627575	313	27627413	48	42.8888	13.2879	39.2705	ROSA_SMC3-Total_P-8_peak_558
chr1	27633347	27633497	151	27633455	15	11.8154	6.82658	9.02287	ROSA_SMC3-Total_P-8_peak_559
chr1	27659348	27659578	231	27659457	48	42.8888	13.2879	39.2705	ROSA_SMC3-Total_P-8_peak_560
chr1	27683976	27684309	334	27684170	57	41.3787	10.1697	37.7947	ROSA_SMC3-Total_P-8_peak_561
chr1	27714876	27715239	364	27715065	67	91.1044	30.6656	86.5129	ROSA_SMC3-Total_P-8_peak_562
chr1	27718712	27719025	314	27718888	47	47.3389	15.9169	43.6184	ROSA_SMC3-Total_P-8_peak_563
chr1	27719396	27719619	224	27719484	28	27.1227	11.9816	23.8726	ROSA_SMC3-Total_P-8_peak_564
chr1	27721843	27722286	444	27722050	65	84.841	28.1596	80.3624	ROSA_SMC3-Total_P-8_peak_565
chr1	27728895	27729101	207	27728976	30	30.5018	13.2265	27.1579	ROSA_SMC3-Total_P-8_peak_566
chr1	27743052	27743331	280	27743186	66	55.7211	13.3165	51.825	ROSA_SMC3-Total_P-8_peak_567
chr1	27815863	27816015	153	27815911	16	14.261	8.07269	11.3755	ROSA_SMC3-Total_P-8_peak_568
chr1	27849671	27850080	410	27849804	28	27.1227	11.9816	23.8726	ROSA_SMC3-Total_P-8_peak_569
chr1	27852082	27852259	178	27852218	18	14.7744	7.85002	11.8686	ROSA_SMC3-Total_P-8_peak_570
chr1	27869227	27869592	366	27869355	22	10.1588	4.57134	7.43328	ROSA_SMC3-Total_P-8_peak_571
chr1	27882625	27882917	293	27882836	20	10.0443	4.81712	7.32431	ROSA_SMC3-Total_P-8_peak_572
chr1	27883251	27883934	684	27883437	45	42.6487	14.2326	39.0331	ROSA_SMC3-Total_P-8_peak_573
chr1	27895080	27895409	330	27895200	27	21.8046	9.28483	18.6855	ROSA_SMC3-Total_P-8_peak_574
chr1	27928885	27929115	231	27929006	20	14.1494	6.96362	11.2673	ROSA_SMC3-Total_P-8_peak_575
chr1	27930144	27930670	527	27930542	27	21.8046	9.28483	18.6855	ROSA_SMC3-Total_P-8_peak_576
chr1	27932377	27932628	252	27932495	26	24.1261	10.9263	20.9513	ROSA_SMC3-Total_P-8_peak_577
chr1	27932800	27933158	359	27933006	64	76.2668	23.8555	71.9636	ROSA_SMC3-Total_P-8_peak_578
chr1	27933863	27934043	181	27933899	14	10.1991	6.07016	7.47085	ROSA_SMC3-Total_P-8_peak_579
chr1	27935027	27935851	825	27935332	169	239.239	48.0717	231.266	ROSA_SMC3-Total_P-8_peak_580
chr1	27943084	27943294	211	27943180	34	23.0114	8.02853	19.8578	ROSA_SMC3-Total_P-8_peak_581
chr1	27970397	27970719	323	27970582	49	62.0034	23.2943	57.9798	ROSA_SMC3-Total_P-8_peak_582
chr1	27989279	27989982	704	27989813	76	81.2533	20.881	76.8489	ROSA_SMC3-Total_P-8_peak_583
chr1	27995663	27995976	314	27995812	50	51.5235	16.9117	47.7152	ROSA_SMC3-Total_P-8_peak_584
chr1	27998864	27999041	178	27998908	21	15.1893	7.29522	12.274	ROSA_SMC3-Total_P-8_peak_585
chr1	28046186	28046337	152	28046270	23	17.3256	7.95843	14.3369	ROSA_SMC3-Total_P-8_peak_586
chr1	28184555	28184958	404	28184753	57	71.9615	25.0116	67.7363	ROSA_SMC3-Total_P-8_peak_587
chr1	28213778	28213928	151	28213792	18	12.1306	6.30042	9.31436	ROSA_SMC3-Total_P-8_peak_588
chr1	28266897	28267134	238	28267013	30	19.0117	7.11098	15.9724	ROSA_SMC3-Total_P-8_peak_589
chr1	28274145	28274368	224	28274251	25	27.1977	13.1041	23.9473	ROSA_SMC3-Total_P-8_peak_590
chr1	28286392	28286729	338	28286434	14	12.7482	7.63815	9.92009	ROSA_SMC3-Total_P-8_peak_591
chr1	28306146	28306432	287	28306296	37	40.4104	16.2131	36.8368	ROSA_SMC3-Total_P-8_peak_592
chr1	28417731	28418171	441	28417900	75	102.098	32.4262	97.2967	ROSA_SMC3-Total_P-8_peak_593
chr1	28439624	28439814	191	28439723	20	12.9452	6.29973	10.1086	ROSA_SMC3-Total_P-8_peak_594
chr1	28499243	28499492	250	28499346	24	21.2663	9.91343	18.1737	ROSA_SMC3-Total_P-8_peak_595
chr1	28535405	28535688	284	28535527	34	36.3632	15.0932	32.8897	ROSA_SMC3-Total_P-8_peak_596
chr1	28575042	28575310	269	28575179	57	58.0229	17.3993	54.081	ROSA_SMC3-Total_P-8_peak_597
chr1	28655423	28655725	303	28655555	24	15.5767	6.77955	12.6486	ROSA_SMC3-Total_P-8_peak_598
chr1	28694654	28694839	186	28694776	18	12.1306	6.30042	9.31436	ROSA_SMC3-Total_P-8_peak_599
chr1	28736343	28736611	269	28736466	33	21.9923	7.79914	18.8694	ROSA_SMC3-Total_P-8_peak_600
chr1	28832596	28832786	191	28832659	19	10.9071	5.42364	8.14116	ROSA_SMC3-Total_P-8_peak_601
chr1	28844495	28844836	342	28844675	55	67.2645	23.3325	63.1349	ROSA_SMC3-Total_P-8_peak_602
chr1	28929387	28929599	213	28929501	34	30.2099	11.606	26.8842	ROSA_SMC3-Total_P-8_peak_603
chr1	28975077	28975396	320	28975247	31	23.0497	8.79642	19.8956	ROSA_SMC3-Total_P-8_peak_604
chr1	28980462	28980627	166	28980580	24	13.4332	5.73466	10.5725	ROSA_SMC3-Total_P-8_peak_605
chr1	29063101	29063578	478	29063262	38	41.8735	16.6398	38.2683	ROSA_SMC3-Total_P-8_peak_606
chr1	29111699	29111969	271	29111828	45	52.4085	19.6264	48.5784	ROSA_SMC3-Total_P-8_peak_607
chr1	29172812	29172984	173	29172895	20	8.65769	4.17384	6.00454	ROSA_SMC3-Total_P-8_peak_608
chr1	29203709	29203942	234	29203847	34	30.2099	11.606	26.8842	ROSA_SMC3-Total_P-8_peak_609
chr1	29208576	29209072	497	29208788	75	89.0034	25.2017	84.4494	ROSA_SMC3-Total_P-8_peak_610
chr1	29210543	29210935	393	29210693	24	15.5767	6.77955	12.6486	ROSA_SMC3-Total_P-8_peak_611
chr1	29211516	29211726	211	29211578	24	13.4332	5.73466	10.5725	ROSA_SMC3-Total_P-8_peak_612
chr1	29220275	29220577	303	29220435	38	35.2902	12.9324	31.8364	ROSA_SMC3-Total_P-8_peak_613
chr1	29360476	29360631	156	29360499	24	10.3374	4.38348	7.60561	ROSA_SMC3-Total_P-8_peak_614
chr1	29450885	29451089	205	29450964	15	14.2523	8.31927	11.3669	ROSA_SMC3-Total_P-8_peak_615
chr1	29463942	29464092	151	29464014	17	14.7682	8.11737	11.8632	ROSA_SMC3-Total_P-8_peak_616
chr1	29529391	29529682	292	29529575	55	58.6641	18.5697	54.7076	ROSA_SMC3-Total_P-8_peak_617
chr1	29562819	29563059	241	29562953	28	22.9636	9.61643	19.8106	ROSA_SMC3-Total_P-8_peak_618
chr1	29566915	29567074	160	29566992	20	18.4178	9.47027	15.406	ROSA_SMC3-Total_P-8_peak_619
chr1	29658753	29659043	291	29658886	46	51.4884	18.6372	47.6833	ROSA_SMC3-Total_P-8_peak_620
chr1	29667546	29667731	186	29667630	30	24.6271	9.90237	21.4348	ROSA_SMC3-Total_P-8_peak_621
chr1	29705968	29706371	404	29706155	70	104.455	36.7231	99.6145	ROSA_SMC3-Total_P-8_peak_622
chr1	29780074	29780347	274	29780221	35	46.8106	20.8157	43.0989	ROSA_SMC3-Total_P-8_peak_623
chr1	29839860	29840235	376	29839987	31	40.1112	18.5029	36.5517	ROSA_SMC3-Total_P-8_peak_624
chr1	30129403	30129629	227	30129504	31	38.6622	17.6635	35.1332	ROSA_SMC3-Total_P-8_peak_625
chr1	30170877	30171163	287	30171018	56	84.7279	32.9582	80.2566	ROSA_SMC3-Total_P-8_peak_626
chr1	30176475	30176660	186	30176577	25	19.5325	8.62163	16.4836	ROSA_SMC3-Total_P-8_peak_627
chr1	30179970	30180177	208	30180090	22	25.7198	13.2136	22.5053	ROSA_SMC3-Total_P-8_peak_628
chr1	30186812	30186977	166	30186902	19	21.0739	11.3577	17.9829	ROSA_SMC3-Total_P-8_peak_629
chr1	30265921	30266223	303	30266039	54	78.4347	30.3592	74.0831	ROSA_SMC3-Total_P-8_peak_630
chr1	30322036	30322236	201	30322109	30	25.3252	10.2796	22.1151	ROSA_SMC3-Total_P-8_peak_631
chr1	30385360	30385510	151	30385429	14	14.4681	8.67322	11.5665	ROSA_SMC3-Total_P-8_peak_632
chr1	30558682	30559036	355	30558902	32	38.6263	17.2495	35.0993	ROSA_SMC3-Total_P-8_peak_633
chr1	30579065	30579274	210	30579179	32	41.767	19.0811	38.1718	ROSA_SMC3-Total_P-8_peak_634
chr1	30584385	30584626	242	30584503	29	29.1382	12.7998	25.8286	ROSA_SMC3-Total_P-8_peak_635
chr1	30853328	30853544	217	30853402	20	19.1694	9.92434	16.1264	ROSA_SMC3-Total_P-8_peak_636
chr1	30881594	30881821	228	30881714	28	19.6217	7.86427	16.5695	ROSA_SMC3-Total_P-8_peak_637
chr1	31180877	31181283	407	31181112	51	61.806	22.1864	57.7833	ROSA_SMC3-Total_P-8_peak_638
chr1	31192120	31192652	533	31192273	62	68.9803	20.8909	64.8129	ROSA_SMC3-Total_P-8_peak_639
chr1	31194847	31195026	180	31194929	21	15.1893	7.29522	12.274	ROSA_SMC3-Total_P-8_peak_640
chr1	31229482	31229811	330	31229574	26	22.3669	9.90919	19.2396	ROSA_SMC3-Total_P-8_peak_641
chr1	31241907	31242057	151	31241947	18	13.2974	6.97313	10.438	ROSA_SMC3-Total_P-8_peak_642
chr1	31252296	31252920	625	31252596	99	137.628	38.1201	132.193	ROSA_SMC3-Total_P-8_peak_643
chr1	31255170	31255546	377	31255378	51	61.806	22.1864	57.7833	ROSA_SMC3-Total_P-8_peak_644
chr1	31274559	31274994	436	31274766	67	76.5564	22.5489	72.2425	ROSA_SMC3-Total_P-8_peak_645
chr1	31384123	31384775	653	31384370	98	126.699	32.8285	121.458	ROSA_SMC3-Total_P-8_peak_646
chr1	31402253	31402529	277	31402453	37	40.4104	16.2131	36.8368	ROSA_SMC3-Total_P-8_peak_647
chr1	31635586	31635856	271	31635716	32	27.7417	10.9428	24.4725	ROSA_SMC3-Total_P-8_peak_648
chr1	31654342	31654799	458	31654509	58	77.8061	27.8827	73.4718	ROSA_SMC3-Total_P-8_peak_649
chr1	31656895	31657207	313	31657033	32	33.27	14.0798	29.8661	ROSA_SMC3-Total_P-8_peak_650
chr1	31867524	31867776	253	31867637	47	62.0579	24.3164	58.0336	ROSA_SMC3-Total_P-8_peak_651
chr1	31869599	31869749	151	31869667	16	15.4423	8.79284	12.5162	ROSA_SMC3-Total_P-8_peak_652
chr1	31894357	31894555	199	31894434	25	23.8305	11.0932	20.6607	ROSA_SMC3-Total_P-8_peak_653
chr1	31895613	31895904	292	31895746	42	57.0228	23.7353	53.1076	ROSA_SMC3-Total_P-8_peak_654
chr1	32014453	32014802	350	32014673	34	43.1623	19.1055	39.5426	ROSA_SMC3-Total_P-8_peak_655
chr1	32029789	32029939	151	32029830	26	13.3735	5.36636	10.5136	ROSA_SMC3-Total_P-8_peak_656
chr1	32053512	32053662	151	32053559	18	12.1306	6.30042	9.31436	ROSA_SMC3-Total_P-8_peak_657
chr1	32059598	32059851	254	32059752	27	30.0912	14.1121	26.7689	ROSA_SMC3-Total_P-8_peak_658
chr1	32083741	32084102	362	32083929	53	55.7838	17.9065	51.8846	ROSA_SMC3-Total_P-8_peak_659
chr1	32098793	32098967	175	32098891	17	15.8203	8.75854	12.8773	ROSA_SMC3-Total_P-8_peak_660
chr1	32129447	32129938	492	32129652	51	68.0126	25.8122	63.865	ROSA_SMC3-Total_P-8_peak_661
chr1	32149685	32149864	180	32149778	18	15.2003	8.10656	12.2783	ROSA_SMC3-Total_P-8_peak_662
chr1	32170851	32171102	252	32170956	23	21.2725	10.2399	18.1737	ROSA_SMC3-Total_P-8_peak_663
chr1	32173314	32173636	323	32173502	43	52.801	20.7938	48.9663	ROSA_SMC3-Total_P-8_peak_664
chr1	32180047	32180306	260	32180140	17	18.5721	10.4079	15.5457	ROSA_SMC3-Total_P-8_peak_665
chr1	32181283	32181536	254	32181411	41	57.211	24.285	53.2829	ROSA_SMC3-Total_P-8_peak_666
chr1	32211271	32211545	275	32211402	65	73.5063	21.8857	69.2463	ROSA_SMC3-Total_P-8_peak_667
chr1	32228311	32228580	270	32228431	48	65.5769	25.8875	61.4808	ROSA_SMC3-Total_P-8_peak_668
chr1	32230818	32231121	304	32230965	55	74.9333	27.7977	70.6518	ROSA_SMC3-Total_P-8_peak_669
chr1	32254702	32255244	543	32254979	98	143.843	42.2394	138.294	ROSA_SMC3-Total_P-8_peak_670
chr1	32281586	32281944	359	32281750	82	114.521	35.4129	109.496	ROSA_SMC3-Total_P-8_peak_671
chr1	32403960	32404125	166	32404008	16	12.689	7.11315	9.86239	ROSA_SMC3-Total_P-8_peak_672
chr1	32405480	32405724	245	32405593	42	44.9942	16.7149	41.327	ROSA_SMC3-Total_P-8_peak_673
chr1	32409953	32410374	422	32410140	30	19.0117	7.11098	15.9724	ROSA_SMC3-Total_P-8_peak_674
chr1	32421702	32422008	307	32421837	47	41.6274	13.0167	38.0407	ROSA_SMC3-Total_P-8_peak_675
chr1	32429520	32430108	589	32429893	88	124.088	37.2394	118.892	ROSA_SMC3-Total_P-8_peak_676
chr1	32443435	32443619	185	32443503	21	19.6759	9.92124	16.6224	ROSA_SMC3-Total_P-8_peak_677
chr1	32574989	32575217	229	32575104	37	39.528	15.7	35.9804	ROSA_SMC3-Total_P-8_peak_678
chr1	32681277	32681566	290	32681376	50	51.5235	16.9117	47.7152	ROSA_SMC3-Total_P-8_peak_679
chr1	32713833	32714166	334	32713950	45	47.5841	16.8823	43.8625	ROSA_SMC3-Total_P-8_peak_680
chr1	32800717	32801145	429	32800898	44	50.8737	19.1997	47.0767	ROSA_SMC3-Total_P-8_peak_681
chr1	32866533	32866717	185	32866650	43	40.8751	14.055	37.2945	ROSA_SMC3-Total_P-8_peak_682
chr1	32879545	32879857	313	32879722	29	24.1373	9.94803	20.9594	ROSA_SMC3-Total_P-8_peak_683
chr1	32913942	32914271	330	32914135	50	57.538	20.2234	53.6012	ROSA_SMC3-Total_P-8_peak_684
chr1	32914834	32915002	169	32914942	27	21.1785	8.94407	18.0869	ROSA_SMC3-Total_P-8_peak_685
chr1	32936718	32936897	180	32936829	20	19.9967	10.4241	16.9294	ROSA_SMC3-Total_P-8_peak_686
chr1	32986082	32986352	271	32986223	55	51.954	15.1862	48.1384	ROSA_SMC3-Total_P-8_peak_687
chr1	33177706	33178157	452	33177950	101	131.799	33.8233	126.471	ROSA_SMC3-Total_P-8_peak_688
chr1	33207085	33207256	172	33207192	28	28.9791	13.078	25.6762	ROSA_SMC3-Total_P-8_peak_689
chr1	33222957	33223306	350	33223179	16	13.5968	7.66641	10.7339	ROSA_SMC3-Total_P-8_peak_690
chr1	33238580	33239034	455	33238800	99	143.34	41.3159	137.802	ROSA_SMC3-Total_P-8_peak_691
chr1	33338274	33338524	251	33338390	37	43.3792	17.9583	39.7453	ROSA_SMC3-Total_P-8_peak_692
chr1	33342138	33342630	493	33342422	77	92.1734	25.8649	87.5623	ROSA_SMC3-Total_P-8_peak_693
chr1	33352218	33352469	252	33352336	37	26.1403	8.71669	22.9108	ROSA_SMC3-Total_P-8_peak_694
chr1	33399132	33399331	200	33399238	25	21.8135	9.91123	18.6941	ROSA_SMC3-Total_P-8_peak_695
chr1	33458153	33458326	174	33458204	21	15.1893	7.29522	12.274	ROSA_SMC3-Total_P-8_peak_696
chr1	33472914	33473073	160	33473011	22	20.0196	9.8132	16.9455	ROSA_SMC3-Total_P-8_peak_697
chr1	33520761	33521070	310	33520905	66	74.8406	22.1187	70.5617	ROSA_SMC3-Total_P-8_peak_698
chr1	33552020	33552228	209	33552102	26	28.6366	13.6081	25.3488	ROSA_SMC3-Total_P-8_peak_699
chr1	33560675	33560899	225	33560778	38	41.8735	16.6398	38.2683	ROSA_SMC3-Total_P-8_peak_700
chr1	33565343	33565493	151	33565402	20	17.2187	8.74969	14.2336	ROSA_SMC3-Total_P-8_peak_701
chr1	33592797	33593203	407	33592920	28	30.0324	13.705	26.7102	ROSA_SMC3-Total_P-8_peak_702
chr1	33603430	33603751	322	33603611	41	46.3277	17.9198	42.6326	ROSA_SMC3-Total_P-8_peak_703
chr1	33613646	33613796	151	33613724	19	19.9312	10.6808	16.8765	ROSA_SMC3-Total_P-8_peak_704
chr1	33684348	33684780	433	33684486	54	72.4981	26.895	68.2653	ROSA_SMC3-Total_P-8_peak_705
chr1	33761001	33761535	535	33761255	85	132.96	44.2492	127.606	ROSA_SMC3-Total_P-8_peak_706
chr1	33764268	33764607	340	33764461	73	104.47	34.9715	99.628	ROSA_SMC3-Total_P-8_peak_707
chr1	33833273	33833709	437	33833525	81	74.7593	16.2978	70.4875	ROSA_SMC3-Total_P-8_peak_708
chr1	33838425	33838577	153	33838510	21	18.7851	9.38654	15.7483	ROSA_SMC3-Total_P-8_peak_709
chr1	33921353	33921717	365	33921569	55	58.6641	18.5697	54.7076	ROSA_SMC3-Total_P-8_peak_710
chr1	33936069	33936385	317	33936286	37	34.0029	12.6008	30.5789	ROSA_SMC3-Total_P-8_peak_711
chr1	33938176	33938522	347	33938254	27	21.7294	9.24364	18.6163	ROSA_SMC3-Total_P-8_peak_712
chr1	34078491	34078775	285	34078688	29	24.1373	9.94803	20.9594	ROSA_SMC3-Total_P-8_peak_713
chr1	34090601	34090904	304	34090731	34	41.2959	18.0084	37.7126	ROSA_SMC3-Total_P-8_peak_714
chr1	34098663	34098992	330	34098796	77	92.1734	25.8649	87.5623	ROSA_SMC3-Total_P-8_peak_715
chr1	34100545	34100699	155	34100606	15	11.8154	6.82658	9.02287	ROSA_SMC3-Total_P-8_peak_716
chr1	34106779	34106984	206	34106893	40	26.4081	8.14892	23.1745	ROSA_SMC3-Total_P-8_peak_717
chr1	34119957	34120204	248	34120060	28	22.9636	9.61643	19.8106	ROSA_SMC3-Total_P-8_peak_718
chr1	34201293	34201572	280	34201436	31	26.5268	10.6112	23.2838	ROSA_SMC3-Total_P-8_peak_719
chr1	34479537	34479936	400	34479790	57	61.5751	19.2329	57.5605	ROSA_SMC3-Total_P-8_peak_720
chr1	34578978	34579955	978	34579711	52	62.9743	22.3662	58.9305	ROSA_SMC3-Total_P-8_peak_721
chr1	34622429	34622604	176	34622533	22	22.4074	11.247	19.2799	ROSA_SMC3-Total_P-8_peak_722
chr1	34628631	34629562	932	34628949	68	89.9538	29.4396	85.3846	ROSA_SMC3-Total_P-8_peak_723
chr1	34678419	34678569	151	34678513	15	11.8154	6.82658	9.02287	ROSA_SMC3-Total_P-8_peak_724
chr1	34864571	34864746	176	34864619	21	10.8638	5.0465	8.09925	ROSA_SMC3-Total_P-8_peak_725
chr1	34885384	34885605	222	34885480	33	38.6847	16.8772	35.1542	ROSA_SMC3-Total_P-8_peak_726
chr1	34925896	34926147	252	34926026	49	62.5747	23.6294	58.5351	ROSA_SMC3-Total_P-8_peak_727
chr1	35014886	35015117	232	35015015	39	46.632	18.9946	42.9306	ROSA_SMC3-Total_P-8_peak_728
chr1	35057915	35058135	221	35058026	33	28.9696	11.2744	25.6675	ROSA_SMC3-Total_P-8_peak_729
chr1	35063414	35063796	383	35063664	45	44.5936	15.2536	40.9384	ROSA_SMC3-Total_P-8_peak_730
chr1	35147156	35147353	198	35147246	33	33.8873	14.0474	30.4701	ROSA_SMC3-Total_P-8_peak_731
chr1	35208374	35208578	205	35208467	30	25.3252	10.2796	22.1151	ROSA_SMC3-Total_P-8_peak_732
chr1	35252095	35252431	337	35252245	50	62.7144	23.2116	58.6742	ROSA_SMC3-Total_P-8_peak_733
chr1	35253767	35254139	373	35253901	71	89.3337	27.4465	84.7764	ROSA_SMC3-Total_P-8_peak_734
chr1	35294889	35295047	159	35294930	15	12.669	7.34996	9.84303	ROSA_SMC3-Total_P-8_peak_735
chr1	35311033	35311426	394	35311292	35	31.4625	11.9376	28.1033	ROSA_SMC3-Total_P-8_peak_736
chr1	35318227	35318681	455	35318437	77	97.329	28.6266	92.6225	ROSA_SMC3-Total_P-8_peak_737
chr1	35325373	35325675	303	35325463	35	36.6839	14.8737	33.204	ROSA_SMC3-Total_P-8_peak_738
chr1	35331821	35332235	415	35332118	37	29.5391	10.3049	26.2222	ROSA_SMC3-Total_P-8_peak_739
chr1	35667735	35668107	373	35667889	74	78.3443	20.3386	73.9944	ROSA_SMC3-Total_P-8_peak_740
chr1	35916667	35917002	336	35916859	62	78.3029	26.029	73.9543	ROSA_SMC3-Total_P-8_peak_741
chr1	36010717	36010867	151	36010733	13	10.1439	6.25626	7.41888	ROSA_SMC3-Total_P-8_peak_742
chr1	36030319	36030545	227	36030442	36	38.9585	15.7865	35.42	ROSA_SMC3-Total_P-8_peak_743
chr1	36034576	36034907	332	36034724	61	88.336	32.4081	83.7956	ROSA_SMC3-Total_P-8_peak_744
chr1	36181144	36181394	251	36181258	29	27.5917	11.8961	24.3269	ROSA_SMC3-Total_P-8_peak_745
chr1	36192480	36192807	328	36192611	48	57.0678	20.9064	53.147	ROSA_SMC3-Total_P-8_peak_746
chr1	36240296	36240516	221	36240385	31	32.652	14.1081	29.2653	ROSA_SMC3-Total_P-8_peak_747
chr1	36323545	36323743	199	36323640	28	30.1432	13.7711	26.8205	ROSA_SMC3-Total_P-8_peak_748
chr1	36348560	36348806	247	36348679	61	70.0623	21.9376	65.8717	ROSA_SMC3-Total_P-8_peak_749
chr1	36554077	36554545	469	36554398	48	64.8764	25.4778	60.795	ROSA_SMC3-Total_P-8_peak_750
chr1	36565243	36565924	682	36565392	80	100.361	28.6604	95.594	ROSA_SMC3-Total_P-8_peak_751
chr1	36600214	36600661	448	36600494	78	103.197	31.3264	98.3829	ROSA_SMC3-Total_P-8_peak_752
chr1	36615062	36615652	591	36615306	89	127.919	38.8111	122.66	ROSA_SMC3-Total_P-8_peak_753
chr1	36626551	36626743	193	36626626	25	23.8305	11.0932	20.6607	ROSA_SMC3-Total_P-8_peak_754
chr1	36653509	36654135	627	36653964	88	84.0636	17.6891	79.6096	ROSA_SMC3-Total_P-8_peak_755
chr1	36808410	36808690	281	36808540	39	40.1833	15.248	36.6234	ROSA_SMC3-Total_P-8_peak_756
chr1	36834674	36834920	247	36834816	63	56.8582	14.6807	52.9452	ROSA_SMC3-Total_P-8_peak_757
chr1	36886447	36886746	300	36886586	54	59.4973	19.4608	55.5233	ROSA_SMC3-Total_P-8_peak_758
chr1	36912091	36912279	189	36912160	26	20.6607	8.95323	17.5763	ROSA_SMC3-Total_P-8_peak_759
chr1	36982044	36982301	258	36982160	31	26.5268	10.6112	23.2838	ROSA_SMC3-Total_P-8_peak_760
chr1	37008635	37008809	175	37008708	25	24.8925	11.7251	21.6963	ROSA_SMC3-Total_P-8_peak_761
chr1	37019485	37019803	319	37019614	37	40.4104	16.2131	36.8368	ROSA_SMC3-Total_P-8_peak_762
chr1	37041722	37042024	303	37041817	24	28.92	14.4554	25.621	ROSA_SMC3-Total_P-8_peak_763
chr1	37074929	37075174	246	37075030	45	44.5936	15.2536	40.9384	ROSA_SMC3-Total_P-8_peak_764
chr1	37169299	37169648	350	37169449	47	57.5098	21.6463	53.5737	ROSA_SMC3-Total_P-8_peak_765
chr1	37329893	37330120	228	37330004	28	32.4747	15.1586	29.0892	ROSA_SMC3-Total_P-8_peak_766
chr1	37468638	37468835	198	37468709	18	12.1306	6.30042	9.31436	ROSA_SMC3-Total_P-8_peak_767
chr1	37486324	37486526	203	37486409	26	32.0413	15.6118	28.6614	ROSA_SMC3-Total_P-8_peak_768
chr1	37501737	37501938	202	37501861	22	16.2483	7.62682	13.296	ROSA_SMC3-Total_P-8_peak_769
chr1	37551051	37551274	224	37551170	34	43.529	19.3195	39.8845	ROSA_SMC3-Total_P-8_peak_770
chr1	37562227	37562420	194	37562319	21	15.1893	7.29522	12.274	ROSA_SMC3-Total_P-8_peak_771
chr1	37642920	37643204	285	37643060	56	76.683	28.2941	72.3648	ROSA_SMC3-Total_P-8_peak_772
chr1	37789399	37789721	323	37789538	47	55.5057	20.4797	51.6111	ROSA_SMC3-Total_P-8_peak_773
chr1	37899963	37900175	213	37900066	33	32.0011	12.9608	28.6303	ROSA_SMC3-Total_P-8_peak_774
chr1	37920443	37920776	334	37920659	60	76.4515	26.0263	72.1418	ROSA_SMC3-Total_P-8_peak_775
chr1	37952990	37953332	343	37953140	108	178.815	55.7921	172.576	ROSA_SMC3-Total_P-8_peak_776
chr1	38027530	38027699	170	38027600	20	21.5197	11.3377	18.4072	ROSA_SMC3-Total_P-8_peak_777
chr1	38068776	38069022	247	38068919	59	84.6791	31.3627	80.2138	ROSA_SMC3-Total_P-8_peak_778
chr1	38148119	38148327	209	38148215	32	33.5271	14.2308	30.1212	ROSA_SMC3-Total_P-8_peak_779
chr1	38276820	38276999	180	38276923	31	19.9921	7.34037	16.9263	ROSA_SMC3-Total_P-8_peak_780
chr1	38325649	38326065	417	38325931	38	35.2902	12.9324	31.8364	ROSA_SMC3-Total_P-8_peak_781
chr1	38356131	38356314	184	38356218	25	24.803	11.6717	21.61	ROSA_SMC3-Total_P-8_peak_782
chr1	38385047	38385328	282	38385157	58	66.9117	21.6534	62.7869	ROSA_SMC3-Total_P-8_peak_783
chr1	38388583	38388796	214	38388700	17	12.2532	6.60613	9.4362	ROSA_SMC3-Total_P-8_peak_784
chr1	38401724	38401992	269	38401847	48	48.7251	16.2485	44.9719	ROSA_SMC3-Total_P-8_peak_785
chr1	38440779	38440944	166	38440872	22	21.7802	10.8695	18.6643	ROSA_SMC3-Total_P-8_peak_786
chr1	38455624	38456034	411	38455892	67	84.6448	26.9645	80.1809	ROSA_SMC3-Total_P-8_peak_787
chr1	38462350	38462573	224	38462446	20	14.1494	6.96362	11.2673	ROSA_SMC3-Total_P-8_peak_788
chr1	38484698	38484915	218	38484801	24	19.9918	9.17518	16.9263	ROSA_SMC3-Total_P-8_peak_789
chr1	38503364	38503659	296	38503513	40	45.1544	17.6806	41.4775	ROSA_SMC3-Total_P-8_peak_790
chr1	38595256	38595494	239	38595348	26	32.0413	15.6118	28.6614	ROSA_SMC3-Total_P-8_peak_791
chr1	38869458	38869630	173	38869559	24	25.4571	12.4097	22.2441	ROSA_SMC3-Total_P-8_peak_792
chr1	38955567	38955749	183	38955629	23	25.1207	12.5451	21.9203	ROSA_SMC3-Total_P-8_peak_793
chr1	38987865	38988033	169	38987946	18	15.2003	8.10656	12.2783	ROSA_SMC3-Total_P-8_peak_794
chr1	39052712	39053069	358	39052900	55	82.1438	31.9859	77.7246	ROSA_SMC3-Total_P-8_peak_795
chr1	39073991	39074456	466	39074153	63	81.4649	27.3063	77.0523	ROSA_SMC3-Total_P-8_peak_796
chr1	39143907	39144083	177	39143956	15	13.97	8.14736	11.099	ROSA_SMC3-Total_P-8_peak_797
chr1	39281886	39282044	159	39281950	22	18.2481	8.76762	15.2393	ROSA_SMC3-Total_P-8_peak_798
chr1	39283856	39284153	298	39284024	46	45.9617	15.5852	42.274	ROSA_SMC3-Total_P-8_peak_799
chr1	39300985	39301208	224	39301058	26	25.1344	11.5198	21.928	ROSA_SMC3-Total_P-8_peak_800
chr1	39429942	39430114	173	39429980	22	13.6531	6.23718	10.7865	ROSA_SMC3-Total_P-8_peak_801
chr1	39558082	39558329	248	39558185	49	56.0125	19.8269	52.1084	ROSA_SMC3-Total_P-8_peak_802
chr1	39564402	39564597	196	39564475	31	22.8111	8.67782	19.672	ROSA_SMC3-Total_P-8_peak_803
chr1	39568285	39568526	242	39568376	35	27.2481	9.76255	23.9949	ROSA_SMC3-Total_P-8_peak_804
chr1	39649465	39649616	152	39649526	21	18.2233	9.05155	15.2149	ROSA_SMC3-Total_P-8_peak_805
chr1	39650157	39650326	170	39650278	19	16.0412	8.33304	13.0948	ROSA_SMC3-Total_P-8_peak_806
chr1	39657357	39657567	211	39657450	41	39.1011	13.8655	35.561	ROSA_SMC3-Total_P-8_peak_807
chr1	39658260	39658456	197	39658393	32	31.2016	12.8785	27.8474	ROSA_SMC3-Total_P-8_peak_808
chr1	39670157	39670315	159	39670228	24	18.4206	8.29003	15.406	ROSA_SMC3-Total_P-8_peak_809
chr1	39724356	39724628	273	39724497	42	48.8822	18.9578	45.1283	ROSA_SMC3-Total_P-8_peak_810
chr1	40004909	40005146	238	40005047	34	30.8515	11.955	27.5023	ROSA_SMC3-Total_P-8_peak_811
chr1	40071926	40072164	239	40072069	39	36.5884	13.264	33.1108	ROSA_SMC3-Total_P-8_peak_812
chr1	40075359	40075545	187	40075454	27	29.2737	13.6244	25.9636	ROSA_SMC3-Total_P-8_peak_813
chr1	40105559	40105837	279	40105706	39	49.8777	20.9085	46.1053	ROSA_SMC3-Total_P-8_peak_814
chr1	40119218	40119529	312	40119371	49	44.1589	13.5591	40.5087	ROSA_SMC3-Total_P-8_peak_815
chr1	40123773	40124001	229	40123902	28	31.5611	14.6161	28.2015	ROSA_SMC3-Total_P-8_peak_816
chr1	40138267	40138716	450	40138529	42	58.9816	24.8632	55.0155	ROSA_SMC3-Total_P-8_peak_817
chr1	40167596	40167851	256	40167704	39	46.1732	18.7239	42.4843	ROSA_SMC3-Total_P-8_peak_818
chr1	40185792	40185960	169	40185858	21	12.7184	5.966	9.89048	ROSA_SMC3-Total_P-8_peak_819
chr1	40265155	40265656	502	40265507	56	70.3181	24.5804	66.1251	ROSA_SMC3-Total_P-8_peak_820
chr1	40282532	40283021	490	40282681	94	143.965	44.8958	138.411	ROSA_SMC3-Total_P-8_peak_821
chr1	40367827	40368205	379	40368099	43	49.6949	18.9743	45.927	ROSA_SMC3-Total_P-8_peak_822
chr1	40385217	40385447	231	40385312	27	26.454	11.9465	23.2141	ROSA_SMC3-Total_P-8_peak_823
chr1	40439164	40439580	417	40439348	77	82.7162	21.1522	78.2909	ROSA_SMC3-Total_P-8_peak_824
chr1	40498030	40498307	278	40498168	37	39.1909	15.5051	35.6492	ROSA_SMC3-Total_P-8_peak_825
chr1	40544216	40544517	302	40544361	46	45.9617	15.5852	42.274	ROSA_SMC3-Total_P-8_peak_826
chr1	40550424	40550679	256	40550554	54	72.7269	27.0291	68.4899	ROSA_SMC3-Total_P-8_peak_827
chr1	40609748	40609966	219	40609868	24	20.6078	9.53003	17.5268	ROSA_SMC3-Total_P-8_peak_828
chr1	40618802	40618987	186	40618878	23	14.6061	6.50836	11.7029	ROSA_SMC3-Total_P-8_peak_829
chr1	40648760	40648934	175	40648869	31	29.3706	12.1984	26.0576	ROSA_SMC3-Total_P-8_peak_830
chr1	40723640	40724019	380	40723896	25	23.2366	10.7421	20.08	ROSA_SMC3-Total_P-8_peak_831
chr1	40780960	40781392	433	40781150	59	64.5158	19.8961	60.4376	ROSA_SMC3-Total_P-8_peak_832
chr1	40804316	40804696	381	40804552	41	48.0748	18.9405	44.3414	ROSA_SMC3-Total_P-8_peak_833
chr1	40840164	40840379	216	40840259	32	33.27	14.0798	29.8661	ROSA_SMC3-Total_P-8_peak_834
chr1	40870548	40870841	294	40870698	34	26.1203	9.49136	22.8913	ROSA_SMC3-Total_P-8_peak_835
chr1	40904081	40904344	264	40904250	38	30.7016	10.5761	27.3553	ROSA_SMC3-Total_P-8_peak_836
chr1	40998552	40998820	269	40998671	50	56.1517	19.4413	52.2455	ROSA_SMC3-Total_P-8_peak_837
chr1	41077950	41078371	422	41078169	44	43.2349	14.922	39.6114	ROSA_SMC3-Total_P-8_peak_838
chr1	41090822	41091014	193	41090929	21	18.9532	9.48717	15.9144	ROSA_SMC3-Total_P-8_peak_839
chr1	41096224	41096545	322	41096366	34	41.7815	18.2949	38.1832	ROSA_SMC3-Total_P-8_peak_840
chr1	41115785	41116037	253	41115907	21	18.7851	9.38654	15.7483	ROSA_SMC3-Total_P-8_peak_841
chr1	41134570	41134885	316	41134727	61	73.147	23.6345	68.9007	ROSA_SMC3-Total_P-8_peak_842
chr1	41235548	41235740	193	41235634	24	22.543	10.6665	19.4082	ROSA_SMC3-Total_P-8_peak_843
chr1	41239803	41240359	557	41240019	88	125.374	37.9728	120.154	ROSA_SMC3-Total_P-8_peak_844
chr1	41286207	41286395	189	41286285	18	14.7744	7.85002	11.8686	ROSA_SMC3-Total_P-8_peak_845
chr1	41286645	41286829	185	41286713	24	15.5767	6.77955	12.6486	ROSA_SMC3-Total_P-8_peak_846
chr1	41314234	41314545	312	41314396	56	60.1159	18.9013	56.1322	ROSA_SMC3-Total_P-8_peak_847
chr1	41315561	41315978	418	41315810	43	51.1813	19.8425	47.3822	ROSA_SMC3-Total_P-8_peak_848
chr1	41321256	41321466	211	41321361	32	31.5616	13.0857	28.2015	ROSA_SMC3-Total_P-8_peak_849
chr1	41414662	41414894	233	41414769	29	29.1382	12.7998	25.8286	ROSA_SMC3-Total_P-8_peak_850
chr1	41418165	41418507	343	41418306	49	54.6542	19.0601	50.7782	ROSA_SMC3-Total_P-8_peak_851
chr1	41582960	41583165	206	41583041	22	21.3572	10.615	18.2564	ROSA_SMC3-Total_P-8_peak_852
chr1	41733897	41734188	292	41734041	41	46.3277	17.9198	42.6326	ROSA_SMC3-Total_P-8_peak_853
chr1	41748456	41748683	228	41748542	27	26.454	11.9465	23.2141	ROSA_SMC3-Total_P-8_peak_854
chr1	41779376	41779620	245	41779479	31	33.198	14.4309	29.8004	ROSA_SMC3-Total_P-8_peak_855
chr1	41788602	41788872	271	41788731	62	96.2399	36.4275	91.5554	ROSA_SMC3-Total_P-8_peak_856
chr1	41882670	41883200	531	41882947	111	135.364	30.3724	129.966	ROSA_SMC3-Total_P-8_peak_857
chr1	41889141	41889379	239	41889261	26	32.0413	15.6118	28.6614	ROSA_SMC3-Total_P-8_peak_858
chr1	41898341	41898705	365	41898560	51	61.806	22.1864	57.7833	ROSA_SMC3-Total_P-8_peak_859
chr1	41958063	41958223	161	41958155	21	20.4652	10.3969	17.387	ROSA_SMC3-Total_P-8_peak_860
chr1	41981837	41982147	311	41981963	38	50.1879	21.5274	46.4094	ROSA_SMC3-Total_P-8_peak_861
chr1	42039812	42040182	371	42039957	61	73.147	23.6345	68.9007	ROSA_SMC3-Total_P-8_peak_862
chr1	42193169	42193389	221	42193271	19	11.9886	5.99974	9.17713	ROSA_SMC3-Total_P-8_peak_863
chr1	42245101	42245313	213	42245204	38	49.1826	20.941	45.4272	ROSA_SMC3-Total_P-8_peak_864
chr1	42261071	42261380	310	42261178	39	48.0904	19.8555	44.3555	ROSA_SMC3-Total_P-8_peak_865
chr1	42277710	42277955	246	42277809	32	32.5077	13.6342	29.1215	ROSA_SMC3-Total_P-8_peak_866
chr1	42612575	42612929	355	42612725	49	62.5747	23.6294	58.5351	ROSA_SMC3-Total_P-8_peak_867
chr1	42623382	42623684	303	42623458	24	19.9918	9.17518	16.9263	ROSA_SMC3-Total_P-8_peak_868
chr1	42639042	42639377	336	42639178	62	95.0983	35.7768	90.4382	ROSA_SMC3-Total_P-8_peak_869
chr1	42642694	42642844	151	42642775	22	20.0196	9.8132	16.9455	ROSA_SMC3-Total_P-8_peak_870
chr1	42780213	42780368	156	42780330	16	12.9195	7.25324	10.083	ROSA_SMC3-Total_P-8_peak_871
chr1	42800875	42801172	298	42801011	33	30.3474	12.0303	27.0205	ROSA_SMC3-Total_P-8_peak_872
chr1	42977377	42977555	179	42977463	21	17.0954	8.38642	14.1236	ROSA_SMC3-Total_P-8_peak_873
chr1	43043692	43043869	178	43043755	23	17.3256	7.95843	14.3369	ROSA_SMC3-Total_P-8_peak_874
chr1	43201861	43202115	255	43201999	27	33.6093	16.1805	30.2031	ROSA_SMC3-Total_P-8_peak_875
chr1	43203007	43203204	198	43203123	24	25.4571	12.4097	22.2441	ROSA_SMC3-Total_P-8_peak_876
chr1	43212805	43213118	314	43212983	50	73.4882	29.489	69.2312	ROSA_SMC3-Total_P-8_peak_877
chr1	43222700	43222903	204	43222805	28	17.0924	6.65221	14.1213	ROSA_SMC3-Total_P-8_peak_878
chr1	43231634	43231835	202	43231751	29	26.0462	11.0102	22.8186	ROSA_SMC3-Total_P-8_peak_879
chr1	43243639	43243837	199	43243745	38	27.2061	8.94608	23.9554	ROSA_SMC3-Total_P-8_peak_880
chr1	43379047	43379442	396	43379237	86	125.412	39.234	120.191	ROSA_SMC3-Total_P-8_peak_881
chr1	43388660	43388949	290	43388800	63	70.4823	21.2225	66.284	ROSA_SMC3-Total_P-8_peak_882
chr1	43396755	43397158	404	43396897	52	60.614	21.0165	56.6199	ROSA_SMC3-Total_P-8_peak_883
chr1	43539179	43539628	450	43539422	72	75.4583	19.7963	71.1625	ROSA_SMC3-Total_P-8_peak_884
chr1	43539980	43540230	251	43540124	30	25.3252	10.2796	22.1151	ROSA_SMC3-Total_P-8_peak_885
chr1	43609338	43609575	238	43609492	18	15.963	8.56834	13.017	ROSA_SMC3-Total_P-8_peak_886
chr1	43692944	43693486	543	43693141	45	57.883	22.8338	53.9416	ROSA_SMC3-Total_P-8_peak_887
chr1	43703809	43704144	336	43703940	55	68.2387	23.893	64.085	ROSA_SMC3-Total_P-8_peak_888
chr1	43803222	43803612	391	43803481	30	29.7877	12.8079	26.4678	ROSA_SMC3-Total_P-8_peak_889
chr1	43823812	43824009	198	43823915	27	23.5783	10.2762	20.4174	ROSA_SMC3-Total_P-8_peak_890
chr1	43824184	43824376	193	43824196	15	9.27091	5.30562	6.59005	ROSA_SMC3-Total_P-8_peak_891
chr1	43833900	43834170	271	43834025	25	23.8305	11.0932	20.6607	ROSA_SMC3-Total_P-8_peak_892
chr1	43880335	43880596	262	43880449	45	52.4085	19.6264	48.5784	ROSA_SMC3-Total_P-8_peak_893
chr1	43988479	43988700	222	43988607	29	26.0462	11.0102	22.8186	ROSA_SMC3-Total_P-8_peak_894
chr1	43994849	43995208	360	43994965	52	54.3556	17.5749	50.4865	ROSA_SMC3-Total_P-8_peak_895
chr1	44119167	44119342	176	44119268	26	20.6607	8.95323	17.5763	ROSA_SMC3-Total_P-8_peak_896
chr1	44229159	44229527	369	44229297	64	83.4542	27.9082	79.0068	ROSA_SMC3-Total_P-8_peak_897
chr1	44347146	44347461	316	44347311	39	36.5884	13.264	33.1108	ROSA_SMC3-Total_P-8_peak_898
chr1	44386819	44386991	173	44386881	21	17.9114	8.8665	14.9064	ROSA_SMC3-Total_P-8_peak_899
chr1	44396212	44396416	205	44396284	24	22.7354	10.7809	19.5978	ROSA_SMC3-Total_P-8_peak_900
chr1	44399819	44400880	1062	44400589	91	88.1249	18.2854	83.5942	ROSA_SMC3-Total_P-8_peak_901
chr1	44412084	44412339	256	44412210	32	23.9014	8.949	20.7301	ROSA_SMC3-Total_P-8_peak_902
chr1	44460519	44460776	258	44460653	52	63.8214	22.8555	59.7611	ROSA_SMC3-Total_P-8_peak_903
chr1	44471339	44471667	329	44471489	68	79.3913	23.5684	75.026	ROSA_SMC3-Total_P-8_peak_904
chr1	44501642	44502575	934	44502400	74	85.6704	23.9573	81.1824	ROSA_SMC3-Total_P-8_peak_905
chr1	44513329	44513672	344	44513492	27	21.8046	9.28483	18.6855	ROSA_SMC3-Total_P-8_peak_906
chr1	44557876	44558185	310	44558059	40	37.8973	13.5956	34.3855	ROSA_SMC3-Total_P-8_peak_907
chr1	44569168	44569397	230	44569311	24	25.668	12.536	22.4539	ROSA_SMC3-Total_P-8_peak_908
chr1	44678919	44679215	297	44679056	49	56.0125	19.8269	52.1084	ROSA_SMC3-Total_P-8_peak_909
chr1	44683352	44683931	580	44683594	46	60.7862	24.0571	56.7817	ROSA_SMC3-Total_P-8_peak_910
chr1	44703844	44704060	217	44703985	33	17.5889	5.96153	14.5898	ROSA_SMC3-Total_P-8_peak_911
chr1	44760475	44760681	207	44760592	33	40.1976	17.7722	36.6361	ROSA_SMC3-Total_P-8_peak_912
chr1	44783959	44784300	342	44784070	53	49.3234	14.6438	45.5656	ROSA_SMC3-Total_P-8_peak_913
chr1	44843856	44844203	348	44844040	104	155.138	44.7994	149.369	ROSA_SMC3-Total_P-8_peak_914
chr1	44870844	44871144	301	44870957	20	14.1494	6.96362	11.2673	ROSA_SMC3-Total_P-8_peak_915
chr1	45012443	45012613	171	45012528	22	20.9532	10.3722	17.8632	ROSA_SMC3-Total_P-8_peak_916
chr1	45060651	45061113	463	45060983	50	51.5235	16.9117	47.7152	ROSA_SMC3-Total_P-8_peak_917
chr1	45075153	45075398	246	45075316	34	30.2099	11.606	26.8842	ROSA_SMC3-Total_P-8_peak_918
chr1	45118510	45118825	316	45118679	37	41.9861	17.1367	38.3742	ROSA_SMC3-Total_P-8_peak_919
chr1	45121279	45121479	201	45121406	26	25.1344	11.5198	21.928	ROSA_SMC3-Total_P-8_peak_920
chr1	45142890	45143107	218	45142971	31	19.9921	7.34037	16.9263	ROSA_SMC3-Total_P-8_peak_921
chr1	45173664	45173846	183	45173768	21	21.9977	11.3196	18.8746	ROSA_SMC3-Total_P-8_peak_922
chr1	45180771	45180943	173	45180845	23	21.2725	10.2399	18.1737	ROSA_SMC3-Total_P-8_peak_923
chr1	45195028	45195198	171	45195121	24	18.4206	8.29003	15.406	ROSA_SMC3-Total_P-8_peak_924
chr1	45251829	45252059	231	45251955	30	32.9066	14.6502	29.5127	ROSA_SMC3-Total_P-8_peak_925
chr1	45259410	45259639	230	45259502	36	25.0857	8.4873	21.8869	ROSA_SMC3-Total_P-8_peak_926
chr1	45265409	45265715	307	45265540	46	43.1083	14.0994	39.489	ROSA_SMC3-Total_P-8_peak_927
chr1	45285017	45285605	589	45285483	20	16.5085	8.32728	13.5459	ROSA_SMC3-Total_P-8_peak_928
chr1	45301582	45301856	275	45301714	50	51.5235	16.9117	47.7152	ROSA_SMC3-Total_P-8_peak_929
chr1	45452251	45452417	167	45452363	20	14.5203	7.17298	11.6185	ROSA_SMC3-Total_P-8_peak_930
chr1	45478267	45478751	485	45478324	15	12.0849	6.99153	9.27203	ROSA_SMC3-Total_P-8_peak_931
chr1	45480095	45480649	555	45480285	35	37.6842	15.4568	34.1777	ROSA_SMC3-Total_P-8_peak_932
chr1	45484275	45484626	352	45484499	68	88.3254	28.508	83.7867	ROSA_SMC3-Total_P-8_peak_933
chr1	45765993	45766227	235	45766138	27	21.8046	9.28483	18.6855	ROSA_SMC3-Total_P-8_peak_934
chr1	45769486	45770068	583	45769784	47	55.7289	20.6091	51.8329	ROSA_SMC3-Total_P-8_peak_935
chr1	45825535	45825722	188	45825649	23	21.2725	10.2399	18.1737	ROSA_SMC3-Total_P-8_peak_936
chr1	45949283	45949433	151	45949340	20	19.9102	10.3719	16.8556	ROSA_SMC3-Total_P-8_peak_937
chr1	45958807	45959105	299	45958935	59	74.7944	25.5997	70.5158	ROSA_SMC3-Total_P-8_peak_938
chr1	45978291	45978651	361	45978431	66	84.9586	27.6816	80.4784	ROSA_SMC3-Total_P-8_peak_939
chr1	45987421	45987635	215	45987523	15	12.3964	7.18258	9.57817	ROSA_SMC3-Total_P-8_peak_940
chr1	46035778	46035988	211	46035918	34	30.1146	11.5546	26.7921	ROSA_SMC3-Total_P-8_peak_941
chr1	46502733	46503301	569	46502916	101	138.579	37.4347	133.118	ROSA_SMC3-Total_P-8_peak_942
chr1	46645116	46645668	553	46645361	65	92.1967	32.4349	87.5853	ROSA_SMC3-Total_P-8_peak_943
chr1	46689174	46689549	376	46689312	40	44.8324	17.4931	41.1702	ROSA_SMC3-Total_P-8_peak_944
chr1	46813837	46814049	213	46813955	40	46.5367	18.4896	42.8371	ROSA_SMC3-Total_P-8_peak_945
chr1	46872064	46872376	313	46872215	61	60.0259	16.8133	56.0456	ROSA_SMC3-Total_P-8_peak_946
chr1	46908023	46908627	605	46908447	35	34.6818	13.7232	31.2441	ROSA_SMC3-Total_P-8_peak_947
chr1	46912547	46912854	308	46912673	44	43.2349	14.922	39.6114	ROSA_SMC3-Total_P-8_peak_948
chr1	46943140	46943456	317	46943275	61	78.1158	26.453	73.7699	ROSA_SMC3-Total_P-8_peak_949
chr1	46953512	46953774	263	46953639	35	37.5182	15.3598	34.0132	ROSA_SMC3-Total_P-8_peak_950
chr1	46993705	46994086	382	46993865	90	113.295	30.1757	108.291	ROSA_SMC3-Total_P-8_peak_951
chr1	46998550	46998800	251	46998691	52	63.4022	22.613	59.3463	ROSA_SMC3-Total_P-8_peak_952
chr1	47000834	47001138	305	47000969	37	40.4104	16.2131	36.8368	ROSA_SMC3-Total_P-8_peak_953
chr1	47013738	47013978	241	47013817	30	30.7428	13.3683	27.3957	ROSA_SMC3-Total_P-8_peak_954
chr1	47088247	47088406	160	47088354	22	16.2483	7.62682	13.296	ROSA_SMC3-Total_P-8_peak_955
chr1	47190888	47191225	338	47191105	63	70.3033	21.1283	66.111	ROSA_SMC3-Total_P-8_peak_956
chr1	47213431	47213629	199	47213533	26	25.343	11.6433	22.1321	ROSA_SMC3-Total_P-8_peak_957
chr1	47341831	47342079	249	47341941	47	55.8844	20.6993	51.9844	ROSA_SMC3-Total_P-8_peak_958
chr1	47343908	47344221	314	47344027	36	32.727	12.2692	29.3349	ROSA_SMC3-Total_P-8_peak_959
chr1	47400641	47400842	202	47400717	19	17.8938	9.45175	14.8888	ROSA_SMC3-Total_P-8_peak_960
chr1	47555108	47555295	188	47555192	26	17.5678	7.32191	14.5709	ROSA_SMC3-Total_P-8_peak_961
chr1	47557245	47557424	180	47557313	25	23.2366	10.7421	20.08	ROSA_SMC3-Total_P-8_peak_962
chr1	47609472	47609635	164	47609532	26	25.1344	11.5198	21.928	ROSA_SMC3-Total_P-8_peak_963
chr1	47639604	47639968	365	47639733	44	43.2349	14.922	39.6114	ROSA_SMC3-Total_P-8_peak_964
chr1	47641066	47641322	257	47641156	41	39.2166	13.9272	35.6717	ROSA_SMC3-Total_P-8_peak_965
chr1	47644845	47645174	330	47645014	56	68.5268	23.5501	64.3683	ROSA_SMC3-Total_P-8_peak_966
chr1	47658597	47658950	354	47658740	54	57.2201	18.2381	53.289	ROSA_SMC3-Total_P-8_peak_967
chr1	47697146	47697382	237	47697258	15	11.4613	6.61054	8.68104	ROSA_SMC3-Total_P-8_peak_968
chr1	47698093	47698358	266	47698225	20	14.1494	6.96362	11.2673	ROSA_SMC3-Total_P-8_peak_969
chr1	47701140	47701299	160	47701267	20	10.0443	4.81712	7.32431	ROSA_SMC3-Total_P-8_peak_970
chr1	47728480	47728834	355	47728676	56	69.8664	24.3197	65.6785	ROSA_SMC3-Total_P-8_peak_971
chr1	47805202	47805385	184	47805277	27	21.8046	9.28483	18.6855	ROSA_SMC3-Total_P-8_peak_972
chr1	47854496	47854825	330	47854633	31	30.2249	12.6892	26.8985	ROSA_SMC3-Total_P-8_peak_973
chr1	47890047	47890338	292	47890198	51	65.9033	24.5745	61.8017	ROSA_SMC3-Total_P-8_peak_974
chr1	47898085	47898382	298	47898251	29	29.1382	12.7998	25.8286	ROSA_SMC3-Total_P-8_peak_975
chr1	47902169	47902483	315	47902274	60	58.6626	16.5421	54.7076	ROSA_SMC3-Total_P-8_peak_976
chr1	47903413	47903904	492	47903590	32	20.9858	7.56976	17.8952	ROSA_SMC3-Total_P-8_peak_977
chr1	47915548	47915974	427	47915755	46	66.1337	27.1601	62.0276	ROSA_SMC3-Total_P-8_peak_978
chr1	47935693	47935864	172	47935785	21	18.7851	9.38654	15.7483	ROSA_SMC3-Total_P-8_peak_979
chr1	47993429	47993640	212	47993510	28	25.5259	11.0548	22.3123	ROSA_SMC3-Total_P-8_peak_980
chr1	48176160	48176462	303	48176324	46	64.0176	25.9433	59.9536	ROSA_SMC3-Total_P-8_peak_981
chr1	48191928	48192254	327	48192139	45	51.3335	19.0053	47.5298	ROSA_SMC3-Total_P-8_peak_982
chr1	48204367	48204533	167	48204461	27	21.8046	9.28483	18.6855	ROSA_SMC3-Total_P-8_peak_983
chr1	48221211	48221401	191	48221283	22	24.8347	12.6957	21.6395	ROSA_SMC3-Total_P-8_peak_984
chr1	48438851	48439027	177	48438901	13	12.9871	7.99648	10.1502	ROSA_SMC3-Total_P-8_peak_985
chr1	48463266	48463621	356	48463472	79	109.165	34.1329	104.237	ROSA_SMC3-Total_P-8_peak_986
chr1	48559421	48559831	411	48559557	64	71.991	21.5541	67.7628	ROSA_SMC3-Total_P-8_peak_987
chr1	48575167	48575441	275	48575262	46	36.1056	10.7812	32.6337	ROSA_SMC3-Total_P-8_peak_988
chr1	48667764	48668162	399	48668029	76	97.6573	29.3525	92.9458	ROSA_SMC3-Total_P-8_peak_989
chr1	48669074	48669311	238	48669196	50	54.8521	18.7174	50.9754	ROSA_SMC3-Total_P-8_peak_990
chr1	48693954	48694125	172	48694046	17	14.0483	7.6799	11.1699	ROSA_SMC3-Total_P-8_peak_991
chr1	48702606	48702759	154	48702696	19	18.6798	9.92775	15.65	ROSA_SMC3-Total_P-8_peak_992
chr1	48963818	48964046	229	48963927	39	43.3476	17.0664	39.7167	ROSA_SMC3-Total_P-8_peak_993
chr1	48964223	48964436	214	48964296	25	26.8665	12.9061	23.6182	ROSA_SMC3-Total_P-8_peak_994
chr1	48996488	48996693	206	48996580	22	23.7003	12.0224	20.5374	ROSA_SMC3-Total_P-8_peak_995
chr1	49143040	49143342	303	49143174	47	65.7896	26.4953	61.6898	ROSA_SMC3-Total_P-8_peak_996
chr1	49162839	49163079	241	49162944	36	32.727	12.2692	29.3349	ROSA_SMC3-Total_P-8_peak_997
chr1	49283280	49283477	198	49283371	22	23.7003	12.0224	20.5374	ROSA_SMC3-Total_P-8_peak_998
chr1	49382342	49382492	151	49382396	17	14.0483	7.6799	11.1699	ROSA_SMC3-Total_P-8_peak_999
chr1	50546678	50546884	207	50546800	25	23.8305	11.0932	20.6607	ROSA_SMC3-Total_P-8_peak_1000
chr1	50737692	50737927	236	50737802	43	41.8856	14.5904	38.2773	ROSA_SMC3-Total_P-8_peak_1001
chr1	50798756	50799001	246	50798894	33	32.9113	13.4823	29.5169	ROSA_SMC3-Total_P-8_peak_1002
chr1	50799141	50799498	358	50799360	27	30.5863	14.4067	27.2419	ROSA_SMC3-Total_P-8_peak_1003
chr1	50814439	50814618	180	50814542	25	21.8135	9.91123	18.6941	ROSA_SMC3-Total_P-8_peak_1004
chr1	50834175	50834512	338	50834362	41	46.3277	17.9198	42.6326	ROSA_SMC3-Total_P-8_peak_1005
chr1	50835575	50835800	226	50835682	25	29.7202	14.5968	26.4026	ROSA_SMC3-Total_P-8_peak_1006
chr1	51071245	51071457	213	51071363	23	23.1136	11.3421	19.9581	ROSA_SMC3-Total_P-8_peak_1007
chr1	51169782	51170059	278	51169906	42	48.4523	18.7068	44.7131	ROSA_SMC3-Total_P-8_peak_1008
chr1	51240568	51240731	164	51240642	23	20.797	9.95755	17.7103	ROSA_SMC3-Total_P-8_peak_1009
chr1	51339140	51339515	376	51339214	17	13.1486	7.13767	10.2951	ROSA_SMC3-Total_P-8_peak_1010
chr1	51395145	51395320	176	51395231	27	20.1571	8.39964	17.0819	ROSA_SMC3-Total_P-8_peak_1011
chr1	51433792	51433956	165	51433874	20	13.6912	6.70805	10.8243	ROSA_SMC3-Total_P-8_peak_1012
chr1	51655138	51655391	254	51655266	46	52.4337	19.1773	48.6035	ROSA_SMC3-Total_P-8_peak_1013
chr1	51657907	51658171	265	51658049	33	25.0046	9.22018	21.8069	ROSA_SMC3-Total_P-8_peak_1014
chr1	51762318	51762969	652	51762679	42	49.6231	19.3915	45.8563	ROSA_SMC3-Total_P-8_peak_1015
chr1	51765094	51765244	151	51765152	16	13.5968	7.66641	10.7339	ROSA_SMC3-Total_P-8_peak_1016
chr1	52000760	52001000	241	52000856	42	37.9468	12.8994	34.4343	ROSA_SMC3-Total_P-8_peak_1017
chr1	52093466	52093620	155	52093571	24	18.9218	8.56895	15.8839	ROSA_SMC3-Total_P-8_peak_1018
chr1	52234682	52235015	334	52234826	78	109.075	34.6744	104.153	ROSA_SMC3-Total_P-8_peak_1019
chr1	52362602	52362865	264	52362732	30	27.3016	11.3772	24.0481	ROSA_SMC3-Total_P-8_peak_1020
chr1	52391897	52392124	228	52392021	17	16.8922	9.40882	13.9225	ROSA_SMC3-Total_P-8_peak_1021
chr1	52468024	52468260	237	52468160	51	57.6576	19.8225	53.7187	ROSA_SMC3-Total_P-8_peak_1022
chr1	52593172	52593394	223	52593277	31	31.8792	13.6532	28.5091	ROSA_SMC3-Total_P-8_peak_1023
chr1	52607598	52607820	223	52607709	26	23.0354	10.2924	19.8814	ROSA_SMC3-Total_P-8_peak_1024
chr1	52761887	52762238	352	52762104	51	67.1441	25.3024	63.0148	ROSA_SMC3-Total_P-8_peak_1025
chr1	53018845	53019126	282	53019100	18	12.1306	6.30042	9.31436	ROSA_SMC3-Total_P-8_peak_1026
chr1	53070638	53070867	230	53070761	25	20.5681	9.19964	17.4876	ROSA_SMC3-Total_P-8_peak_1027
chr1	53132052	53132246	195	53132132	22	13.6531	6.23718	10.7865	ROSA_SMC3-Total_P-8_peak_1028
chr1	53151869	53152219	351	53152085	62	68.9803	20.8909	64.8129	ROSA_SMC3-Total_P-8_peak_1029
chr1	53370632	53370807	176	53370710	27	25.8119	11.5684	22.5964	ROSA_SMC3-Total_P-8_peak_1030
chr1	53379327	53379514	188	53379415	27	29.6168	13.8292	26.2995	ROSA_SMC3-Total_P-8_peak_1031
chr1	53647706	53648006	301	53647856	43	54.5792	21.8411	50.7052	ROSA_SMC3-Total_P-8_peak_1032
chr1	53651418	53651749	332	53651584	41	34.2538	11.3896	30.8264	ROSA_SMC3-Total_P-8_peak_1033
chr1	53743931	53744283	353	53744071	61	71.558	22.7544	67.3428	ROSA_SMC3-Total_P-8_peak_1034
chr1	53757315	53757497	183	53757427	18	17.3839	9.43136	14.3935	ROSA_SMC3-Total_P-8_peak_1035
chr1	53787182	53787333	152	53787231	22	22.5007	11.3031	19.3723	ROSA_SMC3-Total_P-8_peak_1036
chr1	53858917	53859341	425	53859175	58	82.8614	30.84	78.4242	ROSA_SMC3-Total_P-8_peak_1037
chr1	53910303	53910578	276	53910412	32	33.27	14.0798	29.8661	ROSA_SMC3-Total_P-8_peak_1038
chr1	53951211	53951486	276	53951310	33	34.6736	14.5065	31.2363	ROSA_SMC3-Total_P-8_peak_1039
chr1	54059809	54060072	264	54059945	36	48.516	21.3939	44.7673	ROSA_SMC3-Total_P-8_peak_1040
chr1	54181207	54181417	211	54181316	40	44.8324	17.4931	41.1702	ROSA_SMC3-Total_P-8_peak_1041
chr1	54220449	54220652	204	54220527	33	28.9696	11.2744	25.6675	ROSA_SMC3-Total_P-8_peak_1042
chr1	54326595	54326852	258	54326732	38	39.8414	15.4649	36.2915	ROSA_SMC3-Total_P-8_peak_1043
chr1	54344247	54344508	262	54344367	43	41.8856	14.5904	38.2773	ROSA_SMC3-Total_P-8_peak_1044
chr1	54414776	54415022	247	54414889	48	48.7251	16.2485	44.9719	ROSA_SMC3-Total_P-8_peak_1045
chr1	54425405	54425615	211	54425529	34	20.5229	6.95639	17.4445	ROSA_SMC3-Total_P-8_peak_1046
chr1	54535807	54536025	219	54535939	35	35.648	14.2753	32.1867	ROSA_SMC3-Total_P-8_peak_1047
chr1	54547410	54547592	183	54547539	26	24.7577	11.2974	21.5648	ROSA_SMC3-Total_P-8_peak_1048
chr1	54587270	54587629	360	54587417	69	87.9642	27.7576	83.4349	ROSA_SMC3-Total_P-8_peak_1049
chr1	54647426	54647670	245	54647564	47	55.5057	20.4797	51.6111	ROSA_SMC3-Total_P-8_peak_1050
chr1	54678596	54678756	161	54678674	20	18.8605	9.73758	15.8227	ROSA_SMC3-Total_P-8_peak_1051
chr1	54776690	54776965	276	54776837	45	56.5616	22.0563	52.6503	ROSA_SMC3-Total_P-8_peak_1052
chr1	54841413	54841761	349	54841537	46	45.9617	15.5852	42.274	ROSA_SMC3-Total_P-8_peak_1053
chr1	54873297	54873583	287	54873435	52	56.5471	18.7531	52.6376	ROSA_SMC3-Total_P-8_peak_1054
chr1	54934449	54934690	242	54934540	46	44.879	15.0133	41.2166	ROSA_SMC3-Total_P-8_peak_1055
chr1	54953773	54954386	614	54954153	27	25.4065	11.331	22.195	ROSA_SMC3-Total_P-8_peak_1056
chr1	54954620	54955384	765	54955044	48	48.5894	16.1764	44.8397	ROSA_SMC3-Total_P-8_peak_1057
chr1	54965109	54965418	310	54965288	45	44.5936	15.2536	40.9384	ROSA_SMC3-Total_P-8_peak_1058
chr1	54985476	54985637	162	54985532	20	18.4178	9.47027	15.406	ROSA_SMC3-Total_P-8_peak_1059
chr1	55007779	55007940	162	55007856	20	17.0351	8.64012	14.0648	ROSA_SMC3-Total_P-8_peak_1060
chr1	55008459	55008880	422	55008764	21	12.7184	5.966	9.89048	ROSA_SMC3-Total_P-8_peak_1061
chr1	55013436	55013907	472	55013727	47	46.2322	15.3327	42.5431	ROSA_SMC3-Total_P-8_peak_1062
chr1	55037578	55037851	274	55037713	29	23.4633	9.58293	20.3039	ROSA_SMC3-Total_P-8_peak_1063
chr1	55080090	55080292	203	55080184	22	22.9816	11.5921	19.8285	ROSA_SMC3-Total_P-8_peak_1064
chr1	55129490	55129640	151	55129566	20	14.1494	6.96362	11.2673	ROSA_SMC3-Total_P-8_peak_1065
chr1	55137729	55138122	394	55137874	86	114.716	33.1645	109.685	ROSA_SMC3-Total_P-8_peak_1066
chr1	55257604	55257923	320	55257750	54	65.3272	22.7237	61.2346	ROSA_SMC3-Total_P-8_peak_1067
chr1	55276224	55276401	178	55276355	30	25.3252	10.2796	22.1151	ROSA_SMC3-Total_P-8_peak_1068
chr1	55410669	55411183	515	55410939	62	61.3962	17.0845	57.3854	ROSA_SMC3-Total_P-8_peak_1069
chr1	55416372	55416777	406	55416536	62	84.7712	29.773	80.2984	ROSA_SMC3-Total_P-8_peak_1070
chr1	55461947	55462551	605	55462259	92	114.429	29.7071	109.408	ROSA_SMC3-Total_P-8_peak_1071
chr1	55487576	55488044	469	55487920	59	64.5158	19.8961	60.4376	ROSA_SMC3-Total_P-8_peak_1072
chr1	55537285	55537438	154	55537350	18	16.2933	8.76894	13.3407	ROSA_SMC3-Total_P-8_peak_1073
chr1	55606286	55606508	223	55606409	37	39.8726	15.9	36.3227	ROSA_SMC3-Total_P-8_peak_1074
chr1	55743146	55743525	380	55743376	79	72.1474	15.9003	67.9169	ROSA_SMC3-Total_P-8_peak_1075
chr1	55750501	55750918	418	55750685	47	55.8844	20.6993	51.9844	ROSA_SMC3-Total_P-8_peak_1076
chr1	55752640	55752790	151	55752751	18	15.2003	8.10656	12.2783	ROSA_SMC3-Total_P-8_peak_1077
chr1	55799186	55799393	208	55799305	20	11.8028	5.69482	9.01749	ROSA_SMC3-Total_P-8_peak_1078
chr1	55803780	55804190	411	55804028	55	63.7622	21.3473	59.703	ROSA_SMC3-Total_P-8_peak_1079
chr1	55841417	55841663	247	55841551	28	27.1227	11.9816	23.8726	ROSA_SMC3-Total_P-8_peak_1080
chr1	55844323	55844490	168	55844424	20	17.5697	8.95988	14.5709	ROSA_SMC3-Total_P-8_peak_1081
chr1	55944501	55944763	263	55944622	21	15.1893	7.29522	12.274	ROSA_SMC3-Total_P-8_peak_1082
chr1	55949287	55949502	216	55949298	17	11.1538	5.96882	8.38188	ROSA_SMC3-Total_P-8_peak_1083
chr1	56167876	56168055	180	56167953	25	24.8925	11.7251	21.6963	ROSA_SMC3-Total_P-8_peak_1084
chr1	56358962	56359164	203	56359041	27	26.454	11.9465	23.2141	ROSA_SMC3-Total_P-8_peak_1085
chr1	57042837	57043077	241	57042966	32	34.6315	14.8819	31.2003	ROSA_SMC3-Total_P-8_peak_1086
chr1	57044951	57045471	521	57045180	28	32.4747	15.1586	29.0892	ROSA_SMC3-Total_P-8_peak_1087
chr1	57050655	57050895	241	57050741	24	22.7354	10.7809	19.5978	ROSA_SMC3-Total_P-8_peak_1088
chr1	57269311	57269554	244	57269447	20	22.8875	12.1425	19.738	ROSA_SMC3-Total_P-8_peak_1089
chr1	57286786	57286950	165	57286889	21	20.4652	10.3969	17.387	ROSA_SMC3-Total_P-8_peak_1090
chr1	57297661	57297897	237	57297794	45	44.4666	15.186	40.8147	ROSA_SMC3-Total_P-8_peak_1091
chr1	57433979	57434238	260	57434090	30	30.5018	13.2265	27.1579	ROSA_SMC3-Total_P-8_peak_1092
chr1	58478984	58479197	214	58479100	32	33.27	14.0798	29.8661	ROSA_SMC3-Total_P-8_peak_1093
chr1	58512934	58513275	342	58513111	47	41.6274	13.0167	38.0407	ROSA_SMC3-Total_P-8_peak_1094
chr1	58531313	58531537	225	58531419	32	33.27	14.0798	29.8661	ROSA_SMC3-Total_P-8_peak_1095
chr1	58621078	58621336	259	58621206	40	42.6923	16.258	39.0759	ROSA_SMC3-Total_P-8_peak_1096
chr1	58628662	58628948	287	58628812	60	58.6626	16.5421	54.7076	ROSA_SMC3-Total_P-8_peak_1097
chr1	58717426	58717655	230	58717522	25	28.0138	13.5905	24.7336	ROSA_SMC3-Total_P-8_peak_1098
chr1	58981557	58981889	333	58981680	24	22.543	10.6665	19.4082	ROSA_SMC3-Total_P-8_peak_1099
chr1	59012369	59012702	334	59012554	52	66.7753	24.5758	62.6543	ROSA_SMC3-Total_P-8_peak_1100
chr1	59118305	59118613	309	59118433	43	54.5792	21.8411	50.7052	ROSA_SMC3-Total_P-8_peak_1101
chr1	59205615	59205887	273	59205708	44	51.2281	19.4056	47.427	ROSA_SMC3-Total_P-8_peak_1102
chr1	59234945	59235247	303	59235099	54	57.2201	18.2381	53.289	ROSA_SMC3-Total_P-8_peak_1103
chr1	59247450	59247834	385	59247581	30	25.3252	10.2796	22.1151	ROSA_SMC3-Total_P-8_peak_1104
chr1	59247992	59248312	321	59248191	35	40.8879	17.3458	37.3072	ROSA_SMC3-Total_P-8_peak_1105
chr1	59250716	59251165	450	59250898	17	15.1442	8.3465	12.2322	ROSA_SMC3-Total_P-8_peak_1106
chr1	59281899	59282200	302	59281981	14	11.3292	6.76448	8.55065	ROSA_SMC3-Total_P-8_peak_1107
chr1	59307260	59307442	183	59307375	26	20.6607	8.95323	17.5763	ROSA_SMC3-Total_P-8_peak_1108
chr1	59362385	59362575	191	59362491	19	15.753	8.16056	12.8221	ROSA_SMC3-Total_P-8_peak_1109
chr1	59364706	59364935	230	59364801	21	16.5581	8.07415	13.5945	ROSA_SMC3-Total_P-8_peak_1110
chr1	59542312	59542543	232	59542406	27	18.5872	7.59309	15.5596	ROSA_SMC3-Total_P-8_peak_1111
chr1	59612436	59612947	512	59612549	22	20.0196	9.8132	16.9455	ROSA_SMC3-Total_P-8_peak_1112
chr1	59762597	59762925	329	59762860	19	16.28	8.47636	13.3274	ROSA_SMC3-Total_P-8_peak_1113
chr1	59810997	59811200	204	59811083	20	17.6641	9.01649	14.6648	ROSA_SMC3-Total_P-8_peak_1114
chr1	60164955	60165248	294	60165059	28	31.1902	14.3952	27.8361	ROSA_SMC3-Total_P-8_peak_1115
chr1	60225154	60225390	237	60225279	45	44.5936	15.2536	40.9384	ROSA_SMC3-Total_P-8_peak_1116
chr1	60345244	60345595	352	60345433	68	89.9538	29.4396	85.3846	ROSA_SMC3-Total_P-8_peak_1117
chr1	60368903	60369134	232	60369029	37	29.5391	10.3049	26.2222	ROSA_SMC3-Total_P-8_peak_1118
chr1	60412999	60413365	367	60413195	45	52.4085	19.6264	48.5784	ROSA_SMC3-Total_P-8_peak_1119
chr1	60437157	60437311	155	60437231	17	13.6463	7.43686	10.7808	ROSA_SMC3-Total_P-8_peak_1120
chr1	60442515	60442853	339	60442648	42	40.5461	14.2588	36.9678	ROSA_SMC3-Total_P-8_peak_1121
chr1	60747104	60747393	290	60747224	42	40.5461	14.2588	36.9678	ROSA_SMC3-Total_P-8_peak_1122
chr1	60891272	60891422	151	60891379	26	20.6607	8.95323	17.5763	ROSA_SMC3-Total_P-8_peak_1123
chr1	61230960	61231212	253	61231119	45	46.4853	16.2763	42.7881	ROSA_SMC3-Total_P-8_peak_1124
chr1	61314292	61314614	323	61314464	61	49.6821	12.3228	45.915	ROSA_SMC3-Total_P-8_peak_1125
chr1	61444641	61445008	368	61444841	59	74.8812	25.6497	70.6014	ROSA_SMC3-Total_P-8_peak_1126
chr1	61479038	61479241	204	61479131	20	14.1494	6.96362	11.2673	ROSA_SMC3-Total_P-8_peak_1127
chr1	61508522	61508990	469	61508816	51	61.806	22.1864	57.7833	ROSA_SMC3-Total_P-8_peak_1128
chr1	61515504	61515988	485	61515715	60	65.9969	20.2277	61.892	ROSA_SMC3-Total_P-8_peak_1129
chr1	61545617	61545844	228	61545701	16	13.4269	7.56261	10.5668	ROSA_SMC3-Total_P-8_peak_1130
chr1	61699885	61700162	278	61700022	24	15.5767	6.77955	12.6486	ROSA_SMC3-Total_P-8_peak_1131
chr1	61901770	61901945	176	61901855	23	24.6843	12.2845	21.4917	ROSA_SMC3-Total_P-8_peak_1132
chr1	61918997	61919370	374	61919228	68	88.3254	28.508	83.7867	ROSA_SMC3-Total_P-8_peak_1133
chr1	62013062	62013289	228	62013140	39	45.009	18.0386	41.3409	ROSA_SMC3-Total_P-8_peak_1134
chr1	62054385	62054663	279	62054521	54	66.6187	23.4664	62.4979	ROSA_SMC3-Total_P-8_peak_1135
chr1	62548426	62548766	341	62548596	41	53.1932	21.9539	49.3491	ROSA_SMC3-Total_P-8_peak_1136
chr1	62596846	62597054	209	62596947	19	21.4159	11.5575	18.3148	ROSA_SMC3-Total_P-8_peak_1137
chr1	62601519	62601722	204	62601611	21	23.3816	12.1437	20.2228	ROSA_SMC3-Total_P-8_peak_1138
chr1	62641300	62641598	299	62641464	47	65.7896	26.4953	61.6898	ROSA_SMC3-Total_P-8_peak_1139
chr1	62873154	62873366	213	62873282	21	18.7851	9.38654	15.7483	ROSA_SMC3-Total_P-8_peak_1140
chr1	62973926	62974145	220	62974032	32	20.9858	7.56976	17.8952	ROSA_SMC3-Total_P-8_peak_1141
chr1	62996259	62996536	278	62996394	44	43.2349	14.922	39.6114	ROSA_SMC3-Total_P-8_peak_1142
chr1	63154075	63154300	226	63154165	30	30.5018	13.2265	27.1579	ROSA_SMC3-Total_P-8_peak_1143
chr1	63212243	63212474	232	63212349	35	35.648	14.2753	32.1867	ROSA_SMC3-Total_P-8_peak_1144
chr1	63225247	63225423	177	63225365	26	20.6607	8.95323	17.5763	ROSA_SMC3-Total_P-8_peak_1145
chr1	63372156	63372320	165	63372204	21	22.0968	11.379	18.9734	ROSA_SMC3-Total_P-8_peak_1146
chr1	63377784	63377989	206	63377893	24	21.9731	10.329	18.8505	ROSA_SMC3-Total_P-8_peak_1147
chr1	63428945	63429153	209	63429029	30	25.3252	10.2796	22.1151	ROSA_SMC3-Total_P-8_peak_1148
chr1	63614774	63614994	221	63614902	21	18.9532	9.48717	15.9144	ROSA_SMC3-Total_P-8_peak_1149
chr1	63655530	63655686	157	63655571	19	16.3745	8.53322	13.4148	ROSA_SMC3-Total_P-8_peak_1150
chr1	63782646	63782948	303	63782800	78	107.39	33.7062	102.495	ROSA_SMC3-Total_P-8_peak_1151
chr1	63793307	63793544	238	63793413	35	33.7768	13.2123	30.361	ROSA_SMC3-Total_P-8_peak_1152
chr1	63907329	63907545	217	63907444	30	28.9014	12.2926	25.612	ROSA_SMC3-Total_P-8_peak_1153
chr1	63988871	63989065	195	63988991	22	18.8506	9.12035	15.8128	ROSA_SMC3-Total_P-8_peak_1154
chr1	64041057	64041207	151	64041112	16	13.9506	7.88281	11.0798	ROSA_SMC3-Total_P-8_peak_1155
chr1	64081596	64081746	151	64081693	16	12.9195	7.25324	10.083	ROSA_SMC3-Total_P-8_peak_1156
chr1	64140137	64140381	245	64140245	23	27.3705	13.869	24.1166	ROSA_SMC3-Total_P-8_peak_1157
chr1	64157656	64157911	256	64157786	35	31.4625	11.9376	28.1033	ROSA_SMC3-Total_P-8_peak_1158
chr1	64239423	64239755	333	64239621	32	27.7417	10.9428	24.4725	ROSA_SMC3-Total_P-8_peak_1159
chr1	64602814	64603104	291	64602959	42	43.3337	15.7813	39.7099	ROSA_SMC3-Total_P-8_peak_1160
chr1	64708776	64708976	201	64708854	28	27.7887	12.3732	24.5133	ROSA_SMC3-Total_P-8_peak_1161
chr1	64712134	64712307	174	64712227	19	16.3745	8.53322	13.4148	ROSA_SMC3-Total_P-8_peak_1162
chr1	64734770	64735332	563	64734970	51	53.9062	17.7617	50.0492	ROSA_SMC3-Total_P-8_peak_1163
chr1	64935743	64935950	208	64935844	27	26.454	11.9465	23.2141	ROSA_SMC3-Total_P-8_peak_1164
chr1	64952868	64953042	175	64952941	27	23.5783	10.2762	20.4174	ROSA_SMC3-Total_P-8_peak_1165
chr1	65129482	65129689	208	65129580	27	28.6171	13.2324	25.3294	ROSA_SMC3-Total_P-8_peak_1166
chr1	65141495	65141712	218	65141610	25	25.7347	12.2286	22.5202	ROSA_SMC3-Total_P-8_peak_1167
chr1	65152474	65152768	295	65152597	69	90.0182	28.9211	85.4479	ROSA_SMC3-Total_P-8_peak_1168
chr1	65210100	65210398	299	65210266	49	44.1589	13.5591	40.5087	ROSA_SMC3-Total_P-8_peak_1169
chr1	65289789	65290216	428	65290069	52	62.1588	21.8974	58.1332	ROSA_SMC3-Total_P-8_peak_1170
chr1	65329994	65330162	169	65330099	22	18.4841	8.90539	15.4689	ROSA_SMC3-Total_P-8_peak_1171
chr1	65486568	65486761	194	65486670	20	18.0665	9.25847	15.0603	ROSA_SMC3-Total_P-8_peak_1172
chr1	65541124	65541383	260	65541251	48	31.8365	8.59162	28.4739	ROSA_SMC3-Total_P-8_peak_1173
chr1	65675052	65675261	210	65675171	33	28.9696	11.2744	25.6675	ROSA_SMC3-Total_P-8_peak_1174
chr1	65681287	65681551	265	65681434	37	26.1403	8.71669	22.9108	ROSA_SMC3-Total_P-8_peak_1175
chr1	65701583	65701830	248	65701705	42	28.456	8.54642	25.1702	ROSA_SMC3-Total_P-8_peak_1176
chr1	65720271	65720433	163	65720315	17	13.1486	7.13767	10.2951	ROSA_SMC3-Total_P-8_peak_1177
chr1	65731347	65731540	194	65731435	25	21.8135	9.91123	18.6941	ROSA_SMC3-Total_P-8_peak_1178
chr1	65896872	65897210	339	65896969	31	22.8111	8.67782	19.672	ROSA_SMC3-Total_P-8_peak_1179
chr1	65925115	65925376	262	65925235	41	34.2538	11.3896	30.8264	ROSA_SMC3-Total_P-8_peak_1180
chr1	66153313	66153823	511	66153463	43	48.8585	18.489	45.1046	ROSA_SMC3-Total_P-8_peak_1181
chr1	66183651	66183824	174	66183712	26	20.6607	8.95323	17.5763	ROSA_SMC3-Total_P-8_peak_1182
chr1	66414634	66414906	273	66414771	38	43.908	17.8324	40.2604	ROSA_SMC3-Total_P-8_peak_1183
chr1	66424449	66424852	404	66424756	29	30.4761	13.5911	27.1384	ROSA_SMC3-Total_P-8_peak_1184
chr1	66708338	66708703	366	66708532	120	150.113	32.813	144.442	ROSA_SMC3-Total_P-8_peak_1185
chr1	66719072	66719322	251	66719186	50	40.781	11.6987	37.2008	ROSA_SMC3-Total_P-8_peak_1186
chr1	66826183	66826341	159	66826277	21	18.7851	9.38654	15.7483	ROSA_SMC3-Total_P-8_peak_1187
chr1	66911243	66911396	154	66911329	24	18.4206	8.29003	15.406	ROSA_SMC3-Total_P-8_peak_1188
chr1	66911930	66912384	455	66912226	41	39.2166	13.9272	35.6717	ROSA_SMC3-Total_P-8_peak_1189
chr1	66969652	66969822	171	66969753	29	18.045	6.8816	15.039	ROSA_SMC3-Total_P-8_peak_1190
chr1	67073253	67073461	209	67073375	38	42.1793	16.8182	38.5662	ROSA_SMC3-Total_P-8_peak_1191
chr1	67191800	67192072	273	67191949	32	34.5169	14.8141	31.0869	ROSA_SMC3-Total_P-8_peak_1192
chr1	67217770	67218108	339	67218006	24	15.5767	6.77955	12.6486	ROSA_SMC3-Total_P-8_peak_1193
chr1	67230774	67231025	252	67230888	35	31.4625	11.9376	28.1033	ROSA_SMC3-Total_P-8_peak_1194
chr1	67379578	67379803	226	67379701	45	31.6018	9.14269	28.241	ROSA_SMC3-Total_P-8_peak_1195
chr1	67395724	67395936	213	67395813	18	14.2468	7.5342	11.3616	ROSA_SMC3-Total_P-8_peak_1196
chr1	67461764	67462060	297	67461895	60	76.4515	26.0263	72.1418	ROSA_SMC3-Total_P-8_peak_1197
chr1	67614668	67615179	512	67615010	67	76.5564	22.5489	72.2425	ROSA_SMC3-Total_P-8_peak_1198
chr1	67677197	67677597	401	67677457	73	82.6721	22.8959	78.2481	ROSA_SMC3-Total_P-8_peak_1199
chr1	67680161	67680383	223	67680236	32	32.5077	13.6342	29.1215	ROSA_SMC3-Total_P-8_peak_1200
chr1	67699802	67699952	151	67699872	24	13.4332	5.73466	10.5725	ROSA_SMC3-Total_P-8_peak_1201
chr1	67813388	67813692	305	67813584	55	58.5083	18.4873	54.562	ROSA_SMC3-Total_P-8_peak_1202
chr1	67955477	67955627	151	67955532	17	14.0483	7.6799	11.1699	ROSA_SMC3-Total_P-8_peak_1203
chr1	67966145	67966462	318	67966267	39	36.5884	13.264	33.1108	ROSA_SMC3-Total_P-8_peak_1204
chr1	67998153	67998381	229	67998252	43	40.0292	13.6138	36.4786	ROSA_SMC3-Total_P-8_peak_1205
chr1	68001103	68001484	382	68001252	74	87.2162	24.7598	82.6985	ROSA_SMC3-Total_P-8_peak_1206
chr1	68027342	68027688	347	68027514	64	79.7133	25.7749	75.3403	ROSA_SMC3-Total_P-8_peak_1207
chr1	68150839	68151070	232	68150957	23	16.7956	7.66635	13.8282	ROSA_SMC3-Total_P-8_peak_1208
chr1	68152186	68152585	400	68152223	18	12.1306	6.30042	9.31436	ROSA_SMC3-Total_P-8_peak_1209
chr1	68154359	68154703	345	68154571	29	20.6708	8.13546	17.5853	ROSA_SMC3-Total_P-8_peak_1210
chr1	68160696	68160867	172	68160775	27	23.5783	10.2762	20.4174	ROSA_SMC3-Total_P-8_peak_1211
chr1	68199704	68199902	199	68199827	14	10.3649	6.17151	7.63285	ROSA_SMC3-Total_P-8_peak_1212
chr1	68220252	68220473	222	68220381	24	21.9731	10.329	18.8505	ROSA_SMC3-Total_P-8_peak_1213
chr1	68225756	68226254	499	68226037	40	37.8973	13.5956	34.3855	ROSA_SMC3-Total_P-8_peak_1214
chr1	68231862	68232057	196	68231935	23	20.0496	9.51689	16.9748	ROSA_SMC3-Total_P-8_peak_1215
chr1	68315801	68316257	457	68315897	33	34.403	14.3481	30.9734	ROSA_SMC3-Total_P-8_peak_1216
chr1	68319353	68319728	376	68319513	99	143.036	41.1434	137.5	ROSA_SMC3-Total_P-8_peak_1217
chr1	68475849	68476125	277	68475991	36	28.3879	10.0337	25.1031	ROSA_SMC3-Total_P-8_peak_1218
chr1	68523816	68524006	191	68523891	19	16.3745	8.53322	13.4148	ROSA_SMC3-Total_P-8_peak_1219
chr1	68577482	68577785	304	68577669	60	70.0021	22.3874	65.8131	ROSA_SMC3-Total_P-8_peak_1220
chr1	68582403	68582910	508	68582520	39	43.3476	17.0664	39.7167	ROSA_SMC3-Total_P-8_peak_1221
chr1	68585930	68586170	241	68586050	49	59.0336	21.5617	55.0657	ROSA_SMC3-Total_P-8_peak_1222
chr1	68628508	68628829	322	68628694	45	58.6813	23.3033	54.7246	ROSA_SMC3-Total_P-8_peak_1223
chr1	68786900	68787058	159	68786983	23	21.2725	10.2399	18.1737	ROSA_SMC3-Total_P-8_peak_1224
chr1	68808311	68808746	436	68808605	91	114.954	30.5073	109.919	ROSA_SMC3-Total_P-8_peak_1225
chr1	68811955	68812145	191	68812038	27	24.2731	10.6736	21.0941	ROSA_SMC3-Total_P-8_peak_1226
chr1	68908713	68909043	331	68908926	24	23.5622	11.2741	20.4015	ROSA_SMC3-Total_P-8_peak_1227
chr1	68936142	68936375	234	68936255	19	17.1799	9.0193	14.1948	ROSA_SMC3-Total_P-8_peak_1228
chr1	69065833	69066033	201	69065901	25	23.8305	11.0932	20.6607	ROSA_SMC3-Total_P-8_peak_1229
chr1	69217507	69217691	185	69217616	26	23.0354	10.2924	19.8814	ROSA_SMC3-Total_P-8_peak_1230
chr1	69257633	69257783	151	69257709	19	16.3745	8.53322	13.4148	ROSA_SMC3-Total_P-8_peak_1231
chr1	69274120	69274323	204	69274195	24	18.4206	8.29003	15.406	ROSA_SMC3-Total_P-8_peak_1232
chr1	69285187	69285388	202	69285285	25	24.1976	11.3111	21.0194	ROSA_SMC3-Total_P-8_peak_1233
chr1	69538958	69539108	151	69539086	19	9.24473	4.58773	6.56819	ROSA_SMC3-Total_P-8_peak_1234
chr1	69640926	69641076	151	69640989	17	15.6105	8.63072	12.6804	ROSA_SMC3-Total_P-8_peak_1235
chr1	70005774	70006102	329	70005890	17	12.7756	6.91511	9.9473	ROSA_SMC3-Total_P-8_peak_1236
chr1	70032558	70033074	517	70032704	32	30.426	12.4354	27.098	ROSA_SMC3-Total_P-8_peak_1237
chr1	70166556	70166770	215	70166671	26	27.0142	12.6387	23.7654	ROSA_SMC3-Total_P-8_peak_1238
chr1	70203343	70203572	230	70203452	38	30.7016	10.5761	27.3553	ROSA_SMC3-Total_P-8_peak_1239
chr1	70500179	70500390	212	70500255	34	30.2099	11.606	26.8842	ROSA_SMC3-Total_P-8_peak_1240
chr1	70598634	70598959	326	70598842	34	30.2099	11.606	26.8842	ROSA_SMC3-Total_P-8_peak_1241
chr1	70902368	70902547	180	70902430	30	25.3252	10.2796	22.1151	ROSA_SMC3-Total_P-8_peak_1242
chr1	70953528	70953896	369	70953767	70	66.0029	16.2864	61.8974	ROSA_SMC3-Total_P-8_peak_1243
chr1	70975836	70976065	230	70975959	40	40.5496	15.0473	36.971	ROSA_SMC3-Total_P-8_peak_1244
chr1	70994474	70994745	272	70994627	52	57.8195	19.4514	53.8799	ROSA_SMC3-Total_P-8_peak_1245
chr1	71151007	71151305	299	71151176	54	57.2201	18.2381	53.289	ROSA_SMC3-Total_P-8_peak_1246
chr1	71210934	71211152	219	71211031	32	33.27	14.0798	29.8661	ROSA_SMC3-Total_P-8_peak_1247
chr1	71361978	71362150	173	71362095	22	11.7023	5.27589	8.9194	ROSA_SMC3-Total_P-8_peak_1248
chr1	71459637	71459794	158	71459680	20	17.5343	8.93861	14.5433	ROSA_SMC3-Total_P-8_peak_1249
chr1	71511368	71511686	319	71511634	18	13.2974	6.97313	10.438	ROSA_SMC3-Total_P-8_peak_1250
chr1	71513303	71513588	286	71513513	16	12.9195	7.25324	10.083	ROSA_SMC3-Total_P-8_peak_1251
chr1	71515695	71515997	303	71515870	30	28.0752	11.8172	24.7945	ROSA_SMC3-Total_P-8_peak_1252
chr1	71823487	71823669	183	71823565	25	24.031	11.2121	20.8586	ROSA_SMC3-Total_P-8_peak_1253
chr1	71987417	71987626	210	71987518	34	45.0963	20.2256	41.4278	ROSA_SMC3-Total_P-8_peak_1254
chr1	72059266	72059476	211	72059371	27	26.6706	12.0746	23.4249	ROSA_SMC3-Total_P-8_peak_1255
chr1	72503522	72503743	222	72503633	37	44.9092	18.8627	41.2452	ROSA_SMC3-Total_P-8_peak_1256
chr1	73089006	73089185	180	73089084	25	23.2366	10.7421	20.08	ROSA_SMC3-Total_P-8_peak_1257
chr1	73671365	73671560	196	73671501	34	20.5229	6.95639	17.4445	ROSA_SMC3-Total_P-8_peak_1258
chr1	74140698	74140887	190	74140790	24	18.4206	8.29003	15.406	ROSA_SMC3-Total_P-8_peak_1259
chr1	74305714	74305953	240	74305804	32	27.7417	10.9428	24.4725	ROSA_SMC3-Total_P-8_peak_1260
chr1	75155513	75155766	254	75155683	23	17.3256	7.95843	14.3369	ROSA_SMC3-Total_P-8_peak_1261
chr1	75237695	75237924	230	75237827	40	53.3676	22.5053	49.5216	ROSA_SMC3-Total_P-8_peak_1262
chr1	75669394	75669691	298	75669567	36	46.0685	19.976	42.3805	ROSA_SMC3-Total_P-8_peak_1263
chr1	75731481	75731685	205	75731571	27	27.6015	12.627	24.3358	ROSA_SMC3-Total_P-8_peak_1264
chr1	75844566	75844716	151	75844661	15	13.0132	7.5614	10.1747	ROSA_SMC3-Total_P-8_peak_1265
chr1	76098109	76098349	241	76098248	42	40.5461	14.2588	36.9678	ROSA_SMC3-Total_P-8_peak_1266
chr1	76308259	76308542	284	76308345	39	46.4776	18.9035	42.7806	ROSA_SMC3-Total_P-8_peak_1267
chr1	76457285	76457553	269	76457410	28	22.9636	9.61643	19.8106	ROSA_SMC3-Total_P-8_peak_1268
chr1	76500851	76501017	167	76500944	20	19.1694	9.92434	16.1264	ROSA_SMC3-Total_P-8_peak_1269
chr1	76619836	76620684	849	76619986	46	46.8357	16.0538	43.1209	ROSA_SMC3-Total_P-8_peak_1270
chr1	76796746	76797030	285	76796885	48	67.5706	27.0473	63.4332	ROSA_SMC3-Total_P-8_peak_1271
chr1	77206702	77206907	206	77206772	29	29.1382	12.7998	25.8286	ROSA_SMC3-Total_P-8_peak_1272
chr1	77333842	77334129	288	77334007	25	25.4463	12.0561	22.2348	ROSA_SMC3-Total_P-8_peak_1273
chr1	77481717	77481880	164	77481850	11	10.0926	6.62382	7.3698	ROSA_SMC3-Total_P-8_peak_1274
chr1	77592001	77592203	203	77592120	24	15.5767	6.77955	12.6486	ROSA_SMC3-Total_P-8_peak_1275
chr1	77779264	77779480	217	77779391	31	34.3645	15.1228	30.9352	ROSA_SMC3-Total_P-8_peak_1276
chr1	77882826	77883029	204	77882952	24	21.9731	10.329	18.8505	ROSA_SMC3-Total_P-8_peak_1277
chr1	77999374	77999744	371	77999556	65	92.7557	32.7616	88.1325	ROSA_SMC3-Total_P-8_peak_1278
chr1	78149132	78149339	208	78149245	34	26.1203	9.49136	22.8913	ROSA_SMC3-Total_P-8_peak_1279
chr1	78366440	78366648	209	78366513	21	15.1893	7.29522	12.274	ROSA_SMC3-Total_P-8_peak_1280
chr1	78445099	78445288	190	78445173	20	14.1494	6.96362	11.2673	ROSA_SMC3-Total_P-8_peak_1281
chr1	78580079	78580401	323	78580227	63	62.7733	17.3556	58.7316	ROSA_SMC3-Total_P-8_peak_1282
chr1	78596593	78596823	231	78596695	21	17.0954	8.38642	14.1236	ROSA_SMC3-Total_P-8_peak_1283
chr1	78610832	78611033	202	78610905	41	30.4681	9.63424	27.1348	ROSA_SMC3-Total_P-8_peak_1284
chr1	79083283	79083617	335	79083410	48	48.7251	16.2485	44.9719	ROSA_SMC3-Total_P-8_peak_1285
chr1	79142042	79142334	293	79142223	32	27.7417	10.9428	24.4725	ROSA_SMC3-Total_P-8_peak_1286
chr1	79510780	79510968	189	79510857	23	22.4156	10.9231	19.288	ROSA_SMC3-Total_P-8_peak_1287
chr1	79819024	79819212	189	79819115	30	29.7877	12.8079	26.4678	ROSA_SMC3-Total_P-8_peak_1288
chr1	79962951	79963134	184	79963036	27	21.8046	9.28483	18.6855	ROSA_SMC3-Total_P-8_peak_1289
chr1	80083557	80083745	189	80083651	26	25.1344	11.5198	21.928	ROSA_SMC3-Total_P-8_peak_1290
chr1	80440413	80440566	154	80440506	20	20.9156	10.977	17.8266	ROSA_SMC3-Total_P-8_peak_1291
chr1	81880205	81880380	176	81880288	24	27.2824	13.4973	24.0291	ROSA_SMC3-Total_P-8_peak_1292
chr1	83241195	83241404	210	83241311	29	35.4837	16.5595	32.0265	ROSA_SMC3-Total_P-8_peak_1293
chr1	84326089	84326482	394	84326332	50	65.038	24.5732	60.9503	ROSA_SMC3-Total_P-8_peak_1294
chr1	84397433	84397647	215	84397512	31	29.3706	12.1984	26.0576	ROSA_SMC3-Total_P-8_peak_1295
chr1	84588510	84588841	332	84588683	55	66.2553	22.7554	62.1429	ROSA_SMC3-Total_P-8_peak_1296
chr1	84606976	84607138	163	84607066	18	14.2468	7.5342	11.3616	ROSA_SMC3-Total_P-8_peak_1297
chr1	84853553	84853718	166	84853625	21	20.3829	10.3473	17.3062	ROSA_SMC3-Total_P-8_peak_1298
chr1	84899472	84899915	444	84899650	74	90.5611	26.5374	85.9787	ROSA_SMC3-Total_P-8_peak_1299
chr1	84907982	84908297	316	84908108	52	62.1588	21.8974	58.1332	ROSA_SMC3-Total_P-8_peak_1300
chr1	84972034	84972482	449	84972155	15	12.1869	7.05407	9.37048	ROSA_SMC3-Total_P-8_peak_1301
chr1	85070149	85070611	463	85070426	64	83.1496	27.733	78.7042	ROSA_SMC3-Total_P-8_peak_1302
chr1	85086433	85086939	507	85086760	46	54.3231	20.268	50.458	ROSA_SMC3-Total_P-8_peak_1303
chr1	85133974	85134186	213	85134097	28	27.7887	12.3732	24.5133	ROSA_SMC3-Total_P-8_peak_1304
chr1	85190069	85190337	269	85190207	45	44.5936	15.2536	40.9384	ROSA_SMC3-Total_P-8_peak_1305
chr1	85219222	85219518	297	85219370	50	60.2181	21.7597	56.2286	ROSA_SMC3-Total_P-8_peak_1306
chr1	85238041	85238333	293	85238191	32	27.7417	10.9428	24.4725	ROSA_SMC3-Total_P-8_peak_1307
chr1	85248232	85248491	260	85248362	49	50.12	16.5801	46.3432	ROSA_SMC3-Total_P-8_peak_1308
chr1	85410439	85410931	493	85410824	41	39.2166	13.9272	35.6717	ROSA_SMC3-Total_P-8_peak_1309
chr1	85575104	85575505	402	85575240	58	68.4218	22.4909	64.2652	ROSA_SMC3-Total_P-8_peak_1310
chr1	85696373	85696613	241	85696504	27	27.9967	12.8624	24.7188	ROSA_SMC3-Total_P-8_peak_1311
chr1	85720517	85720704	188	85720623	29	20.6708	8.13546	17.5853	ROSA_SMC3-Total_P-8_peak_1312
chr1	85725308	85725591	284	85725438	65	84.841	28.1596	80.3624	ROSA_SMC3-Total_P-8_peak_1313
chr1	85773791	85774165	375	85774042	60	89.2562	33.4836	84.6995	ROSA_SMC3-Total_P-8_peak_1314
chr1	85809981	85810245	265	85810106	45	52.4085	19.6264	48.5784	ROSA_SMC3-Total_P-8_peak_1315
chr1	85968560	85968744	185	85968659	24	26.1035	12.7964	22.8757	ROSA_SMC3-Total_P-8_peak_1316
chr1	86042769	86042929	161	86042829	17	12.2532	6.60613	9.4362	ROSA_SMC3-Total_P-8_peak_1317
chr1	86046893	86047178	286	86047110	34	23.0114	8.02853	19.8578	ROSA_SMC3-Total_P-8_peak_1318
chr1	86350413	86350596	184	86350473	24	18.4206	8.29003	15.406	ROSA_SMC3-Total_P-8_peak_1319
chr1	86360450	86360619	170	86360537	36	31.18	11.4479	27.8274	ROSA_SMC3-Total_P-8_peak_1320
chr1	86484029	86484362	334	86484156	39	36.5884	13.264	33.1108	ROSA_SMC3-Total_P-8_peak_1321
chr1	86821974	86822160	187	86822078	24	21.1984	9.8737	18.1065	ROSA_SMC3-Total_P-8_peak_1322
chr1	86846014	86846267	254	86846126	27	25.8119	11.5684	22.5964	ROSA_SMC3-Total_P-8_peak_1323
chr1	86885006	86885321	316	86885143	50	60.2181	21.7597	56.2286	ROSA_SMC3-Total_P-8_peak_1324
chr1	86939847	86940033	187	86939894	27	20.6553	8.66331	17.5739	ROSA_SMC3-Total_P-8_peak_1325
chr1	86965775	86965956	182	86965910	33	28.9696	11.2744	25.6675	ROSA_SMC3-Total_P-8_peak_1326
chr1	86967830	86968199	370	86968030	52	62.1588	21.8974	58.1332	ROSA_SMC3-Total_P-8_peak_1327
chr1	86973669	86974070	402	86973882	43	41.8856	14.5904	38.2773	ROSA_SMC3-Total_P-8_peak_1328
chr1	87170171	87170337	167	87170195	14	10.2814	6.12042	7.5499	ROSA_SMC3-Total_P-8_peak_1329
chr1	87207739	87207889	151	87207777	21	15.1893	7.29522	12.274	ROSA_SMC3-Total_P-8_peak_1330
chr1	87219493	87219651	159	87219555	19	15.3672	7.93074	12.4427	ROSA_SMC3-Total_P-8_peak_1331
chr1	87246683	87246941	259	87246798	30	29.6961	12.7545	26.3787	ROSA_SMC3-Total_P-8_peak_1332
chr1	87299278	87299678	401	87299499	56	73.7138	26.5555	69.4523	ROSA_SMC3-Total_P-8_peak_1333
chr1	87431038	87431239	202	87431158	32	20.9858	7.56976	17.8952	ROSA_SMC3-Total_P-8_peak_1334
chr1	87490935	87491183	249	87491066	29	18.045	6.8816	15.039	ROSA_SMC3-Total_P-8_peak_1335
chr1	87597441	87597813	373	87597584	59	64.3484	19.8078	60.2779	ROSA_SMC3-Total_P-8_peak_1336
chr1	87617633	87617886	254	87617774	22	20.0196	9.8132	16.9455	ROSA_SMC3-Total_P-8_peak_1337
chr1	87758675	87758954	280	87758811	33	25.0046	9.22018	21.8069	ROSA_SMC3-Total_P-8_peak_1338
chr1	87791770	87791921	152	87791852	21	17.5518	8.65418	14.5608	ROSA_SMC3-Total_P-8_peak_1339
chr1	88064196	88064401	206	88064301	31	35.7818	15.9648	32.3201	ROSA_SMC3-Total_P-8_peak_1340
chr1	88419272	88419745	474	88419623	69	100.375	34.923	95.6075	ROSA_SMC3-Total_P-8_peak_1341
chr1	88527268	88527503	236	88527385	38	40.967	16.1132	37.3854	ROSA_SMC3-Total_P-8_peak_1342
chr1	88646256	88646535	280	88646406	48	60.9232	23.1568	56.9167	ROSA_SMC3-Total_P-8_peak_1343
chr1	89121478	89121666	189	89121554	17	14.0483	7.6799	11.1699	ROSA_SMC3-Total_P-8_peak_1344
chr1	89202422	89202601	180	89202537	18	15.7717	8.45232	12.8407	ROSA_SMC3-Total_P-8_peak_1345
chr1	89464467	89464690	224	89464611	26	24.5164	11.1553	21.3245	ROSA_SMC3-Total_P-8_peak_1346
chr1	89551540	89551798	259	89551669	28	29.0802	13.1381	25.7768	ROSA_SMC3-Total_P-8_peak_1347
chr1	89823879	89824171	293	89824013	56	61.1836	19.4695	57.176	ROSA_SMC3-Total_P-8_peak_1348
chr1	89920749	89921018	270	89920910	38	39.8414	15.4649	36.2915	ROSA_SMC3-Total_P-8_peak_1349
chr1	89948912	89949187	276	89949009	39	42.6584	16.6661	39.0428	ROSA_SMC3-Total_P-8_peak_1350
chr1	89985456	89985668	213	89985580	32	23.9014	8.949	20.7301	ROSA_SMC3-Total_P-8_peak_1351
chr1	90064669	90064902	234	90064781	36	38.4354	15.4816	34.9191	ROSA_SMC3-Total_P-8_peak_1352
chr1	90081584	90081753	170	90081680	18	12.1306	6.30042	9.31436	ROSA_SMC3-Total_P-8_peak_1353
chr1	90098479	90098725	247	90098589	32	34.9816	15.089	31.5414	ROSA_SMC3-Total_P-8_peak_1354
chr1	90098823	90099085	263	90099049	15	12.5584	7.28208	9.73342	ROSA_SMC3-Total_P-8_peak_1355
chr1	90228465	90228869	405	90228681	69	79.6319	23.2121	75.2606	ROSA_SMC3-Total_P-8_peak_1356
chr1	90270274	90270559	286	90270411	69	79.6319	23.2121	75.2606	ROSA_SMC3-Total_P-8_peak_1357
chr1	90308793	90309188	396	90308932	56	70.3181	24.5804	66.1251	ROSA_SMC3-Total_P-8_peak_1358
chr1	90418874	90419034	161	90418967	23	12.559	5.50528	9.73354	ROSA_SMC3-Total_P-8_peak_1359
chr1	90452790	90453051	262	90452916	37	37.41	14.4856	33.9114	ROSA_SMC3-Total_P-8_peak_1360
chr1	90466603	90466783	181	90466714	19	16.3409	8.51296	13.3879	ROSA_SMC3-Total_P-8_peak_1361
chr1	91082033	91082204	172	91082114	20	20.5358	10.7489	17.4555	ROSA_SMC3-Total_P-8_peak_1362
chr1	91187024	91187326	303	91187171	66	86.5389	28.5863	82.0331	ROSA_SMC3-Total_P-8_peak_1363
chr1	91189351	91189663	313	91189455	47	60.4239	23.3561	56.4333	ROSA_SMC3-Total_P-8_peak_1364
chr1	91195066	91195330	265	91195205	38	30.7016	10.5761	27.3553	ROSA_SMC3-Total_P-8_peak_1365
chr1	91317078	91317330	253	91317239	42	46.8304	17.7658	43.1173	ROSA_SMC3-Total_P-8_peak_1366
chr1	91630847	91631196	350	91630991	78	93.7668	26.1965	89.1239	ROSA_SMC3-Total_P-8_peak_1367
chr1	91631741	91632029	289	91631869	69	92.2277	30.1864	87.6154	ROSA_SMC3-Total_P-8_peak_1368
chr1	91744389	91744631	243	91744498	20	17.0958	8.67634	14.1236	ROSA_SMC3-Total_P-8_peak_1369
chr1	91748267	91748630	364	91748403	52	65.6206	23.9012	61.5232	ROSA_SMC3-Total_P-8_peak_1370
chr1	91906506	91906679	174	91906587	15	13.6342	7.9422	10.7696	ROSA_SMC3-Total_P-8_peak_1371
chr1	91966846	91967133	288	91966989	28	22.9636	9.61643	19.8106	ROSA_SMC3-Total_P-8_peak_1372
chr1	91977003	91977153	151	91977084	17	13.1486	7.13767	10.2951	ROSA_SMC3-Total_P-8_peak_1373
chr1	92392958	92393127	170	92393024	20	17.7298	9.05593	14.7288	ROSA_SMC3-Total_P-8_peak_1374
chr1	92463271	92463554	284	92463379	35	31.4625	11.9376	28.1033	ROSA_SMC3-Total_P-8_peak_1375
chr1	92757061	92757218	158	92757145	27	18.5872	7.59309	15.5596	ROSA_SMC3-Total_P-8_peak_1376
chr1	92775735	92775912	178	92775861	17	14.8913	8.19234	11.9828	ROSA_SMC3-Total_P-8_peak_1377
chr1	93064856	93065006	151	93064927	19	13.1295	6.63202	10.2847	ROSA_SMC3-Total_P-8_peak_1378
chr1	93214662	93214870	209	93214765	34	26.1203	9.49136	22.8913	ROSA_SMC3-Total_P-8_peak_1379
chr1	93283991	93284282	292	93284133	64	71.991	21.5541	67.7628	ROSA_SMC3-Total_P-8_peak_1380
chr1	93324505	93324795	291	93324651	52	55.3458	18.1032	51.4638	ROSA_SMC3-Total_P-8_peak_1381
chr1	93425989	93426239	251	93426116	38	38.7912	14.8668	35.2601	ROSA_SMC3-Total_P-8_peak_1382
chr1	93459689	93460016	328	93459860	66	75.0282	22.2173	70.742	ROSA_SMC3-Total_P-8_peak_1383
chr1	93487220	93487430	211	93487326	25	23.8305	11.0932	20.6607	ROSA_SMC3-Total_P-8_peak_1384
chr1	93527833	93528000	168	93527943	25	16.5641	7.05073	13.5993	ROSA_SMC3-Total_P-8_peak_1385
chr1	93544662	93544830	169	93544728	23	14.6061	6.50836	11.7029	ROSA_SMC3-Total_P-8_peak_1386
chr1	93770259	93770438	180	93770372	31	31.141	13.2211	27.7887	ROSA_SMC3-Total_P-8_peak_1387
chr1	94085038	94085427	390	94085250	66	96.0464	34.1171	91.3677	ROSA_SMC3-Total_P-8_peak_1388
chr1	94095041	94095546	506	94095237	46	52.8535	19.4185	49.018	ROSA_SMC3-Total_P-8_peak_1389
chr1	94097256	94097484	229	94097366	38	40.967	16.1132	37.3854	ROSA_SMC3-Total_P-8_peak_1390
chr1	94279490	94279909	420	94279733	85	115.354	34.1022	110.314	ROSA_SMC3-Total_P-8_peak_1391
chr1	94309876	94310143	268	94310007	49	64.3894	24.695	60.3148	ROSA_SMC3-Total_P-8_peak_1392
chr1	94316368	94316633	266	94316511	58	63.0418	19.5645	58.9949	ROSA_SMC3-Total_P-8_peak_1393
chr1	94375043	94375431	389	94375253	46	53.1386	19.5826	49.2966	ROSA_SMC3-Total_P-8_peak_1394
chr1	94446120	94446340	221	94446219	33	25.0046	9.22018	21.8069	ROSA_SMC3-Total_P-8_peak_1395
chr1	94491498	94491742	245	94491626	33	33.8873	14.0474	30.4701	ROSA_SMC3-Total_P-8_peak_1396
chr1	94505117	94505446	330	94505223	45	54.3269	20.7444	50.4609	ROSA_SMC3-Total_P-8_peak_1397
chr1	94511157	94511643	487	94511490	64	81.6175	26.8553	77.2036	ROSA_SMC3-Total_P-8_peak_1398
chr1	94526952	94527413	462	94527187	137	204.916	50.647	198.136	ROSA_SMC3-Total_P-8_peak_1399
chr1	94528895	94529198	304	94529078	46	55.4227	20.9084	51.5407	ROSA_SMC3-Total_P-8_peak_1400
chr1	94703354	94703680	327	94703549	29	24.1373	9.94803	20.9594	ROSA_SMC3-Total_P-8_peak_1401
chr1	94706410	94706709	300	94706564	47	49.3162	16.9839	45.5599	ROSA_SMC3-Total_P-8_peak_1402
chr1	94795548	94795816	269	94795719	35	34.6818	13.7232	31.2441	ROSA_SMC3-Total_P-8_peak_1403
chr1	94801372	94801796	425	94801595	58	63.0418	19.5645	58.9949	ROSA_SMC3-Total_P-8_peak_1404
chr1	94895283	94895444	162	94895383	19	16.3409	8.51296	13.3879	ROSA_SMC3-Total_P-8_peak_1405
chr1	94947081	94947374	294	94947229	44	48.5176	17.8442	44.7682	ROSA_SMC3-Total_P-8_peak_1406
chr1	94979732	94979971	240	94979840	30	25.3252	10.2796	22.1151	ROSA_SMC3-Total_P-8_peak_1407
chr1	94997770	94997931	162	94997839	22	22.6901	11.4169	19.5532	ROSA_SMC3-Total_P-8_peak_1408
chr1	95186438	95186622	185	95186526	19	20.7458	11.1647	17.6591	ROSA_SMC3-Total_P-8_peak_1409
chr1	95267557	95267914	358	95267707	32	20.9858	7.56976	17.8952	ROSA_SMC3-Total_P-8_peak_1410
chr1	95271438	95271690	253	95271545	50	52.4749	17.4201	48.6445	ROSA_SMC3-Total_P-8_peak_1411
chr1	95319972	95320360	389	95320143	74	100.346	31.9996	95.5789	ROSA_SMC3-Total_P-8_peak_1412
chr1	95507159	95507421	263	95507299	34	26.1203	9.49136	22.8913	ROSA_SMC3-Total_P-8_peak_1413
chr1	95508964	95509322	359	95509149	69	71.1738	18.9827	66.9671	ROSA_SMC3-Total_P-8_peak_1414
chr1	95550267	95550489	223	95550353	38	38.7912	14.8668	35.2601	ROSA_SMC3-Total_P-8_peak_1415
chr1	95582292	95582553	262	95582437	28	22.9636	9.61643	19.8106	ROSA_SMC3-Total_P-8_peak_1416
chr1	95699488	95699921	434	95699711	56	74.3669	26.9375	70.0979	ROSA_SMC3-Total_P-8_peak_1417
chr1	95774699	95774920	222	95774821	19	18.5975	9.87801	15.5698	ROSA_SMC3-Total_P-8_peak_1418
chr1	96382247	96382510	264	96382374	32	34.4032	14.7469	30.9736	ROSA_SMC3-Total_P-8_peak_1419
chr1	96418657	96418915	259	96418778	32	27.7417	10.9428	24.4725	ROSA_SMC3-Total_P-8_peak_1420
chr1	96546585	96546752	168	96546676	21	18.7851	9.38654	15.7483	ROSA_SMC3-Total_P-8_peak_1421
chr1	96701778	96702071	294	96701884	35	31.4625	11.9376	28.1033	ROSA_SMC3-Total_P-8_peak_1422
chr1	97061905	97062055	151	97061974	28	22.9636	9.61643	19.8106	ROSA_SMC3-Total_P-8_peak_1423
chr1	97311071	97311341	271	97311196	64	71.991	21.5541	67.7628	ROSA_SMC3-Total_P-8_peak_1424
chr1	97432168	97432400	233	97432296	41	45.349	17.3527	41.6693	ROSA_SMC3-Total_P-8_peak_1425
chr1	97516100	97516306	207	97516203	21	23.2672	12.076	20.1104	ROSA_SMC3-Total_P-8_peak_1426
chr1	97603952	97604141	190	97604053	28	24.8049	10.6432	21.6117	ROSA_SMC3-Total_P-8_peak_1427
chr1	97652008	97652228	221	97652138	29	27.5917	11.8961	24.3269	ROSA_SMC3-Total_P-8_peak_1428
chr1	97991162	97991510	349	97991332	68	94.3689	31.9949	89.716	ROSA_SMC3-Total_P-8_peak_1429
chr1	98516691	98516863	173	98516802	20	17.5697	8.95988	14.5709	ROSA_SMC3-Total_P-8_peak_1430
chr1	98519646	98519996	351	98519871	39	45.009	18.0386	41.3409	ROSA_SMC3-Total_P-8_peak_1431
chr1	99259961	99260137	177	99260060	19	21.4275	11.5643	18.3161	ROSA_SMC3-Total_P-8_peak_1432
chr1	99456785	99456942	158	99456858	15	15.8104	9.25144	12.8675	ROSA_SMC3-Total_P-8_peak_1433
chr1	99645922	99646158	237	99646020	43	57.6202	23.6258	53.6832	ROSA_SMC3-Total_P-8_peak_1434
chr1	99791872	99792080	209	99791996	23	25.8145	12.9574	22.5988	ROSA_SMC3-Total_P-8_peak_1435
chr1	99947027	99947268	242	99947143	47	41.6274	13.0167	38.0407	ROSA_SMC3-Total_P-8_peak_1436
chr1	100151341	100151566	226	100151455	41	40.9369	14.861	37.3561	ROSA_SMC3-Total_P-8_peak_1437
chr1	100173208	100173362	155	100173263	21	18.7851	9.38654	15.7483	ROSA_SMC3-Total_P-8_peak_1438
chr1	100239459	100239671	213	100239558	21	20.1407	10.2013	17.0655	ROSA_SMC3-Total_P-8_peak_1439
chr1	100274308	100274743	436	100274462	34	37.5371	15.7838	34.0311	ROSA_SMC3-Total_P-8_peak_1440
chr1	100816770	100816932	163	100816831	23	17.3256	7.95843	14.3369	ROSA_SMC3-Total_P-8_peak_1441
chr1	100925191	100925424	234	100925287	30	19.0117	7.11098	15.9724	ROSA_SMC3-Total_P-8_peak_1442
chr1	100929324	100929725	402	100929452	39	36.5884	13.264	33.1108	ROSA_SMC3-Total_P-8_peak_1443
chr1	101009325	101009540	216	101009441	23	24.6843	12.2845	21.4917	ROSA_SMC3-Total_P-8_peak_1444
chr1	101072091	101072338	248	101072196	27	21.8046	9.28483	18.6855	ROSA_SMC3-Total_P-8_peak_1445
chr1	101300637	101300890	254	101300776	18	17.5423	9.52733	14.5512	ROSA_SMC3-Total_P-8_peak_1446
chr1	101331967	101332307	341	101332111	42	40.5461	14.2588	36.9678	ROSA_SMC3-Total_P-8_peak_1447
chr1	101702993	101703144	152	101703034	17	16.3358	9.07204	13.3831	ROSA_SMC3-Total_P-8_peak_1448
chr1	101704328	101704698	371	101704468	66	60.739	15.3689	56.7416	ROSA_SMC3-Total_P-8_peak_1449
chr1	101754028	101754257	230	101754116	28	30.8307	14.181	27.4817	ROSA_SMC3-Total_P-8_peak_1450
chr1	101774844	101775232	389	101774991	43	41.8856	14.5904	38.2773	ROSA_SMC3-Total_P-8_peak_1451
chr1	101823026	101823196	171	101823131	24	18.4206	8.29003	15.406	ROSA_SMC3-Total_P-8_peak_1452
chr1	101985882	101986074	193	101985980	19	19.553	10.4542	16.5023	ROSA_SMC3-Total_P-8_peak_1453
chr1	102033226	102033433	208	102033309	28	33.9155	16.0076	30.4962	ROSA_SMC3-Total_P-8_peak_1454
chr1	102119069	102119317	249	102119248	15	13.6342	7.9422	10.7696	ROSA_SMC3-Total_P-8_peak_1455
chr1	102235147	102235352	206	102235269	25	23.8305	11.0932	20.6607	ROSA_SMC3-Total_P-8_peak_1456
chr1	102285742	102285993	252	102285847	28	22.9636	9.61643	19.8106	ROSA_SMC3-Total_P-8_peak_1457
chr1	102657280	102657592	313	102657442	36	38.9585	15.7865	35.42	ROSA_SMC3-Total_P-8_peak_1458
chr1	102899973	102900403	431	102900114	24	21.2663	9.91343	18.1737	ROSA_SMC3-Total_P-8_peak_1459
chr1	103016449	103016646	198	103016541	31	38.6622	17.6635	35.1332	ROSA_SMC3-Total_P-8_peak_1460
chr1	103436150	103436361	212	103436306	23	21.2725	10.2399	18.1737	ROSA_SMC3-Total_P-8_peak_1461
chr1	103571953	103572218	266	103572065	37	50.2104	21.9592	46.4318	ROSA_SMC3-Total_P-8_peak_1462
chr1	104675089	104675302	214	104675214	39	43.3476	17.0664	39.7167	ROSA_SMC3-Total_P-8_peak_1463
chr1	104805854	104806043	190	104805959	19	20.4305	10.9782	17.3536	ROSA_SMC3-Total_P-8_peak_1464
chr1	105190850	105191138	289	105190969	29	20.6708	8.13546	17.5853	ROSA_SMC3-Total_P-8_peak_1465
chr1	105323185	105323423	239	105323295	33	41.8941	18.7675	38.2841	ROSA_SMC3-Total_P-8_peak_1466
chr1	105421261	105421525	265	105421388	21	18.7851	9.38654	15.7483	ROSA_SMC3-Total_P-8_peak_1467
chr1	106336225	106336519	295	106336344	52	63.4022	22.613	59.3463	ROSA_SMC3-Total_P-8_peak_1468
chr1	107684691	107685030	340	107684892	33	28.9696	11.2744	25.6675	ROSA_SMC3-Total_P-8_peak_1469
chr1	107739698	107739893	196	107739816	27	26.454	11.9465	23.2141	ROSA_SMC3-Total_P-8_peak_1470
chr1	107819692	107819867	176	107819766	24	24.4646	11.8147	21.2737	ROSA_SMC3-Total_P-8_peak_1471
chr1	107973307	107973608	302	107973446	39	53.7006	23.1286	49.8445	ROSA_SMC3-Total_P-8_peak_1472
chr1	108324931	108325137	207	108325080	23	21.2725	10.2399	18.1737	ROSA_SMC3-Total_P-8_peak_1473
chr1	108329953	108330198	246	108330066	31	34.736	15.3435	31.2978	ROSA_SMC3-Total_P-8_peak_1474
chr1	108387562	108387712	151	108387635	19	16.3745	8.53322	13.4148	ROSA_SMC3-Total_P-8_peak_1475
chr1	108508177	108508456	280	108508323	26	25.1344	11.5198	21.928	ROSA_SMC3-Total_P-8_peak_1476
chr1	108592200	108592556	357	108592327	43	52.4653	20.5963	48.635	ROSA_SMC3-Total_P-8_peak_1477
chr1	108593575	108593887	313	108593688	26	20.6607	8.95323	17.5763	ROSA_SMC3-Total_P-8_peak_1478
chr1	108622292	108622548	257	108622405	20	19.8245	10.3202	16.7704	ROSA_SMC3-Total_P-8_peak_1479
chr1	108650424	108650626	203	108650551	16	10.2001	5.63722	7.47085	ROSA_SMC3-Total_P-8_peak_1480
chr1	108668093	108668500	408	108668303	68	78.091	22.8805	73.7508	ROSA_SMC3-Total_P-8_peak_1481
chr1	108757381	108757597	217	108757491	38	35.2902	12.9324	31.8364	ROSA_SMC3-Total_P-8_peak_1482
chr1	108815393	108815876	484	108815523	45	39.1317	12.4744	35.5904	ROSA_SMC3-Total_P-8_peak_1483
chr1	108870434	108870621	188	108870499	19	10.9071	5.42364	8.14116	ROSA_SMC3-Total_P-8_peak_1484
chr1	108921995	108922162	168	108922055	20	19.0135	9.83007	15.9742	ROSA_SMC3-Total_P-8_peak_1485
chr1	108963881	108964208	328	108964064	40	44.8912	17.5273	41.2286	ROSA_SMC3-Total_P-8_peak_1486
chr1	109047804	109047962	159	109047919	16	11.6385	6.48042	8.85662	ROSA_SMC3-Total_P-8_peak_1487
chr1	109055179	109055468	290	109055323	35	41.1771	17.5171	37.5946	ROSA_SMC3-Total_P-8_peak_1488
chr1	109102440	109102747	308	109102657	19	19.4613	10.3991	16.4164	ROSA_SMC3-Total_P-8_peak_1489
chr1	109104355	109104703	349	109104534	51	52.9354	17.2433	49.0967	ROSA_SMC3-Total_P-8_peak_1490
chr1	109186239	109186419	181	109186308	22	20.9532	10.3722	17.8632	ROSA_SMC3-Total_P-8_peak_1491
chr1	109251727	109251934	208	109251832	32	33.27	14.0798	29.8661	ROSA_SMC3-Total_P-8_peak_1492
chr1	109289021	109289316	296	109289120	35	41.7732	17.87	38.1766	ROSA_SMC3-Total_P-8_peak_1493
chr1	109370751	109371043	293	109370875	28	35.2256	16.7682	31.7759	ROSA_SMC3-Total_P-8_peak_1494
chr1	109631903	109632094	192	109631998	31	26.5268	10.6112	23.2838	ROSA_SMC3-Total_P-8_peak_1495
chr1	109642495	109642864	370	109642725	45	52.4085	19.6264	48.5784	ROSA_SMC3-Total_P-8_peak_1496
chr1	109654794	109654960	167	109654890	18	15.963	8.56834	13.017	ROSA_SMC3-Total_P-8_peak_1497
chr1	109655277	109655615	339	109655472	48	54.4956	19.4303	50.6235	ROSA_SMC3-Total_P-8_peak_1498
chr1	109736348	109736583	236	109736461	35	42.8778	18.5229	39.2606	ROSA_SMC3-Total_P-8_peak_1499
chr1	109806224	109806678	455	109806391	81	134.224	47.4136	128.847	ROSA_SMC3-Total_P-8_peak_1500
chr1	109820095	109820524	430	109820244	77	105.621	33.2796	100.757	ROSA_SMC3-Total_P-8_peak_1501
chr1	109825901	109826103	203	109825974	17	14.0483	7.6799	11.1699	ROSA_SMC3-Total_P-8_peak_1502
chr1	109942050	109942347	298	109942129	21	12.7184	5.966	9.89048	ROSA_SMC3-Total_P-8_peak_1503
chr1	109995665	109995913	249	109995780	30	30.5018	13.2265	27.1579	ROSA_SMC3-Total_P-8_peak_1504
chr1	110033321	110033523	203	110033436	36	38.9585	15.7865	35.42	ROSA_SMC3-Total_P-8_peak_1505
chr1	110036491	110036738	248	110036608	42	52.9418	21.3447	49.1014	ROSA_SMC3-Total_P-8_peak_1506
chr1	110040865	110041248	384	110041119	42	35.4586	11.6608	32.0032	ROSA_SMC3-Total_P-8_peak_1507
chr1	110042598	110042827	230	110042717	32	27.7417	10.9428	24.4725	ROSA_SMC3-Total_P-8_peak_1508
chr1	110074907	110075312	406	110075083	41	46.3277	17.9198	42.6326	ROSA_SMC3-Total_P-8_peak_1509
chr1	110075432	110075746	315	110075615	31	31.8792	13.6532	28.5091	ROSA_SMC3-Total_P-8_peak_1510
chr1	110088991	110089164	174	110089048	26	28.2922	13.4025	25.009	ROSA_SMC3-Total_P-8_peak_1511
chr1	110172776	110173317	542	110173086	39	53.7006	23.1286	49.8445	ROSA_SMC3-Total_P-8_peak_1512
chr1	110182851	110183242	392	110183047	45	54.3269	20.7444	50.4609	ROSA_SMC3-Total_P-8_peak_1513
chr1	110185967	110186329	363	110186148	60	76.4515	26.0263	72.1418	ROSA_SMC3-Total_P-8_peak_1514
chr1	110230250	110230466	217	110230332	38	46.9973	19.6561	43.2821	ROSA_SMC3-Total_P-8_peak_1515
chr1	110309693	110309873	181	110309805	23	21.2725	10.2399	18.1737	ROSA_SMC3-Total_P-8_peak_1516
chr1	110316175	110316669	495	110316470	100	172.871	57.6889	166.743	ROSA_SMC3-Total_P-8_peak_1517
chr1	110319511	110319964	454	110319680	91	114.954	30.5073	109.919	ROSA_SMC3-Total_P-8_peak_1518
chr1	110331763	110332063	301	110331937	26	27.0142	12.6387	23.7654	ROSA_SMC3-Total_P-8_peak_1519
chr1	110333458	110333753	296	110333622	46	53.9525	20.0531	50.0901	ROSA_SMC3-Total_P-8_peak_1520
chr1	110334799	110334958	160	110334882	17	14.0483	7.6799	11.1699	ROSA_SMC3-Total_P-8_peak_1521
chr1	110337060	110337360	301	110337304	18	12.1306	6.30042	9.31436	ROSA_SMC3-Total_P-8_peak_1522
chr1	110407208	110407414	207	110407345	17	13.1486	7.13767	10.2951	ROSA_SMC3-Total_P-8_peak_1523
chr1	110453277	110453464	188	110453389	15	14.2523	8.31927	11.3669	ROSA_SMC3-Total_P-8_peak_1524
chr1	110466131	110466296	166	110466258	16	17.1789	9.82965	14.1948	ROSA_SMC3-Total_P-8_peak_1525
chr1	110523327	110523561	235	110523415	26	28.2922	13.4025	25.009	ROSA_SMC3-Total_P-8_peak_1526
chr1	110526761	110527357	597	110527207	88	125.374	37.9728	120.154	ROSA_SMC3-Total_P-8_peak_1527
chr1	110572283	110572509	227	110572411	35	30.6443	11.4995	27.2997	ROSA_SMC3-Total_P-8_peak_1528
chr1	110596495	110596805	311	110596655	58	86.154	32.7505	81.6581	ROSA_SMC3-Total_P-8_peak_1529
chr1	110602794	110603048	255	110602915	21	22.2984	11.4997	19.1716	ROSA_SMC3-Total_P-8_peak_1530
chr1	110630800	110631036	237	110630891	27	26.454	11.9465	23.2141	ROSA_SMC3-Total_P-8_peak_1531
chr1	110648729	110649044	316	110648897	56	68.5268	23.5501	64.3683	ROSA_SMC3-Total_P-8_peak_1532
chr1	110659038	110659378	341	110659215	63	92.0207	33.4536	87.4128	ROSA_SMC3-Total_P-8_peak_1533
chr1	110691716	110691866	151	110691790	17	11.1538	5.96882	8.38188	ROSA_SMC3-Total_P-8_peak_1534
chr1	110739599	110739782	184	110739669	31	34.3645	15.1228	30.9352	ROSA_SMC3-Total_P-8_peak_1535
chr1	110745623	110746026	404	110745795	46	53.9525	20.0531	50.0901	ROSA_SMC3-Total_P-8_peak_1536
chr1	110750409	110751018	610	110750584	69	79.6319	23.2121	75.2606	ROSA_SMC3-Total_P-8_peak_1537
chr1	110855084	110855577	494	110855382	67	93.6306	32.1359	88.9913	ROSA_SMC3-Total_P-8_peak_1538
chr1	110955174	110955498	325	110955337	74	65.713	14.9066	61.6149	ROSA_SMC3-Total_P-8_peak_1539
chr1	110976500	110976695	196	110976617	21	24.3675	12.7207	21.1782	ROSA_SMC3-Total_P-8_peak_1540
chr1	110997781	110998088	308	110997959	32	38.6263	17.2495	35.0993	ROSA_SMC3-Total_P-8_peak_1541
chr1	111002926	111003175	250	111003040	34	30.2099	11.606	26.8842	ROSA_SMC3-Total_P-8_peak_1542
chr1	111020392	111020542	151	111020456	19	19.553	10.4542	16.5023	ROSA_SMC3-Total_P-8_peak_1543
chr1	111038678	111038905	228	111038773	24	22.543	10.6665	19.4082	ROSA_SMC3-Total_P-8_peak_1544
chr1	111067130	111067588	459	111067308	50	51.5235	16.9117	47.7152	ROSA_SMC3-Total_P-8_peak_1545
chr1	111097985	111098163	179	111098052	20	21.9479	11.5917	18.8261	ROSA_SMC3-Total_P-8_peak_1546
chr1	111158389	111158705	317	111158573	56	53.2809	15.4574	49.4355	ROSA_SMC3-Total_P-8_peak_1547
chr1	111162001	111162325	325	111162139	73	110.832	38.6807	105.876	ROSA_SMC3-Total_P-8_peak_1548
chr1	111173421	111173765	345	111173577	67	88.2432	29.0129	83.7067	ROSA_SMC3-Total_P-8_peak_1549
chr1	111308767	111308981	215	111308856	37	29.5391	10.3049	26.2222	ROSA_SMC3-Total_P-8_peak_1550
chr1	111323483	111323784	302	111323657	31	40.1112	18.5029	36.5517	ROSA_SMC3-Total_P-8_peak_1551
chr1	111325940	111326253	314	111326115	47	67.9801	27.7543	63.8343	ROSA_SMC3-Total_P-8_peak_1552
chr1	111372700	111372861	162	111372761	21	18.7851	9.38654	15.7483	ROSA_SMC3-Total_P-8_peak_1553
chr1	111506326	111506528	203	111506468	16	13.5968	7.66641	10.7339	ROSA_SMC3-Total_P-8_peak_1554
chr1	111575014	111575202	189	111575089	12	11.8689	7.51679	9.05862	ROSA_SMC3-Total_P-8_peak_1555
chr1	111740221	111740498	278	111740364	41	54.0052	22.4297	50.1426	ROSA_SMC3-Total_P-8_peak_1556
chr1	111745337	111745637	301	111745573	14	13.0799	7.84068	10.2382	ROSA_SMC3-Total_P-8_peak_1557
chr1	111746456	111746751	296	111746621	16	12.9195	7.25324	10.083	ROSA_SMC3-Total_P-8_peak_1558
chr1	111764294	111764511	218	111764370	21	18.7851	9.38654	15.7483	ROSA_SMC3-Total_P-8_peak_1559
chr1	111765527	111765863	337	111765663	44	50.8737	19.1997	47.0767	ROSA_SMC3-Total_P-8_peak_1560
chr1	111876875	111877067	193	111877025	20	14.1494	6.96362	11.2673	ROSA_SMC3-Total_P-8_peak_1561
chr1	111942443	111942732	290	111942611	43	55.5378	22.4052	51.643	ROSA_SMC3-Total_P-8_peak_1562
chr1	111984262	111984516	255	111984387	27	33.6258	16.19	30.2109	ROSA_SMC3-Total_P-8_peak_1563
chr1	112024337	112024589	253	112024483	38	39.8414	15.4649	36.2915	ROSA_SMC3-Total_P-8_peak_1564
chr1	112050355	112050549	195	112050433	24	25.4571	12.4097	22.2441	ROSA_SMC3-Total_P-8_peak_1565
chr1	112050762	112051149	388	112051011	59	79.5367	28.3552	75.1691	ROSA_SMC3-Total_P-8_peak_1566
chr1	112199137	112199289	153	112199181	25	19.5325	8.62163	16.4836	ROSA_SMC3-Total_P-8_peak_1567
chr1	112257552	112257838	287	112257689	54	68.9228	24.8031	64.7585	ROSA_SMC3-Total_P-8_peak_1568
chr1	112289899	112290196	298	112290048	60	81.2745	28.8278	76.8688	ROSA_SMC3-Total_P-8_peak_1569
chr1	112298212	112298585	374	112298309	43	51.9731	20.307	48.1502	ROSA_SMC3-Total_P-8_peak_1570
chr1	112841226	112841583	358	112841369	62	68.9803	20.8909	64.8129	ROSA_SMC3-Total_P-8_peak_1571
chr1	112879600	112880180	581	112879765	83	91.6075	22.7793	87.0109	ROSA_SMC3-Total_P-8_peak_1572
chr1	112901483	112901727	245	112901625	30	30.5018	13.2265	27.1579	ROSA_SMC3-Total_P-8_peak_1573
chr1	112912266	112912628	363	112912485	50	69.331	27.0893	65.1609	ROSA_SMC3-Total_P-8_peak_1574
chr1	112933526	112933872	347	112933630	27	29.7336	13.8989	26.4145	ROSA_SMC3-Total_P-8_peak_1575
chr1	112937193	112937376	184	112937293	24	15.5767	6.77955	12.6486	ROSA_SMC3-Total_P-8_peak_1576
chr1	113008767	113009197	431	113008942	83	107.376	30.8286	102.486	ROSA_SMC3-Total_P-8_peak_1577
chr1	113044440	113044864	425	113044624	51	46.7246	14.1015	43.0211	ROSA_SMC3-Total_P-8_peak_1578
chr1	113216277	113216478	202	113216398	26	28.5206	13.5388	25.2344	ROSA_SMC3-Total_P-8_peak_1579
chr1	113243240	113243443	204	113243345	15	14.6243	8.54465	11.7209	ROSA_SMC3-Total_P-8_peak_1580
chr1	113249844	113250263	420	113250091	46	63.5222	25.6559	59.4659	ROSA_SMC3-Total_P-8_peak_1581
chr1	113258950	113259238	289	113259061	60	76.4515	26.0263	72.1418	ROSA_SMC3-Total_P-8_peak_1582
chr1	113261282	113261646	365	113261455	70	105.808	37.5104	100.942	ROSA_SMC3-Total_P-8_peak_1583
chr1	113270482	113270635	154	113270536	22	20.9532	10.3722	17.8632	ROSA_SMC3-Total_P-8_peak_1584
chr1	113346781	113347177	397	113346974	72	84.2911	24.2069	79.8298	ROSA_SMC3-Total_P-8_peak_1585
chr1	113351834	113352240	407	113351984	55	68.2387	23.893	64.085	ROSA_SMC3-Total_P-8_peak_1586
chr1	113423607	113423962	356	113423752	59	57.3063	16.2709	53.3736	ROSA_SMC3-Total_P-8_peak_1587
chr1	113585283	113585620	338	113585436	50	51.5235	16.9117	47.7152	ROSA_SMC3-Total_P-8_peak_1588
chr1	113615297	113615731	435	113615403	36	38.1001	15.2869	34.5864	ROSA_SMC3-Total_P-8_peak_1589
chr1	113683197	113683553	357	113683343	30	31.7778	13.9799	28.4155	ROSA_SMC3-Total_P-8_peak_1590
chr1	113931273	113931440	168	113931344	18	12.1306	6.30042	9.31436	ROSA_SMC3-Total_P-8_peak_1591
chr1	113995663	113995820	158	113995715	20	20.7236	10.8617	17.6379	ROSA_SMC3-Total_P-8_peak_1592
chr1	114220539	114220780	242	114220662	29	31.4624	14.1776	28.1033	ROSA_SMC3-Total_P-8_peak_1593
chr1	114378420	114378621	202	114378490	26	29.87	14.3414	26.5494	ROSA_SMC3-Total_P-8_peak_1594
chr1	114447643	114448057	415	114447863	39	42.4171	16.5264	38.8025	ROSA_SMC3-Total_P-8_peak_1595
chr1	114521377	114521741	365	114521600	43	52.801	20.7938	48.9663	ROSA_SMC3-Total_P-8_peak_1596
chr1	114522060	114522210	151	114522182	15	13.0132	7.5614	10.1747	ROSA_SMC3-Total_P-8_peak_1597
chr1	114575968	114576191	224	114576085	28	22.9636	9.61643	19.8106	ROSA_SMC3-Total_P-8_peak_1598
chr1	114650597	114650819	223	114650727	15	11.8154	6.82658	9.02287	ROSA_SMC3-Total_P-8_peak_1599
chr1	114674504	114674698	195	114674611	19	16.3745	8.53322	13.4148	ROSA_SMC3-Total_P-8_peak_1600
chr1	114825473	114825736	264	114825619	48	57.0678	20.9064	53.147	ROSA_SMC3-Total_P-8_peak_1601
chr1	114889116	114889501	386	114889320	91	130.866	39.2528	125.549	ROSA_SMC3-Total_P-8_peak_1602
chr1	115499244	115499448	205	115499366	20	21.3135	11.2149	18.2143	ROSA_SMC3-Total_P-8_peak_1603
chr1	115522018	115522266	249	115522141	45	54.3269	20.7444	50.4609	ROSA_SMC3-Total_P-8_peak_1604
chr1	115595025	115595408	384	115595300	36	38.9585	15.7865	35.42	ROSA_SMC3-Total_P-8_peak_1605
chr1	115655461	115655740	280	115655600	37	44.9092	18.8627	41.2452	ROSA_SMC3-Total_P-8_peak_1606
chr1	115681425	115681915	491	115681736	52	73.9461	28.7718	69.6813	ROSA_SMC3-Total_P-8_peak_1607
chr1	115817964	115818131	168	115818062	20	11.8028	5.69482	9.01749	ROSA_SMC3-Total_P-8_peak_1608
chr1	116009127	116009409	283	116009239	41	46.3277	17.9198	42.6326	ROSA_SMC3-Total_P-8_peak_1609
chr1	116012332	116012599	268	116012468	34	35.2795	14.4606	31.8288	ROSA_SMC3-Total_P-8_peak_1610
chr1	116049929	116050079	151	116049951	15	11.8154	6.82658	9.02287	ROSA_SMC3-Total_P-8_peak_1611
chr1	116088875	116089069	195	116088967	25	19.5325	8.62163	16.4836	ROSA_SMC3-Total_P-8_peak_1612
chr1	116138373	116138779	407	116138592	42	35.4586	11.6608	32.0032	ROSA_SMC3-Total_P-8_peak_1613
chr1	116150832	116151157	326	116150964	37	44.591	18.6746	40.9384	ROSA_SMC3-Total_P-8_peak_1614
chr1	116249512	116249780	269	116249602	42	35.4586	11.6608	32.0032	ROSA_SMC3-Total_P-8_peak_1615
chr1	116260223	116260584	362	116260365	39	43.3476	17.0664	39.7167	ROSA_SMC3-Total_P-8_peak_1616
chr1	116307273	116307516	244	116307386	42	40.5461	14.2588	36.9678	ROSA_SMC3-Total_P-8_peak_1617
chr1	116314532	116314781	250	116314654	44	30.5436	8.94393	27.1993	ROSA_SMC3-Total_P-8_peak_1618
chr1	116350477	116350704	228	116350557	30	21.7341	8.40664	18.6197	ROSA_SMC3-Total_P-8_peak_1619
chr1	116422683	116422900	218	116422800	33	38.6847	16.8772	35.1542	ROSA_SMC3-Total_P-8_peak_1620
chr1	116524028	116524273	246	116524155	27	21.8046	9.28483	18.6855	ROSA_SMC3-Total_P-8_peak_1621
chr1	116563400	116563572	173	116563507	21	22.2984	11.4997	19.1716	ROSA_SMC3-Total_P-8_peak_1622
chr1	116681676	116682146	471	116681877	58	73.1444	25.173	68.8987	ROSA_SMC3-Total_P-8_peak_1623
chr1	116694624	116694957	334	116694819	66	97.5979	35.0217	92.8885	ROSA_SMC3-Total_P-8_peak_1624
chr1	116711041	116711221	181	116711172	27	21.7294	9.24364	18.6163	ROSA_SMC3-Total_P-8_peak_1625
chr1	116903524	116903689	166	116903579	28	27.7887	12.3732	24.5133	ROSA_SMC3-Total_P-8_peak_1626
chr1	117027861	117028234	374	117028028	52	54.3556	17.5749	50.4865	ROSA_SMC3-Total_P-8_peak_1627
chr1	117041584	117042012	429	117041863	38	48.4209	20.4945	44.6818	ROSA_SMC3-Total_P-8_peak_1628
chr1	117117338	117117514	177	117117412	30	25.3252	10.2796	22.1151	ROSA_SMC3-Total_P-8_peak_1629
chr1	117138901	117139156	256	117139051	35	37.5182	15.3598	34.0132	ROSA_SMC3-Total_P-8_peak_1630
chr1	117160577	117160764	188	117160681	17	18.255	10.222	15.2461	ROSA_SMC3-Total_P-8_peak_1631
chr1	117172711	117172984	274	117172838	26	25.1344	11.5198	21.928	ROSA_SMC3-Total_P-8_peak_1632
chr1	117221917	117222176	260	117222046	29	29.371	12.937	26.0576	ROSA_SMC3-Total_P-8_peak_1633
chr1	117267480	117267661	182	117267567	27	26.6706	12.0746	23.4249	ROSA_SMC3-Total_P-8_peak_1634
chr1	117279954	117280258	305	117280083	54	67.0541	23.7179	62.9255	ROSA_SMC3-Total_P-8_peak_1635
chr1	117306782	117307036	255	117306910	42	53.3105	21.5618	49.4647	ROSA_SMC3-Total_P-8_peak_1636
chr1	117360164	117360607	444	117360372	59	86.4509	32.3935	81.9531	ROSA_SMC3-Total_P-8_peak_1637
chr1	117424455	117424723	269	117424584	28	33.9155	16.0076	30.4962	ROSA_SMC3-Total_P-8_peak_1638
chr1	117598065	117598242	178	117598113	23	23.5773	11.6207	20.4166	ROSA_SMC3-Total_P-8_peak_1639
chr1	117610526	117610683	158	117610620	24	22.543	10.6665	19.4082	ROSA_SMC3-Total_P-8_peak_1640
chr1	117664750	117664934	185	117664854	19	19.8349	10.6233	16.7807	ROSA_SMC3-Total_P-8_peak_1641
chr1	117855249	117855408	160	117855348	16	15.5963	8.8861	12.6662	ROSA_SMC3-Total_P-8_peak_1642
chr1	118055404	118055620	217	118055492	28	22.9636	9.61643	19.8106	ROSA_SMC3-Total_P-8_peak_1643
chr1	118077648	118078068	421	118077797	71	82.732	23.8753	78.3035	ROSA_SMC3-Total_P-8_peak_1644
chr1	118214662	118214968	307	118214856	32	39.5895	17.8164	36.0413	ROSA_SMC3-Total_P-8_peak_1645
chr1	118217263	118217419	157	118217358	24	18.4206	8.29003	15.406	ROSA_SMC3-Total_P-8_peak_1646
chr1	118253332	118253668	337	118253558	33	40.8518	18.1574	37.2714	ROSA_SMC3-Total_P-8_peak_1647
chr1	118296753	118296983	231	118296862	26	29.1134	13.8922	25.8099	ROSA_SMC3-Total_P-8_peak_1648
chr1	118301464	118301797	334	118301637	49	57.4675	20.6579	53.5325	ROSA_SMC3-Total_P-8_peak_1649
chr1	118358701	118358883	183	118358790	23	27.3846	13.8772	24.1212	ROSA_SMC3-Total_P-8_peak_1650
chr1	118438229	118438509	281	118438303	20	20.7236	10.8617	17.6379	ROSA_SMC3-Total_P-8_peak_1651
chr1	118694059	118694308	250	118694161	27	26.454	11.9465	23.2141	ROSA_SMC3-Total_P-8_peak_1652
chr1	119551398	119551596	199	119551502	17	18.5721	10.4079	15.5457	ROSA_SMC3-Total_P-8_peak_1653
chr1	119818139	119818357	219	119818264	25	23.8305	11.0932	20.6607	ROSA_SMC3-Total_P-8_peak_1654
chr1	119829338	119829488	151	119829397	17	16.8922	9.40882	13.9225	ROSA_SMC3-Total_P-8_peak_1655
chr1	119910144	119910419	276	119910294	29	29.1382	12.7998	25.8286	ROSA_SMC3-Total_P-8_peak_1656
chr1	120018523	120018719	197	120018629	24	28.92	14.4554	25.621	ROSA_SMC3-Total_P-8_peak_1657
chr1	120112990	120113140	151	120113072	14	14.4594	8.66812	11.5665	ROSA_SMC3-Total_P-8_peak_1658
chr1	120125569	120125751	183	120125629	18	15.2003	8.10656	12.2783	ROSA_SMC3-Total_P-8_peak_1659
chr1	120154275	120154640	366	120154403	32	38.6263	17.2495	35.0993	ROSA_SMC3-Total_P-8_peak_1660
chr1	120156447	120156728	282	120156579	50	68.5931	26.6583	64.4325	ROSA_SMC3-Total_P-8_peak_1661
chr1	120205877	120206133	257	120205962	47	57.5098	21.6463	53.5737	ROSA_SMC3-Total_P-8_peak_1662
chr1	120218157	120218491	335	120218348	39	51.8808	22.0794	48.0673	ROSA_SMC3-Total_P-8_peak_1663
chr1	120286760	120287010	251	120286932	23	24.0648	11.9133	20.8902	ROSA_SMC3-Total_P-8_peak_1664
chr1	120351651	120351884	234	120351768	34	26.1203	9.49136	22.8913	ROSA_SMC3-Total_P-8_peak_1665
chr1	120413555	120413913	359	120413745	46	53.9525	20.0531	50.0901	ROSA_SMC3-Total_P-8_peak_1666
chr1	120428743	120429160	418	120428994	52	54.3556	17.5749	50.4865	ROSA_SMC3-Total_P-8_peak_1667
chr1	120491314	120491647	334	120491407	31	35.6464	15.8844	32.1856	ROSA_SMC3-Total_P-8_peak_1668
chr1	120510657	120510935	279	120510822	33	25.0046	9.22018	21.8069	ROSA_SMC3-Total_P-8_peak_1669
chr1	120601486	120601670	185	120601558	32	20.9858	7.56976	17.8952	ROSA_SMC3-Total_P-8_peak_1670
chr1	120612007	120612583	577	120612302	50	47.2543	14.7171	43.5376	ROSA_SMC3-Total_P-8_peak_1671
chr1	120688374	120688677	304	120688540	58	69.0532	22.8443	64.8855	ROSA_SMC3-Total_P-8_peak_1672
chr1	120874375	120874708	334	120874569	26	25.1344	11.5198	21.928	ROSA_SMC3-Total_P-8_peak_1673
chr1	120925407	120925702	296	120925554	38	47.3416	19.8592	43.621	ROSA_SMC3-Total_P-8_peak_1674
chr1	120925809	120926210	402	120926056	40	44.8324	17.4931	41.1702	ROSA_SMC3-Total_P-8_peak_1675
chr1	121103843	121104153	311	121103962	32	33.27	14.0798	29.8661	ROSA_SMC3-Total_P-8_peak_1676
chr1	121189254	121189580	327	121189376	21	24.3546	12.7132	21.1754	ROSA_SMC3-Total_P-8_peak_1677
chr1	121253825	121254022	198	121253931	17	18.3558	10.2812	15.3454	ROSA_SMC3-Total_P-8_peak_1678
chr1	121484466	121485369	904	121485265	302	10.4626	1.48594	7.72881	ROSA_SMC3-Total_P-8_peak_1679
chr1	143646157	143646307	151	143646202	18	19.9888	10.9861	16.9236	ROSA_SMC3-Total_P-8_peak_1680
chr1	143656180	143656400	221	143656289	23	23.1136	11.3421	19.9581	ROSA_SMC3-Total_P-8_peak_1681
chr1	143942360	143942510	151	143942453	17	13.8032	7.53157	10.9354	ROSA_SMC3-Total_P-8_peak_1682
chr1	144081495	144081684	190	144081582	20	19.9967	10.4241	16.9294	ROSA_SMC3-Total_P-8_peak_1683
chr1	144091064	144091315	252	144091168	38	30.7016	10.5761	27.3553	ROSA_SMC3-Total_P-8_peak_1684
chr1	144094712	144094921	210	144094862	24	13.4332	5.73466	10.5725	ROSA_SMC3-Total_P-8_peak_1685
chr1	144534118	144534356	239	144534218	24	13.4332	5.73466	10.5725	ROSA_SMC3-Total_P-8_peak_1686
chr1	144567881	144568228	348	144568061	54	57.2201	18.2381	53.289	ROSA_SMC3-Total_P-8_peak_1687
chr1	144621500	144621650	151	144621587	18	12.0813	6.27247	9.2685	ROSA_SMC3-Total_P-8_peak_1688
chr1	144811721	144811988	268	144811792	16	11.6385	6.48042	8.85662	ROSA_SMC3-Total_P-8_peak_1689
chr1	144918085	144918353	269	144918214	41	35.2458	11.8765	31.7959	ROSA_SMC3-Total_P-8_peak_1690
chr1	144972866	144973111	246	144973006	36	32.55	12.174	29.1636	ROSA_SMC3-Total_P-8_peak_1691
chr1	145014532	145014812	281	145014674	96	78.7722	13.7647	74.4169	ROSA_SMC3-Total_P-8_peak_1692
chr1	145059004	145059303	300	145059153	159	179.12	28.0543	172.879	ROSA_SMC3-Total_P-8_peak_1693
chr1	145061909	145062130	222	145062035	50	28.9047	7.23711	25.6152	ROSA_SMC3-Total_P-8_peak_1694
chr1	145089503	145089659	157	145089555	29	15.3246	5.7022	12.4016	ROSA_SMC3-Total_P-8_peak_1695
chr1	145096284	145096556	273	145096348	18	11.4115	5.89719	8.63253	ROSA_SMC3-Total_P-8_peak_1696
chr1	145126850	145127118	269	145126986	40	33.1793	11.1769	29.7826	ROSA_SMC3-Total_P-8_peak_1697
chr1	145129235	145129575	341	145129363	68	67.154	17.5029	63.0246	ROSA_SMC3-Total_P-8_peak_1698
chr1	145129894	145130144	251	145129962	28	18.9876	7.5506	15.9488	ROSA_SMC3-Total_P-8_peak_1699
chr1	145138919	145139133	215	145138999	29	21.8511	8.7338	18.7315	ROSA_SMC3-Total_P-8_peak_1700
chr1	145153049	145153238	190	145153152	24	13.4332	5.73466	10.5725	ROSA_SMC3-Total_P-8_peak_1701
chr1	145208805	145209260	456	145209008	89	92.2504	20.6448	87.637	ROSA_SMC3-Total_P-8_peak_1702
chr1	145209857	145210097	241	145209992	28	15.0769	5.76387	12.1672	ROSA_SMC3-Total_P-8_peak_1703
chr1	145293204	145293654	451	145293489	125	140.608	26.5048	135.111	ROSA_SMC3-Total_P-8_peak_1704
chr1	145299704	145299992	289	145299851	89	119.934	34.3081	114.814	ROSA_SMC3-Total_P-8_peak_1705
chr1	145382794	145382998	205	145382898	15	11.8154	6.82658	9.02287	ROSA_SMC3-Total_P-8_peak_1706
chr1	145402089	145402246	158	145402222	23	21.2725	10.2399	18.1737	ROSA_SMC3-Total_P-8_peak_1707
chr1	145421743	145421972	230	145421862	18	15.2003	8.10656	12.2783	ROSA_SMC3-Total_P-8_peak_1708
chr1	145427467	145427709	243	145427583	42	51.2049	20.3213	47.4045	ROSA_SMC3-Total_P-8_peak_1709
chr1	145457201	145457479	279	145457351	39	44.7305	17.875	41.0746	ROSA_SMC3-Total_P-8_peak_1710
chr1	145524726	145524961	236	145524841	33	34.6736	14.5065	31.2363	ROSA_SMC3-Total_P-8_peak_1711
chr1	145542732	145543186	455	145543048	48	57.0678	20.9064	53.147	ROSA_SMC3-Total_P-8_peak_1712
chr1	145588521	145588838	318	145588742	21	12.7184	5.966	9.89048	ROSA_SMC3-Total_P-8_peak_1713
chr1	145589122	145589654	533	145589463	65	73.5063	21.8857	69.2463	ROSA_SMC3-Total_P-8_peak_1714
chr1	145713612	145713918	307	145713804	31	26.5268	10.6112	23.2838	ROSA_SMC3-Total_P-8_peak_1715
chr1	146057314	146057469	156	146057388	23	25.0097	12.4789	21.812	ROSA_SMC3-Total_P-8_peak_1716
chr1	146244524	146244729	206	146244616	27	26.454	11.9465	23.2141	ROSA_SMC3-Total_P-8_peak_1717
chr1	146250780	146251014	235	146250884	35	37.5182	15.3598	34.0132	ROSA_SMC3-Total_P-8_peak_1718
chr1	146395281	146395472	192	146395400	27	26.6706	12.0746	23.4249	ROSA_SMC3-Total_P-8_peak_1719
chr1	146401647	146401887	241	146401750	22	25.2038	12.9126	21.9971	ROSA_SMC3-Total_P-8_peak_1720
chr1	146569994	146570258	265	146570123	32	33.27	14.0798	29.8661	ROSA_SMC3-Total_P-8_peak_1721
chr1	146643977	146644481	505	146644277	70	101.919	35.2435	97.1296	ROSA_SMC3-Total_P-8_peak_1722
chr1	146714066	146714348	283	146714214	43	49.6949	18.9743	45.927	ROSA_SMC3-Total_P-8_peak_1723
chr1	146714702	146714886	185	146714782	22	16.2483	7.62682	13.296	ROSA_SMC3-Total_P-8_peak_1724
chr1	146745549	146745699	151	146745615	13	13.1536	8.09501	10.2951	ROSA_SMC3-Total_P-8_peak_1725
chr1	146861674	146861983	310	146861851	35	40.3259	17.0131	36.7597	ROSA_SMC3-Total_P-8_peak_1726
chr1	146966795	146967118	324	146966979	50	68.5931	26.6583	64.4325	ROSA_SMC3-Total_P-8_peak_1727
chr1	147099354	147099614	261	147099499	62	78.3029	26.029	73.9543	ROSA_SMC3-Total_P-8_peak_1728
chr1	147112576	147112968	393	147112713	47	65.0351	26.0575	60.9475	ROSA_SMC3-Total_P-8_peak_1729
chr1	147113826	147114059	234	147113967	29	29.1382	12.7998	25.8286	ROSA_SMC3-Total_P-8_peak_1730
chr1	147172113	147172340	228	147172238	40	48.2013	19.4694	44.4656	ROSA_SMC3-Total_P-8_peak_1731
chr1	147196060	147196563	504	147196234	70	93.3938	30.2929	88.7584	ROSA_SMC3-Total_P-8_peak_1732
chr1	147266755	147266957	203	147266857	11	10.4087	6.81463	7.67522	ROSA_SMC3-Total_P-8_peak_1733
chr1	147313171	147313342	172	147313217	19	18.6798	9.92775	15.65	ROSA_SMC3-Total_P-8_peak_1734
chr1	147362291	147362836	546	147362513	87	123.552	37.5462	118.365	ROSA_SMC3-Total_P-8_peak_1735
chr1	147364341	147364620	280	147364478	29	15.9508	5.96262	13.0062	ROSA_SMC3-Total_P-8_peak_1736
chr1	147364913	147365171	259	147365047	38	38.7912	14.8668	35.2601	ROSA_SMC3-Total_P-8_peak_1737
chr1	147553539	147553787	249	147553681	52	54.3556	17.5749	50.4865	ROSA_SMC3-Total_P-8_peak_1738
chr1	147599106	147599330	225	147599209	19	21.0739	11.3577	17.9829	ROSA_SMC3-Total_P-8_peak_1739
chr1	147727135	147727490	356	147727310	58	55.9572	15.9997	52.0538	ROSA_SMC3-Total_P-8_peak_1740
chr1	147817867	147818061	195	147817979	31	31.8792	13.6532	28.5091	ROSA_SMC3-Total_P-8_peak_1741
chr1	147843705	147844081	377	147843820	26	29.4852	14.1132	26.1697	ROSA_SMC3-Total_P-8_peak_1742
chr1	147931206	147931431	226	147931347	21	8.20242	3.85746	5.58004	ROSA_SMC3-Total_P-8_peak_1743
chr1	147994164	147994491	328	147994353	29	24.1373	9.94803	20.9594	ROSA_SMC3-Total_P-8_peak_1744
chr1	147994663	147994851	189	147994775	17	14.1841	7.76223	11.3011	ROSA_SMC3-Total_P-8_peak_1745
chr1	148000229	148000537	309	148000345	71	79.6366	22.2771	75.2651	ROSA_SMC3-Total_P-8_peak_1746
chr1	148241562	148241787	226	148241672	22	14.9176	6.8997	12.0091	ROSA_SMC3-Total_P-8_peak_1747
chr1	148247589	148247797	209	148247760	20	13.6912	6.70805	10.8243	ROSA_SMC3-Total_P-8_peak_1748
chr1	148527183	148527474	292	148527337	58	63.0418	19.5645	58.9949	ROSA_SMC3-Total_P-8_peak_1749
chr1	148531975	148532268	294	148532090	76	63.403	13.5011	59.347	ROSA_SMC3-Total_P-8_peak_1750
chr1	148598743	148598960	218	148598875	31	19.9921	7.34037	16.9263	ROSA_SMC3-Total_P-8_peak_1751
chr1	148739742	148739895	154	148739800	16	16.4244	9.38374	13.4626	ROSA_SMC3-Total_P-8_peak_1752
chr1	148760790	148761004	215	148760987	15	11.8154	6.82658	9.02287	ROSA_SMC3-Total_P-8_peak_1753
chr1	149192795	149192968	174	149192902	19	20.5342	11.0397	17.454	ROSA_SMC3-Total_P-8_peak_1754
chr1	149204244	149204573	330	149204448	78	93.7668	26.1965	89.1239	ROSA_SMC3-Total_P-8_peak_1755
chr1	149223138	149223348	211	149223196	21	17.0954	8.38642	14.1236	ROSA_SMC3-Total_P-8_peak_1756
chr1	149223661	149224214	554	149224084	28	17.0924	6.65221	14.1213	ROSA_SMC3-Total_P-8_peak_1757
chr1	149272959	149273128	170	149273070	20	16.5085	8.32728	13.5459	ROSA_SMC3-Total_P-8_peak_1758
chr1	149297739	149297942	204	149297853	43	40.8751	14.055	37.2945	ROSA_SMC3-Total_P-8_peak_1759
chr1	149300098	149300281	184	149300190	25	19.5325	8.62163	16.4836	ROSA_SMC3-Total_P-8_peak_1760
chr1	149379118	149379843	726	149379659	62	79.7869	26.8796	75.4084	ROSA_SMC3-Total_P-8_peak_1761
chr1	149431147	149431433	287	149431255	31	26.5268	10.6112	23.2838	ROSA_SMC3-Total_P-8_peak_1762
chr1	149658487	149658750	264	149658628	57	59.0993	17.9454	55.1306	ROSA_SMC3-Total_P-8_peak_1763
chr1	149764004	149764282	279	149764146	53	49.3234	14.6438	45.5656	ROSA_SMC3-Total_P-8_peak_1764
chr1	149764398	149764773	376	149764585	41	46.3277	17.9198	42.6326	ROSA_SMC3-Total_P-8_peak_1765
chr1	149804275	149804585	311	149804498	17	11.1538	5.96882	8.38188	ROSA_SMC3-Total_P-8_peak_1766
chr1	149813451	149813813	363	149813581	19	10.9071	5.42364	8.14116	ROSA_SMC3-Total_P-8_peak_1767
chr1	149823130	149823772	643	149823650	18	15.2003	8.10656	12.2783	ROSA_SMC3-Total_P-8_peak_1768
chr1	149832227	149832633	407	149832325	17	12.6856	6.86162	9.85899	ROSA_SMC3-Total_P-8_peak_1769
chr1	149857285	149857567	283	149857501	20	17.7298	9.05593	14.7288	ROSA_SMC3-Total_P-8_peak_1770
chr1	149860005	149860346	342	149860148	42	47.8331	18.3464	44.1049	ROSA_SMC3-Total_P-8_peak_1771
chr1	149887402	149887558	157	149887479	21	17.67	8.72382	14.6702	ROSA_SMC3-Total_P-8_peak_1772
chr1	149934020	149934450	431	149934150	33	34.6736	14.5065	31.2363	ROSA_SMC3-Total_P-8_peak_1773
chr1	150022622	150022884	263	150022749	38	48.4209	20.4945	44.6818	ROSA_SMC3-Total_P-8_peak_1774
chr1	150039592	150039907	316	150039713	29	29.1382	12.7998	25.8286	ROSA_SMC3-Total_P-8_peak_1775
chr1	150138259	150138504	246	150138389	55	65.2885	22.2061	61.1976	ROSA_SMC3-Total_P-8_peak_1776
chr1	150141148	150141508	361	150141360	64	83.1496	27.733	78.7042	ROSA_SMC3-Total_P-8_peak_1777
chr1	150159510	150159708	199	150159639	12	11.1036	7.05724	8.3353	ROSA_SMC3-Total_P-8_peak_1778
chr1	150227908	150228063	156	150227991	16	14.7906	8.3963	11.8844	ROSA_SMC3-Total_P-8_peak_1779
chr1	150228365	150228573	209	150228492	29	20.6708	8.13546	17.5853	ROSA_SMC3-Total_P-8_peak_1780
chr1	150253718	150253903	186	150253810	33	34.6736	14.5065	31.2363	ROSA_SMC3-Total_P-8_peak_1781
chr1	150436876	150437107	232	150436969	31	31.141	13.2211	27.7887	ROSA_SMC3-Total_P-8_peak_1782
chr1	150505099	150505324	226	150505221	36	41.8467	17.4857	38.2472	ROSA_SMC3-Total_P-8_peak_1783
chr1	150532439	150532703	265	150532589	38	22.0746	6.83822	18.9513	ROSA_SMC3-Total_P-8_peak_1784
chr1	150533471	150533638	168	150533562	27	18.377	7.48804	15.3665	ROSA_SMC3-Total_P-8_peak_1785
chr1	150594079	150594247	169	150594187	30	26.5747	10.9688	23.3297	ROSA_SMC3-Total_P-8_peak_1786
chr1	150785568	150785900	333	150785727	65	91.9214	32.274	87.3156	ROSA_SMC3-Total_P-8_peak_1787
chr1	150894990	150895270	281	150895116	47	61.2242	23.8266	57.215	ROSA_SMC3-Total_P-8_peak_1788
chr1	150951948	150952357	410	150952140	107	152.098	41.1697	146.39	ROSA_SMC3-Total_P-8_peak_1789
chr1	150968463	150968656	194	150968550	21	18.7851	9.38654	15.7483	ROSA_SMC3-Total_P-8_peak_1790
chr1	150997101	150997334	234	150997204	24	19.9918	9.17518	16.9263	ROSA_SMC3-Total_P-8_peak_1791
chr1	151021010	151021222	213	151021115	29	32.9163	15.0431	29.5217	ROSA_SMC3-Total_P-8_peak_1792
chr1	151032038	151032261	224	151032146	28	25.5259	11.0548	22.3123	ROSA_SMC3-Total_P-8_peak_1793
chr1	151043534	151043886	353	151043675	51	41.9713	11.9281	38.3603	ROSA_SMC3-Total_P-8_peak_1794
chr1	151072312	151072559	248	151072436	30	33.5116	15.0101	30.1063	ROSA_SMC3-Total_P-8_peak_1795
chr1	151128455	151128787	333	151128637	65	73.5063	21.8857	69.2463	ROSA_SMC3-Total_P-8_peak_1796
chr1	151168891	151169072	182	151168999	24	24.2774	11.7025	21.0984	ROSA_SMC3-Total_P-8_peak_1797
chr1	151224298	151224477	180	151224392	23	20.7265	9.91581	17.64	ROSA_SMC3-Total_P-8_peak_1798
chr1	151273431	151273661	231	151273544	28	33.9155	16.0076	30.4962	ROSA_SMC3-Total_P-8_peak_1799
chr1	151313444	151313639	196	151313535	35	39.0083	16.2347	35.4685	ROSA_SMC3-Total_P-8_peak_1800
chr1	151371629	151371964	336	151371904	19	13.1295	6.63202	10.2847	ROSA_SMC3-Total_P-8_peak_1801
chr1	151507222	151507480	259	151507357	49	58.6386	21.333	54.6865	ROSA_SMC3-Total_P-8_peak_1802
chr1	151512824	151512982	159	151512923	10	9.39783	6.36036	6.69896	ROSA_SMC3-Total_P-8_peak_1803
chr1	151566685	151566923	239	151566796	29	32.9163	15.0431	29.5217	ROSA_SMC3-Total_P-8_peak_1804
chr1	151665609	151665921	313	151665731	27	32.8141	15.7197	29.4216	ROSA_SMC3-Total_P-8_peak_1805
chr1	151707549	151707875	327	151707698	63	81.4649	27.3063	77.0523	ROSA_SMC3-Total_P-8_peak_1806
chr1	151762790	151762940	151	151762895	16	10.2001	5.63722	7.47085	ROSA_SMC3-Total_P-8_peak_1807
chr1	151809015	151809275	261	151809125	27	26.454	11.9465	23.2141	ROSA_SMC3-Total_P-8_peak_1808
chr1	151906539	151906763	225	151906634	30	31.7778	13.9799	28.4155	ROSA_SMC3-Total_P-8_peak_1809
chr1	151940518	151940788	271	151940654	31	31.141	13.2211	27.7887	ROSA_SMC3-Total_P-8_peak_1810
chr1	151969224	151969633	410	151969445	36	48.516	21.3939	44.7673	ROSA_SMC3-Total_P-8_peak_1811
chr1	151974191	151974502	312	151974353	56	84.7279	32.9582	80.2566	ROSA_SMC3-Total_P-8_peak_1812
chr1	151986218	151986412	195	151986311	35	31.4625	11.9376	28.1033	ROSA_SMC3-Total_P-8_peak_1813
chr1	152007096	152007304	209	152007167	29	29.1382	12.7998	25.8286	ROSA_SMC3-Total_P-8_peak_1814
chr1	152025080	152025402	323	152025223	63	70.4823	21.2225	66.284	ROSA_SMC3-Total_P-8_peak_1815
chr1	152034475	152034676	202	152034556	17	16.1102	8.93498	13.1618	ROSA_SMC3-Total_P-8_peak_1816
chr1	152114501	152114768	268	152114643	44	50.8737	19.1997	47.0767	ROSA_SMC3-Total_P-8_peak_1817
chr1	152154947	152155201	255	152155114	36	38.9585	15.7865	35.42	ROSA_SMC3-Total_P-8_peak_1818
chr1	152158061	152158380	320	152158223	59	74.7944	25.5997	70.5158	ROSA_SMC3-Total_P-8_peak_1819
chr1	152161122	152161461	340	152161238	65	73.5063	21.8857	69.2463	ROSA_SMC3-Total_P-8_peak_1820
chr1	152162340	152162650	311	152162482	58	63.0418	19.5645	58.9949	ROSA_SMC3-Total_P-8_peak_1821
chr1	152319680	152319926	247	152319781	31	40.0922	18.492	36.5412	ROSA_SMC3-Total_P-8_peak_1822
chr1	152371640	152371819	180	152371731	18	12.1306	6.30042	9.31436	ROSA_SMC3-Total_P-8_peak_1823
chr1	152413385	152413601	217	152413511	27	26.454	11.9465	23.2141	ROSA_SMC3-Total_P-8_peak_1824
chr1	152430969	152431125	157	152431036	18	19.4445	10.6669	16.3998	ROSA_SMC3-Total_P-8_peak_1825
chr1	152434112	152434330	219	152434194	23	21.2725	10.2399	18.1737	ROSA_SMC3-Total_P-8_peak_1826
chr1	152467704	152467854	151	152467795	14	14.4681	8.67322	11.5665	ROSA_SMC3-Total_P-8_peak_1827
chr1	152469820	152470056	237	152469946	20	22.8875	12.1425	19.738	ROSA_SMC3-Total_P-8_peak_1828
chr1	152626567	152626822	256	152626676	34	41.7815	18.2949	38.1832	ROSA_SMC3-Total_P-8_peak_1829
chr1	152842349	152842595	247	152842483	27	33.6258	16.19	30.2109	ROSA_SMC3-Total_P-8_peak_1830
chr1	152843654	152844138	485	152844033	27	26.454	11.9465	23.2141	ROSA_SMC3-Total_P-8_peak_1831
chr1	152850563	152850766	204	152850657	20	19.1694	9.92434	16.1264	ROSA_SMC3-Total_P-8_peak_1832
chr1	152890405	152890624	220	152890475	26	32.0253	15.6026	28.6543	ROSA_SMC3-Total_P-8_peak_1833
chr1	152933274	152933426	153	152933338	15	15.8104	9.25144	12.8675	ROSA_SMC3-Total_P-8_peak_1834
chr1	153162919	153163160	242	153163034	29	36.8401	17.3464	33.351	ROSA_SMC3-Total_P-8_peak_1835
chr1	153165259	153165441	183	153165387	27	26.454	11.9465	23.2141	ROSA_SMC3-Total_P-8_peak_1836
chr1	153195577	153195840	264	153195726	39	49.8777	20.9085	46.1053	ROSA_SMC3-Total_P-8_peak_1837
chr1	153201826	153202023	198	153201928	31	38.4938	17.5651	34.9687	ROSA_SMC3-Total_P-8_peak_1838
chr1	153324962	153325276	315	153325103	40	51.5302	21.4312	47.7203	ROSA_SMC3-Total_P-8_peak_1839
chr1	153326186	153326336	151	153326259	19	20.4305	10.9782	17.3536	ROSA_SMC3-Total_P-8_peak_1840
chr1	153328025	153328296	272	153328149	53	49.3234	14.6438	45.5656	ROSA_SMC3-Total_P-8_peak_1841
chr1	153366624	153366796	173	153366710	18	19.1417	10.4877	16.0999	ROSA_SMC3-Total_P-8_peak_1842
chr1	153372867	153373044	178	153372963	18	19.9888	10.9861	16.9236	ROSA_SMC3-Total_P-8_peak_1843
chr1	153377258	153377550	293	153377386	51	75.3413	30.0672	71.048	ROSA_SMC3-Total_P-8_peak_1844
chr1	153438243	153438528	286	153438381	40	37.8973	13.5956	34.3855	ROSA_SMC3-Total_P-8_peak_1845
chr1	153467304	153467766	463	153467570	99	145.715	42.6661	140.129	ROSA_SMC3-Total_P-8_peak_1846
chr1	153482277	153482517	241	153482388	46	53.9525	20.0531	50.0901	ROSA_SMC3-Total_P-8_peak_1847
chr1	153483455	153483714	260	153483577	50	37.0285	10.1365	33.5385	ROSA_SMC3-Total_P-8_peak_1848
chr1	153505516	153506002	487	153505783	95	121.638	31.8337	116.492	ROSA_SMC3-Total_P-8_peak_1849
chr1	153538714	153539282	569	153539201	20	17.0958	8.67634	14.1236	ROSA_SMC3-Total_P-8_peak_1850
chr1	153540693	153541330	638	153541162	112	150.817	37.4709	145.129	ROSA_SMC3-Total_P-8_peak_1851
chr1	153545074	153545268	195	153545126	21	18.7851	9.38654	15.7483	ROSA_SMC3-Total_P-8_peak_1852
chr1	153590058	153590474	417	153590269	82	133.371	46.3337	128.014	ROSA_SMC3-Total_P-8_peak_1853
chr1	153600048	153600290	243	153600181	30	21.7341	8.40664	18.6197	ROSA_SMC3-Total_P-8_peak_1854
chr1	153650228	153650530	303	153650385	40	41.5861	15.6292	38.0008	ROSA_SMC3-Total_P-8_peak_1855
chr1	153721925	153722227	303	153722051	65	84.841	28.1596	80.3624	ROSA_SMC3-Total_P-8_peak_1856
chr1	153744394	153744665	272	153744517	23	26.5616	13.3977	23.3167	ROSA_SMC3-Total_P-8_peak_1857
chr1	153755843	153756031	189	153755903	19	16.3745	8.53322	13.4148	ROSA_SMC3-Total_P-8_peak_1858
chr1	153769781	153770012	232	153769920	33	34.9389	14.662	31.4993	ROSA_SMC3-Total_P-8_peak_1859
chr1	153919104	153919356	253	153919237	44	43.2349	14.922	39.6114	ROSA_SMC3-Total_P-8_peak_1860
chr1	153959263	153959490	228	153959365	30	21.7341	8.40664	18.6197	ROSA_SMC3-Total_P-8_peak_1861
chr1	154158623	154158875	253	154158726	33	32.9113	13.4823	29.5169	ROSA_SMC3-Total_P-8_peak_1862
chr1	154171579	154171735	157	154171660	22	20.0196	9.8132	16.9455	ROSA_SMC3-Total_P-8_peak_1863
chr1	154244669	154245134	466	154244790	39	50.8492	21.478	47.0581	ROSA_SMC3-Total_P-8_peak_1864
chr1	154249337	154249665	329	154249483	44	56.2263	22.3374	52.3182	ROSA_SMC3-Total_P-8_peak_1865
chr1	154297098	154297327	230	154297205	31	31.8792	13.6532	28.5091	ROSA_SMC3-Total_P-8_peak_1866
chr1	154307583	154307890	308	154307694	59	74.7944	25.5997	70.5158	ROSA_SMC3-Total_P-8_peak_1867
chr1	154317774	154318041	268	154317914	30	19.0117	7.11098	15.9724	ROSA_SMC3-Total_P-8_peak_1868
chr1	154326200	154326350	151	154326248	18	15.2003	8.10656	12.2783	ROSA_SMC3-Total_P-8_peak_1869
chr1	154378185	154378522	338	154378399	25	28.0138	13.5905	24.7336	ROSA_SMC3-Total_P-8_peak_1870
chr1	154414949	154415150	202	154415057	18	19.9888	10.9861	16.9236	ROSA_SMC3-Total_P-8_peak_1871
chr1	154452361	154452764	404	154452509	54	57.2201	18.2381	53.289	ROSA_SMC3-Total_P-8_peak_1872
chr1	154518897	154519214	318	154519043	53	65.0064	23.0397	60.919	ROSA_SMC3-Total_P-8_peak_1873
chr1	154532080	154532279	200	154532157	29	28.4481	12.3948	25.1624	ROSA_SMC3-Total_P-8_peak_1874
chr1	154580684	154580865	182	154580797	25	27.3105	13.1714	24.0568	ROSA_SMC3-Total_P-8_peak_1875
chr1	154642202	154642506	305	154642342	50	60.2181	21.7597	56.2286	ROSA_SMC3-Total_P-8_peak_1876
chr1	154721549	154721834	286	154721716	58	63.0418	19.5645	58.9949	ROSA_SMC3-Total_P-8_peak_1877
chr1	154725095	154725305	211	154725202	31	37.068	16.7268	33.5737	ROSA_SMC3-Total_P-8_peak_1878
chr1	154732826	154733226	401	154733052	43	52.801	20.7938	48.9663	ROSA_SMC3-Total_P-8_peak_1879
chr1	154738572	154738799	228	154738666	28	27.7887	12.3732	24.5133	ROSA_SMC3-Total_P-8_peak_1880
chr1	154792229	154792397	169	154792312	18	19.9888	10.9861	16.9236	ROSA_SMC3-Total_P-8_peak_1881
chr1	154850907	154851278	372	154851141	54	66.6187	23.4664	62.4979	ROSA_SMC3-Total_P-8_peak_1882
chr1	154916190	154916549	360	154916443	43	41.8856	14.5904	38.2773	ROSA_SMC3-Total_P-8_peak_1883
chr1	154934380	154934574	195	154934511	14	13.806	8.27977	10.936	ROSA_SMC3-Total_P-8_peak_1884
chr1	154965667	154965851	185	154965762	20	22.0584	11.657	18.9352	ROSA_SMC3-Total_P-8_peak_1885
chr1	154971629	154972191	563	154971748	52	54.3556	17.5749	50.4865	ROSA_SMC3-Total_P-8_peak_1886
chr1	154973239	154973595	357	154973333	23	25.4614	12.7479	22.2482	ROSA_SMC3-Total_P-8_peak_1887
chr1	154974414	154974595	182	154974528	21	18.9532	9.48717	15.9144	ROSA_SMC3-Total_P-8_peak_1888
chr1	154989797	154990343	547	154990168	98	105.314	22.7093	100.458	ROSA_SMC3-Total_P-8_peak_1889
chr1	155017423	155017692	270	155017542	43	47.0465	17.4476	43.3305	ROSA_SMC3-Total_P-8_peak_1890
chr1	155022936	155023202	267	155023108	31	30.2249	12.6892	26.8985	ROSA_SMC3-Total_P-8_peak_1891
chr1	155034028	155034286	259	155034157	31	35.6464	15.8844	32.1856	ROSA_SMC3-Total_P-8_peak_1892
chr1	155035166	155035573	408	155035320	77	92.1734	25.8649	87.5623	ROSA_SMC3-Total_P-8_peak_1893
chr1	155056626	155057032	407	155056716	23	17.3256	7.95843	14.3369	ROSA_SMC3-Total_P-8_peak_1894
chr1	155057171	155057576	406	155057367	56	69.8664	24.3197	65.6785	ROSA_SMC3-Total_P-8_peak_1895
chr1	155058505	155058814	310	155058669	39	36.5884	13.264	33.1108	ROSA_SMC3-Total_P-8_peak_1896
chr1	155063949	155064303	355	155064095	76	113.114	38.2218	108.113	ROSA_SMC3-Total_P-8_peak_1897
chr1	155139911	155140095	185	155139989	31	31.8792	13.6532	28.5091	ROSA_SMC3-Total_P-8_peak_1898
chr1	155140335	155140636	302	155140526	30	30.5018	13.2265	27.1579	ROSA_SMC3-Total_P-8_peak_1899
chr1	155145752	155146033	282	155145826	21	15.1893	7.29522	12.274	ROSA_SMC3-Total_P-8_peak_1900
chr1	155149109	155149405	297	155149259	63	89.1356	31.7688	84.5791	ROSA_SMC3-Total_P-8_peak_1901
chr1	155163059	155163612	554	155163450	42	58.9816	24.8632	55.0155	ROSA_SMC3-Total_P-8_peak_1902
chr1	155176621	155177034	414	155176811	67	98.5147	34.9878	93.7901	ROSA_SMC3-Total_P-8_peak_1903
chr1	155214309	155214749	441	155214635	52	69.0633	25.917	64.8954	ROSA_SMC3-Total_P-8_peak_1904
chr1	155220370	155220861	492	155220644	56	77.6762	28.8758	73.3437	ROSA_SMC3-Total_P-8_peak_1905
chr1	155247020	155247310	291	155247159	58	71.7567	24.3764	67.5327	ROSA_SMC3-Total_P-8_peak_1906
chr1	155277301	155277455	155	155277367	23	20.7265	9.91581	17.64	ROSA_SMC3-Total_P-8_peak_1907
chr1	155293102	155293367	266	155293235	32	37.1591	16.3808	33.6632	ROSA_SMC3-Total_P-8_peak_1908
chr1	155561623	155561858	236	155561767	16	12.9195	7.25324	10.083	ROSA_SMC3-Total_P-8_peak_1909
chr1	155698981	155699136	156	155699046	16	10.2001	5.63722	7.47085	ROSA_SMC3-Total_P-8_peak_1910
chr1	155908018	155908291	274	155908112	40	40.5496	15.0473	36.971	ROSA_SMC3-Total_P-8_peak_1911
chr1	155936070	155936232	163	155936172	15	15.8104	9.25144	12.8675	ROSA_SMC3-Total_P-8_peak_1912
chr1	155959060	155959491	432	155959388	40	50.589	20.8776	46.8004	ROSA_SMC3-Total_P-8_peak_1913
chr1	155995759	155996007	249	155995873	41	46.3277	17.9198	42.6326	ROSA_SMC3-Total_P-8_peak_1914
chr1	156023068	156023331	264	156023211	17	17.496	9.77156	14.5051	ROSA_SMC3-Total_P-8_peak_1915
chr1	156023486	156023718	233	156023525	12	11.1036	7.05724	8.3353	ROSA_SMC3-Total_P-8_peak_1916
chr1	156036155	156036431	277	156036284	38	43.4921	17.5876	39.8493	ROSA_SMC3-Total_P-8_peak_1917
chr1	156060505	156060831	327	156060685	40	37.8973	13.5956	34.3855	ROSA_SMC3-Total_P-8_peak_1918
chr1	156066331	156066888	558	156066580	99	128.395	33.1601	123.126	ROSA_SMC3-Total_P-8_peak_1919
chr1	156093237	156093496	260	156093382	17	16.81	9.35918	13.8425	ROSA_SMC3-Total_P-8_peak_1920
chr1	156100056	156100402	347	156100263	60	68.5312	21.5838	64.3724	ROSA_SMC3-Total_P-8_peak_1921
chr1	156111039	156111304	266	156111156	33	38.6847	16.8772	35.1542	ROSA_SMC3-Total_P-8_peak_1922
chr1	156115813	156116148	336	156115989	47	47.3389	15.9169	43.6184	ROSA_SMC3-Total_P-8_peak_1923
chr1	156195127	156195553	427	156195389	98	143.843	42.2394	138.294	ROSA_SMC3-Total_P-8_peak_1924
chr1	156326793	156327016	224	156326900	24	25.4571	12.4097	22.2441	ROSA_SMC3-Total_P-8_peak_1925
chr1	156352829	156353067	239	156352954	43	41.8856	14.5904	38.2773	ROSA_SMC3-Total_P-8_peak_1926
chr1	156355306	156355851	546	156355562	88	140.124	46.5214	134.64	ROSA_SMC3-Total_P-8_peak_1927
chr1	156414197	156414539	343	156414376	35	42.8778	18.5229	39.2606	ROSA_SMC3-Total_P-8_peak_1928
chr1	156415523	156415967	445	156415774	81	112.731	34.9862	107.736	ROSA_SMC3-Total_P-8_peak_1929
chr1	156426247	156426486	240	156426374	22	21.7802	10.8695	18.6643	ROSA_SMC3-Total_P-8_peak_1930
chr1	156427404	156427601	198	156427511	18	16.6392	8.97916	13.6728	ROSA_SMC3-Total_P-8_peak_1931
chr1	156450541	156450894	354	156450678	37	40.4104	16.2131	36.8368	ROSA_SMC3-Total_P-8_peak_1932
chr1	156470771	156470977	207	156470901	17	14.0483	7.6799	11.1699	ROSA_SMC3-Total_P-8_peak_1933
chr1	156471085	156471308	224	156471205	20	16.5085	8.32728	13.5459	ROSA_SMC3-Total_P-8_peak_1934
chr1	156474969	156475132	164	156475027	22	13.6531	6.23718	10.7865	ROSA_SMC3-Total_P-8_peak_1935
chr1	156553905	156554129	225	156554018	26	20.6607	8.95323	17.5763	ROSA_SMC3-Total_P-8_peak_1936
chr1	156554761	156554948	188	156554877	20	18.4178	9.47027	15.406	ROSA_SMC3-Total_P-8_peak_1937
chr1	156577924	156578155	232	156578050	34	26.1203	9.49136	22.8913	ROSA_SMC3-Total_P-8_peak_1938
chr1	156578889	156579186	298	156579045	44	50.8737	19.1997	47.0767	ROSA_SMC3-Total_P-8_peak_1939
chr1	156594215	156594393	179	156594301	18	15.963	8.56834	13.017	ROSA_SMC3-Total_P-8_peak_1940
chr1	156595677	156595990	314	156595806	37	44.2791	18.4903	40.6288	ROSA_SMC3-Total_P-8_peak_1941
chr1	156597262	156597514	253	156597383	48	48.7251	16.2485	44.9719	ROSA_SMC3-Total_P-8_peak_1942
chr1	156618944	156619094	151	156618971	11	10.4087	6.81463	7.67522	ROSA_SMC3-Total_P-8_peak_1943
chr1	156627254	156627811	558	156627434	52	48.02	14.3726	44.2896	ROSA_SMC3-Total_P-8_peak_1944
chr1	156629672	156630214	543	156629915	81	116.192	36.9791	111.138	ROSA_SMC3-Total_P-8_peak_1945
chr1	156647700	156648153	454	156647993	104	167.811	52.1207	161.792	ROSA_SMC3-Total_P-8_peak_1946
chr1	156658813	156659641	829	156659435	50	60.2181	21.7597	56.2286	ROSA_SMC3-Total_P-8_peak_1947
chr1	156675618	156676081	464	156675942	39	36.5884	13.264	33.1108	ROSA_SMC3-Total_P-8_peak_1948
chr1	156695522	156695935	414	156695757	48	60.9232	23.1568	56.9167	ROSA_SMC3-Total_P-8_peak_1949
chr1	156696448	156696671	224	156696559	35	27.2481	9.76255	23.9949	ROSA_SMC3-Total_P-8_peak_1950
chr1	156721480	156721753	274	156721576	18	12.1306	6.30042	9.31436	ROSA_SMC3-Total_P-8_peak_1951
chr1	156767049	156767378	330	156767256	26	28.2922	13.4025	25.009	ROSA_SMC3-Total_P-8_peak_1952
chr1	156786700	156786878	179	156786795	18	14.7744	7.85002	11.8686	ROSA_SMC3-Total_P-8_peak_1953
chr1	156808733	156809053	321	156808870	52	77.2027	30.6454	72.8745	ROSA_SMC3-Total_P-8_peak_1954
chr1	156829638	156830299	662	156830076	38	48.4209	20.4945	44.6818	ROSA_SMC3-Total_P-8_peak_1955
chr1	156859892	156860251	360	156860067	39	46.4776	18.9035	42.7806	ROSA_SMC3-Total_P-8_peak_1956
chr1	156862001	156862433	433	156862252	95	138.254	40.9595	132.804	ROSA_SMC3-Total_P-8_peak_1957
chr1	156879926	156880409	484	156880234	40	54.4806	23.15	50.609	ROSA_SMC3-Total_P-8_peak_1958
chr1	156890139	156890556	418	156890348	44	62.5257	26.0044	58.494	ROSA_SMC3-Total_P-8_peak_1959
chr1	156897487	156898232	746	156897811	33	34.6736	14.5065	31.2363	ROSA_SMC3-Total_P-8_peak_1960
chr1	156931564	156931810	247	156931697	31	31.8792	13.6532	28.5091	ROSA_SMC3-Total_P-8_peak_1961
chr1	157044108	157044360	253	157044232	31	37.068	16.7268	33.5737	ROSA_SMC3-Total_P-8_peak_1962
chr1	157059978	157060429	452	157060119	58	88.5364	34.1147	83.9901	ROSA_SMC3-Total_P-8_peak_1963
chr1	157125613	157126196	584	157125979	81	98.5793	27.1913	93.851	ROSA_SMC3-Total_P-8_peak_1964
chr1	157133527	157133717	191	157133619	26	25.1344	11.5198	21.928	ROSA_SMC3-Total_P-8_peak_1965
chr1	157140587	157140826	240	157140696	33	41.7149	18.663	38.128	ROSA_SMC3-Total_P-8_peak_1966
chr1	157141816	157142022	207	157141928	25	24.031	11.2121	20.8586	ROSA_SMC3-Total_P-8_peak_1967
chr1	157163458	157163769	312	157163601	44	62.5526	26.0197	58.5144	ROSA_SMC3-Total_P-8_peak_1968
chr1	157166780	157167011	232	157166878	33	28.9696	11.2744	25.6675	ROSA_SMC3-Total_P-8_peak_1969
chr1	157280985	157281236	252	157281131	49	50.12	16.5801	46.3432	ROSA_SMC3-Total_P-8_peak_1970
[truncated: 23,181 more rows]

## Sheet: sgDCAF15#2 SMC3-Total P8 Peaks
# This file is generated by MACS version 2.2.7.1
# Command line: callpeak -t DCAF15-SMC3-Total_rmdup.bam -c Input-Grant_rmdup.bam -n DCAF15_SMC3_Total_P-8 -g hs -p 1e-8
# ARGUMENTS LIST:
# name = DCAF15_SMC3_Total_P-8
# format = AUTO
# ChIP-seq file = ['DCAF15-SMC3-Total_rmdup.bam']
# control file = ['Input-Grant_rmdup.bam']
# effective genome size = 2.70e+09
# band width = 300
# model fold = [5, 50]
# pvalue cutoff = 1.00e-08
# qvalue will not be calculated and reported as -1 in the final output.
# The maximum gap between significant sites is assigned as the read length/tag size.
# The minimum length of peaks is assigned as the predicted fragment length "d".
# Larger dataset will be scaled towards smaller dataset.
# Range for calculating regional lambda is: 1000 bps and 10000 bps
# Broad region calling is off
# Paired-End mode is off
# tag size is determined as 95 bps
# total tags in treatment: 24208285
# tags after filtering in treatment: 20619362
# maximum duplicate tags at the same position in treatment = 1
# Redundant rate in treatment: 0.15
# total tags in control: 22803238
# tags after filtering in control: 19412903
# maximum duplicate tags at the same position in control = 1
# Redundant rate in control: 0.15
# d = 153
# alternative fragment length(s) may be 153 bps
chr	start	end	length	abs_summit	pileup	#NAME?	fold_enrichment	#NAME?	name
chr1	10121	10292	172	10134	78.14	9.92377	2.19843	7.3179	DCAF15_SMC3_Total_P-8_peak_1
chr1	11142	11465	324	11306	138.4	198.002	46.4663	192.124	DCAF15_SMC3_Total_P-8_peak_2
chr1	15484	15760	277	15662	34.84	36.0613	15.2724	32.8252	DCAF15_SMC3_Total_P-8_peak_3
chr1	91359	91546	188	91440	38.6	28.9709	9.90026	25.8801	DCAF15_SMC3_Total_P-8_peak_4
chr1	237610	237886	277	237755	64.02	53.4925	13.0043	49.9525	DCAF15_SMC3_Total_P-8_peak_5
chr1	383537	383719	183	383622	17.89	14.6382	8.43491	11.8643	DCAF15_SMC3_Total_P-8_peak_6
chr1	437589	438244	656	438045	32.01	36.0354	15.7189	32.7994	DCAF15_SMC3_Total_P-8_peak_7
chr1	461812	462039	228	461930	35.78	32.8464	12.9678	29.6841	DCAF15_SMC3_Total_P-8_peak_8
chr1	521414	521712	299	521540	102.62	86.4262	14.8032	82.3404	DCAF15_SMC3_Total_P-8_peak_9
chr1	544611	545380	770	544789	42.37	33.5372	10.8418	30.359	DCAF15_SMC3_Total_P-8_peak_10
chr1	545503	546381	879	545634	26.36	26.3202	12.3881	23.2876	DCAF15_SMC3_Total_P-8_peak_11
chr1	605977	606183	207	606074	26.36	20.7457	9.12056	17.8257	DCAF15_SMC3_Total_P-8_peak_12
chr1	620119	620272	154	620164	22.6	16.3197	7.86525	13.5057	DCAF15_SMC3_Total_P-8_peak_13
chr1	664380	664591	212	664481	17.89	15.5127	8.99415	12.7128	DCAF15_SMC3_Total_P-8_peak_14
chr1	714155	714309	155	714257	26.36	20.0007	8.70837	17.1004	DCAF15_SMC3_Total_P-8_peak_15
chr1	793376	793590	215	793486	34.84	34.7904	14.5152	31.5865	DCAF15_SMC3_Total_P-8_peak_16
chr1	805172	805421	250	805299	65.9	71.8179	21.2935	67.9747	DCAF15_SMC3_Total_P-8_peak_17
chr1	840037	840284	248	840155	31.07	15.1537	5.34486	12.3735	DCAF15_SMC3_Total_P-8_peak_18
chr1	873482	873869	388	873654	57.43	76.4385	27.8234	72.513	DCAF15_SMC3_Total_P-8_peak_19
chr1	911468	911718	251	911583	44.25	30.6829	9.05	27.5583	DCAF15_SMC3_Total_P-8_peak_20
chr1	919465	920212	748	919718	72.49	72.1054	18.3737	68.2588	DCAF15_SMC3_Total_P-8_peak_21
chr1	937343	937500	158	937428	16.95	14.2974	8.54583	11.5293	DCAF15_SMC3_Total_P-8_peak_22
chr1	950821	951037	217	950918	28.24	23.0554	9.74822	20.0903	DCAF15_SMC3_Total_P-8_peak_23
chr1	968281	968575	295	968442	28.24	30.207	13.9256	27.0917	DCAF15_SMC3_Total_P-8_peak_24
chr1	999174	999515	342	999364	87.56	101.104	25.684	96.789	DCAF15_SMC3_Total_P-8_peak_25
chr1	1057322	1057867	546	1057656	115.8	156.745	39.0777	151.526	DCAF15_SMC3_Total_P-8_peak_26
chr1	1166150	1166327	178	1166263	22.6	18.8005	9.32638	15.9268	DCAF15_SMC3_Total_P-8_peak_27
chr1	1185307	1185886	580	1185744	68.73	78.3182	23.2429	74.3613	DCAF15_SMC3_Total_P-8_peak_28
chr1	1225454	1225896	443	1225722	77.2	69.808	15.6404	65.9941	DCAF15_SMC3_Total_P-8_peak_29
chr1	1227165	1227604	440	1227399	69.67	67.9641	17.6675	64.1764	DCAF15_SMC3_Total_P-8_peak_30
chr1	1237294	1237673	380	1237504	41.43	49.8746	20.202	46.3987	DCAF15_SMC3_Total_P-8_peak_31
chr1	1243534	1243711	178	1243592	15.06	13.1067	7.64921	10.3867	DCAF15_SMC3_Total_P-8_peak_32
chr1	1280012	1280293	282	1280163	58.37	63.2351	19.7908	59.5254	DCAF15_SMC3_Total_P-8_peak_33
chr1	1285167	1285441	275	1285317	32.95	35.4503	15.8101	32.2382	DCAF15_SMC3_Total_P-8_peak_34
chr1	1307291	1307772	482	1307612	76.26	96.4749	28.7964	92.2308	DCAF15_SMC3_Total_P-8_peak_35
chr1	1310492	1310724	233	1310693	20.71	14.2141	7.23759	11.4656	DCAF15_SMC3_Total_P-8_peak_36
chr1	1337410	1337774	365	1337525	32.95	28.3436	11.5965	25.2693	DCAF15_SMC3_Total_P-8_peak_37
chr1	1373533	1373704	172	1373613	19.77	13.1909	6.92376	10.4645	DCAF15_SMC3_Total_P-8_peak_38
chr1	1376284	1376704	421	1376449	80.03	100.177	28.5707	95.8735	DCAF15_SMC3_Total_P-8_peak_39
chr1	1440233	1440586	354	1440449	58.37	51.6058	14.0926	48.1018	DCAF15_SMC3_Total_P-8_peak_40
chr1	1440845	1441145	301	1441019	65.9	55.9179	13.8662	52.3423	DCAF15_SMC3_Total_P-8_peak_41
chr1	1555547	1555751	205	1555659	25.42	25.9885	12.5807	22.961	DCAF15_SMC3_Total_P-8_peak_42
chr1	1580234	1580647	414	1580419	57.43	61.765	19.4769	58.0789	DCAF15_SMC3_Total_P-8_peak_43
chr1	1610426	1610578	153	1610538	20.71	15.6571	8.09272	12.8557	DCAF15_SMC3_Total_P-8_peak_44
chr1	1624671	1624981	311	1624797	29.19	24.2325	10.0621	21.2428	DCAF15_SMC3_Total_P-8_peak_45
chr1	1643526	1643806	281	1643695	50.84	61.7011	22.9932	58.0194	DCAF15_SMC3_Total_P-8_peak_46
chr1	1677921	1678171	251	1677983	32.01	13.7817	4.7158	11.0439	DCAF15_SMC3_Total_P-8_peak_47
chr1	1720584	1720754	171	1720666	25.42	21.5272	9.90374	18.5967	DCAF15_SMC3_Total_P-8_peak_48
chr1	1837693	1838029	337	1837824	72.49	84.5318	24.4982	80.4759	DCAF15_SMC3_Total_P-8_peak_49
chr1	1840427	1840662	236	1840563	32.01	25.1387	9.57385	22.1299	DCAF15_SMC3_Total_P-8_peak_50
chr1	1875474	1875798	325	1875650	48.96	54.3852	19.746	50.8373	DCAF15_SMC3_Total_P-8_peak_51
chr1	1891516	1891797	282	1891663	38.6	45.1599	18.8571	41.7651	DCAF15_SMC3_Total_P-8_peak_52
chr1	1976282	1976582	301	1976434	48.02	48.8845	16.3386	45.4241	DCAF15_SMC3_Total_P-8_peak_53
chr1	1977926	1978226	301	1978099	32.01	22.4566	8.25266	19.5007	DCAF15_SMC3_Total_P-8_peak_54
chr1	2023104	2023386	283	2023263	37.66	23.5306	7.73191	20.5515	DCAF15_SMC3_Total_P-8_peak_55
chr1	2071218	2071692	475	2071400	45.19	56.3028	21.9953	52.715	DCAF15_SMC3_Total_P-8_peak_56
chr1	2105780	2106165	386	2105924	79.09	81.9715	20.0213	77.9578	DCAF15_SMC3_Total_P-8_peak_57
chr1	2126444	2127046	603	2126793	104.51	141.117	37.2021	136.165	DCAF15_SMC3_Total_P-8_peak_58
chr1	2242980	2243231	252	2243113	20.71	14.2141	7.23759	11.4656	DCAF15_SMC3_Total_P-8_peak_59
chr1	2246660	2246945	286	2246806	47.07	46.1254	15.3006	42.7175	DCAF15_SMC3_Total_P-8_peak_60
chr1	2305478	2305652	175	2305588	18.83	16.7514	9.44246	13.9229	DCAF15_SMC3_Total_P-8_peak_61
chr1	2313103	2313617	515	2313343	131.81	162.362	33.2021	157.052	DCAF15_SMC3_Total_P-8_peak_62
chr1	2338248	2338455	208	2338337	21.65	20.5961	10.7874	17.6821	DCAF15_SMC3_Total_P-8_peak_63
chr1	2345662	2346375	714	2346001	87.56	62.9042	11.0698	59.2007	DCAF15_SMC3_Total_P-8_peak_64
chr1	2361596	2361811	216	2361717	28.24	30.207	13.9256	27.0917	DCAF15_SMC3_Total_P-8_peak_65
chr1	2375402	2375585	184	2375475	23.54	23.2569	11.684	20.2832	DCAF15_SMC3_Total_P-8_peak_66
chr1	2470893	2471076	184	2471016	31.07	21.4139	8.01728	18.485	DCAF15_SMC3_Total_P-8_peak_67
chr1	2479308	2479813	506	2479613	110.15	144.447	35.3769	139.443	DCAF15_SMC3_Total_P-8_peak_68
chr1	2486207	2486999	793	2486529	80.03	83.4031	20.2566	79.3618	DCAF15_SMC3_Total_P-8_peak_69
chr1	2493448	2493650	203	2493560	26.36	23.6904	10.8149	20.7086	DCAF15_SMC3_Total_P-8_peak_70
chr1	2574744	2574915	172	2574800	17.89	13.1101	7.46573	10.3889	DCAF15_SMC3_Total_P-8_peak_71
chr1	2702961	2703510	550	2703354	92.27	140.684	44.411	135.743	DCAF15_SMC3_Total_P-8_peak_72
chr1	2704080	2704288	209	2704191	24.48	24.6142	12.1323	21.6118	DCAF15_SMC3_Total_P-8_peak_73
chr1	2718140	2718528	389	2718376	62.14	51.0766	12.6277	47.5833	DCAF15_SMC3_Total_P-8_peak_74
chr1	2738650	2738929	280	2738787	42.37	51.4669	20.6503	47.964	DCAF15_SMC3_Total_P-8_peak_75
chr1	2838668	2838887	220	2838779	29.19	30.3043	13.5729	27.1871	DCAF15_SMC3_Total_P-8_peak_76
chr1	2929037	2929414	378	2929242	58.37	78.1681	28.2717	74.216	DCAF15_SMC3_Total_P-8_peak_77
chr1	3200598	3200822	225	3200724	25.42	25.9885	12.5807	22.961	DCAF15_SMC3_Total_P-8_peak_78
chr1	3236566	3236785	220	3236705	19.77	18.0122	9.89078	15.1546	DCAF15_SMC3_Total_P-8_peak_79
chr1	3266372	3266551	180	3266431	22.6	21.9173	11.2357	18.9718	DCAF15_SMC3_Total_P-8_peak_80
chr1	3326731	3326893	163	3326815	15.06	13.1067	7.64921	10.3867	DCAF15_SMC3_Total_P-8_peak_81
chr1	3341204	3341607	404	3341415	45.19	44.7429	15.3972	41.3602	DCAF15_SMC3_Total_P-8_peak_82
chr1	3369768	3370002	235	3369851	27.3	28.7854	13.4773	25.7014	DCAF15_SMC3_Total_P-8_peak_83
chr1	3400289	3400762	474	3400596	73.44	86.1002	24.812	82.0203	DCAF15_SMC3_Total_P-8_peak_84
chr1	3407817	3408127	311	3407919	32.95	27.847	11.3174	24.7778	DCAF15_SMC3_Total_P-8_peak_85
chr1	3434874	3435115	242	3434975	26.36	27.3791	13.029	24.3257	DCAF15_SMC3_Total_P-8_peak_86
chr1	3481644	3482306	663	3481987	86.62	129.193	41.7211	124.44	DCAF15_SMC3_Total_P-8_peak_87
chr1	3504958	3505151	194	3505065	19.77	16.1761	8.73844	13.3674	DCAF15_SMC3_Total_P-8_peak_88
chr1	3531707	3532059	353	3531880	38.6	35.4158	13.2004	32.204	DCAF15_SMC3_Total_P-8_peak_89
chr1	3535528	3536041	514	3535739	58.37	67.5216	22.1291	63.7486	DCAF15_SMC3_Total_P-8_peak_90
chr1	3537673	3538106	434	3537898	77.2	69.808	15.6404	65.9941	DCAF15_SMC3_Total_P-8_peak_91
chr1	3612180	3612586	407	3612344	67.79	94.0488	32.7548	89.8392	DCAF15_SMC3_Total_P-8_peak_92
chr1	3640847	3641296	450	3641149	65.9	78.5342	24.9364	74.5751	DCAF15_SMC3_Total_P-8_peak_93
chr1	3643892	3644237	346	3644055	50.84	63.062	23.8007	59.3568	DCAF15_SMC3_Total_P-8_peak_94
chr1	3702085	3702320	236	3702215	40.48	38.0296	13.828	34.7628	DCAF15_SMC3_Total_P-8_peak_95
chr1	3718026	3718356	331	3718228	85.68	122.451	38.4438	117.803	DCAF15_SMC3_Total_P-8_peak_96
chr1	3744397	3744564	168	3744496	23.54	23.2569	11.684	20.2832	DCAF15_SMC3_Total_P-8_peak_97
chr1	3773788	3773972	185	3773880	18.83	12.1886	6.60993	9.49507	DCAF15_SMC3_Total_P-8_peak_98
chr1	3823847	3824070	224	3823922	43.31	34.7042	11.0771	31.5009	DCAF15_SMC3_Total_P-8_peak_99
chr1	3827400	3827782	383	3827529	50.84	64.5165	24.6671	60.7929	DCAF15_SMC3_Total_P-8_peak_100
chr1	4067667	4067836	170	4067730	16.95	14.2974	8.54583	11.5293	DCAF15_SMC3_Total_P-8_peak_101
chr1	4712646	4712947	302	4712837	41.43	49.8746	20.202	46.3987	DCAF15_SMC3_Total_P-8_peak_102
chr1	5569933	5570331	399	5570117	81.91	119.753	39.4795	115.145	DCAF15_SMC3_Total_P-8_peak_103
chr1	5681174	5681412	239	5681316	35.78	40.5441	17.5121	37.2349	DCAF15_SMC3_Total_P-8_peak_104
chr1	5697303	5697551	249	5697452	49.9	62.8508	24.2191	59.154	DCAF15_SMC3_Total_P-8_peak_105
chr1	5805892	5806190	299	5806038	73.44	86.1002	24.812	82.0203	DCAF15_SMC3_Total_P-8_peak_106
chr1	5890920	5891128	209	5891000	23.54	23.2569	11.684	20.2832	DCAF15_SMC3_Total_P-8_peak_107
chr1	5953758	5954049	292	5953905	59.31	64.8515	20.1786	61.1161	DCAF15_SMC3_Total_P-8_peak_108
chr1	5976134	5976370	237	5976272	35.78	21.584	7.35532	18.6527	DCAF15_SMC3_Total_P-8_peak_109
chr1	6035325	6035544	220	6035429	30.13	30.9244	13.5308	27.7989	DCAF15_SMC3_Total_P-8_peak_110
chr1	6101486	6101830	345	6101684	48.96	48.8845	16.6525	45.4241	DCAF15_SMC3_Total_P-8_peak_111
chr1	6168967	6169195	229	6169090	63.08	52.2812	12.816	48.7657	DCAF15_SMC3_Total_P-8_peak_112
chr1	6231557	6231928	372	6231755	57.43	51.9784	14.6077	48.4656	DCAF15_SMC3_Total_P-8_peak_113
chr1	6265045	6265204	160	6265154	25.42	15.7693	6.76227	12.967	DCAF15_SMC3_Total_P-8_peak_114
chr1	6265341	6265551	211	6265428	30.13	25.4237	10.3759	22.4092	DCAF15_SMC3_Total_P-8_peak_115
chr1	6298766	6299007	242	6298862	32.95	27.847	11.3174	24.7778	DCAF15_SMC3_Total_P-8_peak_116
chr1	6305128	6305499	372	6305261	97.91	140.951	41.6133	136.003	DCAF15_SMC3_Total_P-8_peak_117
chr1	6306798	6307305	508	6306987	99.8	149.718	45.3228	144.62	DCAF15_SMC3_Total_P-8_peak_118
chr1	6403437	6403784	348	6403639	55.55	68.7385	24.4183	64.9448	DCAF15_SMC3_Total_P-8_peak_119
chr1	6408022	6408512	491	6408229	85.68	88.169	20.5733	84.0584	DCAF15_SMC3_Total_P-8_peak_120
chr1	6423125	6423461	337	6423298	85.68	105.354	28.8918	100.97	DCAF15_SMC3_Total_P-8_peak_121
chr1	6438241	6438408	168	6438323	22.6	17.1063	8.32008	14.274	DCAF15_SMC3_Total_P-8_peak_122
chr1	6457141	6457322	182	6457222	21.65	15.2573	7.55142	12.4711	DCAF15_SMC3_Total_P-8_peak_123
chr1	6464778	6465029	252	6464921	50.84	51.6897	17.2801	48.1811	DCAF15_SMC3_Total_P-8_peak_124
chr1	6474390	6474645	256	6474534	34.84	24.5802	8.95877	21.5854	DCAF15_SMC3_Total_P-8_peak_125
chr1	6483573	6483816	244	6483699	25.42	24.8348	11.8796	21.8305	DCAF15_SMC3_Total_P-8_peak_126
chr1	6498109	6498400	292	6498252	47.07	50.9576	17.9182	47.4658	DCAF15_SMC3_Total_P-8_peak_127
chr1	6500823	6500990	168	6500911	21.65	17.6222	8.95425	14.7769	DCAF15_SMC3_Total_P-8_peak_128
chr1	6505218	6505520	303	6505355	70.61	69.3385	17.9029	65.5322	DCAF15_SMC3_Total_P-8_peak_129
chr1	6532529	6532759	231	6532663	39.54	36.7173	13.5142	33.4746	DCAF15_SMC3_Total_P-8_peak_130
chr1	6535526	6536105	580	6535703	57.43	61.765	19.4769	58.0789	DCAF15_SMC3_Total_P-8_peak_131
chr1	6546561	6546884	324	6546694	85.68	122.005	38.1847	117.365	DCAF15_SMC3_Total_P-8_peak_132
chr1	6549976	6550242	267	6550099	35.78	35.5678	14.5362	32.3529	DCAF15_SMC3_Total_P-8_peak_133
chr1	6583790	6583953	164	6583863	19.77	13.1909	6.92376	10.4645	DCAF15_SMC3_Total_P-8_peak_134
chr1	6614533	6614805	273	6614669	61.2	70.809	22.4149	66.9795	DCAF15_SMC3_Total_P-8_peak_135
chr1	6694700	6694959	260	6694840	28.24	28.1829	12.7123	25.1092	DCAF15_SMC3_Total_P-8_peak_136
chr1	6761849	6762201	353	6761976	32.95	25.9993	10.3041	22.9712	DCAF15_SMC3_Total_P-8_peak_137
chr1	6780005	6780564	560	6780252	103.56	147.463	41.3296	142.411	DCAF15_SMC3_Total_P-8_peak_138
chr1	6787609	6787823	215	6787695	32.01	27.847	11.0035	24.7778	DCAF15_SMC3_Total_P-8_peak_139
chr1	6949977	6950286	310	6950123	74.38	87.6744	25.1259	83.5695	DCAF15_SMC3_Total_P-8_peak_140
chr1	7102875	7103131	257	7102989	22.6	12.6839	5.89893	9.98088	DCAF15_SMC3_Total_P-8_peak_141
chr1	7130466	7130780	315	7130615	57.43	70.9008	24.5818	67.0695	DCAF15_SMC3_Total_P-8_peak_142
chr1	7268018	7268286	269	7268138	62.14	45.3983	10.523	42.0018	DCAF15_SMC3_Total_P-8_peak_143
chr1	7278373	7278630	258	7278484	43.31	32.6597	10.1485	29.5051	DCAF15_SMC3_Total_P-8_peak_144
chr1	7284869	7285133	265	7284996	48.96	40.6812	12.4894	37.3662	DCAF15_SMC3_Total_P-8_peak_145
chr1	7514205	7514447	243	7514316	45.19	37.0673	11.5479	33.8174	DCAF15_SMC3_Total_P-8_peak_146
chr1	7599810	7600068	259	7599931	23.54	19.9972	9.69851	17.0976	DCAF15_SMC3_Total_P-8_peak_147
chr1	7621585	7621766	182	7621688	22.6	20.4405	10.3255	17.5352	DCAF15_SMC3_Total_P-8_peak_148
chr1	7701816	7701977	162	7701923	21.65	20.5961	10.7874	17.6821	DCAF15_SMC3_Total_P-8_peak_149
chr1	7707087	7707674	588	7707462	134.63	206.156	53.6099	200.132	DCAF15_SMC3_Total_P-8_peak_150
chr1	7712702	7712974	273	7712836	32.01	33.8841	14.4454	30.7042	DCAF15_SMC3_Total_P-8_peak_151
chr1	7727482	7728046	565	7727818	142.16	227.633	59.844	221.202	DCAF15_SMC3_Total_P-8_peak_152
chr1	7729553	7729964	412	7729773	61.2	44.2974	10.3661	40.9233	DCAF15_SMC3_Total_P-8_peak_153
chr1	7812850	7813200	351	7813057	80.03	83.4031	20.2566	79.3618	DCAF15_SMC3_Total_P-8_peak_154
chr1	7815596	7815838	243	7815724	41.43	36.9677	12.8757	33.7203	DCAF15_SMC3_Total_P-8_peak_155
chr1	7868395	7868576	182	7868492	24.48	18.3255	8.39524	15.466	DCAF15_SMC3_Total_P-8_peak_156
chr1	7962760	7963180	421	7963011	97.91	128.904	34.8783	124.159	DCAF15_SMC3_Total_P-8_peak_157
chr1	8021505	8021657	153	8021536	17.89	11.2084	6.2961	8.54998	DCAF15_SMC3_Total_P-8_peak_158
chr1	8035362	8035661	300	8035520	61.2	57.1981	15.5492	53.5992	DCAF15_SMC3_Total_P-8_peak_159
chr1	8042428	8042663	236	8042561	44.25	46.6188	16.8654	43.2052	DCAF15_SMC3_Total_P-8_peak_160
chr1	8075070	8075349	280	8075209	64.96	82.1691	27.5729	78.1547	DCAF15_SMC3_Total_P-8_peak_161
chr1	8091393	8091559	167	8091467	20.71	15.6571	8.09272	12.8557	DCAF15_SMC3_Total_P-8_peak_162
chr1	8225790	8226065	276	8225895	42.37	33.5372	10.8418	30.359	DCAF15_SMC3_Total_P-8_peak_163
chr1	8374432	8374691	260	8374552	48.96	61.2227	23.7885	57.5454	DCAF15_SMC3_Total_P-8_peak_164
chr1	8408848	8409464	617	8409183	85.68	105.354	28.8918	100.97	DCAF15_SMC3_Total_P-8_peak_165
chr1	8411628	8412344	717	8411906	57.43	45.1584	11.6862	41.7651	DCAF15_SMC3_Total_P-8_peak_166
chr1	8434899	8435215	317	8435041	59.31	69.0739	22.48	65.2764	DCAF15_SMC3_Total_P-8_peak_167
chr1	8621176	8621580	405	8621319	53.66	56.9721	18.7691	53.3774	DCAF15_SMC3_Total_P-8_peak_168
chr1	8731377	8731695	319	8731553	48.96	34.9842	9.99149	31.778	DCAF15_SMC3_Total_P-8_peak_169
chr1	8786640	8786821	182	8786700	20.71	14.9267	7.65612	12.1491	DCAF15_SMC3_Total_P-8_peak_170
chr1	8908882	8909430	549	8909136	119.57	128.301	24.1138	123.565	DCAF15_SMC3_Total_P-8_peak_171
chr1	8919549	8919811	263	8919672	29.19	22.5636	9.1612	19.6063	DCAF15_SMC3_Total_P-8_peak_172
chr1	8922603	8922802	200	8922663	28.24	25.9957	11.421	22.9681	DCAF15_SMC3_Total_P-8_peak_173
chr1	8978235	8978431	197	8978360	33.89	23.5121	8.7234	20.5339	DCAF15_SMC3_Total_P-8_peak_174
chr1	9048170	9048451	282	9048302	36.72	26.7525	9.42952	23.7097	DCAF15_SMC3_Total_P-8_peak_175
chr1	9053474	9053633	160	9053562	19.77	16.2668	8.79505	13.4578	DCAF15_SMC3_Total_P-8_peak_176
chr1	9065246	9065509	264	9065352	48.96	54.3852	19.746	50.8373	DCAF15_SMC3_Total_P-8_peak_177
chr1	9170865	9171213	349	9171027	63.08	41.8655	9.15425	38.5371	DCAF15_SMC3_Total_P-8_peak_178
chr1	9202374	9202622	249	9202490	34.84	37.4585	16.1129	34.2042	DCAF15_SMC3_Total_P-8_peak_179
chr1	9241370	9241607	238	9241494	36.72	32.8458	12.5727	29.684	DCAF15_SMC3_Total_P-8_peak_180
chr1	9256560	9256780	221	9256671	32.95	36.0354	16.1672	32.7994	DCAF15_SMC3_Total_P-8_peak_181
chr1	9310173	9310417	245	9310288	28.24	23.0554	9.74822	20.0903	DCAF15_SMC3_Total_P-8_peak_182
chr1	9327183	9327503	321	9327370	52.72	62.8542	22.6013	59.1562	DCAF15_SMC3_Total_P-8_peak_183
chr1	9349066	9349396	331	9349254	61.2	77.4724	26.1661	73.5335	DCAF15_SMC3_Total_P-8_peak_184
chr1	9515832	9516188	357	9516012	101.68	114.607	25.6702	110.08	DCAF15_SMC3_Total_P-8_peak_185
chr1	9551100	9551476	377	9551309	87.56	62.9042	11.0698	59.2007	DCAF15_SMC3_Total_P-8_peak_186
chr1	9555251	9555699	449	9555466	65.9	83.8451	27.9665	79.8016	DCAF15_SMC3_Total_P-8_peak_187
chr1	9675709	9675949	241	9675826	37.66	41.9006	17.3829	38.5709	DCAF15_SMC3_Total_P-8_peak_188
chr1	9686961	9687584	624	9687222	168.53	225.292	42.3816	218.896	DCAF15_SMC3_Total_P-8_peak_189
chr1	9762371	9762609	239	9762500	38.6	39.7542	15.6526	36.4558	DCAF15_SMC3_Total_P-8_peak_190
chr1	9781849	9782182	334	9781996	48.02	54.5926	19.4918	51.0372	DCAF15_SMC3_Total_P-8_peak_191
chr1	9785097	9785422	326	9785255	89.44	111.938	30.1472	107.452	DCAF15_SMC3_Total_P-8_peak_192
chr1	9844706	9844858	153	9844765	29.19	16.0393	6.03723	13.2327	DCAF15_SMC3_Total_P-8_peak_193
chr1	9927514	9927880	367	9927728	81.91	75.0238	16.5819	71.1215	DCAF15_SMC3_Total_P-8_peak_194
chr1	9934960	9935413	454	9935137	93.21	125.508	35.1127	120.808	DCAF15_SMC3_Total_P-8_peak_195
chr1	10002516	10002728	213	10002587	26.36	19.2555	8.304	16.3786	DCAF15_SMC3_Total_P-8_peak_196
chr1	10003346	10003601	256	10003429	24.48	14.5125	6.36968	11.7401	DCAF15_SMC3_Total_P-8_peak_197
chr1	10010450	10010679	230	10010574	44.25	36.457	11.5818	33.2191	DCAF15_SMC3_Total_P-8_peak_198
chr1	10092592	10092858	267	10092724	38.6	34.5448	12.7277	31.3535	DCAF15_SMC3_Total_P-8_peak_199
chr1	10213071	10213271	201	10213200	31.07	21.4139	8.01728	18.485	DCAF15_SMC3_Total_P-8_peak_200
chr1	10270224	10270600	377	10270414	48.02	48.8845	16.3386	45.4241	DCAF15_SMC3_Total_P-8_peak_201
chr1	10398164	10398360	197	10398287	33.89	23.5121	8.7234	20.5339	DCAF15_SMC3_Total_P-8_peak_202
chr1	10437521	10437831	311	10437651	60.26	48.6881	12.2511	45.2383	DCAF15_SMC3_Total_P-8_peak_203
chr1	10488015	10488414	400	10488274	48.02	40.6812	12.254	37.3662	DCAF15_SMC3_Total_P-8_peak_204
chr1	10490259	10490684	426	10490447	132.75	186.997	44.5833	181.316	DCAF15_SMC3_Total_P-8_peak_205
chr1	10554740	10555043	304	10554856	59.31	64.7125	20.1046	60.9778	DCAF15_SMC3_Total_P-8_peak_206
chr1	10567552	10567849	298	10567669	51.78	53.105	17.594	49.5719	DCAF15_SMC3_Total_P-8_peak_207
chr1	10574536	10574779	244	10574682	31.07	15.1537	5.34486	12.3735	DCAF15_SMC3_Total_P-8_peak_208
chr1	10590428	10590624	197	10590516	28.24	15.1622	5.84893	12.3812	DCAF15_SMC3_Total_P-8_peak_209
chr1	10622114	10622306	193	10622201	23.54	18.4689	8.79439	15.6055	DCAF15_SMC3_Total_P-8_peak_210
chr1	10695116	10695321	206	10695225	15.06	13.1067	7.64921	10.3867	DCAF15_SMC3_Total_P-8_peak_211
chr1	10752539	10752710	172	10752623	32.95	15.9754	5.65869	13.1704	DCAF15_SMC3_Total_P-8_peak_212
chr1	10927007	10927538	532	10927308	31.07	21.4139	8.01728	18.485	DCAF15_SMC3_Total_P-8_peak_213
chr1	10969914	10970339	426	10970146	45.19	49.8949	18.2575	46.4169	DCAF15_SMC3_Total_P-8_peak_214
chr1	11001871	11002333	463	11002168	64.96	61.1861	16.4907	57.5199	DCAF15_SMC3_Total_P-8_peak_215
chr1	11021115	11021352	238	11021253	48.02	48.8845	16.3386	45.4241	DCAF15_SMC3_Total_P-8_peak_216
chr1	11097734	11097989	256	11097854	60.26	54.1562	14.5396	50.6124	DCAF15_SMC3_Total_P-8_peak_217
chr1	11301832	11302062	231	11301932	29.19	25.2784	10.6439	22.2687	DCAF15_SMC3_Total_P-8_peak_218
chr1	11380323	11380549	227	11380407	38.6	35.4158	13.2004	32.204	DCAF15_SMC3_Total_P-8_peak_219
chr1	11397599	11397925	327	11397728	74.38	106.76	35.893	102.355	DCAF15_SMC3_Total_P-8_peak_220
chr1	11424321	11424498	178	11424442	22.6	17.1063	8.32008	14.274	DCAF15_SMC3_Total_P-8_peak_221
chr1	11538797	11538979	183	11538916	25.42	25.9885	12.5807	22.961	DCAF15_SMC3_Total_P-8_peak_222
chr1	11702456	11702749	294	11702634	61.2	72.1998	23.1818	68.3475	DCAF15_SMC3_Total_P-8_peak_223
chr1	11705671	11706009	339	11705935	49.9	36.0818	10.1798	32.8449	DCAF15_SMC3_Total_P-8_peak_224
chr1	11710388	11710837	450	11710637	73.44	86.1002	24.812	82.0203	DCAF15_SMC3_Total_P-8_peak_225
chr1	11724155	11724333	179	11724218	28.24	25.096	10.9	22.0877	DCAF15_SMC3_Total_P-8_peak_226
chr1	11779748	11780155	408	11779967	48.02	56.3336	20.489	52.7455	DCAF15_SMC3_Total_P-8_peak_227
chr1	11809215	11809544	330	11809419	48.96	61.2227	23.7885	57.5454	DCAF15_SMC3_Total_P-8_peak_228
chr1	11845242	11845740	499	11845407	49.9	41.9036	12.7247	38.5719	DCAF15_SMC3_Total_P-8_peak_229
chr1	11898776	11899113	338	11898908	100.74	100.886	20.3479	96.574	DCAF15_SMC3_Total_P-8_peak_230
chr1	11925602	11925872	271	11925743	44.25	26.7458	7.54166	23.705	DCAF15_SMC3_Total_P-8_peak_231
chr1	11953867	11954343	477	11954156	109.21	113.696	22.0425	109.183	DCAF15_SMC3_Total_P-8_peak_232
chr1	11967723	11968022	300	11967906	76.26	88.607	24.5896	84.4915	DCAF15_SMC3_Total_P-8_peak_233
chr1	11968214	11968459	246	11968352	32.01	18.7537	6.60213	15.8812	DCAF15_SMC3_Total_P-8_peak_234
chr1	11968599	11969268	670	11968894	22.6	12.6839	5.89893	9.98088	DCAF15_SMC3_Total_P-8_peak_235
chr1	11969417	11969886	470	11969776	34.84	20.6283	7.16702	17.7134	DCAF15_SMC3_Total_P-8_peak_236
chr1	12027283	12027480	198	12027369	17.89	8.44714	4.72207	5.90241	DCAF15_SMC3_Total_P-8_peak_237
chr1	12061670	12061913	244	12061783	30.13	26.297	10.8587	23.2646	DCAF15_SMC3_Total_P-8_peak_238
chr1	12091371	12091604	234	12091470	24.48	18.4988	8.49291	15.6306	DCAF15_SMC3_Total_P-8_peak_239
chr1	12139631	12139942	312	12139820	53.66	31.8989	7.80927	28.7492	DCAF15_SMC3_Total_P-8_peak_240
chr1	12166938	12167220	283	12167080	66.85	85.8425	28.5426	81.7674	DCAF15_SMC3_Total_P-8_peak_241
chr1	12178704	12179137	434	12178840	103.56	139.36	36.8702	134.437	DCAF15_SMC3_Total_P-8_peak_242
chr1	12184835	12185311	477	12185022	116.74	138.067	29.4362	133.168	DCAF15_SMC3_Total_P-8_peak_243
chr1	12256819	12257009	191	12256997	14.12	11.297	6.79961	8.63551	DCAF15_SMC3_Total_P-8_peak_244
chr1	12268807	12269262	456	12269071	110.15	144.447	35.3769	139.443	DCAF15_SMC3_Total_P-8_peak_245
chr1	12289871	12290098	228	12290016	53.66	50.0543	15.1805	46.5758	DCAF15_SMC3_Total_P-8_peak_246
chr1	12304237	12304472	236	12304351	34.84	32.6803	13.2806	29.5255	DCAF15_SMC3_Total_P-8_peak_247
chr1	12332203	12332415	213	12332298	30.13	27.6139	11.6018	24.5548	DCAF15_SMC3_Total_P-8_peak_248
chr1	12335474	12335805	332	12335619	93.21	122.356	33.3986	117.71	DCAF15_SMC3_Total_P-8_peak_249
chr1	12336363	12336598	236	12336496	41.43	39.315	14.1216	36.029	DCAF15_SMC3_Total_P-8_peak_250
chr1	12374406	12374708	303	12374581	31.07	29.7624	12.4497	26.6616	DCAF15_SMC3_Total_P-8_peak_251
chr1	12436220	12436446	227	12436328	30.13	25.7884	10.5765	22.769	DCAF15_SMC3_Total_P-8_peak_252
chr1	12570466	12570669	204	12570564	29.19	21.0611	8.38272	18.137	DCAF15_SMC3_Total_P-8_peak_253
chr1	12661334	12661556	223	12661459	25.42	21.2398	9.73622	18.3135	DCAF15_SMC3_Total_P-8_peak_254
chr1	12679173	12680199	1027	12680014	106.39	91.4074	15.3412	87.2418	DCAF15_SMC3_Total_P-8_peak_255
chr1	12718485	12719381	897	12719166	79.09	72.4051	16.017	68.5455	DCAF15_SMC3_Total_P-8_peak_256
chr1	12841508	12841980	473	12841788	75.32	67.2329	15.2638	63.4627	DCAF15_SMC3_Total_P-8_peak_257
chr1	12843943	12844266	324	12844151	42.37	33.5372	10.8418	30.359	DCAF15_SMC3_Total_P-8_peak_258
chr1	12882516	12882724	209	12882625	29.19	24.2325	10.0621	21.2428	DCAF15_SMC3_Total_P-8_peak_259
chr1	12984285	12984485	201	12984378	27.3	26.1709	11.9071	23.1412	DCAF15_SMC3_Total_P-8_peak_260
chr1	12996162	12996529	368	12996337	54.61	41.6954	11.1213	38.3676	DCAF15_SMC3_Total_P-8_peak_261
chr1	13050508	13050670	163	13050576	24.48	14.5125	6.36968	11.7401	DCAF15_SMC3_Total_P-8_peak_262
chr1	13106551	13106862	312	13106671	54.61	57.3998	18.5355	53.7957	DCAF15_SMC3_Total_P-8_peak_263
chr1	13370770	13371041	272	13370890	56.49	60.3024	19.1631	56.6482	DCAF15_SMC3_Total_P-8_peak_264
chr1	13382693	13382909	217	13382786	21.65	20.5961	10.7874	17.6821	DCAF15_SMC3_Total_P-8_peak_265
chr1	13460102	13460408	307	13460236	49.9	57.6583	21.1409	54.0508	DCAF15_SMC3_Total_P-8_peak_266
chr1	13462444	13462703	260	13462541	33.89	33.1212	13.9608	29.9479	DCAF15_SMC3_Total_P-8_peak_267
chr1	13528271	13528467	197	13528339	19.77	18.0122	9.89078	15.1546	DCAF15_SMC3_Total_P-8_peak_268
chr1	13680953	13681262	310	13681121	63.08	68.8467	20.3946	65.0507	DCAF15_SMC3_Total_P-8_peak_269
chr1	13683298	13683536	239	13683398	23.54	19.9972	9.69851	17.0976	DCAF15_SMC3_Total_P-8_peak_270
chr1	13992205	13992517	313	13992367	58.37	67.5216	22.1291	63.7486	DCAF15_SMC3_Total_P-8_peak_271
chr1	14137722	14138026	305	14137893	50.84	61.9664	23.1503	58.2795	DCAF15_SMC3_Total_P-8_peak_272
chr1	14140076	14140476	401	14140283	46.13	53.9139	20.0874	50.3714	DCAF15_SMC3_Total_P-8_peak_273
chr1	14155237	14155764	528	14155511	78.14	91.7354	25.1889	87.5668	DCAF15_SMC3_Total_P-8_peak_274
chr1	14286701	14287250	550	14287024	84.73	89.182	21.4335	85.0526	DCAF15_SMC3_Total_P-8_peak_275
chr1	14440425	14440623	199	14440554	22.6	21.9173	11.2357	18.9718	DCAF15_SMC3_Total_P-8_peak_276
chr1	14722227	14722440	214	14722327	27.3	14.2995	5.66064	11.5306	DCAF15_SMC3_Total_P-8_peak_277
chr1	14761895	14762052	158	14761994	22.6	20.4405	10.3255	17.5352	DCAF15_SMC3_Total_P-8_peak_278
chr1	14893682	14893995	314	14893787	32.95	29.0042	11.9718	25.9121	DCAF15_SMC3_Total_P-8_peak_279
chr1	14933203	14933435	233	14933341	30.13	32.5452	14.4948	29.3911	DCAF15_SMC3_Total_P-8_peak_280
chr1	15058452	15058772	321	15058509	34.84	20.6283	7.16702	17.7134	DCAF15_SMC3_Total_P-8_peak_281
chr1	15096060	15096256	197	15096162	32.01	22.4566	8.25266	19.5007	DCAF15_SMC3_Total_P-8_peak_282
chr1	15105675	15105941	267	15105810	54.61	48.141	13.9016	44.7006	DCAF15_SMC3_Total_P-8_peak_283
chr1	15109439	15109931	493	15109753	35.78	32.1223	12.5612	28.9718	DCAF15_SMC3_Total_P-8_peak_284
chr1	15131188	15131481	294	15131333	65.9	80.1027	25.8198	76.1189	DCAF15_SMC3_Total_P-8_peak_285
chr1	15177191	15177384	194	15177275	27.3	17.3804	7.0758	14.5422	DCAF15_SMC3_Total_P-8_peak_286
chr1	15241922	15242138	217	15242036	32.01	22.4566	8.25266	19.5007	DCAF15_SMC3_Total_P-8_peak_287
chr1	15353974	15354339	366	15354177	77.2	87.8969	23.7336	83.787	DCAF15_SMC3_Total_P-8_peak_288
chr1	15364677	15364969	293	15364769	32.01	25.9993	10.0184	22.9712	DCAF15_SMC3_Total_P-8_peak_289
chr1	15373005	15373389	385	15373202	77.2	79.1246	19.5505	75.1586	DCAF15_SMC3_Total_P-8_peak_290
chr1	15389056	15389294	239	15389161	31.07	31.5538	13.4914	28.4195	DCAF15_SMC3_Total_P-8_peak_291
chr1	15426886	15427186	301	15427035	72.49	72.1054	18.3737	68.2588	DCAF15_SMC3_Total_P-8_peak_292
chr1	15454964	15455488	525	15455201	86.62	106.993	29.2057	102.578	DCAF15_SMC3_Total_P-8_peak_293
chr1	15478857	15479190	334	15479014	62.14	58.5206	15.7846	54.8976	DCAF15_SMC3_Total_P-8_peak_294
chr1	15480619	15480812	194	15480683	22.6	19.7894	9.92669	16.8914	DCAF15_SMC3_Total_P-8_peak_295
chr1	15599046	15599382	337	15599214	68.73	52.1437	11.6214	48.6295	DCAF15_SMC3_Total_P-8_peak_296
chr1	15631177	15631616	440	15631427	78.14	94.0279	26.3812	89.8232	DCAF15_SMC3_Total_P-8_peak_297
chr1	15650064	15650345	282	15650209	72.49	80.2962	22.3049	76.3104	DCAF15_SMC3_Total_P-8_peak_298
chr1	15717261	15717431	171	15717352	24.48	23.5068	11.4563	20.5306	DCAF15_SMC3_Total_P-8_peak_299
chr1	15757566	15758033	468	15757777	74.38	93.1595	28.0945	88.9668	DCAF15_SMC3_Total_P-8_peak_300
chr1	15827935	15828255	321	15828074	68.73	74.3215	21.162	70.433	DCAF15_SMC3_Total_P-8_peak_301
chr1	16067901	16068117	217	16068029	25.42	21.4305	9.84726	18.5007	DCAF15_SMC3_Total_P-8_peak_302
chr1	16118551	16118964	414	16118727	65.9	54.7104	13.3808	51.1471	DCAF15_SMC3_Total_P-8_peak_303
chr1	16129932	16130198	267	16130021	32.01	27.847	11.0035	24.7778	DCAF15_SMC3_Total_P-8_peak_304
chr1	16142092	16142331	240	16142219	47.07	39.4676	12.0186	36.1731	DCAF15_SMC3_Total_P-8_peak_305
chr1	16320981	16321380	400	16321232	89.44	96.5193	22.6104	92.2732	DCAF15_SMC3_Total_P-8_peak_306
chr1	16335471	16335871	401	16335694	78.14	89.4339	24.0193	85.2965	DCAF15_SMC3_Total_P-8_peak_307
chr1	16359332	16359683	352	16359511	66.85	87.473	29.4917	83.3745	DCAF15_SMC3_Total_P-8_peak_308
chr1	16382352	16382906	555	16382736	73.44	52.506	10.6337	48.988	DCAF15_SMC3_Total_P-8_peak_309
chr1	16400050	16400342	293	16400182	31.07	31.7027	13.5788	28.5562	DCAF15_SMC3_Total_P-8_peak_310
chr1	16405373	16405798	426	16405582	83.79	77.6636	16.9585	73.7234	DCAF15_SMC3_Total_P-8_peak_311
chr1	16408663	16409355	693	16408996	116.74	154.815	37.4744	149.627	DCAF15_SMC3_Total_P-8_peak_312
chr1	16481189	16481400	212	16481281	32.95	34.5576	15.2662	31.357	DCAF15_SMC3_Total_P-8_peak_313
chr1	16514062	16514757	696	16514407	166.64	251.164	56.0868	244.303	DCAF15_SMC3_Total_P-8_peak_314
chr1	16531565	16531800	236	16531677	26.36	22.9418	10.3757	19.9817	DCAF15_SMC3_Total_P-8_peak_315
chr1	16570925	16571195	271	16571062	46.13	44.7746	15.0009	41.3905	DCAF15_SMC3_Total_P-8_peak_316
chr1	16679000	16679152	153	16679050	19.77	13.1909	6.92376	10.4645	DCAF15_SMC3_Total_P-8_peak_317
chr1	16689924	16690122	199	16690021	44.25	26.7458	7.54166	23.705	DCAF15_SMC3_Total_P-8_peak_318
chr1	16766891	16767239	349	16767095	48.02	44.7737	14.2158	41.3902	DCAF15_SMC3_Total_P-8_peak_319
chr1	16840298	16840739	442	16840608	59.31	36.749	8.29284	33.506	DCAF15_SMC3_Total_P-8_peak_320
chr1	16918280	16918576	297	16918447	111.1	74.5982	10.1905	70.7073	DCAF15_SMC3_Total_P-8_peak_321
chr1	16947501	16947832	332	16947657	82.85	79.2845	17.9476	75.3162	DCAF15_SMC3_Total_P-8_peak_322
chr1	16951373	16951761	389	16951569	129.93	131.099	21.8209	126.316	DCAF15_SMC3_Total_P-8_peak_323
chr1	16971099	16971335	237	16971268	36.72	15.3369	4.87818	12.5487	DCAF15_SMC3_Total_P-8_peak_324
chr1	16983057	16983629	573	16983197	52.72	41.2553	11.499	37.9305	DCAF15_SMC3_Total_P-8_peak_325
chr1	16993014	16993167	154	16993145	28.24	12.3547	4.71536	9.65977	DCAF15_SMC3_Total_P-8_peak_326
chr1	17011354	17011551	198	17011433	29.19	24.0217	9.94634	21.0376	DCAF15_SMC3_Total_P-8_peak_327
chr1	17026716	17026904	189	17026836	23.54	15.4798	7.11636	12.6887	DCAF15_SMC3_Total_P-8_peak_328
chr1	17029495	17030001	507	17029825	97.91	125.563	33.093	120.863	DCAF15_SMC3_Total_P-8_peak_329
chr1	17033832	17034126	295	17033980	51.78	44.374	13.1955	40.9975	DCAF15_SMC3_Total_P-8_peak_330
chr1	17036317	17036776	460	17036459	88.5	76.156	14.9167	72.2408	DCAF15_SMC3_Total_P-8_peak_331
chr1	17066957	17067368	412	17067057	40.48	18.4187	5.36524	15.5555	DCAF15_SMC3_Total_P-8_peak_332
chr1	17076875	17077461	587	17077217	97.91	87.6243	16.4858	83.524	DCAF15_SMC3_Total_P-8_peak_333
chr1	17222433	17223039	607	17222774	35.78	11.0065	3.67766	8.35463	DCAF15_SMC3_Total_P-8_peak_334
chr1	17274064	17274255	192	17274151	34.84	24.3044	8.82638	21.3142	DCAF15_SMC3_Total_P-8_peak_335
chr1	17278186	17278603	418	17278406	76.26	55.8153	11.0372	52.2438	DCAF15_SMC3_Total_P-8_peak_336
chr1	17290026	17290270	245	17290143	55.55	58.8473	18.8493	55.2185	DCAF15_SMC3_Total_P-8_peak_337
chr1	17313610	17313762	153	17313675	15.06	12.8327	7.48024	10.1251	DCAF15_SMC3_Total_P-8_peak_338
chr1	17372640	17372878	239	17372770	46.13	46.1144	15.711	42.7069	DCAF15_SMC3_Total_P-8_peak_339
chr1	17386133	17386534	402	17386367	58.37	71.4448	24.3509	67.6051	DCAF15_SMC3_Total_P-8_peak_340
chr1	17401999	17402199	201	17402090	48.02	40.6812	12.254	37.3662	DCAF15_SMC3_Total_P-8_peak_341
chr1	17452058	17452823	766	17452438	142.16	149.789	23.8608	144.69	DCAF15_SMC3_Total_P-8_peak_342
chr1	17563329	17564024	696	17563705	126.16	176.11	42.3865	170.594	DCAF15_SMC3_Total_P-8_peak_343
chr1	17600703	17601129	427	17600875	71.55	80.8853	23.0914	76.8909	DCAF15_SMC3_Total_P-8_peak_344
chr1	17603290	17603463	174	17603316	26.36	11.2515	4.56028	8.59198	DCAF15_SMC3_Total_P-8_peak_345
chr1	17662455	17662984	530	17662784	120.51	144.469	30.3776	139.461	DCAF15_SMC3_Total_P-8_peak_346
chr1	17732571	17733171	601	17732863	68.73	66.5958	17.4322	62.8319	DCAF15_SMC3_Total_P-8_peak_347
chr1	17746384	17746629	246	17746506	39.54	25.522	8.10851	22.5059	DCAF15_SMC3_Total_P-8_peak_348
chr1	17811786	17812059	274	17811959	27.3	23.8588	10.5491	20.8756	DCAF15_SMC3_Total_P-8_peak_349
chr1	17820794	17821083	290	17820935	49.9	36.0818	10.1798	32.8449	DCAF15_SMC3_Total_P-8_peak_350
chr1	17828850	17829183	334	17828969	90.38	120.28	34.06	115.665	DCAF15_SMC3_Total_P-8_peak_351
chr1	17933374	17933665	292	17933498	37.66	38.3474	15.2805	35.0733	DCAF15_SMC3_Total_P-8_peak_352
chr1	17955994	17956229	236	17956110	27.3	28.7854	13.4773	25.7014	DCAF15_SMC3_Total_P-8_peak_353
chr1	17980314	17980570	257	17980424	38.6	45.1599	18.8571	41.7651	DCAF15_SMC3_Total_P-8_peak_354
chr1	17988151	17988451	301	17988289	46.13	57.9337	22.4436	54.3191	DCAF15_SMC3_Total_P-8_peak_355
chr1	18152599	18152958	360	18152767	48.02	48.8845	16.3386	45.4241	DCAF15_SMC3_Total_P-8_peak_356
chr1	18249429	18249665	237	18249549	43.31	53.0692	21.0986	49.5403	DCAF15_SMC3_Total_P-8_peak_357
chr1	18311057	18311358	302	18311197	34.84	39.0289	17.0638	35.7436	DCAF15_SMC3_Total_P-8_peak_358
chr1	18325462	18325634	173	18325540	26.36	26.6081	12.5622	23.5725	DCAF15_SMC3_Total_P-8_peak_359
chr1	18426983	18427328	346	18427147	38.6	35.4158	13.2004	32.204	DCAF15_SMC3_Total_P-8_peak_360
chr1	18543969	18544233	265	18544092	51.78	66.2215	25.1335	62.4625	DCAF15_SMC3_Total_P-8_peak_361
chr1	18626235	18626525	291	18626386	44.25	43.3808	15.0833	40.0218	DCAF15_SMC3_Total_P-8_peak_362
chr1	18629345	18629725	381	18629513	32.01	36.0354	15.7189	32.7994	DCAF15_SMC3_Total_P-8_peak_363
chr1	18650905	18651114	210	18651009	20.71	19.2941	10.3391	16.4091	DCAF15_SMC3_Total_P-8_peak_364
chr1	18688715	18688867	153	18688797	20.71	17.3608	9.13452	14.5246	DCAF15_SMC3_Total_P-8_peak_365
chr1	18700392	18700739	348	18700609	35.78	25.6604	9.19415	22.642	DCAF15_SMC3_Total_P-8_peak_366
chr1	18812824	18812976	153	18812900	18.83	16.7514	9.44246	13.9229	DCAF15_SMC3_Total_P-8_peak_367
chr1	18902027	18902402	376	18902252	58.37	63.2351	19.7908	59.5254	DCAF15_SMC3_Total_P-8_peak_368
chr1	18907773	18908242	470	18908096	52.72	56.428	18.9434	52.8391	DCAF15_SMC3_Total_P-8_peak_369
chr1	18911341	18911494	154	18911388	17.89	15.5127	8.99415	12.7128	DCAF15_SMC3_Total_P-8_peak_370
chr1	18923927	18924336	410	18924089	59.31	64.7125	20.1046	60.9778	DCAF15_SMC3_Total_P-8_peak_371
chr1	19007918	19008182	265	19008049	35.78	21.584	7.35532	18.6527	DCAF15_SMC3_Total_P-8_peak_372
chr1	19147243	19147667	425	19147416	69.67	79.8625	23.5567	75.8853	DCAF15_SMC3_Total_P-8_peak_373
chr1	19201691	19202034	344	19201903	44.25	50.4106	19.0366	46.9242	DCAF15_SMC3_Total_P-8_peak_374
chr1	19210664	19211000	337	19210799	71.55	101.233	34.5228	96.9178	DCAF15_SMC3_Total_P-8_peak_375
chr1	19233485	19234255	771	19233783	62.14	74.0166	23.6677	70.1307	DCAF15_SMC3_Total_P-8_peak_376
chr1	19239521	19239957	437	19239740	91.32	134.055	41.2292	129.225	DCAF15_SMC3_Total_P-8_peak_377
chr1	19440211	19440453	243	19440312	40.48	31.2332	10.371	28.1042	DCAF15_SMC3_Total_P-8_peak_378
chr1	19506156	19506366	211	19506268	28.24	24.0642	10.3119	21.0794	DCAF15_SMC3_Total_P-8_peak_379
chr1	19567775	19568081	307	19567940	62.14	51.0766	12.6277	47.5833	DCAF15_SMC3_Total_P-8_peak_380
chr1	19594982	19595276	295	19595099	16.95	10.2513	5.98227	7.62656	DCAF15_SMC3_Total_P-8_peak_381
chr1	19595902	19596266	365	19596139	54.61	57.3998	18.5355	53.7957	DCAF15_SMC3_Total_P-8_peak_382
chr1	19652082	19652463	382	19652152	34.84	28.355	10.8756	25.2804	DCAF15_SMC3_Total_P-8_peak_383
chr1	19667996	19668267	272	19668127	42.37	45.4885	17.1411	42.0909	DCAF15_SMC3_Total_P-8_peak_384
chr1	19670888	19671240	353	19671091	58.37	59.8356	18.0189	56.1906	DCAF15_SMC3_Total_P-8_peak_385
chr1	19717768	19718350	583	19717979	70.61	90.0816	28.6515	85.9388	DCAF15_SMC3_Total_P-8_peak_386
chr1	19908721	19909124	404	19908900	89.44	111.938	30.1472	107.452	DCAF15_SMC3_Total_P-8_peak_387
chr1	19975241	19975554	314	19975410	34.84	30.322	11.945	27.2004	DCAF15_SMC3_Total_P-8_peak_388
chr1	19977481	19978129	649	19977820	96.03	140.507	41.6249	135.57	DCAF15_SMC3_Total_P-8_peak_389
chr1	19980130	19980465	336	19980374	32.95	35.4503	15.8101	32.2382	DCAF15_SMC3_Total_P-8_peak_390
chr1	19986339	19986626	288	19986487	55.55	58.8473	18.8493	55.2185	DCAF15_SMC3_Total_P-8_peak_391
chr1	19988257	19988610	354	19988402	35.78	21.584	7.35532	18.6527	DCAF15_SMC3_Total_P-8_peak_392
chr1	20031104	20031306	203	20031195	47.07	40.0845	12.3047	36.7838	DCAF15_SMC3_Total_P-8_peak_393
chr1	20042143	20042408	266	20042250	42.37	33.5372	10.8418	30.359	DCAF15_SMC3_Total_P-8_peak_394
chr1	20088752	20089023	272	20088878	59.31	64.7125	20.1046	60.9778	DCAF15_SMC3_Total_P-8_peak_395
chr1	20137786	20138010	225	20137896	44.25	54.6812	21.5469	51.119	DCAF15_SMC3_Total_P-8_peak_396
chr1	20208558	20208826	269	20208699	32.01	27.847	11.0035	24.7778	DCAF15_SMC3_Total_P-8_peak_397
chr1	20244341	20245008	668	20244693	86.62	92.1021	21.9042	87.9292	DCAF15_SMC3_Total_P-8_peak_398
chr1	20301339	20301654	316	20301451	57.43	39.964	9.73847	36.6647	DCAF15_SMC3_Total_P-8_peak_399
chr1	20325435	20325599	165	20325514	23.54	18.2241	8.65205	15.3649	DCAF15_SMC3_Total_P-8_peak_400
chr1	20407639	20407832	194	20407744	28.24	25.096	10.9	22.0877	DCAF15_SMC3_Total_P-8_peak_401
chr1	20427408	20427829	422	20427594	68.73	58.4028	13.9457	54.783	DCAF15_SMC3_Total_P-8_peak_402
chr1	20478549	20479257	709	20479001	89.44	96.5193	22.6104	92.2732	DCAF15_SMC3_Total_P-8_peak_403
chr1	20492021	20492462	442	20492162	47.07	44.7522	14.5901	41.3692	DCAF15_SMC3_Total_P-8_peak_404
chr1	20521741	20521989	249	20521874	67.79	65.2338	17.1968	61.4931	DCAF15_SMC3_Total_P-8_peak_405
chr1	20539302	20539673	372	20539515	70.61	69.3385	17.9029	65.5322	DCAF15_SMC3_Total_P-8_peak_406
chr1	20543174	20543474	301	20543286	48.02	34.9842	9.80319	31.778	DCAF15_SMC3_Total_P-8_peak_407
chr1	20688166	20688590	425	20688444	57.43	61.765	19.4769	58.0789	DCAF15_SMC3_Total_P-8_peak_408
chr1	20703450	20703682	233	20703562	37.66	43.61	18.4087	40.2407	DCAF15_SMC3_Total_P-8_peak_409
chr1	20756911	20757397	487	20757093	83.79	115.441	35.6721	110.901	DCAF15_SMC3_Total_P-8_peak_410
chr1	20760709	20760885	177	20760779	21.65	15.2573	7.55142	12.4711	DCAF15_SMC3_Total_P-8_peak_411
chr1	20820246	20820675	430	20820470	84.73	89.182	21.4335	85.0526	DCAF15_SMC3_Total_P-8_peak_412
chr1	20848876	20849136	261	20848992	84.73	78.9912	17.1468	75.028	DCAF15_SMC3_Total_P-8_peak_413
chr1	20901806	20902066	261	20901905	41.43	32.3801	10.6064	29.2266	DCAF15_SMC3_Total_P-8_peak_414
chr1	20959670	20960015	346	20959886	71.55	93.04	29.7569	88.8486	DCAF15_SMC3_Total_P-8_peak_415
chr1	20966583	20966924	342	20966802	57.43	61.765	19.4769	58.0789	DCAF15_SMC3_Total_P-8_peak_416
chr1	21022893	21023585	693	21023115	89.44	85.7042	18.0883	81.6332	DCAF15_SMC3_Total_P-8_peak_417
chr1	21029010	21029226	217	21029127	33.89	29.0782	11.6312	25.9816	DCAF15_SMC3_Total_P-8_peak_418
chr1	21054551	21054712	162	21054605	16.95	13.5599	8.06961	10.8258	DCAF15_SMC3_Total_P-8_peak_419
chr1	21308532	21308698	167	21308613	21.65	16.0069	7.9881	13.2013	DCAF15_SMC3_Total_P-8_peak_420
chr1	21521547	21522162	616	21521841	85.68	105.354	28.8918	100.97	DCAF15_SMC3_Total_P-8_peak_421
chr1	21543299	21543906	608	21543565	76.26	91.0196	25.8483	86.8582	DCAF15_SMC3_Total_P-8_peak_422
chr1	21544348	21544750	403	21544592	58.37	53.2725	14.8431	49.7364	DCAF15_SMC3_Total_P-8_peak_423
chr1	21558442	21558904	463	21558684	106.39	109.389	21.4777	104.943	DCAF15_SMC3_Total_P-8_peak_424
chr1	21571567	21571775	209	21571693	29.19	19.3689	7.54654	16.4809	DCAF15_SMC3_Total_P-8_peak_425
chr1	21581667	21582080	414	21581901	108.27	125.444	27.3178	120.748	DCAF15_SMC3_Total_P-8_peak_426
chr1	21596735	21597001	267	21596855	51.78	42.9156	12.5283	39.5654	DCAF15_SMC3_Total_P-8_peak_427
chr1	21629287	21629478	192	21629366	28.24	24.2631	10.4244	21.2733	DCAF15_SMC3_Total_P-8_peak_428
chr1	21660841	21661107	267	21660963	26.36	13.452	5.47234	10.7229	DCAF15_SMC3_Total_P-8_peak_429
chr1	21661228	21661503	276	21661380	64.96	60.6528	16.247	56.9948	DCAF15_SMC3_Total_P-8_peak_430
chr1	21672409	21672641	233	21672522	17.89	9.40001	5.24529	6.81578	DCAF15_SMC3_Total_P-8_peak_431
chr1	21694608	21695536	929	21695146	188.3	312.269	73.0541	302.777	DCAF15_SMC3_Total_P-8_peak_432
chr1	21696921	21697564	644	21697246	123.34	187.665	50.6766	181.976	DCAF15_SMC3_Total_P-8_peak_433
chr1	21698552	21698760	209	21698654	24.48	18.4988	8.49291	15.6306	DCAF15_SMC3_Total_P-8_peak_434
chr1	21795223	21795430	208	21795338	32.01	27.847	11.0035	24.7778	DCAF15_SMC3_Total_P-8_peak_435
chr1	21815304	21815459	156	21815408	27.3	17.3804	7.0758	14.5422	DCAF15_SMC3_Total_P-8_peak_436
chr1	21817296	21817646	351	21817485	94.15	117.507	30.2829	112.94	DCAF15_SMC3_Total_P-8_peak_437
chr1	21835560	21835945	386	21835708	68.73	58.4028	13.9457	54.783	DCAF15_SMC3_Total_P-8_peak_438
chr1	21837792	21837980	189	21837893	28.24	23.0554	9.74822	20.0903	DCAF15_SMC3_Total_P-8_peak_439
chr1	21861347	21861592	246	21861479	68.73	72.453	20.2229	68.5926	DCAF15_SMC3_Total_P-8_peak_440
chr1	21866428	21866580	153	21866473	21.65	15.2573	7.55142	12.4711	DCAF15_SMC3_Total_P-8_peak_441
chr1	21900500	21900892	393	21900731	64.96	72.2046	21.9876	68.3475	DCAF15_SMC3_Total_P-8_peak_442
chr1	21921982	21922526	545	21922215	73.44	104.926	35.4447	100.55	DCAF15_SMC3_Total_P-8_peak_443
chr1	21982284	21982551	268	21982423	34.84	39.0289	17.0638	35.7436	DCAF15_SMC3_Total_P-8_peak_444
chr1	21984299	21984598	300	21984447	44.25	43.3808	15.0833	40.0218	DCAF15_SMC3_Total_P-8_peak_445
chr1	21985371	21986069	699	21985774	106.39	140.739	35.7961	135.792	DCAF15_SMC3_Total_P-8_peak_446
chr1	21996154	21996715	562	21996485	40.48	40.209	15.0332	36.908	DCAF15_SMC3_Total_P-8_peak_447
chr1	22029829	22030114	286	22029969	48.02	30.6604	8.16932	27.5366	DCAF15_SMC3_Total_P-8_peak_448
chr1	22183985	22184353	369	22184173	17.89	11.2084	6.2961	8.54998	DCAF15_SMC3_Total_P-8_peak_449
chr1	22213384	22213602	219	22213499	23.54	13.5895	6.13431	10.8532	DCAF15_SMC3_Total_P-8_peak_450
chr1	22231534	22231901	368	22231652	51.78	53.0583	17.5688	49.5352	DCAF15_SMC3_Total_P-8_peak_451
chr1	22290424	22290848	425	22290654	91.32	73.0817	13.1892	69.2117	DCAF15_SMC3_Total_P-8_peak_452
chr1	22306859	22307342	484	22307217	49.9	50.2828	16.9663	46.7983	DCAF15_SMC3_Total_P-8_peak_453
chr1	22331596	22332056	461	22331874	69.67	59.6462	14.134	56.0031	DCAF15_SMC3_Total_P-8_peak_454
chr1	22345710	22346103	394	22345962	37.66	30.9787	11.2122	27.8526	DCAF15_SMC3_Total_P-8_peak_455
chr1	22349446	22349610	165	22349513	27.3	19.6224	8.20858	16.7284	DCAF15_SMC3_Total_P-8_peak_456
chr1	22432175	22432465	291	22432281	38.6	34.1999	12.5427	31.0121	DCAF15_SMC3_Total_P-8_peak_457
chr1	22458168	22458915	748	22458582	97.91	145.898	44.4761	140.872	DCAF15_SMC3_Total_P-8_peak_458
chr1	22534783	22535041	259	22534905	38.6	42.2181	17.1004	38.8725	DCAF15_SMC3_Total_P-8_peak_459
chr1	22602327	22602685	359	22602537	55.55	58.8473	18.8493	55.2185	DCAF15_SMC3_Total_P-8_peak_460
chr1	22643777	22644081	305	22643939	37.66	34.1251	12.8865	30.9397	DCAF15_SMC3_Total_P-8_peak_461
chr1	22742850	22743542	693	22743261	76.26	68.5176	15.4521	64.7248	DCAF15_SMC3_Total_P-8_peak_462
chr1	22746986	22747518	533	22747144	99.8	111.548	25.1995	107.071	DCAF15_SMC3_Total_P-8_peak_463
chr1	22968431	22968947	517	22968686	100.74	146.534	42.8016	141.489	DCAF15_SMC3_Total_P-8_peak_464
chr1	22992331	22992574	244	22992475	23.54	23.2569	11.684	20.2832	DCAF15_SMC3_Total_P-8_peak_465
chr1	23000617	23001102	486	23000823	77.2	95.2591	27.5748	91.0361	DCAF15_SMC3_Total_P-8_peak_466
chr1	23030948	23031277	330	23031144	65.9	87.4659	30.0828	83.3676	DCAF15_SMC3_Total_P-8_peak_467
chr1	23188670	23188852	183	23188755	23.54	22.1958	11.0329	19.2473	DCAF15_SMC3_Total_P-8_peak_468
chr1	23215833	23216006	174	23215914	31.07	31.5538	13.4914	28.4195	DCAF15_SMC3_Total_P-8_peak_469
chr1	23256753	23257154	402	23256980	80.03	73.7118	16.2053	69.8336	DCAF15_SMC3_Total_P-8_peak_470
chr1	23290725	23291074	350	23290869	55.55	67.1375	23.4872	63.3696	DCAF15_SMC3_Total_P-8_peak_471
chr1	23302957	23303566	610	23303109	42.37	45.4885	17.1411	42.0909	DCAF15_SMC3_Total_P-8_peak_472
chr1	23425249	23425661	413	23425400	92.27	100.98	23.3165	96.6653	DCAF15_SMC3_Total_P-8_peak_473
chr1	23511010	23511478	469	23511324	96.97	115.321	28.4146	110.782	DCAF15_SMC3_Total_P-8_peak_474
chr1	23543258	23543603	346	23543458	54.61	68.7977	25.0029	65.0025	DCAF15_SMC3_Total_P-8_peak_475
chr1	23730469	23730760	292	23730613	64.96	74.5497	23.2591	70.659	DCAF15_SMC3_Total_P-8_peak_476
chr1	23823521	23824059	539	23823750	92.27	116.927	31.0886	112.364	DCAF15_SMC3_Total_P-8_peak_477
chr1	23866244	23866791	548	23866461	88.5	76.156	14.9167	72.2408	DCAF15_SMC3_Total_P-8_peak_478
chr1	23871205	23871814	610	23871389	118.63	162.065	40.0226	156.763	DCAF15_SMC3_Total_P-8_peak_479
chr1	23961508	23961750	243	23961645	43.31	34.7042	11.0771	31.5009	DCAF15_SMC3_Total_P-8_peak_480
chr1	23963643	23964248	606	23964080	105.45	90.156	15.2067	86.0129	DCAF15_SMC3_Total_P-8_peak_481
chr1	23984269	23984497	229	23984390	32.95	26.9237	10.8059	23.8792	DCAF15_SMC3_Total_P-8_peak_482
chr1	23991812	23992063	252	23991946	48.96	44.7737	14.4888	41.3902	DCAF15_SMC3_Total_P-8_peak_483
chr1	24045086	24045255	170	24045163	20.71	16.7219	8.74069	13.9027	DCAF15_SMC3_Total_P-8_peak_484
chr1	24077816	24078116	301	24077991	39.54	38.5546	14.5309	35.2796	DCAF15_SMC3_Total_P-8_peak_485
chr1	24098662	24098931	270	24098804	80.97	96.903	27.1453	92.6534	DCAF15_SMC3_Total_P-8_peak_486
chr1	24125185	24125340	156	24125220	20.71	14.9267	7.65612	12.1491	DCAF15_SMC3_Total_P-8_peak_487
chr1	24130788	24130983	196	24130879	27.3	25.3049	11.3937	22.2952	DCAF15_SMC3_Total_P-8_peak_488
chr1	24136228	24136569	342	24136394	64.96	76.9406	24.5854	73.006	DCAF15_SMC3_Total_P-8_peak_489
chr1	24137280	24137631	352	24137445	81.91	84.84	20.7274	80.7801	DCAF15_SMC3_Total_P-8_peak_490
chr1	24181129	24181386	258	24181260	39.54	38.1342	14.2957	34.8662	DCAF15_SMC3_Total_P-8_peak_491
chr1	24194802	24195065	264	24194934	55.55	30.5097	7.06848	27.3872	DCAF15_SMC3_Total_P-8_peak_492
chr1	24242920	24243656	737	24243460	58.37	62.6213	19.4651	58.9258	DCAF15_SMC3_Total_P-8_peak_493
chr1	24275708	24275924	217	24275788	28.24	28.9144	13.1496	25.8258	DCAF15_SMC3_Total_P-8_peak_494
chr1	24397358	24397661	304	24397485	48.96	30.6604	8.32624	27.5366	DCAF15_SMC3_Total_P-8_peak_495
chr1	24439084	24439336	253	24439193	34.84	39.0289	17.0638	35.7436	DCAF15_SMC3_Total_P-8_peak_496
chr1	24476978	24477398	421	24477110	44.25	18.8305	5.02778	15.9567	DCAF15_SMC3_Total_P-8_peak_497
chr1	24525775	24526310	536	24525999	85.68	90.6395	21.6689	86.4859	DCAF15_SMC3_Total_P-8_peak_498
chr1	24528382	24528926	545	24528549	103.56	135.566	34.8546	130.706	DCAF15_SMC3_Total_P-8_peak_499
chr1	24711740	24711976	237	24711877	39.54	43.1251	17.1667	39.7735	DCAF15_SMC3_Total_P-8_peak_500
chr1	24716417	24716901	485	24716738	76.26	93.3598	27.0966	89.1658	DCAF15_SMC3_Total_P-8_peak_501
chr1	24717785	24718075	291	24717931	86.62	81.6616	17.5234	77.6523	DCAF15_SMC3_Total_P-8_peak_502
chr1	24718807	24719316	510	24719010	64.02	68.4468	19.7333	64.6552	DCAF15_SMC3_Total_P-8_peak_503
chr1	24853730	24854009	280	24853853	60.26	62.6781	18.5904	58.9818	DCAF15_SMC3_Total_P-8_peak_504
chr1	24868566	24868797	232	24868676	53.66	50.0543	15.1805	46.5758	DCAF15_SMC3_Total_P-8_peak_505
chr1	24913825	24914000	176	24913905	21.65	11.7967	5.66356	9.12586	DCAF15_SMC3_Total_P-8_peak_506
chr1	24961776	24962018	243	24961900	35.78	31.6595	12.304	28.5134	DCAF15_SMC3_Total_P-8_peak_507
chr1	25015015	25015574	560	25015218	134.63	190.972	45.3774	185.225	DCAF15_SMC3_Total_P-8_peak_508
chr1	25157166	25157498	333	25157312	44.25	35.881	11.3125	32.6604	DCAF15_SMC3_Total_P-8_peak_509
chr1	25161523	25161717	195	25161649	32.95	22.4566	8.48803	19.5007	DCAF15_SMC3_Total_P-8_peak_510
chr1	25174379	25174807	429	25174605	64.02	72.2046	21.6738	68.3475	DCAF15_SMC3_Total_P-8_peak_511
chr1	25176239	25176510	272	25176370	42.37	40.6853	14.4557	37.3662	DCAF15_SMC3_Total_P-8_peak_512
chr1	25224588	25224897	310	25224768	70.61	60.8958	14.3223	57.2351	DCAF15_SMC3_Total_P-8_peak_513
chr1	25236003	25236359	357	25236221	35.78	38.7396	16.4233	35.4629	DCAF15_SMC3_Total_P-8_peak_514
chr1	25258778	25259044	267	25258919	35.78	39.9041	17.1253	36.6053	DCAF15_SMC3_Total_P-8_peak_515
chr1	25363716	25364499	784	25364360	63.08	59.85	16.0199	56.2026	DCAF15_SMC3_Total_P-8_peak_516
chr1	25365773	25365925	153	25365810	20.71	16.3787	8.53053	13.5641	DCAF15_SMC3_Total_P-8_peak_517
chr1	25395428	25395599	172	25395489	23.54	13.5895	6.13431	10.8532	DCAF15_SMC3_Total_P-8_peak_518
chr1	25427973	25428254	282	25428112	73.44	86.2727	24.9034	82.1908	DCAF15_SMC3_Total_P-8_peak_519
chr1	25475258	25475466	209	25475347	42.37	33.5372	10.8418	30.359	DCAF15_SMC3_Total_P-8_peak_520
chr1	25531256	25531649	394	25531530	41.43	46.4953	18.1998	43.083	DCAF15_SMC3_Total_P-8_peak_521
chr1	25566402	25566706	305	25566551	52.72	34.7149	8.9539	31.5113	DCAF15_SMC3_Total_P-8_peak_522
chr1	25574335	25574487	153	25574415	19.77	14.4869	7.69791	11.7166	DCAF15_SMC3_Total_P-8_peak_523
chr1	25616581	25616861	281	25616751	40.48	38.2542	13.9503	34.9841	DCAF15_SMC3_Total_P-8_peak_524
chr1	25660930	25661166	237	25661060	32.01	28.2367	11.2163	25.1629	DCAF15_SMC3_Total_P-8_peak_525
chr1	25663721	25663882	162	25663754	24.48	11.8043	5.09574	9.13259	DCAF15_SMC3_Total_P-8_peak_526
chr1	25729496	25729805	310	25729605	45.19	44.7429	15.3972	41.3602	DCAF15_SMC3_Total_P-8_peak_527
chr1	25814069	25814336	268	25814213	31.07	15.1537	5.34486	12.3735	DCAF15_SMC3_Total_P-8_peak_528
chr1	25830380	25830581	202	25830471	39.54	35.5858	12.9034	32.3704	DCAF15_SMC3_Total_P-8_peak_529
chr1	25846797	25847253	457	25847122	85.68	111.663	32.3054	107.184	DCAF15_SMC3_Total_P-8_peak_530
chr1	25850002	25850382	381	25850173	66.85	75.4043	22.6985	71.495	DCAF15_SMC3_Total_P-8_peak_531
chr1	25935157	25935405	249	25935270	48.96	44.7737	14.4888	41.3902	DCAF15_SMC3_Total_P-8_peak_532
chr1	25937496	25937746	251	25937644	24.48	14.5125	6.36968	11.7401	DCAF15_SMC3_Total_P-8_peak_533
chr1	25942657	25942926	270	25942777	31.07	17.8356	6.41383	14.9879	DCAF15_SMC3_Total_P-8_peak_534
chr1	25945589	25946046	458	25945741	70.61	90.7043	29.0067	86.5504	DCAF15_SMC3_Total_P-8_peak_535
chr1	26019220	26019372	153	26019308	17.89	12.5586	7.12121	9.85974	DCAF15_SMC3_Total_P-8_peak_536
chr1	26021721	26021929	209	26021810	27.3	22.8647	9.97997	19.9051	DCAF15_SMC3_Total_P-8_peak_537
chr1	26123363	26123772	410	26123515	74.38	93.1595	28.0945	88.9668	DCAF15_SMC3_Total_P-8_peak_538
chr1	26124414	26124982	569	26124677	111.1	116.586	22.4191	112.032	DCAF15_SMC3_Total_P-8_peak_539
chr1	26136525	26136821	297	26136637	30.13	28.8328	12.3034	25.7477	DCAF15_SMC3_Total_P-8_peak_540
chr1	26136931	26137785	855	26137488	68.73	78.3182	23.2429	74.3613	DCAF15_SMC3_Total_P-8_peak_541
chr1	26140622	26140833	212	26140722	37.66	39.6717	16.0573	36.3747	DCAF15_SMC3_Total_P-8_peak_542
chr1	26147130	26147499	370	26147228	23.54	17.4005	8.17908	14.5576	DCAF15_SMC3_Total_P-8_peak_543
chr1	26216005	26216273	269	26216149	28.24	18.3673	7.31117	15.5057	DCAF15_SMC3_Total_P-8_peak_544
chr1	26221892	26222268	377	26222065	105.45	90.156	15.2067	86.0129	DCAF15_SMC3_Total_P-8_peak_545
chr1	26324562	26325072	511	26324812	177.94	177.39	22.3677	171.854	DCAF15_SMC3_Total_P-8_peak_546
chr1	26336703	26336940	238	26336821	48.02	34.9842	9.80319	31.778	DCAF15_SMC3_Total_P-8_peak_547
chr1	26356422	26356689	268	26356543	56.49	54.0544	15.9648	50.5113	DCAF15_SMC3_Total_P-8_peak_548
chr1	26361768	26362281	514	26361855	27.3	17.3804	7.0758	14.5422	DCAF15_SMC3_Total_P-8_peak_549
chr1	26362467	26362974	508	26362661	95.09	113.723	27.8684	109.209	DCAF15_SMC3_Total_P-8_peak_550
chr1	26431305	26431927	623	26431638	80.03	83.4031	20.2566	79.3618	DCAF15_SMC3_Total_P-8_peak_551
chr1	26471577	26471954	378	26471783	90.38	87.0614	18.2766	82.9664	DCAF15_SMC3_Total_P-8_peak_552
chr1	26490660	26491040	381	26490759	43.31	29.6308	8.8617	26.5307	DCAF15_SMC3_Total_P-8_peak_553
chr1	26496195	26496649	455	26496310	63.08	70.6925	21.3599	66.866	DCAF15_SMC3_Total_P-8_peak_554
chr1	26516321	26516562	242	26516459	30.13	20.3845	7.78191	17.4796	DCAF15_SMC3_Total_P-8_peak_555
chr1	26516863	26517197	335	26516999	32.01	27.847	11.0035	24.7778	DCAF15_SMC3_Total_P-8_peak_556
chr1	26560333	26560497	165	26560375	22.6	16.3001	7.85399	13.4909	DCAF15_SMC3_Total_P-8_peak_557
chr1	26602061	26602717	657	26602189	64.96	53.4925	13.1925	49.9525	DCAF15_SMC3_Total_P-8_peak_558
chr1	26606853	26607071	219	26606969	34.84	28.355	10.8756	25.2804	DCAF15_SMC3_Total_P-8_peak_559
chr1	26611387	26611947	561	26611726	73.44	52.506	10.6337	48.988	DCAF15_SMC3_Total_P-8_peak_560
chr1	26647781	26648375	595	26648177	66.85	63.8781	16.9614	60.1591	DCAF15_SMC3_Total_P-8_peak_561
chr1	26690309	26690623	315	26690497	85.68	90.6395	21.6689	86.4859	DCAF15_SMC3_Total_P-8_peak_562
chr1	26717959	26718299	341	26718168	96.03	117.974	29.4482	113.392	DCAF15_SMC3_Total_P-8_peak_563
chr1	26722836	26723012	177	26722935	28.24	18.3673	7.31117	15.5057	DCAF15_SMC3_Total_P-8_peak_564
chr1	26743458	26743945	488	26743722	94.15	136.321	40.551	131.453	DCAF15_SMC3_Total_P-8_peak_565
chr1	26796914	26797072	159	26797008	30.13	16.9306	6.22553	14.0996	DCAF15_SMC3_Total_P-8_peak_566
chr1	26826726	26826973	248	26826827	59.31	63.715	19.5773	60.001	DCAF15_SMC3_Total_P-8_peak_567
chr1	26865234	26865458	225	26865354	35.78	25.6604	9.19415	22.642	DCAF15_SMC3_Total_P-8_peak_568
chr1	26868424	26868581	158	26868514	19.77	11.6196	6.02415	8.95392	DCAF15_SMC3_Total_P-8_peak_569
chr1	26868714	26868956	243	26868805	16.01	10.4934	5.80822	7.86445	DCAF15_SMC3_Total_P-8_peak_570
chr1	26910684	26910952	269	26910810	42.37	42.2135	15.2916	38.868	DCAF15_SMC3_Total_P-8_peak_571
chr1	26924062	26924380	319	26924226	53.66	40.5565	10.933	37.2464	DCAF15_SMC3_Total_P-8_peak_572
chr1	26928831	26929385	555	26929050	63.08	59.85	16.0199	56.2026	DCAF15_SMC3_Total_P-8_peak_573
chr1	26946671	26947573	903	26946940	78.14	80.5453	19.7859	76.5556	DCAF15_SMC3_Total_P-8_peak_574
chr1	27004017	27004311	295	27004246	21.65	14.0648	6.87534	11.3231	DCAF15_SMC3_Total_P-8_peak_575
chr1	27019459	27019770	312	27019604	29.19	23.8401	9.84706	20.8576	DCAF15_SMC3_Total_P-8_peak_576
chr1	27021974	27022231	258	27022180	22.6	15.9576	7.65896	13.1532	DCAF15_SMC3_Total_P-8_peak_577
chr1	27115645	27115971	327	27115825	103.56	129.479	31.7341	124.722	DCAF15_SMC3_Total_P-8_peak_578
chr1	27136577	27136902	326	27136697	58.37	56.7591	16.4877	53.1666	DCAF15_SMC3_Total_P-8_peak_579
chr1	27179596	27179898	303	27179748	63.08	80.8004	26.9583	76.8076	DCAF15_SMC3_Total_P-8_peak_580
chr1	27189319	27189529	211	27189434	24.48	18.4988	8.49291	15.6306	DCAF15_SMC3_Total_P-8_peak_581
chr1	27204439	27204720	282	27204633	38.6	35.4158	13.2004	32.204	DCAF15_SMC3_Total_P-8_peak_582
chr1	27293439	27293861	423	27293590	60.26	68.3936	21.5992	64.6029	DCAF15_SMC3_Total_P-8_peak_583
chr1	27324161	27324483	323	27324331	71.55	82.9694	24.1844	78.9416	DCAF15_SMC3_Total_P-8_peak_584
chr1	27371027	27371579	553	27371219	80.03	100.177	28.5707	95.8735	DCAF15_SMC3_Total_P-8_peak_585
chr1	27372243	27372960	718	27372608	144.05	184.017	36.262	178.384	DCAF15_SMC3_Total_P-8_peak_586
chr1	27423753	27424421	669	27424060	132.75	175.516	38.7906	170.013	DCAF15_SMC3_Total_P-8_peak_587
chr1	27429170	27429706	537	27429406	91.32	121.663	34.2158	117.029	DCAF15_SMC3_Total_P-8_peak_588
chr1	27435574	27435991	418	27435798	63.08	80.8004	26.9583	76.8076	DCAF15_SMC3_Total_P-8_peak_589
chr1	27438607	27438862	256	27438732	32.01	27.847	11.0035	24.7778	DCAF15_SMC3_Total_P-8_peak_590
chr1	27524473	27524771	299	27524599	63.08	68.8467	20.3946	65.0507	DCAF15_SMC3_Total_P-8_peak_591
chr1	27611101	27611525	425	27611374	102.62	125.001	30.0529	120.318	DCAF15_SMC3_Total_P-8_peak_592
chr1	27623219	27623677	459	27623349	73.44	81.8048	22.5906	77.7939	DCAF15_SMC3_Total_P-8_peak_593
chr1	27626887	27627698	812	27627492	79.09	108.331	33.6917	103.904	DCAF15_SMC3_Total_P-8_peak_594
chr1	27633356	27633560	205	27633455	28.24	23.0554	9.74822	20.0903	DCAF15_SMC3_Total_P-8_peak_595
chr1	27648470	27648631	162	27648580	28.24	12.7692	4.87411	10.0627	DCAF15_SMC3_Total_P-8_peak_596
chr1	27659314	27659602	289	27659461	69.67	59.6462	14.134	56.0031	DCAF15_SMC3_Total_P-8_peak_597
chr1	27683976	27684375	400	27684169	77.2	52.1362	9.77526	48.6224	DCAF15_SMC3_Total_P-8_peak_598
chr1	27714847	27715241	395	27715052	80.97	100.177	28.9027	95.8735	DCAF15_SMC3_Total_P-8_peak_599
chr1	27718644	27719048	405	27718899	67.79	65.2338	17.1968	61.4931	DCAF15_SMC3_Total_P-8_peak_600
chr1	27719328	27719634	307	27719466	32.95	26.9237	10.8059	23.8792	DCAF15_SMC3_Total_P-8_peak_601
chr1	27721716	27722400	685	27722059	105.45	139.011	35.4823	134.093	DCAF15_SMC3_Total_P-8_peak_602
chr1	27728869	27729249	381	27729010	46.13	46.1144	15.711	42.7069	DCAF15_SMC3_Total_P-8_peak_603
chr1	27729570	27729875	306	27729667	22.6	16.3197	7.86525	13.5057	DCAF15_SMC3_Total_P-8_peak_604
chr1	27742989	27743337	349	27743190	90.38	78.6719	15.2305	74.7121	DCAF15_SMC3_Total_P-8_peak_605
chr1	27849671	27849971	301	27849812	50.84	48.7678	15.7331	45.3169	DCAF15_SMC3_Total_P-8_peak_606
chr1	27883290	27883592	303	27883442	53.66	44.3336	12.5206	40.9594	DCAF15_SMC3_Total_P-8_peak_607
chr1	27925757	27925911	155	27925791	17.89	11.2084	6.2961	8.54998	DCAF15_SMC3_Total_P-8_peak_608
chr1	27928800	27929171	372	27928866	24.48	18.5541	8.52416	15.6851	DCAF15_SMC3_Total_P-8_peak_609
chr1	27930068	27930672	605	27930430	41.43	32.0443	10.4496	28.8939	DCAF15_SMC3_Total_P-8_peak_610
chr1	27932328	27933189	862	27933010	78.14	85.2708	21.9782	81.2031	DCAF15_SMC3_Total_P-8_peak_611
chr1	27933859	27934045	187	27933930	25.42	18.5344	8.20886	15.6659	DCAF15_SMC3_Total_P-8_peak_612
chr1	27935037	27935780	744	27935336	186.41	237.857	38.8425	231.264	DCAF15_SMC3_Total_P-8_peak_613
chr1	27943099	27943251	153	27943170	29.19	13.5501	5.03103	10.8192	DCAF15_SMC3_Total_P-8_peak_614
chr1	27970453	27970769	317	27970559	61.2	69.9223	21.9312	66.1059	DCAF15_SMC3_Total_P-8_peak_615
chr1	27989255	27990034	780	27989828	91.32	114	30.1173	109.485	DCAF15_SMC3_Total_P-8_peak_616
chr1	27995576	27995997	422	27995812	59.31	54.5739	15.0785	51.0186	DCAF15_SMC3_Total_P-8_peak_617
chr1	27998784	27999017	234	27998906	31.07	21.4139	8.01728	18.485	DCAF15_SMC3_Total_P-8_peak_618
chr1	28184562	28184972	411	28184725	82.85	103.482	29.5667	99.1296	DCAF15_SMC3_Total_P-8_peak_619
chr1	28266952	28267135	184	28267027	30.13	14.3451	5.18794	11.5757	DCAF15_SMC3_Total_P-8_peak_620
chr1	28274148	28274406	259	28274283	43.31	47.5102	17.8368	44.0772	DCAF15_SMC3_Total_P-8_peak_621
chr1	28286415	28286832	418	28286693	22.6	19.481	9.73864	16.5923	DCAF15_SMC3_Total_P-8_peak_622
chr1	28306149	28306450	302	28306300	43.31	42.0281	14.7695	38.6919	DCAF15_SMC3_Total_P-8_peak_623
chr1	28417652	28418098	447	28417890	104.51	137.286	35.1684	132.397	DCAF15_SMC3_Total_P-8_peak_624
chr1	28499306	28499518	213	28499379	19.77	11.6196	6.02415	8.95392	DCAF15_SMC3_Total_P-8_peak_625
chr1	28535411	28535708	298	28535580	54.61	57.3998	18.5355	53.7957	DCAF15_SMC3_Total_P-8_peak_626
chr1	28575040	28575323	284	28575174	70.61	64.6404	15.8468	60.9113	DCAF15_SMC3_Total_P-8_peak_627
chr1	28686248	28686408	161	28686331	30.13	20.3845	7.78191	17.4796	DCAF15_SMC3_Total_P-8_peak_628
chr1	28694631	28694911	281	28694791	36.72	26.7525	9.42952	23.7097	DCAF15_SMC3_Total_P-8_peak_629
chr1	28736368	28736557	190	28736434	28.24	12.7692	4.87411	10.0627	DCAF15_SMC3_Total_P-8_peak_630
chr1	28844486	28844828	343	28844683	68.73	76.5318	22.3011	72.6057	DCAF15_SMC3_Total_P-8_peak_631
chr1	28929387	28929618	232	28929531	40.48	31.2332	10.371	28.1042	DCAF15_SMC3_Total_P-8_peak_632
chr1	28975169	28975397	229	28975310	28.24	15.2224	5.87478	12.4411	DCAF15_SMC3_Total_P-8_peak_633
chr1	28980486	28980682	197	28980570	24.48	9.79599	4.24645	7.19325	DCAF15_SMC3_Total_P-8_peak_634
chr1	29063027	29063586	560	29063203	47.07	47.495	16.0248	44.0629	DCAF15_SMC3_Total_P-8_peak_635
chr1	29111649	29111939	291	29111802	64.02	61.1861	16.2553	57.5199	DCAF15_SMC3_Total_P-8_peak_636
chr1	29112037	29112380	344	29112133	19.77	12.1172	6.30388	9.42892	DCAF15_SMC3_Total_P-8_peak_637
chr1	29203583	29204006	424	29203866	58.37	53.2725	14.8431	49.7364	DCAF15_SMC3_Total_P-8_peak_638
chr1	29208472	29209066	595	29208773	105.45	107.962	21.2894	103.54	DCAF15_SMC3_Total_P-8_peak_639
chr1	29210485	29210918	434	29210690	32.95	18.7537	6.79042	15.8812	DCAF15_SMC3_Total_P-8_peak_640
chr1	29220249	29220579	331	29220457	43.31	29.6308	8.8617	26.5307	DCAF15_SMC3_Total_P-8_peak_641
chr1	29360491	29360672	182	29360572	41.43	27.556	8.4851	24.4977	DCAF15_SMC3_Total_P-8_peak_642
chr1	29450959	29451192	234	29451098	21.65	18.6659	9.59235	15.7951	DCAF15_SMC3_Total_P-8_peak_643
chr1	29524105	29524352	248	29524205	38.6	21.1635	6.60018	18.2383	DCAF15_SMC3_Total_P-8_peak_644
chr1	29529367	29529746	380	29529550	60.26	55.8825	15.3138	52.3082	DCAF15_SMC3_Total_P-8_peak_645
chr1	29562787	29563142	356	29562946	49.9	41.9036	12.7247	38.5719	DCAF15_SMC3_Total_P-8_peak_646
chr1	29566898	29567128	231	29567009	32.95	29.0042	11.9718	25.9121	DCAF15_SMC3_Total_P-8_peak_647
chr1	29572392	29572606	215	29572495	26.36	23.363	10.6222	20.3891	DCAF15_SMC3_Total_P-8_peak_648
chr1	29658777	29659075	299	29658926	61.2	64.11	18.8761	60.3901	DCAF15_SMC3_Total_P-8_peak_649
chr1	29667494	29667726	233	29667619	45.19	35.7874	10.964	32.5696	DCAF15_SMC3_Total_P-8_peak_650
chr1	29668542	29668701	160	29668635	19.77	14.5592	7.74181	11.7856	DCAF15_SMC3_Total_P-8_peak_651
chr1	29670689	29670865	177	29670774	19.77	16.641	9.02902	13.8219	DCAF15_SMC3_Total_P-8_peak_652
chr1	29706027	29706407	381	29706184	77.2	104.076	32.4813	99.7133	DCAF15_SMC3_Total_P-8_peak_653
chr1	29780065	29780359	295	29780229	46.13	57.9337	22.4436	54.3191	DCAF15_SMC3_Total_P-8_peak_654
chr1	29839753	29840194	442	29840016	46.13	57.9337	22.4436	54.3191	DCAF15_SMC3_Total_P-8_peak_655
chr1	30129388	30129605	218	30129488	31.07	33.1264	14.4196	29.9517	DCAF15_SMC3_Total_P-8_peak_656
chr1	30170865	30171201	337	30171028	67.79	94.0488	32.7548	89.8392	DCAF15_SMC3_Total_P-8_peak_657
chr1	30176501	30176668	168	30176598	22.6	12.6839	5.89893	9.98088	DCAF15_SMC3_Total_P-8_peak_658
chr1	30179961	30180141	181	30180061	26.36	27.208	12.9254	24.1622	DCAF15_SMC3_Total_P-8_peak_659
chr1	30265859	30266206	348	30266055	57.43	73.8023	26.2729	69.9179	DCAF15_SMC3_Total_P-8_peak_660
chr1	30321945	30322315	371	30322097	48.96	34.9842	9.99149	31.778	DCAF15_SMC3_Total_P-8_peak_661
chr1	30558767	30559113	347	30558908	56.49	60.3024	19.1631	56.6482	DCAF15_SMC3_Total_P-8_peak_662
chr1	30579007	30579297	291	30579136	53.66	69.5957	26.0301	65.7831	DCAF15_SMC3_Total_P-8_peak_663
chr1	30584306	30584739	434	30584507	27.3	21.8929	9.43439	18.9552	DCAF15_SMC3_Total_P-8_peak_664
chr1	30853298	30853542	245	30853431	35.78	34.1422	13.7073	30.956	DCAF15_SMC3_Total_P-8_peak_665
chr1	30881599	30881818	220	30881713	32.95	18.7537	6.79042	15.8812	DCAF15_SMC3_Total_P-8_peak_666
chr1	31180752	31181298	547	31181105	74.38	87.6744	25.1259	83.5695	DCAF15_SMC3_Total_P-8_peak_667
chr1	31191834	31192706	873	31192300	101.68	123.377	29.7798	118.722	DCAF15_SMC3_Total_P-8_peak_668
chr1	31194809	31195026	218	31194890	32.95	18.7537	6.79042	15.8812	DCAF15_SMC3_Total_P-8_peak_669
chr1	31252049	31252921	873	31252600	132.75	175.516	38.7906	170.013	DCAF15_SMC3_Total_P-8_peak_670
chr1	31255146	31255726	581	31255367	72.49	88.7609	26.7818	84.6361	DCAF15_SMC3_Total_P-8_peak_671
chr1	31274532	31275106	575	31274784	96.03	95.3024	19.4064	91.0776	DCAF15_SMC3_Total_P-8_peak_672
chr1	31384121	31384770	650	31384368	123.34	149.307	31.0838	144.221	DCAF15_SMC3_Total_P-8_peak_673
chr1	31402190	31402578	389	31402428	52.72	54.5285	17.9078	50.9755	DCAF15_SMC3_Total_P-8_peak_674
chr1	31635581	31635921	341	31635687	42.37	28.5884	8.6734	25.5126	DCAF15_SMC3_Total_P-8_peak_675
chr1	31654274	31654776	503	31654474	64.96	61.1861	16.4907	57.5199	DCAF15_SMC3_Total_P-8_peak_676
chr1	31655203	31655528	326	31655314	22.6	10.2238	4.71915	7.60982	DCAF15_SMC3_Total_P-8_peak_677
chr1	31656881	31657340	460	31656957	39.54	36.7173	13.5142	33.4746	DCAF15_SMC3_Total_P-8_peak_678
chr1	31658594	31658787	194	31658686	24.48	18.4988	8.49291	15.6306	DCAF15_SMC3_Total_P-8_peak_679
chr1	31867526	31867865	340	31867682	60.26	74.4191	24.9665	70.5303	DCAF15_SMC3_Total_P-8_peak_680
chr1	31869531	31869783	253	31869669	24.48	22.0659	10.5826	19.1195	DCAF15_SMC3_Total_P-8_peak_681
chr1	31894352	31894577	226	31894445	30.13	20.3845	7.78191	17.4796	DCAF15_SMC3_Total_P-8_peak_682
chr1	31895435	31895930	496	31895751	75.32	105.129	34.3162	100.749	DCAF15_SMC3_Total_P-8_peak_683
chr1	32014432	32015018	587	32014694	38.6	42.9989	17.5646	39.6475	DCAF15_SMC3_Total_P-8_peak_684
chr1	32029769	32029983	215	32029834	43.31	25.7904	7.38475	22.7707	DCAF15_SMC3_Total_P-8_peak_685
chr1	32059539	32059868	330	32059789	44.25	43.3808	15.0833	40.0218	DCAF15_SMC3_Total_P-8_peak_686
chr1	32083717	32084073	357	32083901	59.31	64.7125	20.1046	60.9778	DCAF15_SMC3_Total_P-8_peak_687
chr1	32098809	32098979	171	32098912	30.13	28.4541	12.0842	25.3793	DCAF15_SMC3_Total_P-8_peak_688
chr1	32129402	32129975	574	32129614	83.79	115.441	35.6721	110.901	DCAF15_SMC3_Total_P-8_peak_689
chr1	32149729	32149921	193	32149815	22.6	16.3197	7.86525	13.5057	DCAF15_SMC3_Total_P-8_peak_690
chr1	32170726	32171091	366	32170957	36.72	32.8458	12.5727	29.684	DCAF15_SMC3_Total_P-8_peak_691
chr1	32173448	32173667	220	32173548	34.84	30.322	11.945	27.2004	DCAF15_SMC3_Total_P-8_peak_692
chr1	32180014	32180253	240	32180136	27.3	28.7854	13.4773	25.7014	DCAF15_SMC3_Total_P-8_peak_693
chr1	32181280	32181552	273	32181411	39.54	46.7209	19.3054	43.3009	DCAF15_SMC3_Total_P-8_peak_694
chr1	32211072	32211626	555	32211407	97.91	108.506	24.7287	104.076	DCAF15_SMC3_Total_P-8_peak_695
chr1	32228286	32228694	409	32228407	74.38	100.284	32.1248	95.9793	DCAF15_SMC3_Total_P-8_peak_696
chr1	32230741	32231145	405	32230962	81.91	108.189	32.7706	103.765	DCAF15_SMC3_Total_P-8_peak_697
chr1	32254656	32255246	591	32254956	119.57	142.863	30.1423	137.88	DCAF15_SMC3_Total_P-8_peak_698
chr1	32281569	32281953	385	32281706	97.91	125.333	32.9716	120.645	DCAF15_SMC3_Total_P-8_peak_699
chr1	32405490	32405715	226	32405600	36.72	30.2649	11.1873	27.1495	DCAF15_SMC3_Total_P-8_peak_700
chr1	32409965	32410259	295	32410116	31.07	17.8356	6.41383	14.9879	DCAF15_SMC3_Total_P-8_peak_701
chr1	32421668	32421951	284	32421809	55.55	49.4125	14.137	45.946	DCAF15_SMC3_Total_P-8_peak_702
chr1	32429485	32430271	787	32429876	129.93	178.93	42.2872	173.374	DCAF15_SMC3_Total_P-8_peak_703
chr1	32443407	32443638	232	32443517	33.89	30.2725	12.3038	27.1566	DCAF15_SMC3_Total_P-8_peak_704
chr1	32469261	32469456	196	32469359	38.6	24.5208	7.92021	21.5287	DCAF15_SMC3_Total_P-8_peak_705
chr1	32528946	32529257	312	32529114	44.25	43.3808	15.0833	40.0218	DCAF15_SMC3_Total_P-8_peak_706
chr1	32574987	32575261	275	32575097	37.66	33.0531	12.3041	29.887	DCAF15_SMC3_Total_P-8_peak_707
chr1	32666630	32666836	207	32666667	16.01	10.2513	5.66844	7.62656	DCAF15_SMC3_Total_P-8_peak_708
chr1	32681271	32681665	395	32681413	70.61	79.3586	22.7917	75.3894	DCAF15_SMC3_Total_P-8_peak_709
chr1	32713829	32714066	238	32713941	37.66	30.0429	10.7358	26.9408	DCAF15_SMC3_Total_P-8_peak_710
chr1	32782188	32782382	195	32782271	35.78	32.8464	12.9678	29.6841	DCAF15_SMC3_Total_P-8_peak_711
chr1	32800714	32801191	478	32800936	49.9	55.8997	20.1181	52.3242	DCAF15_SMC3_Total_P-8_peak_712
chr1	32837862	32838112	251	32838008	25.42	23.5687	11.1149	20.5884	DCAF15_SMC3_Total_P-8_peak_713
chr1	32866482	32866756	275	32866612	67.79	61.9908	15.7552	58.3036	DCAF15_SMC3_Total_P-8_peak_714
chr1	32869892	32870050	159	32869963	21.65	16.3819	8.20955	13.5673	DCAF15_SMC3_Total_P-8_peak_715
chr1	32879631	32879865	235	32879760	44.25	35.881	11.3125	32.6604	DCAF15_SMC3_Total_P-8_peak_716
chr1	32913947	32914371	425	32914079	67.79	65.2338	17.1968	61.4931	DCAF15_SMC3_Total_P-8_peak_717
chr1	32914785	32915057	273	32914918	56.49	50.2271	14.1599	46.7473	DCAF15_SMC3_Total_P-8_peak_718
chr1	32936699	32936851	153	32936749	21.65	17.6222	8.95425	14.7769	DCAF15_SMC3_Total_P-8_peak_719
chr1	32986074	32986349	276	32986216	64.96	61.1861	16.4907	57.5199	DCAF15_SMC3_Total_P-8_peak_720
chr1	33177769	33178171	403	33177953	128.04	157.441	32.2606	152.21	DCAF15_SMC3_Total_P-8_peak_721
chr1	33207051	33207278	228	33207131	26.36	20.7457	9.12056	17.8257	DCAF15_SMC3_Total_P-8_peak_722
chr1	33238438	33239018	581	33238775	128.98	175.944	41.3698	170.433	DCAF15_SMC3_Total_P-8_peak_723
chr1	33338124	33338575	452	33338403	72.49	89.8671	27.3927	85.7251	DCAF15_SMC3_Total_P-8_peak_724
chr1	33342036	33342647	612	33342403	131.81	162.362	33.2021	157.052	DCAF15_SMC3_Total_P-8_peak_725
chr1	33352211	33352434	224	33352332	48.02	30.6604	8.16932	27.5366	DCAF15_SMC3_Total_P-8_peak_726
chr1	33358497	33358790	294	33358680	22.6	12.6839	5.89893	9.98088	DCAF15_SMC3_Total_P-8_peak_727
chr1	33399127	33399351	225	33399224	36.72	29.787	10.9391	26.6859	DCAF15_SMC3_Total_P-8_peak_728
chr1	33520708	33521471	764	33520932	107.33	125.321	27.7271	120.636	DCAF15_SMC3_Total_P-8_peak_729
chr1	33551948	33552467	520	33552114	74.38	97.1709	30.344	92.9207	DCAF15_SMC3_Total_P-8_peak_730
chr1	33560622	33560951	330	33560789	53.66	55.9602	18.2216	52.3795	DCAF15_SMC3_Total_P-8_peak_731
chr1	33565000	33565157	158	33565036	18.83	11.8408	6.40476	9.16827	DCAF15_SMC3_Total_P-8_peak_732
chr1	33565345	33565498	154	33565411	19.77	12.8228	6.70885	10.1162	DCAF15_SMC3_Total_P-8_peak_733
chr1	33577665	33577885	221	33577760	48.02	34.9842	9.80319	31.778	DCAF15_SMC3_Total_P-8_peak_734
chr1	33592816	33593199	384	33592921	31.07	28.8937	11.9527	25.8065	DCAF15_SMC3_Total_P-8_peak_735
chr1	33603469	33603740	272	33603614	39.54	36.7173	13.5142	33.4746	DCAF15_SMC3_Total_P-8_peak_736
chr1	33613610	33613790	181	33613675	20.71	17.8504	9.43828	15.0026	DCAF15_SMC3_Total_P-8_peak_737
chr1	33684327	33684886	560	33684486	63.08	77.1353	24.8767	73.2003	DCAF15_SMC3_Total_P-8_peak_738
chr1	33760922	33761534	613	33761265	105.45	153.949	43.6579	148.778	DCAF15_SMC3_Total_P-8_peak_739
chr1	33764254	33764723	470	33764436	104.51	137.286	35.1684	132.397	DCAF15_SMC3_Total_P-8_peak_740
chr1	33833232	33833744	513	33833528	112.04	98.9997	16.1482	94.7148	DCAF15_SMC3_Total_P-8_peak_741
chr1	33921336	33921737	402	33921597	110.15	128.577	27.7886	123.838	DCAF15_SMC3_Total_P-8_peak_742
chr1	33936028	33936499	472	33936253	60.26	62.6781	18.5904	58.9818	DCAF15_SMC3_Total_P-8_peak_743
chr1	33938249	33938423	175	33938298	22.6	12.96	6.03935	10.2519	DCAF15_SMC3_Total_P-8_peak_744
chr1	34078424	34078757	334	34078625	49.9	42.5479	13.0276	39.2006	DCAF15_SMC3_Total_P-8_peak_745
chr1	34090436	34090864	429	34090716	59.31	73.3374	24.8932	69.4649	DCAF15_SMC3_Total_P-8_peak_746
chr1	34098638	34099122	485	34098793	128.04	157.441	32.2606	152.21	DCAF15_SMC3_Total_P-8_peak_747
chr1	34100471	34100771	301	34100651	42.37	47.3912	18.2444	43.9654	DCAF15_SMC3_Total_P-8_peak_748
chr1	34106754	34107068	315	34106879	80.03	66.2908	13.5044	62.5307	DCAF15_SMC3_Total_P-8_peak_749
chr1	34119918	34120240	323	34120068	57.43	51.9784	14.6077	48.4656	DCAF15_SMC3_Total_P-8_peak_750
chr1	34201331	34201621	291	34201447	32.95	27.847	11.3174	24.7778	DCAF15_SMC3_Total_P-8_peak_751
chr1	34364244	34364429	186	34364335	21.65	14.0648	6.87534	11.3231	DCAF15_SMC3_Total_P-8_peak_752
chr1	34479541	34479948	408	34479756	80.03	73.7118	16.2053	69.8336	DCAF15_SMC3_Total_P-8_peak_753
chr1	34578895	34579886	992	34579166	78.14	80.5453	19.7859	76.5556	DCAF15_SMC3_Total_P-8_peak_754
chr1	34622416	34622661	246	34622509	44.25	43.3808	15.0833	40.0218	DCAF15_SMC3_Total_P-8_peak_755
chr1	34628561	34629534	974	34628929	103.56	135.566	34.8546	130.706	DCAF15_SMC3_Total_P-8_peak_756
chr1	34758196	34758356	161	34758302	30.13	24.5599	9.90695	21.5672	DCAF15_SMC3_Total_P-8_peak_757
chr1	34761203	34761399	197	34761315	19.77	10.0802	5.19282	7.4697	DCAF15_SMC3_Total_P-8_peak_758
chr1	34864556	34864817	262	34864693	47.07	33.8953	9.61489	30.7147	DCAF15_SMC3_Total_P-8_peak_759
chr1	34885366	34885610	245	34885493	43.31	42.0281	14.7695	38.6919	DCAF15_SMC3_Total_P-8_peak_760
chr1	34925870	34926274	405	34926003	72.49	89.8671	27.3927	85.7251	DCAF15_SMC3_Total_P-8_peak_761
chr1	35014847	35015103	257	35014974	42.37	40.6853	14.4557	37.3662	DCAF15_SMC3_Total_P-8_peak_762
chr1	35057901	35058134	234	35058031	51.78	44.374	13.1955	40.9975	DCAF15_SMC3_Total_P-8_peak_763
chr1	35063479	35063846	368	35063661	60.26	55.8825	15.3138	52.3082	DCAF15_SMC3_Total_P-8_peak_764
chr1	35147157	35147428	272	35147299	55.55	42.8421	11.3096	39.4923	DCAF15_SMC3_Total_P-8_peak_765
chr1	35208340	35208612	273	35208475	55.55	54.1225	16.4002	50.579	DCAF15_SMC3_Total_P-8_peak_766
chr1	35252087	35252578	492	35252227	62.14	71.458	22.2631	67.6175	DCAF15_SMC3_Total_P-8_peak_767
chr1	35253708	35254090	383	35253910	115.8	149.668	35.4486	144.572	DCAF15_SMC3_Total_P-8_peak_768
chr1	35318204	35318687	484	35318449	96.97	112.832	27.2073	108.335	DCAF15_SMC3_Total_P-8_peak_769
chr1	35325340	35325668	329	35325480	44.25	42.1005	14.4017	38.7571	DCAF15_SMC3_Total_P-8_peak_770
chr1	35331765	35332297	533	35332114	68.73	58.4028	13.9457	54.783	DCAF15_SMC3_Total_P-8_peak_771
chr1	35667729	35668042	314	35667881	81.91	67.506	13.8183	63.7338	DCAF15_SMC3_Total_P-8_peak_772
chr1	35916715	35917028	314	35916870	74.38	87.6744	25.1259	83.5695	DCAF15_SMC3_Total_P-8_peak_773
chr1	36010724	36010876	153	36010821	22.6	16.8787	8.18756	14.0487	DCAF15_SMC3_Total_P-8_peak_774
chr1	36030308	36030584	277	36030439	49.9	50.2828	16.9663	46.7983	DCAF15_SMC3_Total_P-8_peak_775
chr1	36034536	36035088	553	36034719	88.5	124.444	37.6525	119.764	DCAF15_SMC3_Total_P-8_peak_776
chr1	36043228	36043442	215	36043308	16.01	10.8162	5.99623	8.16962	DCAF15_SMC3_Total_P-8_peak_777
chr1	36181126	36181366	241	36181250	56.49	57.0223	17.4474	53.427	DCAF15_SMC3_Total_P-8_peak_778
chr1	36192401	36192784	384	36192592	58.37	67.5216	22.1291	63.7486	DCAF15_SMC3_Total_P-8_peak_779
chr1	36240279	36240587	309	36240441	37.66	34.1251	12.8865	30.9397	DCAF15_SMC3_Total_P-8_peak_780
chr1	36323551	36323793	243	36323657	29.19	24.2325	10.0621	21.2428	DCAF15_SMC3_Total_P-8_peak_781
chr1	36348554	36348803	250	36348680	54.61	50.0798	14.8126	46.601	DCAF15_SMC3_Total_P-8_peak_782
chr1	36554170	36554587	418	36554393	81.91	111.488	34.6568	107.015	DCAF15_SMC3_Total_P-8_peak_783
chr1	36562663	36562891	229	36562806	23.54	20.3973	9.93893	17.4922	DCAF15_SMC3_Total_P-8_peak_784
chr1	36565154	36565967	814	36565740	103.56	116.814	25.7546	112.259	DCAF15_SMC3_Total_P-8_peak_785
chr1	36600243	36600787	545	36600478	66.85	71.3713	20.5905	67.5318	DCAF15_SMC3_Total_P-8_peak_786
chr1	36615136	36615527	392	36615343	89.44	109.318	28.7847	104.874	DCAF15_SMC3_Total_P-8_peak_787
chr1	36626609	36626927	319	36626841	18.83	12.0047	6.50114	9.32005	DCAF15_SMC3_Total_P-8_peak_788
chr1	36653433	36654165	733	36653958	94.15	76.6675	13.5927	72.7406	DCAF15_SMC3_Total_P-8_peak_789
chr1	36751048	36751322	275	36751191	40.48	41.1243	15.5505	37.8008	DCAF15_SMC3_Total_P-8_peak_790
chr1	36765618	36765788	171	36765686	29.19	22.5636	9.1612	19.6063	DCAF15_SMC3_Total_P-8_peak_791
chr1	36808271	36808658	388	36808515	65.9	71.8179	21.2935	67.9747	DCAF15_SMC3_Total_P-8_peak_792
chr1	36834663	36834924	262	36834782	73.44	57.9373	12.406	54.3223	DCAF15_SMC3_Total_P-8_peak_793
chr1	36886434	36886744	311	36886611	89.44	99.7579	24.092	95.4587	DCAF15_SMC3_Total_P-8_peak_794
chr1	36911995	36912279	285	36912139	62.14	51.0766	12.6277	47.5833	DCAF15_SMC3_Total_P-8_peak_795
chr1	36982053	36982350	298	36982181	41.43	32.3801	10.6064	29.2266	DCAF15_SMC3_Total_P-8_peak_796
chr1	37008592	37008799	208	37008681	38.6	35.4158	13.2004	32.204	DCAF15_SMC3_Total_P-8_peak_797
chr1	37019328	37019819	492	37019592	57.43	72.0198	25.2314	68.1755	DCAF15_SMC3_Total_P-8_peak_798
chr1	37041725	37042052	328	37041901	42.37	49.5259	19.4996	46.057	DCAF15_SMC3_Total_P-8_peak_799
chr1	37074937	37075224	288	37075046	56.49	50.6917	14.3723	47.2014	DCAF15_SMC3_Total_P-8_peak_800
chr1	37078583	37078778	196	37078698	25.42	25.9885	12.5807	22.961	DCAF15_SMC3_Total_P-8_peak_801
chr1	37169332	37169639	308	37169477	64.02	74.5497	22.9271	70.659	DCAF15_SMC3_Total_P-8_peak_802
chr1	37171359	37171514	156	37171469	23.54	17.4534	8.20918	14.6099	DCAF15_SMC3_Total_P-8_peak_803
chr1	37329897	37330138	242	37330020	35.78	37.1505	15.4718	33.899	DCAF15_SMC3_Total_P-8_peak_804
chr1	37460617	37460816	200	37460708	16.95	14.2974	8.54583	11.5293	DCAF15_SMC3_Total_P-8_peak_805
chr1	37468609	37468777	169	37468699	24.48	14.5125	6.36968	11.7401	DCAF15_SMC3_Total_P-8_peak_806
chr1	37486319	37486558	240	37486421	40.48	48.2925	19.7537	44.8454	DCAF15_SMC3_Total_P-8_peak_807
chr1	37501755	37501984	230	37501843	26.36	16.4086	6.84042	13.5919	DCAF15_SMC3_Total_P-8_peak_808
chr1	37551070	37551288	219	37551192	32.01	34.5576	14.8429	31.357	DCAF15_SMC3_Total_P-8_peak_809
chr1	37562251	37562430	180	37562345	25.42	15.4524	6.60505	12.6617	DCAF15_SMC3_Total_P-8_peak_810
chr1	37642864	37643184	321	37643045	63.08	77.9373	25.328	73.9909	DCAF15_SMC3_Total_P-8_peak_811
chr1	37789324	37789897	574	37789550	77.2	79.1246	19.5505	75.1586	DCAF15_SMC3_Total_P-8_peak_812
chr1	37899892	37900225	334	37900060	77.2	85.7762	22.6804	81.7024	DCAF15_SMC3_Total_P-8_peak_813
chr1	37920472	37920810	339	37920624	80.03	108.966	33.442	104.524	DCAF15_SMC3_Total_P-8_peak_814
chr1	37952836	37953313	478	37953134	93.21	131.819	38.6381	127.024	DCAF15_SMC3_Total_P-8_peak_815
chr1	37980352	37980524	173	37980454	23.54	17.4534	8.20918	14.6099	DCAF15_SMC3_Total_P-8_peak_816
chr1	38027531	38027683	153	38027586	21.65	19.1867	9.91346	16.3101	DCAF15_SMC3_Total_P-8_peak_817
chr1	38068749	38069034	286	38068897	60.26	75.8188	25.77	71.9055	DCAF15_SMC3_Total_P-8_peak_818
chr1	38148106	38148413	308	38148227	54.61	57.5269	18.6037	53.9197	DCAF15_SMC3_Total_P-8_peak_819
chr1	38231843	38231995	153	38231911	16.95	14.2974	8.54583	11.5293	DCAF15_SMC3_Total_P-8_peak_820
chr1	38325748	38326106	359	38325921	53.66	46.8773	13.6662	43.455	DCAF15_SMC3_Total_P-8_peak_821
chr1	38356138	38356406	269	38356270	30.13	26.4014	10.917	23.368	DCAF15_SMC3_Total_P-8_peak_822
chr1	38385051	38385257	207	38385130	46.13	42.179	13.6697	38.8342	DCAF15_SMC3_Total_P-8_peak_823
chr1	38401712	38401957	246	38401847	42.37	33.5372	10.8418	30.359	DCAF15_SMC3_Total_P-8_peak_824
chr1	38440691	38441037	347	38440908	39.54	36.7173	13.5142	33.4746	DCAF15_SMC3_Total_P-8_peak_825
chr1	38455612	38456052	441	38455836	85.68	100.342	26.3052	96.0373	DCAF15_SMC3_Total_P-8_peak_826
chr1	38484687	38484910	224	38484789	44.25	38.5009	12.566	35.226	DCAF15_SMC3_Total_P-8_peak_827
chr1	38492362	38492617	256	38492487	46.13	55.3163	20.9052	51.7496	DCAF15_SMC3_Total_P-8_peak_828
chr1	38503323	38503737	415	38503545	68.73	83.3539	25.9891	79.322	DCAF15_SMC3_Total_P-8_peak_829
chr1	38506287	38506517	231	38506379	33.89	23.5121	8.7234	20.5339	DCAF15_SMC3_Total_P-8_peak_830
chr1	38537640	38537821	182	38537708	27.3	21.9554	9.46911	19.0092	DCAF15_SMC3_Total_P-8_peak_831
chr1	38595209	38595469	261	38595344	52.72	67.9046	25.5818	64.1193	DCAF15_SMC3_Total_P-8_peak_832
chr1	38869456	38869636	181	38869514	24.48	18.4988	8.49291	15.6306	DCAF15_SMC3_Total_P-8_peak_833
chr1	38955508	38955775	268	38955640	34.84	35.7327	15.0758	32.5152	DCAF15_SMC3_Total_P-8_peak_834
chr1	38968550	38968740	191	38968632	24.48	24.315	11.9495	21.3245	DCAF15_SMC3_Total_P-8_peak_835
chr1	38987853	38988015	163	38987933	33.89	29.0782	11.6312	25.9816	DCAF15_SMC3_Total_P-8_peak_836
chr1	39052592	39053096	505	39052901	79.09	115.026	37.5598	110.498	DCAF15_SMC3_Total_P-8_peak_837
chr1	39073905	39074553	649	39074134	88.5	110.285	29.8333	105.824	DCAF15_SMC3_Total_P-8_peak_838
chr1	39281677	39282028	352	39281829	20.71	13.6471	6.91049	10.91	DCAF15_SMC3_Total_P-8_peak_839
chr1	39283654	39284158	505	39283960	73.44	86.1002	24.812	82.0203	DCAF15_SMC3_Total_P-8_peak_840
chr1	39300890	39301231	342	39301110	56.49	62.3504	20.2713	58.6582	DCAF15_SMC3_Total_P-8_peak_841
chr1	39558031	39558371	341	39558225	84.73	96.4514	24.8649	92.2092	DCAF15_SMC3_Total_P-8_peak_842
chr1	39564344	39564692	349	39564522	66.85	67.8602	18.8408	64.0804	DCAF15_SMC3_Total_P-8_peak_843
chr1	39568196	39568612	417	39568384	63.08	52.2812	12.816	48.7657	DCAF15_SMC3_Total_P-8_peak_844
chr1	39595286	39595577	292	39595357	23.54	11.0053	4.90744	8.3534	DCAF15_SMC3_Total_P-8_peak_845
chr1	39649428	39649697	270	39649563	28.24	22.2509	9.30766	19.3017	DCAF15_SMC3_Total_P-8_peak_846
chr1	39650106	39650329	224	39650237	28.24	22.4193	9.3992	19.4686	DCAF15_SMC3_Total_P-8_peak_847
chr1	39657341	39657610	270	39657476	68.73	66.0281	17.1746	62.2805	DCAF15_SMC3_Total_P-8_peak_848
chr1	39658263	39658646	384	39658346	44.25	40.3287	13.4825	37.0273	DCAF15_SMC3_Total_P-8_peak_849
chr1	39724233	39724608	376	39724464	63.08	71.4704	21.7729	67.6299	DCAF15_SMC3_Total_P-8_peak_850
chr1	39784131	39784325	195	39784239	32.01	24.3342	9.16707	21.3435	DCAF15_SMC3_Total_P-8_peak_851
chr1	39972957	39973185	229	39973037	34.84	31.315	12.5009	28.1858	DCAF15_SMC3_Total_P-8_peak_852
chr1	39981442	39981661	220	39981560	30.13	30.187	13.0954	27.0788	DCAF15_SMC3_Total_P-8_peak_853
chr1	40004901	40005159	259	40005052	53.66	47.5762	13.9915	44.143	DCAF15_SMC3_Total_P-8_peak_854
chr1	40071919	40072166	248	40072059	55.55	49.4125	14.137	45.946	DCAF15_SMC3_Total_P-8_peak_855
chr1	40075357	40075582	226	40075481	25.42	22.1282	10.2567	19.1814	DCAF15_SMC3_Total_P-8_peak_856
chr1	40105607	40105828	222	40105719	33.89	34.327	14.6797	31.1369	DCAF15_SMC3_Total_P-8_peak_857
chr1	40119221	40119499	279	40119371	57.43	45.1584	11.6862	41.7651	DCAF15_SMC3_Total_P-8_peak_858
chr1	40123667	40124029	363	40123888	41.43	44.7581	17.1847	41.375	DCAF15_SMC3_Total_P-8_peak_859
chr1	40138392	40138696	305	40138524	41.43	49.8746	20.202	46.3987	DCAF15_SMC3_Total_P-8_peak_860
chr1	40167593	40167914	322	40167742	69.67	84.4383	26.043	80.3884	DCAF15_SMC3_Total_P-8_peak_861
chr1	40235856	40236042	187	40235952	22.6	20.7847	10.5371	17.8644	DCAF15_SMC3_Total_P-8_peak_862
chr1	40265324	40265668	345	40265469	70.61	81.5782	23.9584	77.5749	DCAF15_SMC3_Total_P-8_peak_863
chr1	40282438	40283142	705	40282664	100.74	137.864	37.92	132.967	DCAF15_SMC3_Total_P-8_peak_864
chr1	40367897	40368217	321	40368086	58.37	63.3717	19.8636	59.6609	DCAF15_SMC3_Total_P-8_peak_865
chr1	40385224	40385521	298	40385341	29.19	24.2325	10.0621	21.2428	DCAF15_SMC3_Total_P-8_peak_866
chr1	40439061	40439563	503	40439348	120.51	129.782	24.3021	125.022	DCAF15_SMC3_Total_P-8_peak_867
chr1	40498035	40498289	255	40498158	49.9	47.4207	15.4473	43.9943	DCAF15_SMC3_Total_P-8_peak_868
chr1	40544241	40544587	347	40544404	58.37	53.2725	14.8431	49.7364	DCAF15_SMC3_Total_P-8_peak_869
chr1	40550405	40550765	361	40550562	52.72	60.0515	20.9808	56.4031	DCAF15_SMC3_Total_P-8_peak_870
chr1	40609657	40610032	376	40609884	36.72	29.787	10.9391	26.6859	DCAF15_SMC3_Total_P-8_peak_871
chr1	40618744	40618974	231	40618838	33.89	23.5121	8.7234	20.5339	DCAF15_SMC3_Total_P-8_peak_872
chr1	40723466	40723980	515	40723860	22.6	15.6935	7.50978	12.8915	DCAF15_SMC3_Total_P-8_peak_873
chr1	40771198	40771360	163	40771246	20.71	17.3608	9.13452	14.5246	DCAF15_SMC3_Total_P-8_peak_874
chr1	40780965	40781298	334	40781131	72.49	56.7666	12.2491	53.1737	DCAF15_SMC3_Total_P-8_peak_875
chr1	40804384	40804711	328	40804568	69.67	82.3933	24.919	78.3762	DCAF15_SMC3_Total_P-8_peak_876
chr1	40870511	40870834	324	40870641	49.9	36.0818	10.1798	32.8449	DCAF15_SMC3_Total_P-8_peak_877
chr1	40904148	40904435	288	40904280	44.25	23.6063	6.46428	20.6257	DCAF15_SMC3_Total_P-8_peak_878
chr1	40998586	40998818	233	40998697	47.07	43.4719	13.9427	40.1105	DCAF15_SMC3_Total_P-8_peak_879
chr1	41077964	41078427	464	41078154	72.49	72.1054	18.3737	68.2588	DCAF15_SMC3_Total_P-8_peak_880
chr1	41090821	41091052	232	41090944	34.84	29.3392	11.4052	26.2411	DCAF15_SMC3_Total_P-8_peak_881
chr1	41096198	41096536	339	41096357	67.79	87.5362	28.9387	83.4363	DCAF15_SMC3_Total_P-8_peak_882
chr1	41115768	41115980	213	41115893	32.95	27.847	11.3174	24.7778	DCAF15_SMC3_Total_P-8_peak_883
chr1	41134572	41134859	288	41134749	57.43	56.8649	16.9463	53.2714	DCAF15_SMC3_Total_P-8_peak_884
chr1	41235547	41235733	187	41235653	19.77	13.1909	6.92376	10.4645	DCAF15_SMC3_Total_P-8_peak_885
chr1	41239608	41240423	816	41240048	111.1	149.704	37.5027	144.608	DCAF15_SMC3_Total_P-8_peak_886
chr1	41314174	41314637	464	41314396	84.73	89.182	21.4335	85.0526	DCAF15_SMC3_Total_P-8_peak_887
chr1	41315388	41316081	694	41315811	80.03	100.177	28.5707	95.8735	DCAF15_SMC3_Total_P-8_peak_888
chr1	41321235	41321541	307	41321343	46.13	43.4313	14.3044	40.0708	DCAF15_SMC3_Total_P-8_peak_889
chr1	41414633	41414922	290	41414776	74.38	87.6744	25.1259	83.5695	DCAF15_SMC3_Total_P-8_peak_890
chr1	41418076	41418487	412	41418349	85.68	97.9973	25.1379	93.7261	DCAF15_SMC3_Total_P-8_peak_891
chr1	41469504	41469687	184	41469592	25.42	15.4524	6.60505	12.6617	DCAF15_SMC3_Total_P-8_peak_892
chr1	41489030	41489216	187	41489151	16.95	13.1436	7.80126	10.4221	DCAF15_SMC3_Total_P-8_peak_893
chr1	41582954	41583155	202	41583050	30.13	27.0476	11.2802	24.0027	DCAF15_SMC3_Total_P-8_peak_894
chr1	41733793	41734404	612	41734073	73.44	88.7796	26.2469	84.6539	DCAF15_SMC3_Total_P-8_peak_895
chr1	41748421	41748777	357	41748572	67.79	76.7802	22.9291	72.849	DCAF15_SMC3_Total_P-8_peak_896
chr1	41779339	41779645	307	41779472	46.13	47.7911	16.6195	44.3558	DCAF15_SMC3_Total_P-8_peak_897
chr1	41788604	41788969	366	41788752	90.38	136.834	43.5144	131.954	DCAF15_SMC3_Total_P-8_peak_898
chr1	41882444	41883210	767	41882934	128.98	157.441	32.496	152.21	DCAF15_SMC3_Total_P-8_peak_899
chr1	41889092	41889436	345	41889255	41.43	49.8746	20.202	46.3987	DCAF15_SMC3_Total_P-8_peak_900
chr1	41897444	41897671	228	41897546	21.65	18.5655	9.5306	15.695	DCAF15_SMC3_Total_P-8_peak_901
chr1	41898256	41898778	523	41898556	91.32	115.259	30.7748	110.722	DCAF15_SMC3_Total_P-8_peak_902
chr1	41957982	41958225	244	41958124	32.01	27.847	11.0035	24.7778	DCAF15_SMC3_Total_P-8_peak_903
chr1	41961340	41961493	154	41961426	18.83	16.7514	9.44246	13.9229	DCAF15_SMC3_Total_P-8_peak_904
chr1	41979107	41979358	252	41979217	32.01	36.0354	15.7189	32.7994	DCAF15_SMC3_Total_P-8_peak_905
chr1	41981769	41982235	467	41981963	59.31	77.1761	27.1195	73.2399	DCAF15_SMC3_Total_P-8_peak_906
chr1	42039783	42040287	505	42039960	111.1	136.919	31.129	132.038	DCAF15_SMC3_Total_P-8_peak_907
chr1	42245090	42245345	256	42245197	55.55	58.8473	18.8493	55.2185	DCAF15_SMC3_Total_P-8_peak_908
chr1	42261018	42261436	419	42261235	53.66	55.9602	18.2216	52.3795	DCAF15_SMC3_Total_P-8_peak_909
chr1	42277689	42277996	308	42277831	63.08	68.8467	20.3946	65.0507	DCAF15_SMC3_Total_P-8_peak_910
chr1	42501264	42501459	196	42501387	22.6	15.0677	7.16107	12.2881	DCAF15_SMC3_Total_P-8_peak_911
chr1	42612506	42612946	441	42612751	88.5	116.819	33.3582	112.263	DCAF15_SMC3_Total_P-8_peak_912
chr1	42623408	42623713	306	42623532	38.6	31.2196	10.9972	28.0927	DCAF15_SMC3_Total_P-8_peak_913
chr1	42638898	42639375	478	42639166	75.32	107.226	35.5386	102.81	DCAF15_SMC3_Total_P-8_peak_914
chr1	42642673	42642922	250	42642790	31.07	26.6287	10.6897	23.5888	DCAF15_SMC3_Total_P-8_peak_915
chr1	42800905	42801110	206	42801015	32.01	24.3342	9.16707	21.3435	DCAF15_SMC3_Total_P-8_peak_916
chr1	42810082	42810282	201	42810192	29.19	16.0393	6.03723	13.2327	DCAF15_SMC3_Total_P-8_peak_917
chr1	42869778	42869953	176	42869869	29.19	24.2325	10.0621	21.2428	DCAF15_SMC3_Total_P-8_peak_918
chr1	42977337	42977528	192	42977433	28.24	18.3673	7.31117	15.5057	DCAF15_SMC3_Total_P-8_peak_919
chr1	43043707	43043932	226	43043815	27.3	17.3804	7.0758	14.5422	DCAF15_SMC3_Total_P-8_peak_920
chr1	43196874	43197027	154	43196938	28.24	23.1202	9.7841	20.1546	DCAF15_SMC3_Total_P-8_peak_921
chr1	43201869	43202100	232	43201971	32.01	36.0354	15.7189	32.7994	DCAF15_SMC3_Total_P-8_peak_922
chr1	43202970	43203230	261	43203112	42.37	45.4885	17.1411	42.0909	DCAF15_SMC3_Total_P-8_peak_923
chr1	43212768	43213176	409	43213030	48.96	61.2227	23.7885	57.5454	DCAF15_SMC3_Total_P-8_peak_924
chr1	43222717	43222950	234	43222836	41.43	23.9089	7.07092	20.9253	DCAF15_SMC3_Total_P-8_peak_925
chr1	43231582	43231854	273	43231723	44.25	35.881	11.3125	32.6604	DCAF15_SMC3_Total_P-8_peak_926
chr1	43243600	43243929	330	43243737	62.14	45.3983	10.523	42.0018	DCAF15_SMC3_Total_P-8_peak_927
chr1	43379047	43379498	452	43379239	127.1	182.602	45.1696	176.988	DCAF15_SMC3_Total_P-8_peak_928
chr1	43388590	43389008	419	43388803	71.55	70.7189	18.1383	66.8897	DCAF15_SMC3_Total_P-8_peak_929
chr1	43396782	43397177	396	43396913	48.02	44.7737	14.2158	41.3902	DCAF15_SMC3_Total_P-8_peak_930
chr1	43539137	43539664	528	43539473	120.51	129.782	24.3021	125.022	DCAF15_SMC3_Total_P-8_peak_931
chr1	43539957	43540235	279	43540109	53.66	46.8773	13.6662	43.455	DCAF15_SMC3_Total_P-8_peak_932
chr1	43609355	43609617	263	43609474	31.07	28.8937	11.9527	25.8065	DCAF15_SMC3_Total_P-8_peak_933
chr1	43692910	43693525	616	43693137	76.26	99.5965	30.5378	95.2985	DCAF15_SMC3_Total_P-8_peak_934
chr1	43703746	43704293	548	43703966	85.68	105.354	28.8918	100.97	DCAF15_SMC3_Total_P-8_peak_935
chr1	43706096	43706248	153	43706179	18.83	14.3601	7.93382	11.5906	DCAF15_SMC3_Total_P-8_peak_936
chr1	43803372	43803691	320	43803496	24.48	17.1278	7.73254	14.2951	DCAF15_SMC3_Total_P-8_peak_937
chr1	43823798	43824031	234	43823888	39.54	32.4072	11.2587	29.2535	DCAF15_SMC3_Total_P-8_peak_938
chr1	43833888	43834200	313	43833984	31.07	26.6287	10.6897	23.5888	DCAF15_SMC3_Total_P-8_peak_939
chr1	43880135	43880660	526	43880497	69.67	82.3933	24.919	78.3762	DCAF15_SMC3_Total_P-8_peak_940
chr1	43994832	43995202	371	43994982	75.32	76.2998	19.0798	72.3822	DCAF15_SMC3_Total_P-8_peak_941
chr1	44020200	44020362	163	44020300	22.6	16.3197	7.86525	13.5057	DCAF15_SMC3_Total_P-8_peak_942
chr1	44119137	44119347	211	44119263	41.43	38.2856	13.5688	35.0134	DCAF15_SMC3_Total_P-8_peak_943
chr1	44229075	44229687	613	44229313	79.09	95.2996	26.5218	91.0766	DCAF15_SMC3_Total_P-8_peak_944
chr1	44347094	44347432	339	44347290	40.48	35.7047	12.59	32.4885	DCAF15_SMC3_Total_P-8_peak_945
chr1	44396173	44396558	386	44396324	39.54	38.1342	14.2957	34.8662	DCAF15_SMC3_Total_P-8_peak_946
chr1	44399862	44400932	1071	44400581	118.63	99.1935	14.9535	94.9076	DCAF15_SMC3_Total_P-8_peak_947
chr1	44412060	44412642	583	44412187	47.07	33.8953	9.61489	30.7147	DCAF15_SMC3_Total_P-8_peak_948
chr1	44456516	44456668	153	44456616	20.71	14.2141	7.23759	11.4656	DCAF15_SMC3_Total_P-8_peak_949
chr1	44460509	44460872	364	44460636	67.79	76.9384	23.0135	73.0059	DCAF15_SMC3_Total_P-8_peak_950
chr1	44471334	44471745	412	44471515	99.8	111.548	25.1995	107.071	DCAF15_SMC3_Total_P-8_peak_951
chr1	44501590	44501993	404	44501725	33.89	19.6848	6.97872	16.7883	DCAF15_SMC3_Total_P-8_peak_952
chr1	44502128	44502606	479	44502405	63.08	56.8069	14.677	53.2137	DCAF15_SMC3_Total_P-8_peak_953
chr1	44513374	44513826	453	44513574	58.37	53.2725	14.8431	49.7364	DCAF15_SMC3_Total_P-8_peak_954
chr1	44557928	44558207	280	44558047	72.49	63.413	14.6989	59.7011	DCAF15_SMC3_Total_P-8_peak_955
chr1	44569131	44569396	266	44569283	28.24	26.3524	11.6295	23.319	DCAF15_SMC3_Total_P-8_peak_956
chr1	44678915	44679207	293	44679066	53.66	52.8593	16.5903	49.3384	DCAF15_SMC3_Total_P-8_peak_957
chr1	44683269	44684047	779	44683561	74.38	96.1984	29.7935	91.958	DCAF15_SMC3_Total_P-8_peak_958
chr1	44703851	44704114	264	44704000	55.55	27.6877	6.28309	24.6283	DCAF15_SMC3_Total_P-8_peak_959
chr1	44760481	44760736	256	44760619	31.07	28.8937	11.9527	25.8065	DCAF15_SMC3_Total_P-8_peak_960
chr1	44783977	44784254	278	44784103	72.49	72.1054	18.3737	68.2588	DCAF15_SMC3_Total_P-8_peak_961
chr1	44827287	44827443	157	44827350	26.36	20.8057	9.15413	17.8851	DCAF15_SMC3_Total_P-8_peak_962
chr1	44843818	44844245	428	44844059	116.74	158.239	39.2482	152.995	DCAF15_SMC3_Total_P-8_peak_963
chr1	45012467	45012643	177	45012566	26.36	21.7721	9.70032	18.8396	DCAF15_SMC3_Total_P-8_peak_964
chr1	45037872	45038060	189	45037967	23.54	19.0674	9.14544	16.1915	DCAF15_SMC3_Total_P-8_peak_965
chr1	45060752	45061190	439	45060972	81.91	84.84	20.7274	80.7801	DCAF15_SMC3_Total_P-8_peak_966
chr1	45075194	45075451	258	45075332	37.66	27.8561	9.66489	24.7848	DCAF15_SMC3_Total_P-8_peak_967
chr1	45118515	45118896	382	45118722	56.49	62.3504	20.2713	58.6582	DCAF15_SMC3_Total_P-8_peak_968
chr1	45121270	45121602	333	45121387	45.19	44.7429	15.3972	41.3602	DCAF15_SMC3_Total_P-8_peak_969
chr1	45142938	45143099	162	45143020	28.24	18.3673	7.31117	15.5057	DCAF15_SMC3_Total_P-8_peak_970
chr1	45173632	45173904	273	45173780	38.6	40.938	16.3445	37.6162	DCAF15_SMC3_Total_P-8_peak_971
chr1	45180701	45180949	249	45180800	36.72	26.7525	9.42952	23.7097	DCAF15_SMC3_Total_P-8_peak_972
chr1	45194954	45195292	339	45195101	53.66	53.7775	17.0657	50.236	DCAF15_SMC3_Total_P-8_peak_973
chr1	45197019	45197208	190	45197130	35.78	23.3845	8.13821	20.4103	DCAF15_SMC3_Total_P-8_peak_974
chr1	45251713	45252147	435	45251958	75.32	94.8144	28.4454	90.5973	DCAF15_SMC3_Total_P-8_peak_975
chr1	45259384	45259713	330	45259517	65.9	39.9516	8.36303	36.6526	DCAF15_SMC3_Total_P-8_peak_976
chr1	45265391	45265778	388	45265529	63.08	56.8069	14.677	53.2137	DCAF15_SMC3_Total_P-8_peak_977
chr1	45285302	45285625	324	45285375	24.48	14.5125	6.36968	11.7401	DCAF15_SMC3_Total_P-8_peak_978
chr1	45301537	45301922	386	45301687	55.55	49.4125	14.137	45.946	DCAF15_SMC3_Total_P-8_peak_979
chr1	45390870	45391023	154	45390935	22.6	17.1063	8.32008	14.274	DCAF15_SMC3_Total_P-8_peak_980
chr1	45452212	45452402	191	45452311	23.54	13.8791	6.28032	11.1389	DCAF15_SMC3_Total_P-8_peak_981
chr1	45478324	45478509	186	45478462	18.83	12.345	6.70287	9.65006	DCAF15_SMC3_Total_P-8_peak_982
chr1	45480092	45480650	559	45480317	56.49	60.2511	19.1357	56.6015	DCAF15_SMC3_Total_P-8_peak_983
chr1	45484251	45484646	396	45484507	76.26	88.607	24.5896	84.4915	DCAF15_SMC3_Total_P-8_peak_984
chr1	45765964	45766201	238	45766092	32.95	27.847	11.3174	24.7778	DCAF15_SMC3_Total_P-8_peak_985
chr1	45769436	45769959	524	45769798	65.9	73.6636	22.2695	69.7876	DCAF15_SMC3_Total_P-8_peak_986
chr1	45825509	45825805	297	45825695	32.01	27.9214	11.044	24.8491	DCAF15_SMC3_Total_P-8_peak_987
chr1	45949254	45949428	175	45949355	23.54	19.8999	9.64021	17.0014	DCAF15_SMC3_Total_P-8_peak_988
chr1	45958808	45959141	334	45958965	64.02	72.2046	21.6738	68.3475	DCAF15_SMC3_Total_P-8_peak_989
chr1	45978277	45978669	393	45978440	96.03	117.974	29.4482	113.392	DCAF15_SMC3_Total_P-8_peak_990
chr1	46035676	46036021	346	46035941	46.13	36.9532	11.1875	33.7062	DCAF15_SMC3_Total_P-8_peak_991
chr1	46502718	46503308	591	46502931	118.63	151.532	34.6948	146.398	DCAF15_SMC3_Total_P-8_peak_992
chr1	46644811	46645566	756	46645390	75.32	76.2998	19.0798	72.3822	DCAF15_SMC3_Total_P-8_peak_993
chr1	46689071	46689618	548	46689330	64.02	72.2046	21.6738	68.3475	DCAF15_SMC3_Total_P-8_peak_994
chr1	46710658	46710874	217	46710759	32.95	18.7537	6.79042	15.8812	DCAF15_SMC3_Total_P-8_peak_995
chr1	46813818	46814044	227	46813919	51.78	53.105	17.594	49.5719	DCAF15_SMC3_Total_P-8_peak_996
chr1	46872045	46872406	362	46872213	75.32	67.2329	15.2638	63.4627	DCAF15_SMC3_Total_P-8_peak_997
chr1	46879371	46879571	201	46879484	31.07	30.1539	12.6755	27.0485	DCAF15_SMC3_Total_P-8_peak_998
chr1	46908017	46908609	593	46908154	49.9	41.9036	12.7247	38.5719	DCAF15_SMC3_Total_P-8_peak_999
chr1	46912441	46912879	439	46912712	71.55	88.2297	27.0418	84.1179	DCAF15_SMC3_Total_P-8_peak_1000
chr1	46942989	46943456	468	46943296	96.03	123.643	32.344	118.976	DCAF15_SMC3_Total_P-8_peak_1001
chr1	46953482	46953782	301	46953631	58.37	63.2351	19.7908	59.5254	DCAF15_SMC3_Total_P-8_peak_1002
chr1	46993689	46994439	751	46993880	114.86	141.845	32.1749	136.883	DCAF15_SMC3_Total_P-8_peak_1003
chr1	46998523	46998817	295	46998646	75.32	90.6934	26.204	86.5395	DCAF15_SMC3_Total_P-8_peak_1004
chr1	47000782	47001162	381	47000958	64.96	72.2046	21.9876	68.3475	DCAF15_SMC3_Total_P-8_peak_1005
chr1	47013724	47014007	284	47013877	38.6	38.2046	14.76	34.9351	DCAF15_SMC3_Total_P-8_peak_1006
chr1	47088226	47088408	183	47088307	24.48	15.8962	7.07546	13.0933	DCAF15_SMC3_Total_P-8_peak_1007
chr1	47184945	47185097	153	47185052	17.89	12.9678	7.37651	10.2596	DCAF15_SMC3_Total_P-8_peak_1008
chr1	47190891	47191271	381	47191074	99.8	112.875	25.7993	108.378	DCAF15_SMC3_Total_P-8_peak_1009
chr1	47201478	47201681	204	47201616	27.3	25.6677	11.6082	22.6492	DCAF15_SMC3_Total_P-8_peak_1010
chr1	47213428	47213661	234	47213558	47.07	47.6053	16.0838	44.1715	DCAF15_SMC3_Total_P-8_peak_1011
chr1	47341820	47342047	228	47341926	50.84	50.2309	16.4992	46.7506	DCAF15_SMC3_Total_P-8_peak_1012
chr1	47343945	47344207	263	47344070	46.13	38.2629	11.7832	34.9906	DCAF15_SMC3_Total_P-8_peak_1013
chr1	47456818	47456989	172	47456936	16.95	12.9062	7.64865	10.1983	DCAF15_SMC3_Total_P-8_peak_1014
chr1	47468011	47468163	153	47468072	16.95	13.9136	8.29795	11.173	DCAF15_SMC3_Total_P-8_peak_1015
chr1	47555071	47555313	243	47555187	34.84	24.5802	8.95877	21.5854	DCAF15_SMC3_Total_P-8_peak_1016
chr1	47557223	47557453	231	47557346	41.43	32.3801	10.6064	29.2266	DCAF15_SMC3_Total_P-8_peak_1017
chr1	47609470	47609641	172	47609573	32.95	30.1868	12.6545	27.0788	DCAF15_SMC3_Total_P-8_peak_1018
chr1	47639348	47639995	648	47639698	51.78	44.374	13.1955	40.9975	DCAF15_SMC3_Total_P-8_peak_1019
chr1	47640984	47641357	374	47641177	100.74	113.075	25.4348	108.574	DCAF15_SMC3_Total_P-8_peak_1020
chr1	47644832	47645378	547	47645019	86.62	106.633	29.0161	102.234	DCAF15_SMC3_Total_P-8_peak_1021
chr1	47658568	47658921	354	47658733	82.85	86.2821	20.9628	82.1981	DCAF15_SMC3_Total_P-8_peak_1022
chr1	47728479	47728833	355	47728689	84.73	103.721	28.578	99.3617	DCAF15_SMC3_Total_P-8_peak_1023
chr1	47805248	47805536	289	47805337	18.83	11.8408	6.40476	9.16827	DCAF15_SMC3_Total_P-8_peak_1024
chr1	47854489	47854839	351	47854609	62.14	67.3711	20.0949	63.5998	DCAF15_SMC3_Total_P-8_peak_1025
chr1	47890057	47890457	401	47890230	60.26	70.6333	22.8309	66.8111	DCAF15_SMC3_Total_P-8_peak_1026
chr1	47898018	47898411	394	47898224	48.96	50.6355	17.6155	47.1474	DCAF15_SMC3_Total_P-8_peak_1027
chr1	47902173	47902480	308	47902304	93.21	102.476	23.5519	98.1388	DCAF15_SMC3_Total_P-8_peak_1028
chr1	47903408	47903800	393	47903624	59.31	54.5739	15.0785	51.0186	DCAF15_SMC3_Total_P-8_peak_1029
chr1	47915611	47916035	425	47915775	63.08	70.6925	21.3599	66.866	DCAF15_SMC3_Total_P-8_peak_1030
chr1	47993432	47993659	228	47993507	30.13	22.8906	9.02774	19.9305	DCAF15_SMC3_Total_P-8_peak_1031
chr1	48170054	48170206	153	48170143	15.06	9.31879	5.35461	6.73661	DCAF15_SMC3_Total_P-8_peak_1032
chr1	48176148	48176484	337	48176337	81.91	116.004	37.2795	111.46	DCAF15_SMC3_Total_P-8_peak_1033
chr1	48191763	48192254	492	48192107	82.85	98.0571	26.6872	93.7833	DCAF15_SMC3_Total_P-8_peak_1034
chr1	48221171	48221404	234	48221281	40.48	46.4441	18.6529	43.0321	DCAF15_SMC3_Total_P-8_peak_1035
chr1	48438816	48439007	192	48438886	25.42	25.6768	12.3911	22.6581	DCAF15_SMC3_Total_P-8_peak_1036
chr1	48463265	48463654	390	48463450	86.62	106.993	29.2057	102.578	DCAF15_SMC3_Total_P-8_peak_1037
chr1	48559370	48559754	385	48559556	101.68	114.607	25.6702	110.08	DCAF15_SMC3_Total_P-8_peak_1038
chr1	48575160	48575430	271	48575281	59.31	42.1164	10.0523	38.7726	DCAF15_SMC3_Total_P-8_peak_1039
chr1	48667745	48668209	465	48667988	73.44	64.6805	14.8872	60.9502	DCAF15_SMC3_Total_P-8_peak_1040
chr1	48669017	48669318	302	48669167	64.02	61.1861	16.2553	57.5199	DCAF15_SMC3_Total_P-8_peak_1041
chr1	48693925	48694140	216	48694044	24.48	24.6142	12.1323	21.6118	DCAF15_SMC3_Total_P-8_peak_1042
chr1	48702515	48702831	317	48702697	32.01	31.4884	13.0477	28.3566	DCAF15_SMC3_Total_P-8_peak_1043
chr1	48963831	48964472	642	48963954	75.32	89.2543	25.4397	85.1184	DCAF15_SMC3_Total_P-8_peak_1044
chr1	48996493	48996695	203	48996582	27.3	26.1709	11.9071	23.1412	DCAF15_SMC3_Total_P-8_peak_1045
chr1	49038427	49038632	206	49038524	37.66	23.5306	7.73191	20.5515	DCAF15_SMC3_Total_P-8_peak_1046
chr1	49143032	49143360	329	49143182	65.9	87.4659	30.0828	83.3676	DCAF15_SMC3_Total_P-8_peak_1047
chr1	49162856	49163054	199	49162949	41.43	32.3801	10.6064	29.2266	DCAF15_SMC3_Total_P-8_peak_1048
chr1	49283263	49283443	181	49283349	27.3	27.1107	12.4689	24.0655	DCAF15_SMC3_Total_P-8_peak_1049
chr1	49382332	49382523	192	49382401	30.13	25.4237	10.3759	22.4092	DCAF15_SMC3_Total_P-8_peak_1050
chr1	50546672	50547147	476	50546792	37.66	34.1251	12.8865	30.9397	DCAF15_SMC3_Total_P-8_peak_1051
chr1	50737710	50737978	269	50737847	47.07	33.8953	9.61489	30.7147	DCAF15_SMC3_Total_P-8_peak_1052
chr1	50798671	50799524	854	50798858	64.02	61.1861	16.2553	57.5199	DCAF15_SMC3_Total_P-8_peak_1053
chr1	50814335	50814753	419	50814529	48.96	46.0821	15.1616	42.6792	DCAF15_SMC3_Total_P-8_peak_1054
chr1	50834004	50834546	543	50834338	89.44	131.282	40.9478	126.495	DCAF15_SMC3_Total_P-8_peak_1055
chr1	50835514	50835853	340	50835692	50.84	62.7828	23.6347	59.0862	DCAF15_SMC3_Total_P-8_peak_1056
chr1	51071189	51071452	264	51071314	30.13	16.9306	6.22553	14.0996	DCAF15_SMC3_Total_P-8_peak_1057
chr1	51169789	51170024	236	51169891	42.37	41.0602	14.6589	37.7369	DCAF15_SMC3_Total_P-8_peak_1058
chr1	51201156	51201333	178	51201252	24.48	16.4907	7.38942	13.6724	DCAF15_SMC3_Total_P-8_peak_1059
chr1	51215739	51215926	188	51215845	28.24	23.0554	9.74822	20.0903	DCAF15_SMC3_Total_P-8_peak_1060
chr1	51240534	51240733	200	51240618	39.54	35.7039	12.9666	32.488	DCAF15_SMC3_Total_P-8_peak_1061
chr1	51339119	51339310	192	51339198	29.19	22.5636	9.1612	19.6063	DCAF15_SMC3_Total_P-8_peak_1062
chr1	51395162	51395321	160	51395224	31.07	19.4142	7.09651	16.5257	DCAF15_SMC3_Total_P-8_peak_1063
chr1	51510562	51510769	208	51510658	24.48	11.8043	5.09574	9.13259	DCAF15_SMC3_Total_P-8_peak_1064
chr1	51524485	51524728	244	51524610	54.61	48.141	13.9016	44.7006	DCAF15_SMC3_Total_P-8_peak_1065
chr1	51655060	51655408	349	51655273	67.79	74.2088	21.5776	70.321	DCAF15_SMC3_Total_P-8_peak_1066
chr1	51657910	51658248	339	51658046	54.61	41.6954	11.1213	38.3676	DCAF15_SMC3_Total_P-8_peak_1067
chr1	51762171	51762891	721	51762651	64.96	61.1861	16.4907	57.5199	DCAF15_SMC3_Total_P-8_peak_1068
chr1	51765004	51765233	230	51765108	29.19	25.1767	10.5868	22.1679	DCAF15_SMC3_Total_P-8_peak_1069
chr1	51779154	51779346	193	51779244	22.6	16.3703	7.89419	13.5558	DCAF15_SMC3_Total_P-8_peak_1070
chr1	51807675	51807916	242	51807804	32.95	15.9754	5.65869	13.1704	DCAF15_SMC3_Total_P-8_peak_1071
chr1	52000765	52000976	212	52000857	60.26	51.8769	13.5551	48.3674	DCAF15_SMC3_Total_P-8_peak_1072
chr1	52234694	52235028	335	52234830	89.44	113.344	30.8906	108.841	DCAF15_SMC3_Total_P-8_peak_1073
chr1	52362613	52362875	263	52362733	39.54	32.4072	11.2587	29.2535	DCAF15_SMC3_Total_P-8_peak_1074
chr1	52391916	52392151	236	52392047	38.6	41.474	16.6601	38.1475	DCAF15_SMC3_Total_P-8_peak_1075
chr1	52467965	52468261	297	52468136	61.2	62.4375	18.0385	58.7451	DCAF15_SMC3_Total_P-8_peak_1076
chr1	52593196	52593463	268	52593319	45.19	44.7429	15.3972	41.3602	DCAF15_SMC3_Total_P-8_peak_1077
chr1	52607613	52607840	228	52607721	40.48	34.6203	12.0313	31.4193	DCAF15_SMC3_Total_P-8_peak_1078
chr1	52761972	52762320	349	52762109	68.73	84.9954	26.9098	80.9342	DCAF15_SMC3_Total_P-8_peak_1079
chr1	52814430	52814583	154	52814521	22.6	16.3197	7.86525	13.5057	DCAF15_SMC3_Total_P-8_peak_1080
chr1	53132034	53132353	320	53132183	52.72	52.5417	16.8523	49.0237	DCAF15_SMC3_Total_P-8_peak_1081
chr1	53151846	53152265	420	53152088	96.03	123.643	32.344	118.976	DCAF15_SMC3_Total_P-8_peak_1082
chr1	53370593	53370895	303	53370689	32.01	22.4566	8.25266	19.5007	DCAF15_SMC3_Total_P-8_peak_1083
chr1	53379360	53379525	166	53379467	21.65	17.6222	8.95425	14.7769	DCAF15_SMC3_Total_P-8_peak_1084
chr1	53435809	53436012	204	53435886	22.6	18.7075	9.27032	15.8365	DCAF15_SMC3_Total_P-8_peak_1085
chr1	53647718	53648115	398	53647911	53.66	62.0422	21.6067	58.3537	DCAF15_SMC3_Total_P-8_peak_1086
chr1	53651375	53651719	345	53651569	71.55	62.1514	14.5106	58.4617	DCAF15_SMC3_Total_P-8_peak_1087
chr1	53731837	53731996	160	53731910	17.89	13.871	7.94627	11.1308	DCAF15_SMC3_Total_P-8_peak_1088
chr1	53743905	53744376	472	53744076	73.44	77.9135	20.671	73.9684	DCAF15_SMC3_Total_P-8_peak_1089
chr1	53757324	53757531	208	53757448	28.24	26.2323	11.5592	23.2002	DCAF15_SMC3_Total_P-8_peak_1090
chr1	53858832	53859347	516	53859172	68.73	89.2363	29.3347	85.1046	DCAF15_SMC3_Total_P-8_peak_1091
chr1	53910302	53910599	298	53910414	48.96	48.8845	16.6525	45.4241	DCAF15_SMC3_Total_P-8_peak_1092
chr1	53916010	53916219	210	53916101	28.24	18.3673	7.31117	15.5057	DCAF15_SMC3_Total_P-8_peak_1093
chr1	53951125	53951473	349	53951322	72.49	84.5318	24.4982	80.4759	DCAF15_SMC3_Total_P-8_peak_1094
chr1	54059818	54060052	235	54059934	30.13	33.0936	14.8222	29.9204	DCAF15_SMC3_Total_P-8_peak_1095
chr1	54181204	54181501	298	54181329	48.02	59.0036	22.0395	55.3708	DCAF15_SMC3_Total_P-8_peak_1096
chr1	54220398	54220718	321	54220575	39.54	30.0967	10.1356	26.9925	DCAF15_SMC3_Total_P-8_peak_1097
chr1	54326619	54326855	237	54326732	45.19	42.1195	14.0187	38.7754	DCAF15_SMC3_Total_P-8_peak_1098
chr1	54344265	54344478	214	54344387	52.72	45.6216	13.4308	42.2215	DCAF15_SMC3_Total_P-8_peak_1099
chr1	54414670	54414992	323	54414872	53.66	46.8773	13.6662	43.455	DCAF15_SMC3_Total_P-8_peak_1100
chr1	54457820	54458025	206	54457928	17.89	13.6335	7.79574	10.8971	DCAF15_SMC3_Total_P-8_peak_1101
chr1	54535802	54536077	276	54535929	62.14	65.5488	19.1618	61.8049	DCAF15_SMC3_Total_P-8_peak_1102
chr1	54547405	54547622	218	54547532	40.48	37.2346	13.3988	33.9823	DCAF15_SMC3_Total_P-8_peak_1103
chr1	54572889	54573120	232	54572992	29.19	27.7758	12.0774	24.7153	DCAF15_SMC3_Total_P-8_peak_1104
chr1	54587223	54587689	467	54587424	96.97	106.992	24.4933	102.578	DCAF15_SMC3_Total_P-8_peak_1105
chr1	54591405	54591745	341	54591515	40.48	38.1232	13.8789	34.8558	DCAF15_SMC3_Total_P-8_peak_1106
chr1	54647395	54647808	414	54647532	61.2	71.9627	23.0504	68.1187	DCAF15_SMC3_Total_P-8_peak_1107
chr1	54678535	54678791	257	54678654	23.54	18.7206	8.94149	15.8496	DCAF15_SMC3_Total_P-8_peak_1108
chr1	54776676	54777057	382	54776828	57.43	66.8836	22.2865	63.1166	DCAF15_SMC3_Total_P-8_peak_1109
chr1	54841452	54841792	341	54841554	41.43	32.3801	10.6064	29.2266	DCAF15_SMC3_Total_P-8_peak_1110
chr1	54873293	54873535	243	54873428	39.54	31.479	10.7998	28.3492	DCAF15_SMC3_Total_P-8_peak_1111
chr1	54934464	54934685	222	54934595	43.31	33.4838	10.5171	30.3077	DCAF15_SMC3_Total_P-8_peak_1112
chr1	54953759	54954429	671	54954180	41.43	37.5537	13.1818	34.2927	DCAF15_SMC3_Total_P-8_peak_1113
chr1	54954560	54955484	925	54955231	108.27	93.9225	15.6102	89.7226	DCAF15_SMC3_Total_P-8_peak_1114
chr1	54965046	54965713	668	54965314	61.2	64.11	18.8761	60.3901	DCAF15_SMC3_Total_P-8_peak_1115
chr1	54976463	54976637	175	54976566	18.83	14.206	7.83786	11.4621	DCAF15_SMC3_Total_P-8_peak_1116
chr1	54985419	54985718	300	54985566	49.9	50.2828	16.9663	46.7983	DCAF15_SMC3_Total_P-8_peak_1117
chr1	55013451	55013905	455	55013775	41.43	27.556	8.4851	24.4977	DCAF15_SMC3_Total_P-8_peak_1118
chr1	55037623	55037836	214	55037736	36.72	25.7402	8.95278	22.721	DCAF15_SMC3_Total_P-8_peak_1119
chr1	55129433	55129686	254	55129567	45.19	37.0673	11.5479	33.8174	DCAF15_SMC3_Total_P-8_peak_1120
chr1	55137655	55138272	618	55137886	116.74	148.162	34.1487	143.094	DCAF15_SMC3_Total_P-8_peak_1121
chr1	55181415	55181690	276	55181510	23.54	13.5895	6.13431	10.8532	DCAF15_SMC3_Total_P-8_peak_1122
chr1	55233852	55234075	224	55233943	38.6	35.4158	13.2004	32.204	DCAF15_SMC3_Total_P-8_peak_1123
chr1	55257513	55258073	561	55257717	77.2	92.6132	26.1633	88.4275	DCAF15_SMC3_Total_P-8_peak_1124
chr1	55274219	55274730	512	55274341	22.6	19.8947	9.991	16.9963	DCAF15_SMC3_Total_P-8_peak_1125
chr1	55276203	55276469	267	55276330	57.43	55.4031	16.2263	51.835	DCAF15_SMC3_Total_P-8_peak_1126
chr1	55410788	55411127	340	55410965	93.21	91.1612	18.8415	86.9968	DCAF15_SMC3_Total_P-8_peak_1127
chr1	55416400	55416713	314	55416559	74.38	93.1595	28.0945	88.9668	DCAF15_SMC3_Total_P-8_peak_1128
chr1	55461919	55462491	573	55462242	88.5	84.3518	17.9	80.3022	DCAF15_SMC3_Total_P-8_peak_1129
chr1	55487623	55488063	441	55487911	93.21	102.476	23.5519	98.1388	DCAF15_SMC3_Total_P-8_peak_1130
chr1	55537246	55537482	237	55537381	32.01	29.4643	11.8966	26.3658	DCAF15_SMC3_Total_P-8_peak_1131
chr1	55606201	55606534	334	55606384	52.72	53.4892	17.352	49.9512	DCAF15_SMC3_Total_P-8_peak_1132
chr1	55743024	55743646	623	55743383	110.15	96.4533	15.8792	92.2109	DCAF15_SMC3_Total_P-8_peak_1133
chr1	55750426	55751141	716	55750682	71.55	83.1371	24.2734	79.1071	DCAF15_SMC3_Total_P-8_peak_1134
chr1	55751593	55751797	205	55751690	22.6	15.0677	7.16107	12.2881	DCAF15_SMC3_Total_P-8_peak_1135
chr1	55751911	55752100	190	55752032	21.65	15.3055	7.57921	12.5186	DCAF15_SMC3_Total_P-8_peak_1136
chr1	55753091	55753287	197	55753238	16.95	10.8162	6.32821	8.16962	DCAF15_SMC3_Total_P-8_peak_1137
chr1	55755438	55755611	174	55755508	25.42	19.6718	8.83914	16.7761	DCAF15_SMC3_Total_P-8_peak_1138
chr1	55803813	55804138	326	55803987	56.49	59.1816	18.5683	55.548	DCAF15_SMC3_Total_P-8_peak_1139
chr1	55841336	55841672	337	55841534	50.84	43.1346	12.9601	39.7808	DCAF15_SMC3_Total_P-8_peak_1140
chr1	55844253	55844495	243	55844378	45.19	47.7088	17.0222	44.2743	DCAF15_SMC3_Total_P-8_peak_1141
chr1	55944516	55944712	197	55944612	17.89	10.7302	6.01155	8.09694	DCAF15_SMC3_Total_P-8_peak_1142
chr1	56167846	56168002	157	56167914	30.13	26.5067	10.9759	23.4723	DCAF15_SMC3_Total_P-8_peak_1143
chr1	56314694	56314873	180	56314758	19.77	18.0122	9.89078	15.1546	DCAF15_SMC3_Total_P-8_peak_1144
chr1	56358902	56359141	240	56358985	30.13	20.3845	7.78191	17.4796	DCAF15_SMC3_Total_P-8_peak_1145
chr1	57042815	57043109	295	57042961	59.31	66.8719	21.2672	63.105	DCAF15_SMC3_Total_P-8_peak_1146
chr1	57044822	57045521	700	57045397	41.43	42.3657	15.8127	39.0191	DCAF15_SMC3_Total_P-8_peak_1147
chr1	57050615	57050939	325	57050739	35.78	30.5654	11.7048	27.4424	DCAF15_SMC3_Total_P-8_peak_1148
chr1	57175036	57175264	229	57175133	31.07	21.4139	8.01728	18.485	DCAF15_SMC3_Total_P-8_peak_1149
chr1	57269294	57269543	250	57269425	38.6	45.1599	18.8571	41.7651	DCAF15_SMC3_Total_P-8_peak_1150
chr1	57286747	57287021	275	57286877	46.13	49.5021	17.5673	46.0347	DCAF15_SMC3_Total_P-8_peak_1151
chr1	57297625	57298037	413	57297724	74.38	53.6034	10.7682	50.0624	DCAF15_SMC3_Total_P-8_peak_1152
chr1	57434028	57434240	213	57434142	29.19	28.834	12.6993	25.7477	DCAF15_SMC3_Total_P-8_peak_1153
chr1	57890252	57890465	214	57890368	24.48	24.6142	12.1323	21.6118	DCAF15_SMC3_Total_P-8_peak_1154
chr1	58478987	58479228	242	58479115	35.78	31.5779	12.2589	28.4394	DCAF15_SMC3_Total_P-8_peak_1155
chr1	58501299	58501474	176	58501371	28.24	18.3673	7.31117	15.5057	DCAF15_SMC3_Total_P-8_peak_1156
chr1	58512938	58513313	376	58513126	71.55	62.1514	14.5106	58.4617	DCAF15_SMC3_Total_P-8_peak_1157
chr1	58531318	58531578	261	58531459	46.13	46.1144	15.711	42.7069	DCAF15_SMC3_Total_P-8_peak_1158
chr1	58621095	58621402	308	58621193	53.66	52.8593	16.5903	49.3384	DCAF15_SMC3_Total_P-8_peak_1159
chr1	58628633	58628978	346	58628826	72.49	72.1054	18.3737	68.2588	DCAF15_SMC3_Total_P-8_peak_1160
chr1	58717394	58717653	260	58717523	35.78	37.1505	15.4718	33.899	DCAF15_SMC3_Total_P-8_peak_1161
chr1	58981525	58981819	295	58981674	41.43	39.3523	14.1418	36.062	DCAF15_SMC3_Total_P-8_peak_1162
chr1	59012336	59012729	394	59012559	89.44	111.938	30.1472	107.452	DCAF15_SMC3_Total_P-8_peak_1163
chr1	59118266	59118589	324	59118437	54.61	63.5981	21.9788	59.8846	DCAF15_SMC3_Total_P-8_peak_1164
chr1	59205582	59206008	427	59205707	79.09	95.817	26.7933	91.5842	DCAF15_SMC3_Total_P-8_peak_1165
chr1	59234873	59235268	396	59235129	61.2	67.6886	20.7323	63.9098	DCAF15_SMC3_Total_P-8_peak_1166
chr1	59247353	59248515	1163	59248178	69.67	86.0729	26.9548	81.9973	DCAF15_SMC3_Total_P-8_peak_1167
chr1	59249983	59250266	284	59250207	19.77	13.1909	6.92376	10.4645	DCAF15_SMC3_Total_P-8_peak_1168
chr1	59250810	59251061	252	59250930	32.01	29.7007	12.0292	26.5999	DCAF15_SMC3_Total_P-8_peak_1169
chr1	59281878	59282109	232	59282056	18.83	13.6213	7.47617	10.8849	DCAF15_SMC3_Total_P-8_peak_1170
chr1	59307232	59307423	192	59307337	30.13	16.9306	6.22553	14.0996	DCAF15_SMC3_Total_P-8_peak_1171
chr1	59542313	59542601	289	59542399	29.19	16.0393	6.03723	13.2327	DCAF15_SMC3_Total_P-8_peak_1172
chr1	59573771	59573949	179	59573871	29.19	25.2784	10.6439	22.2687	DCAF15_SMC3_Total_P-8_peak_1173
chr1	59612312	59613041	730	59612545	31.07	26.6287	10.6897	23.5888	DCAF15_SMC3_Total_P-8_peak_1174
chr1	59755909	59756110	202	59756023	31.07	24.5847	9.59895	21.5899	DCAF15_SMC3_Total_P-8_peak_1175
chr1	59762734	59762941	208	59762792	21.65	15.1723	7.5024	12.3912	DCAF15_SMC3_Total_P-8_peak_1176
chr1	59811052	59811235	184	59811191	17.89	11.1402	6.25523	8.48766	DCAF15_SMC3_Total_P-8_peak_1177
chr1	60164915	60165260	346	60165117	55.55	65.1618	22.3509	61.4237	DCAF15_SMC3_Total_P-8_peak_1178
chr1	60183830	60184023	194	60183911	28.24	25.3143	11.0257	22.3044	DCAF15_SMC3_Total_P-8_peak_1179
chr1	60224961	60225429	469	60225292	79.09	95.6301	26.695	91.3991	DCAF15_SMC3_Total_P-8_peak_1180
chr1	60345267	60345600	334	60345404	59.31	64.7125	20.1046	60.9778	DCAF15_SMC3_Total_P-8_peak_1181
chr1	60368886	60369158	273	60369015	35.78	21.584	7.35532	18.6527	DCAF15_SMC3_Total_P-8_peak_1182
chr1	60412768	60413336	569	60413195	59.31	64.7125	20.1046	60.9778	DCAF15_SMC3_Total_P-8_peak_1183
chr1	60437065	60437492	428	60437250	48.96	47.4852	15.8999	44.0576	DCAF15_SMC3_Total_P-8_peak_1184
chr1	60442506	60442812	307	60442661	52.72	45.6216	13.4308	42.2215	DCAF15_SMC3_Total_P-8_peak_1185
chr1	60747022	60747402	381	60747228	79.09	95.6301	26.695	91.3991	DCAF15_SMC3_Total_P-8_peak_1186
chr1	61230923	61231225	303	61231043	56.49	43.9965	11.4979	40.6246	DCAF15_SMC3_Total_P-8_peak_1187
chr1	61314251	61314677	427	61314451	84.73	64.8813	12.2477	61.1457	DCAF15_SMC3_Total_P-8_peak_1188
chr1	61327023	61327175	153	61327102	31.07	15.1537	5.34486	12.3735	DCAF15_SMC3_Total_P-8_peak_1189
chr1	61444643	61444992	350	61444810	78.14	91.7354	25.1889	87.5668	DCAF15_SMC3_Total_P-8_peak_1190
chr1	61508539	61508962	424	61508815	58.37	63.2351	19.7908	59.5254	DCAF15_SMC3_Total_P-8_peak_1191
chr1	61515490	61515903	414	61515757	66.85	63.8781	16.9614	60.1591	DCAF15_SMC3_Total_P-8_peak_1192
chr1	61519366	61519741	376	61519687	24.48	19.6152	9.13183	16.7215	DCAF15_SMC3_Total_P-8_peak_1193
chr1	61699905	61700161	257	61700080	29.19	13.5501	5.03103	10.8192	DCAF15_SMC3_Total_P-8_peak_1194
chr1	61803893	61804154	262	61804070	36.72	35.2083	13.8996	32.0014	DCAF15_SMC3_Total_P-8_peak_1195
chr1	61901741	61901959	219	61901823	36.72	37.9073	15.4696	34.6451	DCAF15_SMC3_Total_P-8_peak_1196
chr1	61918951	61919376	426	61919191	91.32	99.4883	23.0811	95.1932	DCAF15_SMC3_Total_P-8_peak_1197
chr1	62013077	62013243	167	62013173	21.65	16.0069	7.9881	13.2013	DCAF15_SMC3_Total_P-8_peak_1198
chr1	62054369	62054727	359	62054506	79.09	95.6301	26.695	91.3991	DCAF15_SMC3_Total_P-8_peak_1199
chr1	62107449	62107671	223	62107583	37.66	34.1251	12.8865	30.9397	DCAF15_SMC3_Total_P-8_peak_1200
chr1	62308674	62308879	206	62308757	30.13	20.3845	7.78191	17.4796	DCAF15_SMC3_Total_P-8_peak_1201
chr1	62536187	62536363	177	62536256	25.42	15.4524	6.60505	12.6617	DCAF15_SMC3_Total_P-8_peak_1202
chr1	62548451	62548897	447	62548594	65.9	84.1552	28.1465	80.1073	DCAF15_SMC3_Total_P-8_peak_1203
chr1	62596865	62597066	202	62596943	30.13	33.0755	14.8114	29.9093	DCAF15_SMC3_Total_P-8_peak_1204
chr1	62601470	62601734	265	62601593	29.19	30.3043	13.5729	27.1871	DCAF15_SMC3_Total_P-8_peak_1205
chr1	62641274	62641675	402	62641456	44.25	52.6475	20.3462	49.1281	DCAF15_SMC3_Total_P-8_peak_1206
chr1	62759976	62760165	190	62760063	25.42	25.9885	12.5807	22.961	DCAF15_SMC3_Total_P-8_peak_1207
chr1	62857110	62857347	238	62857231	37.66	36.8391	14.4091	33.5939	DCAF15_SMC3_Total_P-8_peak_1208
chr1	62873155	62873424	270	62873285	27.3	21.8929	9.43439	18.9552	DCAF15_SMC3_Total_P-8_peak_1209
chr1	62973943	62974148	206	62974077	41.43	32.3801	10.6064	29.2266	DCAF15_SMC3_Total_P-8_peak_1210
chr1	62996284	62996565	282	62996402	51.78	44.374	13.1955	40.9975	DCAF15_SMC3_Total_P-8_peak_1211
chr1	63212296	63212478	183	63212371	31.07	24.8406	9.73267	21.8359	DCAF15_SMC3_Total_P-8_peak_1212
chr1	63372111	63372356	246	63372207	46.13	53.0325	19.5767	49.5097	DCAF15_SMC3_Total_P-8_peak_1213
chr1	63377770	63378000	231	63377890	38.6	28.9709	9.90026	25.8801	DCAF15_SMC3_Total_P-8_peak_1214
chr1	63428912	63429176	265	63429043	48.02	40.6812	12.254	37.3662	DCAF15_SMC3_Total_P-8_peak_1215
chr1	63614788	63615008	221	63614910	47.07	47.6053	16.0838	44.1715	DCAF15_SMC3_Total_P-8_peak_1216
chr1	63655533	63655733	201	63655647	24.48	22.2917	10.7189	19.3413	DCAF15_SMC3_Total_P-8_peak_1217
chr1	63782624	63782998	375	63782776	58.37	63.2351	19.7908	59.5254	DCAF15_SMC3_Total_P-8_peak_1218
chr1	63793295	63793556	262	63793471	48.02	43.5486	13.6118	40.1864	DCAF15_SMC3_Total_P-8_peak_1219
chr1	63907326	63907549	224	63907474	38.6	33.2101	12.0185	30.0351	DCAF15_SMC3_Total_P-8_peak_1220
chr1	64023146	64023349	204	64023251	31.07	21.4139	8.01728	18.485	DCAF15_SMC3_Total_P-8_peak_1221
chr1	64041023	64041241	219	64041056	18.83	13.2128	7.22607	10.4865	DCAF15_SMC3_Total_P-8_peak_1222
chr1	64081602	64081787	186	64081727	26.36	16.4086	6.84042	13.5919	DCAF15_SMC3_Total_P-8_peak_1223
chr1	64140113	64140428	316	64140252	41.43	49.8498	20.1872	46.3802	DCAF15_SMC3_Total_P-8_peak_1224
chr1	64157653	64157923	271	64157778	48.96	40.6812	12.4894	37.3662	DCAF15_SMC3_Total_P-8_peak_1225
chr1	64239493	64239706	214	64239593	35.78	31.5779	12.2589	28.4394	DCAF15_SMC3_Total_P-8_peak_1226
chr1	64602792	64603100	309	64602951	74.38	79.3736	20.9324	75.4042	DCAF15_SMC3_Total_P-8_peak_1227
chr1	64708687	64708993	307	64708836	53.66	46.8773	13.6662	43.455	DCAF15_SMC3_Total_P-8_peak_1228
chr1	64712069	64712348	280	64712207	32.95	27.847	11.3174	24.7778	DCAF15_SMC3_Total_P-8_peak_1229
chr1	64717794	64717975	182	64717883	25.42	18.8988	8.40872	16.0242	DCAF15_SMC3_Total_P-8_peak_1230
chr1	64734710	64735246	537	64734964	88.5	96.2193	22.9076	91.9788	DCAF15_SMC3_Total_P-8_peak_1231
chr1	64844546	64844702	157	64844636	26.36	13.452	5.47234	10.7229	DCAF15_SMC3_Total_P-8_peak_1232
chr1	64862578	64862753	176	64862675	32.01	25.9993	10.0184	22.9712	DCAF15_SMC3_Total_P-8_peak_1233
chr1	64935763	64935943	181	64935840	24.48	18.4988	8.49291	15.6306	DCAF15_SMC3_Total_P-8_peak_1234
chr1	64952852	64953022	171	64952922	27.3	18.9491	7.85981	16.0743	DCAF15_SMC3_Total_P-8_peak_1235
chr1	65129445	65129686	242	65129586	34.84	32.9438	13.433	29.7785	DCAF15_SMC3_Total_P-8_peak_1236
chr1	65141518	65141706	189	65141624	24.48	20.1486	9.44251	17.2479	DCAF15_SMC3_Total_P-8_peak_1237
chr1	65152468	65152768	301	65152640	63.08	68.8467	20.3946	65.0507	DCAF15_SMC3_Total_P-8_peak_1238
chr1	65210159	65210535	377	65210305	56.49	50.6917	14.3723	47.2014	DCAF15_SMC3_Total_P-8_peak_1239
chr1	65289756	65290351	596	65290035	69.67	77.838	22.4921	73.8934	DCAF15_SMC3_Total_P-8_peak_1240
chr1	65327314	65327568	255	65327437	27.3	17.3804	7.0758	14.5422	DCAF15_SMC3_Total_P-8_peak_1241
chr1	65486556	65486744	189	65486658	29.19	24.7786	10.3643	21.7756	DCAF15_SMC3_Total_P-8_peak_1242
chr1	65525693	65525880	188	65525805	31.07	17.8356	6.41383	14.9879	DCAF15_SMC3_Total_P-8_peak_1243
chr1	65528802	65529028	227	65528933	27.3	18.9491	7.85981	16.0743	DCAF15_SMC3_Total_P-8_peak_1244
chr1	65541104	65541458	355	65541235	61.2	36.0908	7.7746	32.8538	DCAF15_SMC3_Total_P-8_peak_1245
chr1	65674990	65675247	258	65675152	39.54	31.479	10.7998	28.3492	DCAF15_SMC3_Total_P-8_peak_1246
chr1	65681289	65681519	231	65681429	48.02	30.6604	8.16932	27.5366	DCAF15_SMC3_Total_P-8_peak_1247
chr1	65701607	65701871	265	65701746	50.84	29.0576	7.40577	25.9654	DCAF15_SMC3_Total_P-8_peak_1248
chr1	65720240	65720428	189	65720331	23.54	17.307	8.12599	14.4723	DCAF15_SMC3_Total_P-8_peak_1249
chr1	65896843	65897119	277	65896974	33.89	19.6848	6.97872	16.7883	DCAF15_SMC3_Total_P-8_peak_1250
chr1	65925097	65925393	297	65925249	48.96	34.9842	9.99149	31.778	DCAF15_SMC3_Total_P-8_peak_1251
chr1	66153086	66153893	808	66153558	68.73	77.166	22.6333	73.231	DCAF15_SMC3_Total_P-8_peak_1252
chr1	66157182	66157346	165	66157263	18.83	12.2296	6.63425	9.53559	DCAF15_SMC3_Total_P-8_peak_1253
chr1	66183590	66183851	262	66183728	48.96	34.9842	9.99149	31.778	DCAF15_SMC3_Total_P-8_peak_1254
chr1	66414598	66414945	348	66414774	58.37	65.9865	21.2796	62.2392	DCAF15_SMC3_Total_P-8_peak_1255
chr1	66424410	66424916	507	66424735	54.61	59.5669	19.7137	55.9311	DCAF15_SMC3_Total_P-8_peak_1256
chr1	66708294	66708716	423	66708527	167.59	206.172	34.9399	200.148	DCAF15_SMC3_Total_P-8_peak_1257
chr1	66717334	66717558	225	66717470	16.01	10.9844	6.09488	8.33478	DCAF15_SMC3_Total_P-8_peak_1258
chr1	66719072	66719394	323	66719195	75.32	60.2961	12.7199	56.6461	DCAF15_SMC3_Total_P-8_peak_1259
chr1	66911775	66912385	611	66912240	70.61	69.3385	17.9029	65.5322	DCAF15_SMC3_Total_P-8_peak_1260
chr1	66969591	66969896	306	66969703	59.31	47.5043	12.0628	44.0714	DCAF15_SMC3_Total_P-8_peak_1261
chr1	67073274	67073490	217	67073365	32.95	27.9214	11.359	24.8491	DCAF15_SMC3_Total_P-8_peak_1262
chr1	67191778	67192047	270	67191917	45.19	46.2232	16.2001	42.8145	DCAF15_SMC3_Total_P-8_peak_1263
chr1	67217903	67218204	302	67217983	28.24	18.3673	7.31117	15.5057	DCAF15_SMC3_Total_P-8_peak_1264
chr1	67230802	67231036	235	67230917	49.9	41.9036	12.7247	38.5719	DCAF15_SMC3_Total_P-8_peak_1265
chr1	67461739	67462193	455	67461924	85.68	105.354	28.8918	100.97	DCAF15_SMC3_Total_P-8_peak_1266
chr1	67610518	67610715	198	67610607	28.24	15.1622	5.84893	12.3812	DCAF15_SMC3_Total_P-8_peak_1267
chr1	67614613	67615189	577	67615019	92.27	115.947	30.577	111.404	DCAF15_SMC3_Total_P-8_peak_1268
chr1	67677202	67677640	439	67677480	93.21	99.7672	22.3611	95.4668	DCAF15_SMC3_Total_P-8_peak_1269
chr1	67680111	67680394	284	67680262	71.55	70.7189	18.1383	66.8897	DCAF15_SMC3_Total_P-8_peak_1270
chr1	67699546	67699971	426	67699856	39.54	19.323	5.79179	16.4378	DCAF15_SMC3_Total_P-8_peak_1271
chr1	67813421	67813729	309	67813552	75.32	67.2329	15.2638	63.4627	DCAF15_SMC3_Total_P-8_peak_1272
chr1	67955388	67955629	242	67955497	26.36	20.7457	9.12056	17.8257	DCAF15_SMC3_Total_P-8_peak_1273
chr1	67966122	67966448	327	67966285	93.21	113.109	28.591	108.607	DCAF15_SMC3_Total_P-8_peak_1274
chr1	67989976	67990128	153	67990060	25.42	16.3161	7.03788	13.5057	DCAF15_SMC3_Total_P-8_peak_1275
chr1	67998163	67998491	329	67998284	60.26	54.1562	14.5396	50.6124	DCAF15_SMC3_Total_P-8_peak_1276
chr1	68001092	68001483	392	68001289	130.87	144.782	26.3734	139.767	DCAF15_SMC3_Total_P-8_peak_1277
chr1	68027363	68027712	350	68027510	84.73	101.249	27.2864	96.9334	DCAF15_SMC3_Total_P-8_peak_1278
chr1	68152235	68152640	406	68152503	25.42	17.8452	7.83634	14.9974	DCAF15_SMC3_Total_P-8_peak_1279
chr1	68160705	68160868	164	68160779	27.3	18.9491	7.85981	16.0743	DCAF15_SMC3_Total_P-8_peak_1280
chr1	68220307	68220462	156	68220391	23.54	16.7445	7.80943	13.9229	DCAF15_SMC3_Total_P-8_peak_1281
chr1	68225769	68226251	483	68226105	65.9	64.8761	17.8221	61.1406	DCAF15_SMC3_Total_P-8_peak_1282
chr1	68231859	68232226	368	68231956	42.37	38.241	13.1615	34.9709	DCAF15_SMC3_Total_P-8_peak_1283
chr1	68298541	68298799	259	68298751	19.77	13.174	6.91385	10.4525	DCAF15_SMC3_Total_P-8_peak_1284
chr1	68315564	68316256	693	68315965	70.61	80.67	23.4777	76.6788	DCAF15_SMC3_Total_P-8_peak_1285
chr1	68319129	68319801	673	68319491	146.87	207.638	46.6092	201.588	DCAF15_SMC3_Total_P-8_peak_1286
chr1	68475846	68476115	270	68475990	52.72	39.4255	10.7447	36.1344	DCAF15_SMC3_Total_P-8_peak_1287
chr1	68523827	68524053	227	68523905	30.13	27.6139	11.6018	24.5548	DCAF15_SMC3_Total_P-8_peak_1288
chr1	68577173	68577899	727	68577670	112.98	131.725	28.4947	126.932	DCAF15_SMC3_Total_P-8_peak_1289
chr1	68582211	68582865	655	68582533	61.2	67.6886	20.7323	63.9098	DCAF15_SMC3_Total_P-8_peak_1290
chr1	68583063	68583229	167	68583146	16.95	10.2513	5.98227	7.62656	DCAF15_SMC3_Total_P-8_peak_1291
chr1	68585855	68586333	479	68586036	63.08	70.8411	21.4385	67.0112	DCAF15_SMC3_Total_P-8_peak_1292
chr1	68628588	68628806	219	68628688	33.89	33.4127	14.1338	30.2368	DCAF15_SMC3_Total_P-8_peak_1293
chr1	68786895	68787071	177	68786944	32.95	27.847	11.3174	24.7778	DCAF15_SMC3_Total_P-8_peak_1294
chr1	68808226	68808779	554	68808620	128.98	141.755	25.9968	136.794	DCAF15_SMC3_Total_P-8_peak_1295
chr1	68811922	68812180	259	68812065	32.01	25.9993	10.0184	22.9712	DCAF15_SMC3_Total_P-8_peak_1296
chr1	68908858	68909042	185	68908961	30.13	26.5067	10.9759	23.4723	DCAF15_SMC3_Total_P-8_peak_1297
chr1	68936138	68936405	268	68936260	43.31	43.5935	15.6236	40.2305	DCAF15_SMC3_Total_P-8_peak_1298
chr1	69065803	69066193	391	69065901	31.07	26.6287	10.6897	23.5888	DCAF15_SMC3_Total_P-8_peak_1299
chr1	69217456	69217777	322	69217585	54.61	54.2392	16.876	50.6937	DCAF15_SMC3_Total_P-8_peak_1300
chr1	69285181	69285468	288	69285327	32.95	27.847	11.3174	24.7778	DCAF15_SMC3_Total_P-8_peak_1301
chr1	69538947	69539117	171	69539054	29.19	19.3689	7.54654	16.4809	DCAF15_SMC3_Total_P-8_peak_1302
chr1	69640919	69641098	180	69641003	19.77	14.7805	7.87656	12.0042	DCAF15_SMC3_Total_P-8_peak_1303
chr1	70005872	70006078	207	70005981	19.77	11.7651	6.10543	9.09663	DCAF15_SMC3_Total_P-8_peak_1304
chr1	70032515	70032851	337	70032716	34.84	27.1754	10.2565	24.1299	DCAF15_SMC3_Total_P-8_peak_1305
chr1	70166557	70166789	233	70166667	48.02	52.0516	18.0631	48.5386	DCAF15_SMC3_Total_P-8_peak_1306
chr1	70203170	70203607	438	70203429	58.37	46.3277	11.8745	42.9177	DCAF15_SMC3_Total_P-8_peak_1307
chr1	70500216	70500485	270	70500317	29.19	21.0611	8.38272	18.137	DCAF15_SMC3_Total_P-8_peak_1308
chr1	70598666	70599103	438	70598861	55.55	49.4125	14.137	45.946	DCAF15_SMC3_Total_P-8_peak_1309
chr1	70902382	70902605	224	70902488	44.25	40.8171	13.7329	37.4964	DCAF15_SMC3_Total_P-8_peak_1310
chr1	70953539	70953880	342	70953736	96.97	106.992	24.4933	102.578	DCAF15_SMC3_Total_P-8_peak_1311
chr1	70975820	70976219	400	70976001	49.9	46.0843	14.7619	42.6812	DCAF15_SMC3_Total_P-8_peak_1312
chr1	70994405	70994882	478	70994599	92.27	106.573	25.9	102.174	DCAF15_SMC3_Total_P-8_peak_1313
chr1	71151056	71151408	353	71151167	52.72	45.6216	13.4308	42.2215	DCAF15_SMC3_Total_P-8_peak_1314
chr1	71210933	71211141	209	71211010	38.6	28.9709	9.90026	25.8801	DCAF15_SMC3_Total_P-8_peak_1315
chr1	71361990	71362198	209	71362065	32.01	15.9754	5.50177	13.1704	DCAF15_SMC3_Total_P-8_peak_1316
chr1	71512062	71512501	440	71512201	23.54	14.3792	6.53629	11.6094	DCAF15_SMC3_Total_P-8_peak_1317
chr1	71513228	71513753	526	71513298	25.42	15.4524	6.60505	12.6617	DCAF15_SMC3_Total_P-8_peak_1318
chr1	71515641	71516010	370	71515890	53.66	46.8773	13.6662	43.455	DCAF15_SMC3_Total_P-8_peak_1319
chr1	71823491	71823732	242	71823612	51.78	51.6164	16.7988	48.1119	DCAF15_SMC3_Total_P-8_peak_1320
chr1	71987374	71987646	273	71987553	59.31	64.7125	20.1046	60.9778	DCAF15_SMC3_Total_P-8_peak_1321
chr1	72059278	72059437	160	72059323	25.42	20.5118	9.31601	17.6058	DCAF15_SMC3_Total_P-8_peak_1322
chr1	72503467	72503721	255	72503616	48.96	40.6812	12.4894	37.3662	DCAF15_SMC3_Total_P-8_peak_1323
chr1	73089022	73089209	188	73089086	31.07	25.7351	10.2066	22.716	DCAF15_SMC3_Total_P-8_peak_1324
chr1	73311119	73311284	166	73311198	24.48	24.315	11.9495	21.3245	DCAF15_SMC3_Total_P-8_peak_1325
chr1	73671370	73671558	189	73671478	36.72	19.3873	6.28635	16.499	DCAF15_SMC3_Total_P-8_peak_1326
chr1	74140718	74140893	176	74140820	35.78	25.6604	9.19415	22.642	DCAF15_SMC3_Total_P-8_peak_1327
chr1	74305689	74305999	311	74305812	48.96	48.8845	16.6525	45.4241	DCAF15_SMC3_Total_P-8_peak_1328
chr1	74969878	74970116	239	74970013	40.48	40.9682	15.4618	37.6455	DCAF15_SMC3_Total_P-8_peak_1329
chr1	75155562	75155782	221	75155651	43.31	34.7042	11.0771	31.5009	DCAF15_SMC3_Total_P-8_peak_1330
chr1	75199450	75199671	222	75199540	20.71	14.2598	7.26422	11.5109	DCAF15_SMC3_Total_P-8_peak_1331
chr1	75233274	75233457	184	75233374	24.48	22.2917	10.7189	19.3413	DCAF15_SMC3_Total_P-8_peak_1332
chr1	75237713	75237939	227	75237831	46.13	55.5602	21.0481	51.9914	DCAF15_SMC3_Total_P-8_peak_1333
chr1	75669367	75669697	331	75669561	56.49	70.9448	25.1572	67.1134	DCAF15_SMC3_Total_P-8_peak_1334
chr1	75699127	75699453	327	75699228	24.48	18.4988	8.49291	15.6306	DCAF15_SMC3_Total_P-8_peak_1335
chr1	75731464	75731794	331	75731586	44.25	44.9832	15.9556	41.5961	DCAF15_SMC3_Total_P-8_peak_1336
chr1	75844509	75844711	203	75844607	24.48	22.2917	10.7189	19.3413	DCAF15_SMC3_Total_P-8_peak_1337
chr1	76098124	76098410	287	76098239	48.02	40.6812	12.254	37.3662	DCAF15_SMC3_Total_P-8_peak_1338
chr1	76308239	76308571	333	76308381	64.96	76.9406	24.5854	73.006	DCAF15_SMC3_Total_P-8_peak_1339
chr1	76374382	76374606	225	76374528	33.89	23.5121	8.7234	20.5339	DCAF15_SMC3_Total_P-8_peak_1340
chr1	76457215	76457560	346	76457407	56.49	50.6917	14.3723	47.2014	DCAF15_SMC3_Total_P-8_peak_1341
chr1	76500808	76501085	278	76500922	34.84	32.8114	13.3564	29.6554	DCAF15_SMC3_Total_P-8_peak_1342
chr1	76619813	76620684	872	76619978	95.09	106.755	24.5944	102.355	DCAF15_SMC3_Total_P-8_peak_1343
chr1	76796685	76797177	493	76796881	64.96	85.734	29.6595	81.6608	DCAF15_SMC3_Total_P-8_peak_1344
chr1	77206552	77206893	342	77206767	44.25	43.3808	15.0833	40.0218	DCAF15_SMC3_Total_P-8_peak_1345
chr1	77366960	77367130	171	77367039	25.42	20.5118	9.31601	17.6058	DCAF15_SMC3_Total_P-8_peak_1346
chr1	77591915	77592288	374	77592123	42.37	28.5884	8.6734	25.5126	DCAF15_SMC3_Total_P-8_peak_1347
chr1	77609289	77609477	189	77609373	26.36	20.0007	8.70837	17.1004	DCAF15_SMC3_Total_P-8_peak_1348
chr1	77613978	77614174	197	77614081	32.01	29.7007	12.0292	26.5999	DCAF15_SMC3_Total_P-8_peak_1349
chr1	77779242	77779479	238	77779373	42.37	43.7735	16.1636	40.403	DCAF15_SMC3_Total_P-8_peak_1350
chr1	77882841	77883047	207	77882960	31.07	25.7351	10.2066	22.716	DCAF15_SMC3_Total_P-8_peak_1351
chr1	77999362	77999765	404	77999577	85.68	115.158	34.2591	110.626	DCAF15_SMC3_Total_P-8_peak_1352
chr1	78149136	78149326	191	78149234	37.66	23.5306	7.73191	20.5515	DCAF15_SMC3_Total_P-8_peak_1353
chr1	78366462	78366629	168	78366516	26.36	13.452	5.47234	10.7229	DCAF15_SMC3_Total_P-8_peak_1354
chr1	78580031	78580412	382	78580238	94.15	83.7602	15.8582	79.7171	DCAF15_SMC3_Total_P-8_peak_1355
chr1	78596523	78596793	271	78596654	33.89	26.2823	10.12	23.25	DCAF15_SMC3_Total_P-8_peak_1356
chr1	78610830	78611075	246	78610915	50.84	37.1881	10.3681	33.9358	DCAF15_SMC3_Total_P-8_peak_1357
chr1	79019654	79019806	153	79019754	26.36	17.9156	7.59836	15.0666	DCAF15_SMC3_Total_P-8_peak_1358
chr1	79083305	79083586	282	79083415	56.49	50.6917	14.3723	47.2014	DCAF15_SMC3_Total_P-8_peak_1359
chr1	79142005	79142343	339	79142220	41.43	32.3801	10.6064	29.2266	DCAF15_SMC3_Total_P-8_peak_1360
chr1	79305449	79305650	202	79305597	27.3	14.2995	5.66064	11.5306	DCAF15_SMC3_Total_P-8_peak_1361
chr1	79818998	79819198	201	79819098	32.95	27.847	11.3174	24.7778	DCAF15_SMC3_Total_P-8_peak_1362
chr1	79962924	79963216	293	79963072	47.07	47.495	16.0248	44.0629	DCAF15_SMC3_Total_P-8_peak_1363
chr1	80083533	80083752	220	80083637	32.95	27.847	11.3174	24.7778	DCAF15_SMC3_Total_P-8_peak_1364
chr1	80440412	80440585	174	80440500	25.42	23.5687	11.1149	20.5884	DCAF15_SMC3_Total_P-8_peak_1365
chr1	80683880	80684051	172	80683990	28.24	18.3673	7.31117	15.5057	DCAF15_SMC3_Total_P-8_peak_1366
chr1	81880171	81880362	192	81880244	28.24	28.1829	12.7123	25.1092	DCAF15_SMC3_Total_P-8_peak_1367
chr1	83241149	83241430	282	83241294	52.72	65.5001	24.1562	61.7568	DCAF15_SMC3_Total_P-8_peak_1368
chr1	83244399	83244558	160	83244467	27.3	21.8929	9.43439	18.9552	DCAF15_SMC3_Total_P-8_peak_1369
chr1	84326109	84326671	563	84326300	57.43	66.8836	22.2865	63.1166	DCAF15_SMC3_Total_P-8_peak_1370
chr1	84397434	84397693	260	84397568	42.37	35.0307	11.5522	31.8244	DCAF15_SMC3_Total_P-8_peak_1371
chr1	84398074	84398293	220	84398091	18.83	9.25272	4.95745	6.67694	DCAF15_SMC3_Total_P-8_peak_1372
chr1	84588460	84588857	398	84588661	62.14	66.8106	19.8056	63.0447	DCAF15_SMC3_Total_P-8_peak_1373
chr1	84606977	84607147	171	84607036	22.6	14.4865	6.84331	11.7162	DCAF15_SMC3_Total_P-8_peak_1374
chr1	84853472	84853720	249	84853593	38.6	38.0578	14.6763	34.7908	DCAF15_SMC3_Total_P-8_peak_1375
chr1	84899473	84899914	442	84899637	89.44	99.7579	24.092	95.4587	DCAF15_SMC3_Total_P-8_peak_1376
chr1	84907894	84908309	416	84908071	56.49	55.4899	16.6732	51.9212	DCAF15_SMC3_Total_P-8_peak_1377
chr1	85070168	85070601	434	85070417	83.79	102.092	28.2642	97.7598	DCAF15_SMC3_Total_P-8_peak_1378
chr1	85086309	85086948	640	85086753	70.61	81.4129	23.8706	77.4106	DCAF15_SMC3_Total_P-8_peak_1379
chr1	85133970	85134150	181	85134075	23.54	17.4005	8.17908	14.5576	DCAF15_SMC3_Total_P-8_peak_1380
chr1	85190084	85190330	247	85190231	39.54	30.0967	10.1356	26.9925	DCAF15_SMC3_Total_P-8_peak_1381
chr1	85219210	85219560	351	85219392	80.97	83.4031	20.492	79.3618	DCAF15_SMC3_Total_P-8_peak_1382
chr1	85238007	85238366	360	85238225	40.48	38.0296	13.828	34.7628	DCAF15_SMC3_Total_P-8_peak_1383
chr1	85248239	85248488	250	85248369	42.37	33.5372	10.8418	30.359	DCAF15_SMC3_Total_P-8_peak_1384
chr1	85401828	85402190	363	85402097	38.6	24.5208	7.92021	21.5287	DCAF15_SMC3_Total_P-8_peak_1385
chr1	85410435	85410962	528	85410800	66.85	63.8781	16.9614	60.1591	DCAF15_SMC3_Total_P-8_peak_1386
chr1	85575127	85575431	305	85575258	54.61	54.2392	16.876	50.6937	DCAF15_SMC3_Total_P-8_peak_1387
chr1	85696421	85696605	185	85696515	27.3	23.2514	10.2001	20.2832	DCAF15_SMC3_Total_P-8_peak_1388
chr1	85720476	85720696	221	85720604	41.43	36.9677	12.8757	33.7203	DCAF15_SMC3_Total_P-8_peak_1389
chr1	85725285	85725633	349	85725441	82.85	100.469	27.9503	96.1597	DCAF15_SMC3_Total_P-8_peak_1390
chr1	85773791	85774356	566	85774022	94.15	139.695	42.4905	134.766	DCAF15_SMC3_Total_P-8_peak_1391
chr1	85809948	85810324	377	85810100	66.85	75.2486	22.6152	71.3416	DCAF15_SMC3_Total_P-8_peak_1392
chr1	85968601	85968767	167	85968712	26.36	24.1435	11.083	21.1585	DCAF15_SMC3_Total_P-8_peak_1393
chr1	86042726	86042961	236	86042818	20.71	12.0657	6.02965	9.37815	DCAF15_SMC3_Total_P-8_peak_1394
chr1	86046768	86047212	445	86047078	51.78	33.6887	8.79698	30.5098	DCAF15_SMC3_Total_P-8_peak_1395
chr1	86078883	86079048	166	86078961	22.6	17.912	8.79453	15.0631	DCAF15_SMC3_Total_P-8_peak_1396
chr1	86350391	86350621	231	86350505	37.66	34.1251	12.8865	30.9397	DCAF15_SMC3_Total_P-8_peak_1397
chr1	86360454	86360642	189	86360541	50.84	40.7406	11.8737	37.4215	DCAF15_SMC3_Total_P-8_peak_1398
chr1	86484032	86484331	300	86484184	49.9	50.2828	16.9663	46.7983	DCAF15_SMC3_Total_P-8_peak_1399
chr1	86821930	86822223	294	86822074	41.43	36.853	12.8162	33.6078	DCAF15_SMC3_Total_P-8_peak_1400
chr1	86845984	86846272	289	86846175	38.6	33.2101	12.0185	30.0351	DCAF15_SMC3_Total_P-8_peak_1401
chr1	86885011	86885336	326	86885169	75.32	97.2541	29.8052	92.9945	DCAF15_SMC3_Total_P-8_peak_1402
chr1	86939853	86940060	208	86939950	40.48	26.5338	8.29681	23.4986	DCAF15_SMC3_Total_P-8_peak_1403
chr1	86965660	86965996	337	86965880	68.73	76.3235	22.1925	72.4042	DCAF15_SMC3_Total_P-8_peak_1404
chr1	86967622	86968215	594	86968002	92.27	114.217	29.6836	109.695	DCAF15_SMC3_Total_P-8_peak_1405
chr1	86973528	86974059	532	86973843	67.79	57.1656	13.7574	53.569	DCAF15_SMC3_Total_P-8_peak_1406
chr1	86981359	86981612	254	86981490	42.37	42.2135	15.2916	38.868	DCAF15_SMC3_Total_P-8_peak_1407
chr1	87170156	87170417	262	87170177	21.65	14.4771	7.10632	11.7071	DCAF15_SMC3_Total_P-8_peak_1408
chr1	87219424	87219665	242	87219535	34.84	27.4385	10.393	24.3847	DCAF15_SMC3_Total_P-8_peak_1409
chr1	87246670	87247097	428	87246816	42.37	39.2126	13.6692	35.9269	DCAF15_SMC3_Total_P-8_peak_1410
chr1	87299231	87299712	482	87299482	69.67	83.9134	25.7526	79.8697	DCAF15_SMC3_Total_P-8_peak_1411
chr1	87431011	87431233	223	87431125	39.54	22.068	6.75709	19.1214	DCAF15_SMC3_Total_P-8_peak_1412
chr1	87490954	87491162	209	87491072	34.84	17.6571	5.97252	14.8114	DCAF15_SMC3_Total_P-8_peak_1413
chr1	87586552	87586760	209	87586676	26.36	21.6804	9.64799	18.7481	DCAF15_SMC3_Total_P-8_peak_1414
chr1	87597412	87597906	495	87597612	59.31	55.3548	15.4374	51.7879	DCAF15_SMC3_Total_P-8_peak_1415
chr1	87617630	87617953	324	87617786	46.13	46.1144	15.711	42.7069	DCAF15_SMC3_Total_P-8_peak_1416
chr1	87758706	87758935	230	87758830	48.96	39.3121	11.8579	36.0261	DCAF15_SMC3_Total_P-8_peak_1417
chr1	87791747	87791966	220	87791860	31.07	24.6694	9.64311	21.6668	DCAF15_SMC3_Total_P-8_peak_1418
chr1	87797354	87797520	167	87797451	17.89	10.6809	5.98242	8.04895	DCAF15_SMC3_Total_P-8_peak_1419
chr1	87944039	87944200	162	87944116	28.24	26.1134	11.4897	23.0849	DCAF15_SMC3_Total_P-8_peak_1420
chr1	88064139	88064448	310	88064290	63.08	78.2101	25.4821	74.258	DCAF15_SMC3_Total_P-8_peak_1421
chr1	88419337	88419796	460	88419606	107.33	154.834	42.8181	149.644	DCAF15_SMC3_Total_P-8_peak_1422
chr1	88527177	88527509	333	88527372	68.73	76.3235	22.1925	72.4042	DCAF15_SMC3_Total_P-8_peak_1423
chr1	88544795	88545000	206	88544899	35.78	31.5779	12.2589	28.4394	DCAF15_SMC3_Total_P-8_peak_1424
chr1	88646119	88646555	437	88646385	69.67	87.805	27.9329	83.6966	DCAF15_SMC3_Total_P-8_peak_1425
chr1	89073927	89074125	199	89074023	32.01	27.9214	11.044	24.8491	DCAF15_SMC3_Total_P-8_peak_1426
chr1	89202457	89202632	176	89202548	28.24	23.8689	10.2019	20.8856	DCAF15_SMC3_Total_P-8_peak_1427
chr1	89343150	89343307	158	89343207	23.54	11.0053	4.90744	8.3534	DCAF15_SMC3_Total_P-8_peak_1428
chr1	89401682	89401888	207	89401817	24.48	14.5125	6.36968	11.7401	DCAF15_SMC3_Total_P-8_peak_1429
chr1	89449643	89449808	166	89449739	22.6	15.6935	7.50978	12.8915	DCAF15_SMC3_Total_P-8_peak_1430
chr1	89464467	89464771	305	89464587	38.6	34.314	12.6038	31.125	DCAF15_SMC3_Total_P-8_peak_1431
chr1	89551561	89551811	251	89551677	39.54	38.2731	14.3732	35.0009	DCAF15_SMC3_Total_P-8_peak_1432
chr1	89823860	89824188	329	89824051	92.27	100.206	22.9719	95.902	DCAF15_SMC3_Total_P-8_peak_1433
chr1	89920663	89921035	373	89920901	48.96	46.0821	15.1616	42.6792	DCAF15_SMC3_Total_P-8_peak_1434
chr1	89948865	89949179	315	89949008	75.32	87.513	24.5289	83.4144	DCAF15_SMC3_Total_P-8_peak_1435
chr1	89985435	89985669	235	89985541	42.37	28.5884	8.6734	25.5126	DCAF15_SMC3_Total_P-8_peak_1436
chr1	90064583	90064983	401	90064800	54.61	56.3198	17.9601	52.7319	DCAF15_SMC3_Total_P-8_peak_1437
chr1	90081547	90081844	298	90081727	43.31	42.0281	14.7695	38.6919	DCAF15_SMC3_Total_P-8_peak_1438
chr1	90088562	90088714	153	90088629	25.42	15.7693	6.76227	12.967	DCAF15_SMC3_Total_P-8_peak_1439
chr1	90098216	90099156	941	90098606	59.31	67.512	21.6171	63.7398	DCAF15_SMC3_Total_P-8_peak_1440
chr1	90228360	90228934	575	90228682	108.27	125.444	27.3178	120.748	DCAF15_SMC3_Total_P-8_peak_1441
chr1	90246331	90246569	239	90246467	34.84	24.5802	8.95877	21.5854	DCAF15_SMC3_Total_P-8_peak_1442
chr1	90270206	90270644	439	90270410	87.56	93.5696	22.1396	89.373	DCAF15_SMC3_Total_P-8_peak_1443
chr1	90308818	90309203	386	90308961	45.19	44.8484	15.4538	41.4636	DCAF15_SMC3_Total_P-8_peak_1444
chr1	90418793	90419056	264	90418920	39.54	25.522	8.10851	22.5059	DCAF15_SMC3_Total_P-8_peak_1445
chr1	90452783	90453088	306	90452934	78.14	89.4339	24.0193	85.2965	DCAF15_SMC3_Total_P-8_peak_1446
chr1	90466474	90466864	391	90466725	38.6	35.1375	13.0486	31.9308	DCAF15_SMC3_Total_P-8_peak_1447
chr1	90511596	90511825	230	90511686	32.01	27.9214	11.044	24.8491	DCAF15_SMC3_Total_P-8_peak_1448
chr1	90580196	90580449	254	90580287	34.84	24.5802	8.95877	21.5854	DCAF15_SMC3_Total_P-8_peak_1449
chr1	90598712	90598885	174	90598801	32.01	22.4566	8.25266	19.5007	DCAF15_SMC3_Total_P-8_peak_1450
chr1	91044872	91045056	185	91044986	38.6	24.5208	7.92021	21.5287	DCAF15_SMC3_Total_P-8_peak_1451
chr1	91082020	91082269	250	91082136	32.01	32.3365	13.5389	29.1852	DCAF15_SMC3_Total_P-8_peak_1452
chr1	91187015	91187343	329	91187167	88.5	110.285	29.8333	105.824	DCAF15_SMC3_Total_P-8_peak_1453
chr1	91189191	91189625	435	91189453	75.32	96.6263	29.4532	92.38	DCAF15_SMC3_Total_P-8_peak_1454
chr1	91195029	91195345	317	91195222	41.43	27.556	8.4851	24.4977	DCAF15_SMC3_Total_P-8_peak_1455
chr1	91317053	91317264	212	91317185	35.78	28.6068	10.6661	25.5308	DCAF15_SMC3_Total_P-8_peak_1456
chr1	91430088	91430314	227	91430195	30.13	25.4237	10.3759	22.4092	DCAF15_SMC3_Total_P-8_peak_1457
chr1	91630595	91631209	615	91630978	117.69	139.662	29.6715	134.734	DCAF15_SMC3_Total_P-8_peak_1458
chr1	91631705	91632046	342	91631857	82.85	100.663	28.0532	96.3526	DCAF15_SMC3_Total_P-8_peak_1459
chr1	91744419	91744628	210	91744524	28.24	22.2509	9.30766	19.3017	DCAF15_SMC3_Total_P-8_peak_1460
chr1	91748317	91748630	314	91748484	67.79	74.8153	21.8928	70.917	DCAF15_SMC3_Total_P-8_peak_1461
chr1	91867628	91867817	190	91867734	26.36	22.3404	10.0266	19.3898	DCAF15_SMC3_Total_P-8_peak_1462
chr1	91906539	91906700	162	91906612	19.77	15.324	8.20999	12.5358	DCAF15_SMC3_Total_P-8_peak_1463
chr1	91966862	91967122	261	91966993	41.43	32.3801	10.6064	29.2266	DCAF15_SMC3_Total_P-8_peak_1464
chr1	91977037	91977253	217	91977175	30.13	22.8906	9.02774	19.9305	DCAF15_SMC3_Total_P-8_peak_1465
chr1	92392887	92393115	229	92393005	48.02	50.6355	17.2835	47.1474	DCAF15_SMC3_Total_P-8_peak_1466
chr1	92398115	92398272	158	92398187	23.54	13.5895	6.13431	10.8532	DCAF15_SMC3_Total_P-8_peak_1467
chr1	92463233	92463544	312	92463346	44.25	35.881	11.3125	32.6604	DCAF15_SMC3_Total_P-8_peak_1468
chr1	92530714	92530881	168	92530790	27.3	21.9554	9.46911	19.0092	DCAF15_SMC3_Total_P-8_peak_1469
chr1	92775695	92775964	270	92775820	41.43	41.1371	15.1228	37.8135	DCAF15_SMC3_Total_P-8_peak_1470
chr1	93064830	93065029	200	93064948	34.84	24.5802	8.95877	21.5854	DCAF15_SMC3_Total_P-8_peak_1471
chr1	93088842	93089043	202	93088971	31.07	21.4139	8.01728	18.485	DCAF15_SMC3_Total_P-8_peak_1472
chr1	93214611	93214859	249	93214704	29.19	24.2325	10.0621	21.2428	DCAF15_SMC3_Total_P-8_peak_1473
chr1	93283983	93284245	263	93284120	61.2	57.1981	15.5492	53.5992	DCAF15_SMC3_Total_P-8_peak_1474
chr1	93324410	93325042	633	93324664	79.09	84.8386	21.3333	80.7801	DCAF15_SMC3_Total_P-8_peak_1475
chr1	93426017	93426220	204	93426112	35.78	28.6068	10.6661	25.5308	DCAF15_SMC3_Total_P-8_peak_1476
chr1	93459596	93460009	414	93459836	67.79	65.2338	17.1968	61.4931	DCAF15_SMC3_Total_P-8_peak_1477
chr1	93487219	93487413	195	93487314	30.13	25.4237	10.3759	22.4092	DCAF15_SMC3_Total_P-8_peak_1478
chr1	93527803	93527997	195	93527925	29.19	19.3689	7.54654	16.4809	DCAF15_SMC3_Total_P-8_peak_1479
chr1	93544673	93544832	160	93544703	21.65	9.46042	4.53085	6.87387	DCAF15_SMC3_Total_P-8_peak_1480
chr1	93770247	93770472	226	93770374	40.48	36.8684	13.2031	33.6227	DCAF15_SMC3_Total_P-8_peak_1481
chr1	93903584	93903922	339	93903783	32.95	13.7817	4.8503	11.0439	DCAF15_SMC3_Total_P-8_peak_1482
chr1	94085057	94085424	368	94085237	87.56	120.6	36.0948	115.982	DCAF15_SMC3_Total_P-8_peak_1483
chr1	94095042	94095504	463	94095247	84.73	101.249	27.2864	96.9334	DCAF15_SMC3_Total_P-8_peak_1484
chr1	94097239	94097635	397	94097385	70.61	79.3586	22.7917	75.3894	DCAF15_SMC3_Total_P-8_peak_1485
chr1	94279469	94279907	439	94279736	118.63	154.801	36.3058	149.614	DCAF15_SMC3_Total_P-8_peak_1486
chr1	94282433	94282815	383	94282614	21.65	15.2573	7.55142	12.4711	DCAF15_SMC3_Total_P-8_peak_1487
chr1	94309882	94310155	274	94310007	60.26	72.8359	24.066	68.973	DCAF15_SMC3_Total_P-8_peak_1488
chr1	94311794	94311959	166	94311894	19.77	13.1909	6.92376	10.4645	DCAF15_SMC3_Total_P-8_peak_1489
chr1	94313024	94313186	163	94313150	23.54	17.4534	8.20918	14.6099	DCAF15_SMC3_Total_P-8_peak_1490
chr1	94316267	94316621	355	94316480	98.86	118.53	28.9607	113.944	DCAF15_SMC3_Total_P-8_peak_1491
chr1	94339754	94339917	164	94339843	23.54	13.5895	6.13431	10.8532	DCAF15_SMC3_Total_P-8_peak_1492
chr1	94375091	94375445	355	94375230	48.96	47.7784	16.0563	44.3437	DCAF15_SMC3_Total_P-8_peak_1493
chr1	94491444	94491771	328	94491585	54.61	55.8219	17.6978	52.2498	DCAF15_SMC3_Total_P-8_peak_1494
chr1	94505108	94505551	444	94505244	91.32	118.607	32.5545	114.015	DCAF15_SMC3_Total_P-8_peak_1495
chr1	94511084	94511918	835	94511460	105.45	120.775	26.6117	116.153	DCAF15_SMC3_Total_P-8_peak_1496
chr1	94526952	94527529	578	94527184	171.35	241.048	47.862	234.401	DCAF15_SMC3_Total_P-8_peak_1497
chr1	94528822	94529268	447	94529099	60.26	67.759	21.2552	63.98	DCAF15_SMC3_Total_P-8_peak_1498
chr1	94703368	94703631	264	94703501	34.84	24.5802	8.95877	21.5854	DCAF15_SMC3_Total_P-8_peak_1499
chr1	94706310	94706761	452	94706583	72.49	74.7125	19.5777	70.8189	DCAF15_SMC3_Total_P-8_peak_1500
chr1	94795527	94795879	353	94795717	78.14	89.4339	24.0193	85.2965	DCAF15_SMC3_Total_P-8_peak_1501
chr1	94801373	94801795	423	94801587	84.73	78.9912	17.1468	75.028	DCAF15_SMC3_Total_P-8_peak_1502
chr1	94804880	94805032	153	94804918	29.19	13.5501	5.03103	10.8192	DCAF15_SMC3_Total_P-8_peak_1503
chr1	94929340	94929543	204	94929457	32.95	22.4566	8.48803	19.5007	DCAF15_SMC3_Total_P-8_peak_1504
chr1	94947076	94947348	273	94947214	56.49	58.665	18.2971	55.041	DCAF15_SMC3_Total_P-8_peak_1505
chr1	94979734	94980012	279	94979868	48.96	40.6812	12.4894	37.3662	DCAF15_SMC3_Total_P-8_peak_1506
chr1	94993000	94993182	183	94993088	18.83	12.1886	6.60993	9.49507	DCAF15_SMC3_Total_P-8_peak_1507
chr1	94997716	94997945	230	94997849	27.3	21.8929	9.43439	18.9552	DCAF15_SMC3_Total_P-8_peak_1508
chr1	95186429	95186622	194	95186536	16.95	13.7343	8.18218	10.9968	DCAF15_SMC3_Total_P-8_peak_1509
chr1	95267516	95267950	435	95267710	70.61	54.443	11.9353	50.8941	DCAF15_SMC3_Total_P-8_peak_1510
chr1	95271382	95271707	326	95271559	71.55	73.2889	19.3269	69.4172	DCAF15_SMC3_Total_P-8_peak_1511
chr1	95285682	95285958	277	95285812	29.19	24.2325	10.0621	21.2428	DCAF15_SMC3_Total_P-8_peak_1512
chr1	95319973	95320359	387	95320145	81.91	84.84	20.7274	80.7801	DCAF15_SMC3_Total_P-8_peak_1513
chr1	95507088	95507421	334	95507279	65.9	54.7104	13.3808	51.1471	DCAF15_SMC3_Total_P-8_peak_1514
chr1	95508912	95509381	470	95509111	96.97	106.992	24.4933	102.578	DCAF15_SMC3_Total_P-8_peak_1515
chr1	95550252	95550501	250	95550366	44.25	39.6207	13.1235	36.3239	DCAF15_SMC3_Total_P-8_peak_1516
chr1	95582356	95582565	210	95582423	25.42	15.4524	6.60505	12.6617	DCAF15_SMC3_Total_P-8_peak_1517
chr1	95699542	95699978	437	95699693	80.97	103.172	30.5509	98.8224	DCAF15_SMC3_Total_P-8_peak_1518
chr1	95774618	95774938	321	95774760	43.31	42.0281	14.7695	38.6919	DCAF15_SMC3_Total_P-8_peak_1519
chr1	96259573	96259836	264	96259710	28.24	23.0554	9.74822	20.0903	DCAF15_SMC3_Total_P-8_peak_1520
chr1	96382229	96382549	321	96382372	68.73	80.3297	24.3245	76.3428	DCAF15_SMC3_Total_P-8_peak_1521
chr1	96418675	96418879	205	96418761	27.3	17.3804	7.0758	14.5422	DCAF15_SMC3_Total_P-8_peak_1522
chr1	96546564	96546762	199	96546629	25.42	19.6141	8.80674	16.7204	DCAF15_SMC3_Total_P-8_peak_1523
chr1	96701702	96702015	314	96701902	42.37	33.5372	10.8418	30.359	DCAF15_SMC3_Total_P-8_peak_1524
chr1	97307894	97308071	178	97308015	23.54	16.7445	7.80943	13.9229	DCAF15_SMC3_Total_P-8_peak_1525
chr1	97311043	97311332	290	97311194	54.61	48.141	13.9016	44.7006	DCAF15_SMC3_Total_P-8_peak_1526
chr1	97432169	97432588	420	97432316	64.96	61.1861	16.4907	57.5199	DCAF15_SMC3_Total_P-8_peak_1527
chr1	97516101	97516329	229	97516180	23.54	21.9511	10.8832	19.0054	DCAF15_SMC3_Total_P-8_peak_1528
chr1	97652012	97652234	223	97652128	41.43	36.9677	12.8757	33.7203	DCAF15_SMC3_Total_P-8_peak_1529
chr1	97991175	97991506	332	97991355	86.62	112.054	31.9281	107.567	DCAF15_SMC3_Total_P-8_peak_1530
chr1	98286023	98286292	270	98286187	25.42	15.4524	6.60505	12.6617	DCAF15_SMC3_Total_P-8_peak_1531
chr1	98513918	98514096	179	98514040	26.36	21.6804	9.64799	18.7481	DCAF15_SMC3_Total_P-8_peak_1532
chr1	98516683	98516916	234	98516802	38.6	35.4158	13.2004	32.204	DCAF15_SMC3_Total_P-8_peak_1533
chr1	98519648	98520186	539	98519835	71.55	82.9694	24.1844	78.9416	DCAF15_SMC3_Total_P-8_peak_1534
chr1	99259934	99260167	234	99260035	36.72	42.0713	17.9604	38.7285	DCAF15_SMC3_Total_P-8_peak_1535
chr1	99456796	99456994	199	99456869	25.42	25.9885	12.5807	22.961	DCAF15_SMC3_Total_P-8_peak_1536
chr1	99645940	99646199	260	99645994	33.89	29.0782	11.6312	25.9816	DCAF15_SMC3_Total_P-8_peak_1537
chr1	99791880	99792061	182	99791968	28.24	28.3256	12.7974	25.2514	DCAF15_SMC3_Total_P-8_peak_1538
chr1	99947024	99947285	262	99947137	53.66	35.7491	9.11081	32.5314	DCAF15_SMC3_Total_P-8_peak_1539
chr1	100151279	100151590	312	100151442	72.49	78.3156	21.3152	74.3613	DCAF15_SMC3_Total_P-8_peak_1540
chr1	100173172	100173391	220	100173268	37.66	35.4678	13.6317	32.2551	DCAF15_SMC3_Total_P-8_peak_1541
chr1	100239469	100239690	222	100239581	33.89	30.8687	12.6449	27.7433	DCAF15_SMC3_Total_P-8_peak_1542
chr1	100274311	100274609	299	100274473	29.19	25.2784	10.6439	22.2687	DCAF15_SMC3_Total_P-8_peak_1543
chr1	100598513	100598668	156	100598617	21.65	14.6607	7.21014	11.8863	DCAF15_SMC3_Total_P-8_peak_1544
chr1	100925145	100925370	226	100925268	42.37	24.8447	7.22783	21.8397	DCAF15_SMC3_Total_P-8_peak_1545
chr1	100929307	100929804	498	100929458	63.08	59.85	16.0199	56.2026	DCAF15_SMC3_Total_P-8_peak_1546
chr1	101009269	101009555	287	101009412	40.48	43.6633	17.0142	40.2938	DCAF15_SMC3_Total_P-8_peak_1547
chr1	101072047	101072340	294	101072190	48.02	40.6812	12.254	37.3662	DCAF15_SMC3_Total_P-8_peak_1548
chr1	101215677	101215856	180	101215756	28.24	18.3673	7.31117	15.5057	DCAF15_SMC3_Total_P-8_peak_1549
chr1	101285934	101286113	180	101286022	21.65	11.7967	5.66356	9.12586	DCAF15_SMC3_Total_P-8_peak_1550
chr1	101300596	101300830	235	101300731	24.48	18.4988	8.49291	15.6306	DCAF15_SMC3_Total_P-8_peak_1551
chr1	101331760	101332321	562	101332136	64.02	61.1861	16.2553	57.5199	DCAF15_SMC3_Total_P-8_peak_1552
chr1	101333940	101334205	266	101334089	25.42	21.4305	9.84726	18.5007	DCAF15_SMC3_Total_P-8_peak_1553
chr1	101386759	101387056	298	101386849	32.01	22.8688	8.4491	19.9091	DCAF15_SMC3_Total_P-8_peak_1554
chr1	101704342	101704693	352	101704506	80.03	55.3116	10.1283	51.745	DCAF15_SMC3_Total_P-8_peak_1555
chr1	101753698	101753903	206	101753764	17.89	12.4928	7.08037	9.79474	DCAF15_SMC3_Total_P-8_peak_1556
chr1	101754028	101754314	287	101754169	56.49	66.0211	22.3182	62.2737	DCAF15_SMC3_Total_P-8_peak_1557
chr1	101774823	101775344	522	101774968	61.2	44.2974	10.3661	40.9233	DCAF15_SMC3_Total_P-8_peak_1558
chr1	101822953	101823334	382	101823101	44.25	46.6188	16.8654	43.2052	DCAF15_SMC3_Total_P-8_peak_1559
chr1	101904044	101904237	194	101904117	28.24	26.2323	11.5592	23.2002	DCAF15_SMC3_Total_P-8_peak_1560
chr1	101985870	101986164	295	101986018	35.78	38.9274	16.5362	35.6487	DCAF15_SMC3_Total_P-8_peak_1561
chr1	102033219	102033463	245	102033347	33.89	36.0017	15.6896	32.7798	DCAF15_SMC3_Total_P-8_peak_1562
chr1	102119000	102119446	447	102119144	43.31	46.9476	17.5132	43.524	DCAF15_SMC3_Total_P-8_peak_1563
chr1	102285745	102286001	257	102285856	41.43	32.3801	10.6064	29.2266	DCAF15_SMC3_Total_P-8_peak_1564
chr1	102657143	102657697	555	102657436	41.43	39.3523	14.1418	36.062	DCAF15_SMC3_Total_P-8_peak_1565
chr1	102899973	102900372	400	102900266	36.72	26.7525	9.42952	23.7097	DCAF15_SMC3_Total_P-8_peak_1566
chr1	103016340	103016619	280	103016474	23.54	21.0318	10.3228	18.1078	DCAF15_SMC3_Total_P-8_peak_1567
chr1	103436127	103436504	378	103436222	37.66	27.8561	9.66489	24.7848	DCAF15_SMC3_Total_P-8_peak_1568
chr1	103571956	103572208	253	103572076	47.07	59.5737	22.8919	55.9321	DCAF15_SMC3_Total_P-8_peak_1569
chr1	104003800	104004067	268	104003967	20.71	15.6571	8.09272	12.8557	DCAF15_SMC3_Total_P-8_peak_1570
chr1	104057588	104057853	266	104057718	33.89	29.0782	11.6312	25.9816	DCAF15_SMC3_Total_P-8_peak_1571
chr1	104491212	104491387	176	104491298	16.95	13.9136	8.29795	11.173	DCAF15_SMC3_Total_P-8_peak_1572
chr1	104675054	104675315	262	104675164	42.37	40.6853	14.4557	37.3662	DCAF15_SMC3_Total_P-8_peak_1573
chr1	104805864	104806052	189	104805978	24.48	23.3783	11.378	20.4042	DCAF15_SMC3_Total_P-8_peak_1574
chr1	105190870	105191116	247	105190976	35.78	21.584	7.35532	18.6527	DCAF15_SMC3_Total_P-8_peak_1575
chr1	105323149	105323484	336	105323349	43.31	42.0281	14.7695	38.6919	DCAF15_SMC3_Total_P-8_peak_1576
chr1	106336200	106336559	360	106336372	67.79	65.2338	17.1968	61.4931	DCAF15_SMC3_Total_P-8_peak_1577
chr1	106810780	106810998	219	106810901	28.24	30.0227	13.8149	26.9208	DCAF15_SMC3_Total_P-8_peak_1578
chr1	107518683	107518960	278	107518821	25.42	25.9885	12.5807	22.961	DCAF15_SMC3_Total_P-8_peak_1579
chr1	107684697	107685031	335	107684890	41.43	32.3801	10.6064	29.2266	DCAF15_SMC3_Total_P-8_peak_1580
chr1	107739672	107739906	235	107739786	32.01	27.847	11.0035	24.7778	DCAF15_SMC3_Total_P-8_peak_1581
chr1	107819690	107819951	262	107819810	38.6	36.7955	13.9637	33.5517	DCAF15_SMC3_Total_P-8_peak_1582
chr1	107973226	107973640	415	107973495	50.84	51.6897	17.2801	48.1811	DCAF15_SMC3_Total_P-8_peak_1583
chr1	108019927	108020143	217	108019998	25.42	19.6141	8.80674	16.7204	DCAF15_SMC3_Total_P-8_peak_1584
chr1	108072230	108072530	301	108072382	46.13	55.8073	21.1929	52.236	DCAF15_SMC3_Total_P-8_peak_1585
chr1	108293130	108293297	168	108293194	29.19	16.0393	6.03723	13.2327	DCAF15_SMC3_Total_P-8_peak_1586
chr1	108324857	108325242	386	108325023	47.07	53.2876	19.2344	49.7513	DCAF15_SMC3_Total_P-8_peak_1587
chr1	108329962	108330309	348	108330085	54.61	62.0276	21.0862	58.3403	DCAF15_SMC3_Total_P-8_peak_1588
chr1	108387467	108387644	178	108387539	21.65	15.3055	7.57921	12.5186	DCAF15_SMC3_Total_P-8_peak_1589
chr1	108508171	108508382	212	108508284	22.6	16.3703	7.89419	13.5558	DCAF15_SMC3_Total_P-8_peak_1590
chr1	108559123	108559285	163	108559197	26.36	22.6368	10.1982	19.6786	DCAF15_SMC3_Total_P-8_peak_1591
chr1	108592215	108592446	232	108592309	26.36	22.4383	10.0832	19.4875	DCAF15_SMC3_Total_P-8_peak_1592
chr1	108593559	108593720	162	108593664	21.65	15.2573	7.55142	12.4711	DCAF15_SMC3_Total_P-8_peak_1593
chr1	108622379	108622562	184	108622486	18.83	14.0552	7.74419	11.3138	DCAF15_SMC3_Total_P-8_peak_1594
chr1	108662204	108662507	304	108662324	34.84	32.6803	13.2806	29.5255	DCAF15_SMC3_Total_P-8_peak_1595
chr1	108668104	108668518	415	108668303	116.74	138.067	29.4362	133.168	DCAF15_SMC3_Total_P-8_peak_1596
chr1	108742730	108742882	153	108742852	16.95	10.2513	5.98227	7.62656	DCAF15_SMC3_Total_P-8_peak_1597
chr1	108743474	108743654	181	108743593	31.07	17.8356	6.41383	14.9879	DCAF15_SMC3_Total_P-8_peak_1598
chr1	108757374	108757663	290	108757496	51.78	44.374	13.1955	40.9975	DCAF15_SMC3_Total_P-8_peak_1599
chr1	108815346	108815669	324	108815511	39.54	17.0669	5.06782	14.2354	DCAF15_SMC3_Total_P-8_peak_1600
chr1	108870368	108870568	201	108870504	29.19	16.0393	6.03723	13.2327	DCAF15_SMC3_Total_P-8_peak_1601
chr1	108921983	108922164	182	108922103	20.71	15.5054	8.00146	12.7128	DCAF15_SMC3_Total_P-8_peak_1602
chr1	108963941	108964224	284	108964092	43.31	39.5242	13.4472	36.2285	DCAF15_SMC3_Total_P-8_peak_1603
chr1	108996430	108996597	168	108996547	16.95	9.35571	5.44668	6.77188	DCAF15_SMC3_Total_P-8_peak_1604
chr1	109047778	109048019	242	109047906	29.19	19.3689	7.54654	16.4809	DCAF15_SMC3_Total_P-8_peak_1605
chr1	109055180	109055490	311	109055303	41.43	43.3499	16.3729	39.9953	DCAF15_SMC3_Total_P-8_peak_1606
chr1	109102499	109102665	167	109102598	19.77	16.0864	8.68255	13.2796	DCAF15_SMC3_Total_P-8_peak_1607
chr1	109104336	109104679	344	109104543	74.38	74.8959	18.8444	70.9953	DCAF15_SMC3_Total_P-8_peak_1608
chr1	109112833	109113049	217	109112958	39.54	30.0967	10.1356	26.9925	DCAF15_SMC3_Total_P-8_peak_1609
chr1	109186265	109186420	156	109186360	23.54	18.2241	8.65205	15.3649	DCAF15_SMC3_Total_P-8_peak_1610
chr1	109251642	109251984	343	109251832	43.31	42.0281	14.7695	38.6919	DCAF15_SMC3_Total_P-8_peak_1611
chr1	109289006	109289241	236	109289114	38.6	39.7542	15.6526	36.4558	DCAF15_SMC3_Total_P-8_peak_1612
chr1	109370795	109371038	244	109370936	28.24	30.207	13.9256	27.0917	DCAF15_SMC3_Total_P-8_peak_1613
chr1	109440724	109440968	245	109440899	24.48	14.5125	6.36968	11.7401	DCAF15_SMC3_Total_P-8_peak_1614
chr1	109642492	109642839	348	109642660	52.72	34.7149	8.9539	31.5113	DCAF15_SMC3_Total_P-8_peak_1615
chr1	109654720	109654972	253	109654844	40.48	39.4836	14.6277	36.1885	DCAF15_SMC3_Total_P-8_peak_1616
chr1	109655207	109655638	432	109655447	65.9	68.1213	19.4038	64.3331	DCAF15_SMC3_Total_P-8_peak_1617
chr1	109736327	109736574	248	109736444	48.02	55.884	20.2303	52.3095	DCAF15_SMC3_Total_P-8_peak_1618
chr1	109806063	109806699	637	109806416	116.74	188.227	56.0672	182.528	DCAF15_SMC3_Total_P-8_peak_1619
chr1	109820086	109820490	405	109820251	82.85	100.469	27.9503	96.1597	DCAF15_SMC3_Total_P-8_peak_1620
chr1	109941991	109942289	299	109942134	48.96	34.9842	9.99149	31.778	DCAF15_SMC3_Total_P-8_peak_1621
chr1	110033269	110033513	245	110033420	38.6	35.4158	13.2004	32.204	DCAF15_SMC3_Total_P-8_peak_1622
chr1	110036460	110036754	295	110036591	49.9	58.1225	21.4131	54.5053	DCAF15_SMC3_Total_P-8_peak_1623
chr1	110040960	110041221	262	110041092	37.66	23.5306	7.73191	20.5515	DCAF15_SMC3_Total_P-8_peak_1624
chr1	110042646	110042838	193	110042730	28.24	23.0554	9.74822	20.0903	DCAF15_SMC3_Total_P-8_peak_1625
chr1	110074943	110075772	830	110075098	59.31	64.7125	20.1046	60.9778	DCAF15_SMC3_Total_P-8_peak_1626
chr1	110088954	110089198	245	110089067	66.85	75.2486	22.6152	71.3416	DCAF15_SMC3_Total_P-8_peak_1627
chr1	110172886	110173259	374	110173081	46.13	57.9337	22.4436	54.3191	DCAF15_SMC3_Total_P-8_peak_1628
chr1	110182800	110183368	569	110183020	72.49	87.1741	25.9149	83.0777	DCAF15_SMC3_Total_P-8_peak_1629
chr1	110185943	110186320	378	110186142	97.91	125.333	32.9716	120.645	DCAF15_SMC3_Total_P-8_peak_1630
chr1	110230192	110230424	233	110230302	25.42	22.7676	10.6357	19.8088	DCAF15_SMC3_Total_P-8_peak_1631
chr1	110309702	110309864	163	110309846	17.89	11.2084	6.2961	8.54998	DCAF15_SMC3_Total_P-8_peak_1632
chr1	110316244	110316819	576	110316456	131.81	217.419	62.2871	211.159	DCAF15_SMC3_Total_P-8_peak_1633
chr1	110319397	110319999	603	110319660	144.99	166.332	29.1979	160.96	DCAF15_SMC3_Total_P-8_peak_1634
chr1	110331828	110332084	257	110332027	22.6	16.3703	7.89419	13.5558	DCAF15_SMC3_Total_P-8_peak_1635
chr1	110333522	110333773	252	110333651	41.43	39.4483	14.1939	36.1566	DCAF15_SMC3_Total_P-8_peak_1636
chr1	110334788	110334980	193	110334856	30.13	25.4237	10.3759	22.4092	DCAF15_SMC3_Total_P-8_peak_1637
chr1	110453245	110453423	179	110453314	19.77	16.0864	8.68255	13.2796	DCAF15_SMC3_Total_P-8_peak_1638
chr1	110466114	110466346	233	110466248	31.07	34.5578	15.2705	31.357	DCAF15_SMC3_Total_P-8_peak_1639
chr1	110523249	110523828	580	110523469	51.78	61.2687	22.2053	57.5897	DCAF15_SMC3_Total_P-8_peak_1640
chr1	110526636	110527392	757	110527183	126.16	176.11	42.3865	170.594	DCAF15_SMC3_Total_P-8_peak_1641
chr1	110554293	110554512	220	110554388	28.24	18.3673	7.31117	15.5057	DCAF15_SMC3_Total_P-8_peak_1642
chr1	110572279	110572503	225	110572384	63.08	52.2812	12.816	48.7657	DCAF15_SMC3_Total_P-8_peak_1643
chr1	110596442	110596857	416	110596639	86.62	106.993	29.2057	102.578	DCAF15_SMC3_Total_P-8_peak_1644
chr1	110602757	110602992	236	110602868	28.24	27.4951	12.3032	24.4401	DCAF15_SMC3_Total_P-8_peak_1645
chr1	110630761	110631038	278	110630882	37.66	27.8561	9.66489	24.7848	DCAF15_SMC3_Total_P-8_peak_1646
chr1	110648715	110649086	372	110648909	65.9	71.8179	21.2935	67.9747	DCAF15_SMC3_Total_P-8_peak_1647
chr1	110658912	110659402	491	110659241	89.44	126.259	38.0486	121.553	DCAF15_SMC3_Total_P-8_peak_1648
chr1	110691647	110691919	273	110691787	42.37	33.5372	10.8418	30.359	DCAF15_SMC3_Total_P-8_peak_1649
chr1	110739581	110739828	248	110739727	48.96	48.8845	16.6525	45.4241	DCAF15_SMC3_Total_P-8_peak_1650
chr1	110745663	110746144	482	110745814	61.2	67.6886	20.7323	63.9098	DCAF15_SMC3_Total_P-8_peak_1651
chr1	110750382	110750954	573	110750550	106.39	122.327	26.8471	117.681	DCAF15_SMC3_Total_P-8_peak_1652
chr1	110855105	110855572	468	110855385	105.45	146.818	39.6745	141.772	DCAF15_SMC3_Total_P-8_peak_1653
chr1	110955102	110955716	615	110955345	77.2	56.9297	11.1717	53.335	DCAF15_SMC3_Total_P-8_peak_1654
chr1	110997826	110998109	284	110997978	65.9	87.4659	30.0828	83.3676	DCAF15_SMC3_Total_P-8_peak_1655
chr1	111002677	111003246	570	111003046	64.02	61.1861	16.2553	57.5199	DCAF15_SMC3_Total_P-8_peak_1656
chr1	111020375	111020552	178	111020498	21.65	17.6222	8.95425	14.7769	DCAF15_SMC3_Total_P-8_peak_1657
chr1	111038623	111038925	303	111038752	34.84	30.322	11.945	27.2004	DCAF15_SMC3_Total_P-8_peak_1658
chr1	111067086	111067642	557	111067278	85.68	105.354	28.8918	100.97	DCAF15_SMC3_Total_P-8_peak_1659
chr1	111097917	111098129	213	111098038	22.6	20.9024	10.6096	17.9802	DCAF15_SMC3_Total_P-8_peak_1660
chr1	111158216	111158823	608	111158553	66.85	55.9348	13.5691	52.3583	DCAF15_SMC3_Total_P-8_peak_1661
chr1	111161959	111162507	549	111162158	99.8	140.159	39.841	135.226	DCAF15_SMC3_Total_P-8_peak_1662
chr1	111173326	111173778	453	111173564	113.92	152.949	38.3067	147.791	DCAF15_SMC3_Total_P-8_peak_1663
chr1	111308699	111308984	286	111308842	79.09	65.0809	13.3475	61.344	DCAF15_SMC3_Total_P-8_peak_1664
chr1	111323416	111323823	408	111323630	66.85	92.2576	32.3065	88.0795	DCAF15_SMC3_Total_P-8_peak_1665
chr1	111325784	111326280	497	111326105	83.79	123.513	40.3762	118.854	DCAF15_SMC3_Total_P-8_peak_1666
chr1	111573221	111573423	203	111573331	42.37	43.7735	16.1636	40.403	DCAF15_SMC3_Total_P-8_peak_1667
chr1	111574941	111575249	309	111575122	27.3	28.7854	13.4773	25.7014	DCAF15_SMC3_Total_P-8_peak_1668
chr1	111740220	111740463	244	111740344	56.49	70.3754	24.8248	66.5559	DCAF15_SMC3_Total_P-8_peak_1669
chr1	111764351	111764540	190	111764441	18.83	12.1886	6.60993	9.49507	DCAF15_SMC3_Total_P-8_peak_1670
chr1	111765495	111765871	377	111765676	60.26	66.197	20.4184	62.4433	DCAF15_SMC3_Total_P-8_peak_1671
chr1	111876842	111877065	224	111876985	36.72	26.7525	9.42952	23.7097	DCAF15_SMC3_Total_P-8_peak_1672
chr1	111942159	111942729	571	111942561	52.72	61.6423	21.8966	57.9608	DCAF15_SMC3_Total_P-8_peak_1673
chr1	111984249	111984610	362	111984389	44.25	54.6812	21.5469	51.119	DCAF15_SMC3_Total_P-8_peak_1674
chr1	112024229	112024676	448	112024431	77.2	90.1684	24.8893	86.0247	DCAF15_SMC3_Total_P-8_peak_1675
chr1	112050411	112051193	783	112050987	64.96	76.9406	24.5854	73.006	DCAF15_SMC3_Total_P-8_peak_1676
chr1	112257539	112257885	347	112257676	61.2	69.9223	21.9312	66.1059	DCAF15_SMC3_Total_P-8_peak_1677
chr1	112289907	112290233	327	112290047	63.08	75.3536	23.8836	71.4452	DCAF15_SMC3_Total_P-8_peak_1678
chr1	112298217	112298550	334	112298360	53.66	58.6658	19.7005	55.0418	DCAF15_SMC3_Total_P-8_peak_1679
chr1	112312206	112312423	218	112312308	35.78	31.5779	12.2589	28.4394	DCAF15_SMC3_Total_P-8_peak_1680
chr1	112356455	112356671	217	112356564	26.36	27.3791	13.029	24.3257	DCAF15_SMC3_Total_P-8_peak_1681
chr1	112841200	112841614	415	112841377	64.02	53.4925	13.0043	49.9525	DCAF15_SMC3_Total_P-8_peak_1682
chr1	112879587	112880083	497	112879749	77.2	62.6774	13.0337	58.9816	DCAF15_SMC3_Total_P-8_peak_1683
chr1	112901476	112901820	345	112901625	33.89	29.0782	11.6312	25.9816	DCAF15_SMC3_Total_P-8_peak_1684
chr1	112912291	112912634	344	112912459	87.56	124.345	38.241	119.666	DCAF15_SMC3_Total_P-8_peak_1685
chr1	112933501	112933841	341	112933645	41.43	44.0394	16.769	40.6662	DCAF15_SMC3_Total_P-8_peak_1686
chr1	112937175	112937409	235	112937316	36.72	26.7525	9.42952	23.7097	DCAF15_SMC3_Total_P-8_peak_1687
chr1	113008776	113009135	360	113008927	88.5	100.387	24.8542	96.082	DCAF15_SMC3_Total_P-8_peak_1688
chr1	113044479	113044783	305	113044631	68.73	58.4028	13.9457	54.783	DCAF15_SMC3_Total_P-8_peak_1689
chr1	113216341	113216537	197	113216432	23.54	17.4005	8.17908	14.5576	DCAF15_SMC3_Total_P-8_peak_1690
chr1	113216868	113217022	155	113216883	16.01	12.0374	6.72147	9.35012	DCAF15_SMC3_Total_P-8_peak_1691
chr1	113249838	113250300	463	113250098	77.2	107.909	34.6856	103.488	DCAF15_SMC3_Total_P-8_peak_1692
chr1	113258936	113259241	306	113259062	90.38	113.596	30.461	109.086	DCAF15_SMC3_Total_P-8_peak_1693
chr1	113261287	113261680	394	113261482	100.74	147.507	43.3598	142.454	DCAF15_SMC3_Total_P-8_peak_1694
chr1	113270464	113270646	183	113270537	37.66	34.1251	12.8865	30.9397	DCAF15_SMC3_Total_P-8_peak_1695
chr1	113346700	113347271	572	113346996	96.97	106.992	24.4933	102.578	DCAF15_SMC3_Total_P-8_peak_1696
chr1	113351801	113352357	557	113352000	85.68	105.354	28.8918	100.97	DCAF15_SMC3_Total_P-8_peak_1697
chr1	113423595	113423964	370	113423767	88.5	76.156	14.9167	72.2408	DCAF15_SMC3_Total_P-8_peak_1698
chr1	113585282	113585572	291	113585459	51.78	53.105	17.594	49.5719	DCAF15_SMC3_Total_P-8_peak_1699
chr1	113615202	113615757	556	113615605	53.66	54.4121	17.3981	50.8636	DCAF15_SMC3_Total_P-8_peak_1700
chr1	113683175	113683755	581	113683326	51.78	56.2791	19.3418	52.6971	DCAF15_SMC3_Total_P-8_peak_1701
chr1	113995574	113995831	258	113995716	35.78	36.8198	15.2752	33.5754	DCAF15_SMC3_Total_P-8_peak_1702
chr1	114220533	114220810	278	114220663	47.07	50.9576	17.9182	47.4658	DCAF15_SMC3_Total_P-8_peak_1703
chr1	114378402	114378628	227	114378512	31.07	32.0057	13.7571	28.8555	DCAF15_SMC3_Total_P-8_peak_1704
chr1	114447749	114447983	235	114447893	34.84	30.322	11.945	27.2004	DCAF15_SMC3_Total_P-8_peak_1705
chr1	114519566	114519812	247	114519691	34.84	25.0197	9.17202	22.0123	DCAF15_SMC3_Total_P-8_peak_1706
chr1	114521217	114522470	1254	114521599	73.44	91.5104	27.7436	87.3436	DCAF15_SMC3_Total_P-8_peak_1707
chr1	114575965	114576239	275	114576114	40.48	26.5338	8.29681	23.4986	DCAF15_SMC3_Total_P-8_peak_1708
chr1	114674483	114674722	240	114674606	32.95	27.847	11.3174	24.7778	DCAF15_SMC3_Total_P-8_peak_1709
chr1	114825428	114825752	325	114825618	67.79	76.7802	22.9291	72.849	DCAF15_SMC3_Total_P-8_peak_1710
chr1	114889107	114889539	433	114889316	106.39	140.739	35.7961	135.792	DCAF15_SMC3_Total_P-8_peak_1711
chr1	115214090	115214243	154	115214161	17.89	11.2084	6.2961	8.54998	DCAF15_SMC3_Total_P-8_peak_1712
chr1	115499232	115499479	248	115499375	32.01	33.5597	14.2545	30.3814	DCAF15_SMC3_Total_P-8_peak_1713
chr1	115521980	115522257	278	115522090	59.31	64.7125	20.1046	60.9778	DCAF15_SMC3_Total_P-8_peak_1714
chr1	115595126	115595375	250	115595255	44.25	43.3808	15.0833	40.0218	DCAF15_SMC3_Total_P-8_peak_1715
chr1	115655380	115655821	442	115655625	51.78	58.9544	20.8624	55.3246	DCAF15_SMC3_Total_P-8_peak_1716
chr1	115681553	115681958	406	115681714	73.44	97.8284	31.3152	93.5603	DCAF15_SMC3_Total_P-8_peak_1717
chr1	115685290	115685445	156	115685375	22.6	15.6935	7.50978	12.8915	DCAF15_SMC3_Total_P-8_peak_1718
chr1	116009114	116009364	251	116009233	35.78	25.6604	9.19415	22.642	DCAF15_SMC3_Total_P-8_peak_1719
chr1	116012247	116012593	347	116012441	46.13	38.2629	11.7832	34.9906	DCAF15_SMC3_Total_P-8_peak_1720
chr1	116019231	116019553	323	116019375	27.3	28.7854	13.4773	25.7014	DCAF15_SMC3_Total_P-8_peak_1721
chr1	116049884	116050170	287	116050031	39.54	41.6817	16.3208	38.3547	DCAF15_SMC3_Total_P-8_peak_1722
chr1	116088824	116089104	281	116088964	38.6	28.9709	9.90026	25.8801	DCAF15_SMC3_Total_P-8_peak_1723
chr1	116138418	116138850	433	116138631	64.02	61.1861	16.2553	57.5199	DCAF15_SMC3_Total_P-8_peak_1724
chr1	116150808	116151223	416	116150993	72.49	84.5318	24.4982	80.4759	DCAF15_SMC3_Total_P-8_peak_1725
chr1	116249488	116249770	283	116249652	53.66	46.8773	13.6662	43.455	DCAF15_SMC3_Total_P-8_peak_1726
chr1	116260246	116260705	460	116260395	44.25	43.3808	15.0833	40.0218	DCAF15_SMC3_Total_P-8_peak_1727
chr1	116307231	116307541	311	116307393	52.72	39.4255	10.7447	36.1344	DCAF15_SMC3_Total_P-8_peak_1728
chr1	116314547	116314901	355	116314684	48.96	30.6604	8.32624	27.5366	DCAF15_SMC3_Total_P-8_peak_1729
chr1	116350394	116350697	304	116350565	30.13	16.9306	6.22553	14.0996	DCAF15_SMC3_Total_P-8_peak_1730
chr1	116422687	116422896	210	116422752	35.78	36.1802	14.8965	32.9431	DCAF15_SMC3_Total_P-8_peak_1731
chr1	116524028	116524302	275	116524195	32.01	25.1387	9.57385	22.1299	DCAF15_SMC3_Total_P-8_peak_1732
chr1	116563366	116563568	203	116563492	34.84	35.7327	15.0758	32.5152	DCAF15_SMC3_Total_P-8_peak_1733
chr1	116676894	116677092	199	116676990	28.24	27.4951	12.3032	24.4401	DCAF15_SMC3_Total_P-8_peak_1734
chr1	116681582	116682185	604	116681888	103.56	152.156	43.9898	147.015	DCAF15_SMC3_Total_P-8_peak_1735
chr1	116694673	116694998	326	116694791	74.38	99.5647	31.7112	95.2678	DCAF15_SMC3_Total_P-8_peak_1736
chr1	116711062	116711274	213	116711174	43.31	29.6308	8.8617	26.5307	DCAF15_SMC3_Total_P-8_peak_1737
chr1	117027868	117028208	341	117028049	75.32	67.2329	15.2638	63.4627	DCAF15_SMC3_Total_P-8_peak_1738
chr1	117041681	117042033	353	117041832	66.85	86.4833	28.9148	82.3972	DCAF15_SMC3_Total_P-8_peak_1739
chr1	117047225	117047391	167	117047340	20.71	16.4631	8.58212	13.645	DCAF15_SMC3_Total_P-8_peak_1740
chr1	117112870	117113181	312	117113073	39.54	30.0967	10.1356	26.9925	DCAF15_SMC3_Total_P-8_peak_1741
chr1	117117289	117117645	357	117117440	39.54	35.5858	12.9034	32.3704	DCAF15_SMC3_Total_P-8_peak_1742
chr1	117138865	117139203	339	117139080	42.37	40.6853	14.4557	37.3662	DCAF15_SMC3_Total_P-8_peak_1743
chr1	117160607	117160765	159	117160667	19.77	17.6651	9.6723	14.8193	DCAF15_SMC3_Total_P-8_peak_1744
chr1	117172736	117172941	206	117172843	23.54	17.4005	8.17908	14.5576	DCAF15_SMC3_Total_P-8_peak_1745
chr1	117215276	117215470	195	117215348	26.36	24.8619	11.511	21.8559	DCAF15_SMC3_Total_P-8_peak_1746
chr1	117221949	117222126	178	117222022	28.24	23.1202	9.7841	20.1546	DCAF15_SMC3_Total_P-8_peak_1747
chr1	117267461	117267688	228	117267546	42.37	40.7836	14.5089	37.4634	DCAF15_SMC3_Total_P-8_peak_1748
chr1	117279827	117280280	454	117280102	85.68	90.6395	21.6689	86.4859	DCAF15_SMC3_Total_P-8_peak_1749
chr1	117306785	117307066	282	117306891	37.66	38.6678	15.4675	35.3914	DCAF15_SMC3_Total_P-8_peak_1750
chr1	117359137	117359306	170	117359241	19.77	15.324	8.20999	12.5358	DCAF15_SMC3_Total_P-8_peak_1751
chr1	117360079	117360738	660	117360398	94.15	138.214	41.637	133.313	DCAF15_SMC3_Total_P-8_peak_1752
chr1	117424413	117424723	311	117424612	33.89	31.4928	13.0054	28.3604	DCAF15_SMC3_Total_P-8_peak_1753
chr1	117598021	117598266	246	117598117	33.89	32.1475	13.3871	28.997	DCAF15_SMC3_Total_P-8_peak_1754
chr1	117610504	117610681	178	117610627	33.89	29.0782	11.6312	25.9816	DCAF15_SMC3_Total_P-8_peak_1755
chr1	117664742	117665004	263	117664868	36.72	39.1056	16.1804	35.8201	DCAF15_SMC3_Total_P-8_peak_1756
chr1	117855234	117855392	159	117855308	20.71	17.3608	9.13452	14.5246	DCAF15_SMC3_Total_P-8_peak_1757
chr1	118055416	118055762	347	118055549	32.95	22.4566	8.48803	19.5007	DCAF15_SMC3_Total_P-8_peak_1758
chr1	118077622	118078063	442	118077801	91.32	99.4883	23.0811	95.1932	DCAF15_SMC3_Total_P-8_peak_1759
chr1	118214710	118214993	284	118214859	45.19	53.274	20.2133	49.7378	DCAF15_SMC3_Total_P-8_peak_1760
chr1	118217271	118217444	174	118217359	28.24	18.3673	7.31117	15.5057	DCAF15_SMC3_Total_P-8_peak_1761
chr1	118253429	118253685	257	118253559	29.19	29.4006	13.0349	26.3021	DCAF15_SMC3_Total_P-8_peak_1762
chr1	118296682	118297006	325	118296856	39.54	42.3873	16.7331	39.0406	DCAF15_SMC3_Total_P-8_peak_1763
chr1	118301393	118301836	444	118301622	64.02	61.1861	16.2553	57.5199	DCAF15_SMC3_Total_P-8_peak_1764
chr1	118358725	118358890	166	118358810	21.65	20.5961	10.7874	17.6821	DCAF15_SMC3_Total_P-8_peak_1765
chr1	118438185	118438409	225	118438303	41.43	45.5084	17.6215	42.1107	DCAF15_SMC3_Total_P-8_peak_1766
chr1	118620012	118620200	189	118620103	25.42	15.4524	6.60505	12.6617	DCAF15_SMC3_Total_P-8_peak_1767
chr1	118693927	118694279	353	118694107	47.07	33.8953	9.61489	30.7147	DCAF15_SMC3_Total_P-8_peak_1768
chr1	118766062	118766317	256	118766169	22.6	21.9173	11.2357	18.9718	DCAF15_SMC3_Total_P-8_peak_1769
chr1	119003908	119004060	153	119003981	19.77	10.0802	5.19282	7.4697	DCAF15_SMC3_Total_P-8_peak_1770
chr1	119259481	119259666	186	119259564	22.6	21.9173	11.2357	18.9718	DCAF15_SMC3_Total_P-8_peak_1771
chr1	119551365	119551584	220	119551442	29.19	31.6432	14.3739	28.4974	DCAF15_SMC3_Total_P-8_peak_1772
chr1	119683692	119683851	160	119683744	16.01	13.5599	7.64627	10.8258	DCAF15_SMC3_Total_P-8_peak_1773
chr1	119818143	119818333	191	119818215	22.6	16.3197	7.86525	13.5057	DCAF15_SMC3_Total_P-8_peak_1774
chr1	119829314	119829555	242	119829448	33.89	29.0782	11.6312	25.9816	DCAF15_SMC3_Total_P-8_peak_1775
chr1	119910106	119910440	335	119910271	33.89	23.5121	8.7234	20.5339	DCAF15_SMC3_Total_P-8_peak_1776
chr1	120018556	120018762	207	120018644	26.36	27.3791	13.029	24.3257	DCAF15_SMC3_Total_P-8_peak_1777
chr1	120086923	120087075	153	120086976	23.54	21.0318	10.3228	18.1078	DCAF15_SMC3_Total_P-8_peak_1778
chr1	120092328	120092481	154	120092427	28.24	23.0554	9.74822	20.0903	DCAF15_SMC3_Total_P-8_peak_1779
chr1	120112955	120113180	226	120113093	24.48	24.4563	12.0359	21.4651	DCAF15_SMC3_Total_P-8_peak_1780
chr1	120125511	120125756	246	120125655	29.19	19.3689	7.54654	16.4809	DCAF15_SMC3_Total_P-8_peak_1781
chr1	120154261	120154787	527	120154389	50.84	59.6914	21.8092	56.0471	DCAF15_SMC3_Total_P-8_peak_1782
chr1	120156318	120156754	437	120156611	79.09	108.331	33.6917	103.904	DCAF15_SMC3_Total_P-8_peak_1783
chr1	120205858	120206107	250	120205977	39.54	39.581	15.1109	36.2844	DCAF15_SMC3_Total_P-8_peak_1784
chr1	120217537	120217727	191	120217601	22.6	17.1063	8.32008	14.274	DCAF15_SMC3_Total_P-8_peak_1785
chr1	120218137	120218510	374	120218360	54.61	68.7977	25.0029	65.0025	DCAF15_SMC3_Total_P-8_peak_1786
chr1	120286732	120287009	278	120286882	33.89	23.5121	8.7234	20.5339	DCAF15_SMC3_Total_P-8_peak_1787
chr1	120351679	120351870	192	120351791	42.37	21.863	6.19529	18.9297	DCAF15_SMC3_Total_P-8_peak_1788
chr1	120413496	120413957	462	120413732	72.49	93.4506	29.4049	89.256	DCAF15_SMC3_Total_P-8_peak_1789
chr1	120428662	120429117	456	120428965	70.61	81.4129	23.8706	77.4106	DCAF15_SMC3_Total_P-8_peak_1790
chr1	120453411	120453563	153	120453443	15.06	13.1067	7.64921	10.3867	DCAF15_SMC3_Total_P-8_peak_1791
chr1	120491305	120491613	309	120491461	48.96	48.8845	16.6525	45.4241	DCAF15_SMC3_Total_P-8_peak_1792
chr1	120510637	120510980	344	120510812	37.66	23.5306	7.73191	20.5515	DCAF15_SMC3_Total_P-8_peak_1793
chr1	120612107	120612676	570	120612345	31.07	18.6829	6.77536	15.8121	DCAF15_SMC3_Total_P-8_peak_1794
chr1	120688387	120688753	367	120688537	76.26	85.0932	22.8123	81.031	DCAF15_SMC3_Total_P-8_peak_1795
chr1	120874345	120874756	412	120874550	47.07	47.495	16.0248	44.0629	DCAF15_SMC3_Total_P-8_peak_1796
chr1	120925412	120926327	916	120926034	80.03	97.2376	27.0089	92.9784	DCAF15_SMC3_Total_P-8_peak_1797
chr1	121103879	121104242	364	121103984	29.19	24.2325	10.0621	21.2428	DCAF15_SMC3_Total_P-8_peak_1798
chr1	121189230	121189548	319	121189423	29.19	31.6257	14.3634	28.4869	DCAF15_SMC3_Total_P-8_peak_1799
chr1	121253849	121254001	153	121253894	16.01	14.098	7.97548	11.3559	DCAF15_SMC3_Total_P-8_peak_1800
chr1	142586291	142586451	161	142586378	34.84	22.9846	8.20776	20.024	DCAF15_SMC3_Total_P-8_peak_1801
chr1	143500089	143500241	153	143500165	16.01	13.8233	7.80741	11.0852	DCAF15_SMC3_Total_P-8_peak_1802
chr1	143646105	143646345	241	143646248	22.6	16.3197	7.86525	13.5057	DCAF15_SMC3_Total_P-8_peak_1803
chr1	143656178	143656401	224	143656324	37.66	38.3474	15.2805	35.0733	DCAF15_SMC3_Total_P-8_peak_1804
chr1	144091043	144091270	228	144091128	26.36	13.452	5.47234	10.7229	DCAF15_SMC3_Total_P-8_peak_1805
chr1	144094797	144094983	187	144094889	38.6	21.1635	6.60018	18.2383	DCAF15_SMC3_Total_P-8_peak_1806
chr1	144534139	144534342	204	144534242	33.89	19.6848	6.97872	16.7883	DCAF15_SMC3_Total_P-8_peak_1807
chr1	144535308	144535485	178	144535395	35.78	23.3845	8.13821	20.4103	DCAF15_SMC3_Total_P-8_peak_1808
chr1	144567883	144568227	345	144568050	80.97	83.4031	20.492	79.3618	DCAF15_SMC3_Total_P-8_peak_1809
chr1	144572647	144573058	412	144572955	24.48	21.2115	10.0706	18.2853	DCAF15_SMC3_Total_P-8_peak_1810
chr1	144593510	144593662	153	144593618	23.54	16.3453	7.58774	13.5312	DCAF15_SMC3_Total_P-8_peak_1811
chr1	144621474	144621663	190	144621563	29.19	18.5644	7.165	15.695	DCAF15_SMC3_Total_P-8_peak_1812
chr1	144811664	144811996	333	144811966	24.48	15.8962	7.07546	13.0933	DCAF15_SMC3_Total_P-8_peak_1813
chr1	144918070	144918364	295	144918203	69.67	60.9314	14.6467	57.2704	DCAF15_SMC3_Total_P-8_peak_1814
chr1	144972901	144973120	220	144972998	41.43	31.9598	10.4104	28.81	DCAF15_SMC3_Total_P-8_peak_1815
chr1	145014558	145014814	257	145014663	81.91	52.0541	9.21217	48.541	DCAF15_SMC3_Total_P-8_peak_1816
chr1	145058952	145059388	437	145059146	167.59	163.448	21.0731	158.127	DCAF15_SMC3_Total_P-8_peak_1817
chr1	145061862	145062157	296	145061989	83.79	58.5349	10.5991	54.9117	DCAF15_SMC3_Total_P-8_peak_1818
chr1	145126758	145127181	424	145126965	58.37	46.1853	11.818	42.7772	DCAF15_SMC3_Total_P-8_peak_1819
chr1	145129203	145129544	342	145129384	80.03	69.1248	14.4949	65.3271	DCAF15_SMC3_Total_P-8_peak_1820
chr1	145129765	145130206	442	145129941	41.43	25.2961	7.58954	22.2863	DCAF15_SMC3_Total_P-8_peak_1821
chr1	145138875	145139105	231	145138996	48.02	36.6655	10.4914	33.4272	DCAF15_SMC3_Total_P-8_peak_1822
chr1	145208830	145209223	394	145209007	78.14	58.0496	11.3062	54.4339	DCAF15_SMC3_Total_P-8_peak_1823
chr1	145293110	145293649	540	145293485	139.34	134.775	20.0486	129.932	DCAF15_SMC3_Total_P-8_peak_1824
chr1	145299665	145300004	340	145299862	88.5	102.665	25.9571	98.3266	DCAF15_SMC3_Total_P-8_peak_1825
chr1	145382812	145383031	220	145382894	18.83	12.1886	6.60993	9.49507	DCAF15_SMC3_Total_P-8_peak_1826
chr1	145402069	145402312	244	145402152	35.78	30.5654	11.7048	27.4424	DCAF15_SMC3_Total_P-8_peak_1827
chr1	145421697	145422004	308	145421838	45.19	44.7429	15.3972	41.3602	DCAF15_SMC3_Total_P-8_peak_1828
chr1	145427470	145427724	255	145427596	52.72	58.3656	20.0236	54.7468	DCAF15_SMC3_Total_P-8_peak_1829
chr1	145457237	145457548	312	145457368	44.25	43.3808	15.0833	40.0218	DCAF15_SMC3_Total_P-8_peak_1830
chr1	145524738	145524946	209	145524841	32.95	22.4566	8.48803	19.5007	DCAF15_SMC3_Total_P-8_peak_1831
chr1	145542765	145543172	408	145542980	58.37	63.2351	19.7908	59.5254	DCAF15_SMC3_Total_P-8_peak_1832
chr1	145585398	145585638	241	145585534	28.24	18.3673	7.31117	15.5057	DCAF15_SMC3_Total_P-8_peak_1833
chr1	145588560	145588888	329	145588701	32.95	27.847	11.3174	24.7778	DCAF15_SMC3_Total_P-8_peak_1834
chr1	145589176	145589807	632	145589480	75.32	87.0512	24.29	82.9572	DCAF15_SMC3_Total_P-8_peak_1835
chr1	145713517	145713914	398	145713793	42.37	40.6853	14.4557	37.3662	DCAF15_SMC3_Total_P-8_peak_1836
chr1	145968979	145969226	248	145969171	20.71	16.4631	8.58212	13.645	DCAF15_SMC3_Total_P-8_peak_1837
chr1	146057296	146057466	171	146057373	24.48	22.1781	10.6503	19.2311	DCAF15_SMC3_Total_P-8_peak_1838
chr1	146244521	146244730	210	146244635	36.72	42.0713	17.9604	38.7285	DCAF15_SMC3_Total_P-8_peak_1839
chr1	146250797	146250999	203	146250899	36.72	42.0713	17.9604	38.7285	DCAF15_SMC3_Total_P-8_peak_1840
chr1	146395319	146395522	204	146395474	27.3	21.1182	9.00801	18.1936	DCAF15_SMC3_Total_P-8_peak_1841
chr1	146401672	146401945	274	146401798	21.65	19.9736	10.4009	17.075	DCAF15_SMC3_Total_P-8_peak_1842
chr1	146407937	146408150	214	146408042	22.6	16.3197	7.86525	13.5057	DCAF15_SMC3_Total_P-8_peak_1843
chr1	146556097	146556264	168	146556140	17.89	11.2084	6.2961	8.54998	DCAF15_SMC3_Total_P-8_peak_1844
chr1	146569928	146570284	357	146570133	45.19	37.0673	11.5479	33.8174	DCAF15_SMC3_Total_P-8_peak_1845
chr1	146644101	146644477	377	146644270	57.43	68.3121	23.0952	64.5224	DCAF15_SMC3_Total_P-8_peak_1846
chr1	146714067	146714348	282	146714219	51.78	53.2248	17.6587	49.691	DCAF15_SMC3_Total_P-8_peak_1847
chr1	146714744	146714898	155	146714801	26.36	11.2515	4.56028	8.59198	DCAF15_SMC3_Total_P-8_peak_1848
chr1	146745486	146745709	224	146745563	24.48	24.6142	12.1323	21.6118	DCAF15_SMC3_Total_P-8_peak_1849
chr1	146861686	146861975	290	146861841	47.07	52.8794	19.0018	49.3574	DCAF15_SMC3_Total_P-8_peak_1850
chr1	146966836	146967142	307	146966974	64.02	82.4745	27.3543	78.4544	DCAF15_SMC3_Total_P-8_peak_1851
chr1	147099316	147099688	373	147099477	69.67	75.8061	21.4477	71.8939	DCAF15_SMC3_Total_P-8_peak_1852
chr1	147112593	147112903	311	147112725	73.44	100.768	33.0152	96.4571	DCAF15_SMC3_Total_P-8_peak_1853
chr1	147113854	147114070	217	147113971	35.78	31.5779	12.2589	28.4394	DCAF15_SMC3_Total_P-8_peak_1854
chr1	147172084	147172377	294	147172245	65.9	78.7894	25.0794	74.8293	DCAF15_SMC3_Total_P-8_peak_1855
chr1	147196007	147196552	546	147196252	105.45	139.011	35.4823	134.093	DCAF15_SMC3_Total_P-8_peak_1856
chr1	147362188	147362707	520	147362494	118.63	161.785	39.8759	156.485	DCAF15_SMC3_Total_P-8_peak_1857
chr1	147364319	147364635	317	147364471	53.66	28.7091	6.83311	25.6323	DCAF15_SMC3_Total_P-8_peak_1858
chr1	147364837	147365162	326	147364983	58.37	56.7591	16.4877	53.1666	DCAF15_SMC3_Total_P-8_peak_1859
chr1	147553492	147553787	296	147553677	77.2	79.1246	19.5505	75.1586	DCAF15_SMC3_Total_P-8_peak_1860
chr1	147592806	147592973	168	147592892	19.77	17.7754	9.74171	14.9291	DCAF15_SMC3_Total_P-8_peak_1861
chr1	147599168	147599340	173	147599270	24.48	24.1756	11.8644	21.1905	DCAF15_SMC3_Total_P-8_peak_1862
chr1	147727112	147727441	330	147727314	64.96	53.4925	13.1925	49.9525	DCAF15_SMC3_Total_P-8_peak_1863
chr1	147817822	147818088	267	147817941	66.85	63.8781	16.9614	60.1591	DCAF15_SMC3_Total_P-8_peak_1864
chr1	147833633	147833815	183	147833702	28.24	23.0554	9.74822	20.0903	DCAF15_SMC3_Total_P-8_peak_1865
chr1	147843731	147844037	307	147843832	38.6	41.474	16.6601	38.1475	DCAF15_SMC3_Total_P-8_peak_1866
chr1	147994137	147994812	676	147994330	36.72	26.7525	9.42952	23.7097	DCAF15_SMC3_Total_P-8_peak_1867
chr1	148000107	148000765	659	148000355	125.22	146.409	28.9093	141.371	DCAF15_SMC3_Total_P-8_peak_1868
chr1	148241535	148241787	253	148241672	30.13	18.4539	6.88817	15.5906	DCAF15_SMC3_Total_P-8_peak_1869
chr1	148247563	148247921	359	148247744	37.66	27.5546	9.52206	24.4971	DCAF15_SMC3_Total_P-8_peak_1870
chr1	148527175	148527485	311	148527357	83.79	87.7295	21.1981	83.6224	DCAF15_SMC3_Total_P-8_peak_1871
chr1	148531956	148532285	330	148532110	106.39	91.4074	15.3412	87.2418	DCAF15_SMC3_Total_P-8_peak_1872
chr1	148555648	148555952	305	148555725	18.83	11.8408	6.40476	9.16827	DCAF15_SMC3_Total_P-8_peak_1873
chr1	148598694	148599001	308	148598855	57.43	39.964	9.73847	36.6647	DCAF15_SMC3_Total_P-8_peak_1874
chr1	148760727	148761041	315	148760923	26.36	24.4966	11.293	21.5052	DCAF15_SMC3_Total_P-8_peak_1875
chr1	149192818	149193020	203	149192882	22.6	20.9024	10.6096	17.9802	DCAF15_SMC3_Total_P-8_peak_1876
chr1	149204277	149204611	335	149204473	92.27	81.2068	15.5443	77.2098	DCAF15_SMC3_Total_P-8_peak_1877
chr1	149223303	149223562	260	149223562	20.71	8.71601	4.34255	6.15171	DCAF15_SMC3_Total_P-8_peak_1878
chr1	149223803	149224209	407	149223933	31.07	22.4996	8.54266	19.5436	DCAF15_SMC3_Total_P-8_peak_1879
chr1	149272952	149273127	176	149273014	27.3	20.3432	8.58974	17.4404	DCAF15_SMC3_Total_P-8_peak_1880
chr1	149297743	149297938	196	149297826	48.96	39.3121	11.8579	36.0261	DCAF15_SMC3_Total_P-8_peak_1881
chr1	149379044	149379810	767	149379655	79.09	95.6301	26.695	91.3991	DCAF15_SMC3_Total_P-8_peak_1882
chr1	149431128	149431502	375	149431256	52.72	45.6216	13.4308	42.2215	DCAF15_SMC3_Total_P-8_peak_1883
chr1	149438237	149438447	211	149438350	32.95	32.1913	13.8382	29.0403	DCAF15_SMC3_Total_P-8_peak_1884
chr1	149513346	149513664	319	149513578	18.83	15.9215	8.91627	13.1171	DCAF15_SMC3_Total_P-8_peak_1885
chr1	149658501	149658743	243	149658618	64.02	59.3409	15.4335	55.7065	DCAF15_SMC3_Total_P-8_peak_1886
chr1	149763941	149764310	370	149764175	67.79	57.1656	13.7574	53.569	DCAF15_SMC3_Total_P-8_peak_1887
chr1	149764411	149764816	406	149764599	74.38	87.6744	25.1259	83.5695	DCAF15_SMC3_Total_P-8_peak_1888
chr1	149813370	149813836	467	149813557	21.65	11.7967	5.66356	9.12586	DCAF15_SMC3_Total_P-8_peak_1889
chr1	149857264	149857559	296	149857351	20.71	14.2141	7.23759	11.4656	DCAF15_SMC3_Total_P-8_peak_1890
chr1	149860019	149860340	322	149860122	36.72	36.0542	14.3863	32.8182	DCAF15_SMC3_Total_P-8_peak_1891
chr1	149934031	149934483	453	149934111	30.13	25.4237	10.3759	22.4092	DCAF15_SMC3_Total_P-8_peak_1892
chr1	150022626	150022882	257	150022767	37.66	40.1994	16.3694	36.8984	DCAF15_SMC3_Total_P-8_peak_1893
chr1	150039457	150039873	417	150039705	40.48	38.0296	13.828	34.7628	DCAF15_SMC3_Total_P-8_peak_1894
chr1	150138184	150138489	306	150138390	54.61	54.2392	16.876	50.6937	DCAF15_SMC3_Total_P-8_peak_1895
chr1	150141198	150141694	497	150141343	82.85	100.469	27.9503	96.1597	DCAF15_SMC3_Total_P-8_peak_1896
chr1	150159459	150159747	289	150159667	26.36	25.7666	12.0541	22.7472	DCAF15_SMC3_Total_P-8_peak_1897
chr1	150227823	150228159	337	150227951	25.42	22.3369	10.38	19.3863	DCAF15_SMC3_Total_P-8_peak_1898
chr1	150228334	150228610	277	150228472	51.78	48.7311	15.308	45.281	DCAF15_SMC3_Total_P-8_peak_1899
chr1	150436872	150437232	361	150437007	41.43	36.9677	12.8757	33.7203	DCAF15_SMC3_Total_P-8_peak_1900
chr1	150505100	150505300	201	150505206	31.07	28.8937	11.9527	25.8065	DCAF15_SMC3_Total_P-8_peak_1901
chr1	150532455	150532754	300	150532584	56.49	31.4215	7.18617	28.2919	DCAF15_SMC3_Total_P-8_peak_1902
chr1	150533446	150533681	236	150533549	51.78	37.6307	10.2869	34.3695	DCAF15_SMC3_Total_P-8_peak_1903
chr1	150594070	150594246	177	150594159	29.19	20.3805	8.04107	17.4776	DCAF15_SMC3_Total_P-8_peak_1904
chr1	150785546	150785916	371	150785780	74.38	95.5665	29.4375	91.3401	DCAF15_SMC3_Total_P-8_peak_1905
chr1	150895001	150895281	281	150895143	45.19	49.8949	18.2575	46.4169	DCAF15_SMC3_Total_P-8_peak_1906
chr1	150951906	150952324	419	150952137	117.69	149.845	34.4217	144.745	DCAF15_SMC3_Total_P-8_peak_1907
chr1	150968413	150968657	245	150968547	34.84	30.322	11.945	27.2004	DCAF15_SMC3_Total_P-8_peak_1908
chr1	150997106	150997346	241	150997216	45.19	39.749	12.8274	36.4517	DCAF15_SMC3_Total_P-8_peak_1909
chr1	151020950	151021232	283	151021082	36.72	36.9518	14.9083	33.7048	DCAF15_SMC3_Total_P-8_peak_1910
chr1	151043503	151043935	433	151043688	60.26	48.6881	12.2511	45.2383	DCAF15_SMC3_Total_P-8_peak_1911
chr1	151072323	151072608	286	151072428	37.66	37.726	14.9196	34.4646	DCAF15_SMC3_Total_P-8_peak_1912
chr1	151128411	151128789	379	151128618	53.66	46.8773	13.6662	43.455	DCAF15_SMC3_Total_P-8_peak_1913
chr1	151168874	151169112	239	151168994	32.01	29.9415	12.1649	26.8399	DCAF15_SMC3_Total_P-8_peak_1914
chr1	151224239	151224506	268	151224362	46.13	44.7746	15.0009	41.3905	DCAF15_SMC3_Total_P-8_peak_1915
chr1	151253578	151253781	204	151253705	19.77	10.0802	5.19282	7.4697	DCAF15_SMC3_Total_P-8_peak_1916
chr1	151273421	151273659	239	151273544	29.19	30.3043	13.5729	27.1871	DCAF15_SMC3_Total_P-8_peak_1917
chr1	151313394	151313749	356	151313540	39.54	38.1342	14.2957	34.8662	DCAF15_SMC3_Total_P-8_peak_1918
chr1	151371692	151372005	314	151371889	20.71	10.9285	5.42819	8.27915	DCAF15_SMC3_Total_P-8_peak_1919
chr1	151416460	151416615	156	151416547	23.54	15.4798	7.11636	12.6887	DCAF15_SMC3_Total_P-8_peak_1920
chr1	151507197	151507570	374	151507342	61.2	67.6886	20.7323	63.9098	DCAF15_SMC3_Total_P-8_peak_1921
chr1	151566641	151566996	356	151566761	36.72	37.2635	15.0908	34.011	DCAF15_SMC3_Total_P-8_peak_1922
chr1	151665531	151665865	335	151665728	43.31	51.7927	20.3427	48.2837	DCAF15_SMC3_Total_P-8_peak_1923
chr1	151706514	151706745	232	151706603	18.83	16.7514	9.44246	13.9229	DCAF15_SMC3_Total_P-8_peak_1924
chr1	151707295	151708066	772	151707686	76.26	90.8399	25.7535	86.6816	DCAF15_SMC3_Total_P-8_peak_1925
chr1	151808872	151809295	424	151809128	65.9	73.7233	22.3014	69.841	DCAF15_SMC3_Total_P-8_peak_1926
chr1	151906566	151906832	267	151906691	39.54	36.7173	13.5142	33.4746	DCAF15_SMC3_Total_P-8_peak_1927
chr1	151940534	151940736	203	151940612	32.95	18.7537	6.79042	15.8812	DCAF15_SMC3_Total_P-8_peak_1928
chr1	151969129	151969707	579	151969454	65.9	90.4728	31.8582	86.3217	DCAF15_SMC3_Total_P-8_peak_1929
chr1	151974100	151974542	443	151974330	69.67	97.6501	33.6514	93.3837	DCAF15_SMC3_Total_P-8_peak_1930
chr1	151986197	151986408	212	151986298	51.78	44.374	13.1955	40.9975	DCAF15_SMC3_Total_P-8_peak_1931
chr1	151991117	151991326	210	151991224	29.19	30.6213	13.7623	27.4981	DCAF15_SMC3_Total_P-8_peak_1932
chr1	152007100	152007321	222	152007188	36.72	37.1068	14.999	33.8567	DCAF15_SMC3_Total_P-8_peak_1933
chr1	152025055	152025576	522	152025222	108.27	125.444	27.3178	120.748	DCAF15_SMC3_Total_P-8_peak_1934
chr1	152034512	152034698	187	152034580	26.36	22.6368	10.1982	19.6786	DCAF15_SMC3_Total_P-8_peak_1935
chr1	152114449	152114773	325	152114662	55.55	49.4125	14.137	45.946	DCAF15_SMC3_Total_P-8_peak_1936
chr1	152154822	152155218	397	152155075	65.9	84.1552	28.1465	80.1073	DCAF15_SMC3_Total_P-8_peak_1937
chr1	152157863	152158367	505	152158226	72.49	84.5318	24.4982	80.4759	DCAF15_SMC3_Total_P-8_peak_1938
chr1	152161126	152161848	723	152161241	74.38	83.3193	22.8764	79.2885	DCAF15_SMC3_Total_P-8_peak_1939
chr1	152162344	152162617	274	152162492	65.9	62.5289	16.7261	58.8337	DCAF15_SMC3_Total_P-8_peak_1940
chr1	152319685	152319948	264	152319815	38.6	45.137	18.8433	41.7492	DCAF15_SMC3_Total_P-8_peak_1941
chr1	152371640	152371850	211	152371736	25.42	15.4524	6.60505	12.6617	DCAF15_SMC3_Total_P-8_peak_1942
chr1	152413368	152413644	277	152413514	50.84	43.1346	12.9601	39.7808	DCAF15_SMC3_Total_P-8_peak_1943
chr1	152423803	152424031	229	152423883	25.42	19.6141	8.80674	16.7204	DCAF15_SMC3_Total_P-8_peak_1944
chr1	152430920	152431135	216	152431022	16.95	13.8233	8.23966	11.0852	DCAF15_SMC3_Total_P-8_peak_1945
chr1	152432805	152433034	230	152432905	27.3	23.8588	10.5491	20.8756	DCAF15_SMC3_Total_P-8_peak_1946
chr1	152434126	152434384	259	152434255	32.95	35.4503	15.8101	32.2382	DCAF15_SMC3_Total_P-8_peak_1947
chr1	152452601	152452845	245	152452740	30.13	30.187	13.0954	27.0788	DCAF15_SMC3_Total_P-8_peak_1948
chr1	152467628	152467869	242	152467748	19.77	18.0122	9.89078	15.1546	DCAF15_SMC3_Total_P-8_peak_1949
chr1	152469825	152470063	239	152469949	33.89	37.5258	16.6155	34.2649	DCAF15_SMC3_Total_P-8_peak_1950
chr1	152505860	152506099	240	152505991	23.54	22.1958	11.0329	19.2473	DCAF15_SMC3_Total_P-8_peak_1951
chr1	152626542	152626812	271	152626690	33.89	34.327	14.6797	31.1369	DCAF15_SMC3_Total_P-8_peak_1952
chr1	152842354	152842601	248	152842493	44.25	54.6812	21.5469	51.119	DCAF15_SMC3_Total_P-8_peak_1953
chr1	152843604	152844221	618	152843992	63.08	70.6925	21.3599	66.866	DCAF15_SMC3_Total_P-8_peak_1954
chr1	152850585	152850766	182	152850687	28.24	26.2323	11.5592	23.2002	DCAF15_SMC3_Total_P-8_peak_1955
chr1	152890366	152890644	279	152890499	47.07	59.5453	22.8752	55.9095	DCAF15_SMC3_Total_P-8_peak_1956
chr1	152933226	152933475	250	152933341	28.24	30.207	13.9256	27.0917	DCAF15_SMC3_Total_P-8_peak_1957
chr1	153005495	153005658	164	153005557	18.83	12.1886	6.60993	9.49507	DCAF15_SMC3_Total_P-8_peak_1958
chr1	153162874	153163190	317	153163010	45.19	56.3028	21.9953	52.715	DCAF15_SMC3_Total_P-8_peak_1959
chr1	153165229	153165459	231	153165369	34.84	39.0289	17.0638	35.7436	DCAF15_SMC3_Total_P-8_peak_1960
chr1	153195546	153195859	314	153195707	68.73	89.2363	29.3347	85.1046	DCAF15_SMC3_Total_P-8_peak_1961
chr1	153201794	153202067	274	153201933	44.25	52.4112	20.2072	48.8953	DCAF15_SMC3_Total_P-8_peak_1962
chr1	153250458	153250631	174	153250555	19.77	13.1909	6.92376	10.4645	DCAF15_SMC3_Total_P-8_peak_1963
chr1	153261265	153261443	179	153261324	22.6	20.5537	10.3951	17.6476	DCAF15_SMC3_Total_P-8_peak_1964
chr1	153324935	153325276	342	153325092	49.9	58.1225	21.4131	54.5053	DCAF15_SMC3_Total_P-8_peak_1965
chr1	153326160	153326360	201	153326249	31.07	32.9601	14.3211	29.7947	DCAF15_SMC3_Total_P-8_peak_1966
chr1	153327977	153328351	375	153328173	69.67	59.6462	14.134	56.0031	DCAF15_SMC3_Total_P-8_peak_1967
chr1	153366630	153366873	244	153366784	26.36	26.1791	12.3029	23.148	DCAF15_SMC3_Total_P-8_peak_1968
chr1	153372840	153373081	242	153372962	32.01	36.0354	15.7189	32.7994	DCAF15_SMC3_Total_P-8_peak_1969
chr1	153377256	153377550	295	153377400	46.13	57.9337	22.4436	54.3191	DCAF15_SMC3_Total_P-8_peak_1970
[truncated: 26,791 more rows]

## Sheet: sgROSA26 SMC3-Acetyl P8 Peaks
# This file is generated by MACS version 2.2.7.1
# Command line: callpeak -t ROSA-SMC3-Acetyl_rmdup.bam -c Input-Grant_rmdup.bam -n ROSA_SMC3-Acetyl_P-8 -g hs -p 1e-8
# ARGUMENTS LIST:
# name = ROSA_SMC3-Acetyl_P-8
# format = AUTO
# ChIP-seq file = ['ROSA-SMC3-Acetyl_rmdup.bam']
# control file = ['Input-Grant_rmdup.bam']
# effective genome size = 2.70e+09
# band width = 300
# model fold = [5, 50]
# pvalue cutoff = 1.00e-08
# qvalue will not be calculated and reported as -1 in the final output.
# The maximum gap between significant sites is assigned as the read length/tag size.
# The minimum length of peaks is assigned as the predicted fragment length "d".
# Larger dataset will be scaled towards smaller dataset.
# Range for calculating regional lambda is: 1000 bps and 10000 bps
# Broad region calling is off
# Paired-End mode is off
# tag size is determined as 95 bps
# total tags in treatment: 21237289
# tags after filtering in treatment: 17774574
# maximum duplicate tags at the same position in treatment = 1
# Redundant rate in treatment: 0.16
# total tags in control: 22803238
# tags after filtering in control: 19412903
# maximum duplicate tags at the same position in control = 1
# Redundant rate in control: 0.15
# d = 140
# alternative fragment length(s) may be 140 bps
chr	start	end	length	abs_summit	pileup	#NAME?	fold_enrichment	#NAME?	name
chr1	11188	11392	205	11304	42	42.2602	15.1878	37.7761	ROSA_SMC3-Acetyl_P-8_peak_1
chr1	461805	462009	205	461918	28	26.1682	11.4253	22.2875	ROSA_SMC3-Acetyl_P-8_peak_2
chr1	521436	521667	232	521557	70	56.9812	12.7285	52.0006	ROSA_SMC3-Acetyl_P-8_peak_3
chr1	805210	805404	195	805299	24	19.5899	8.94586	15.9727	ROSA_SMC3-Acetyl_P-8_peak_4
chr1	873541	873735	195	873655	23	25.0272	12.4893	21.1847	ROSA_SMC3-Acetyl_P-8_peak_5
chr1	919578	919902	325	919689	28	19.3718	7.7399	15.7841	ROSA_SMC3-Acetyl_P-8_peak_6
chr1	999205	999446	242	999325	47	46.9921	15.7328	42.3343	ROSA_SMC3-Acetyl_P-8_peak_7
chr1	1057536	1057797	262	1057688	45	49.7913	18.1229	45.0335	ROSA_SMC3-Acetyl_P-8_peak_8
chr1	1185630	1185826	197	1185763	25	16.3426	6.93922	12.8819	ROSA_SMC3-Acetyl_P-8_peak_9
chr1	1225658	1225820	163	1225717	21	12.5345	5.87165	9.26346	ROSA_SMC3-Acetyl_P-8_peak_10
chr1	1227335	1227489	155	1227369	23	18.2493	8.47693	14.6939	ROSA_SMC3-Acetyl_P-8_peak_11
chr1	1237429	1237583	155	1237491	18	18.1382	9.88736	14.5929	ROSA_SMC3-Acetyl_P-8_peak_12
chr1	1307472	1307699	228	1307585	25	23.4125	10.8459	19.6481	ROSA_SMC3-Acetyl_P-8_peak_13
chr1	1376361	1376542	182	1376460	31	30.0829	12.6073	26.046	ROSA_SMC3-Acetyl_P-8_peak_14
chr1	1440971	1441128	158	1441026	33	22.6239	8.08634	18.8847	ROSA_SMC3-Acetyl_P-8_peak_15
chr1	1555574	1555718	145	1555642	16	15.531	8.84659	12.1009	ROSA_SMC3-Acetyl_P-8_peak_16
chr1	1837750	1837943	194	1837837	33	30.309	12.009	26.2614	ROSA_SMC3-Acetyl_P-8_peak_17
chr1	1891552	1891747	196	1891660	24	26.4612	13.0097	22.5631	ROSA_SMC3-Acetyl_P-8_peak_18
chr1	1976362	1976550	189	1976462	23	18.2493	8.47693	14.6939	ROSA_SMC3-Acetyl_P-8_peak_19
chr1	2071349	2071683	335	2071588	23	25.0272	12.4893	21.1847	ROSA_SMC3-Acetyl_P-8_peak_20
chr1	2105789	2106132	344	2105901	36	28.0624	9.87504	24.0947	ROSA_SMC3-Acetyl_P-8_peak_21
chr1	2126688	2126936	249	2126804	44	48.3153	17.729	43.6094	ROSA_SMC3-Acetyl_P-8_peak_22
chr1	2313157	2313525	369	2313392	55	44.8426	12.0109	40.2633	ROSA_SMC3-Acetyl_P-8_peak_23
chr1	2345777	2346137	361	2346002	48	25.9747	6.61336	22.0973	ROSA_SMC3-Acetyl_P-8_peak_24
chr1	2479355	2479755	401	2479652	68	80.8881	24.3712	75.1512	ROSA_SMC3-Acetyl_P-8_peak_25
chr1	2486406	2486709	304	2486513	35	39.0047	16.2326	34.6354	ROSA_SMC3-Acetyl_P-8_peak_26
chr1	2703208	2703516	309	2703404	31	36.9421	16.6524	32.6406	ROSA_SMC3-Acetyl_P-8_peak_27
chr1	2718242	2718448	207	2718345	34	25.8137	9.34126	21.9419	ROSA_SMC3-Acetyl_P-8_peak_28
chr1	2738685	2738871	187	2738783	18	18.1382	9.88736	14.5929	ROSA_SMC3-Acetyl_P-8_peak_29
chr1	2838699	2838863	165	2838785	19	18.5913	9.87421	15.024	ROSA_SMC3-Acetyl_P-8_peak_30
chr1	2929031	2929358	328	2929210	39	49.7195	20.8155	44.9645	ROSA_SMC3-Acetyl_P-8_peak_31
chr1	3200563	3200820	258	3200696	16	15.531	8.84659	12.1009	ROSA_SMC3-Acetyl_P-8_peak_32
chr1	3236629	3236783	155	3236711	19	19.4757	10.4078	15.8624	ROSA_SMC3-Acetyl_P-8_peak_33
chr1	3400472	3400724	253	3400598	54	59.4339	19.4263	54.3759	ROSA_SMC3-Acetyl_P-8_peak_34
chr1	3407924	3408073	150	3407984	22	17.1304	8.12373	13.6286	ROSA_SMC3-Acetyl_P-8_peak_35
chr1	3481861	3482160	300	3481994	40	51.368	21.3359	46.5621	ROSA_SMC3-Acetyl_P-8_peak_36
chr1	3531774	3532002	229	3531882	21	16.0299	7.77052	12.5789	ROSA_SMC3-Acetyl_P-8_peak_37
chr1	3535641	3535873	233	3535753	50	57.3077	20.0928	52.3152	ROSA_SMC3-Acetyl_P-8_peak_38
chr1	3537775	3538015	241	3537907	37	24.8432	8.15027	21.0184	ROSA_SMC3-Acetyl_P-8_peak_39
chr1	3612243	3612533	291	3612364	42	54.696	22.3767	49.783	ROSA_SMC3-Acetyl_P-8_peak_40
chr1	3641034	3641226	193	3641134	25	22.3858	10.2434	18.6554	ROSA_SMC3-Acetyl_P-8_peak_41
chr1	3643941	3644089	149	3644003	18	17.5996	9.56204	14.0832	ROSA_SMC3-Acetyl_P-8_peak_42
chr1	3718100	3718348	249	3718212	38	45.9101	19.014	41.2989	ROSA_SMC3-Acetyl_P-8_peak_43
chr1	3827463	3827607	145	3827529	20	20.822	10.9208	17.1621	ROSA_SMC3-Acetyl_P-8_peak_44
chr1	4712707	4712942	236	4712822	28	32.3609	15.0912	28.2376	ROSA_SMC3-Acetyl_P-8_peak_45
chr1	5569978	5570241	264	5570107	41	53.0269	21.8563	48.1656	ROSA_SMC3-Acetyl_P-8_peak_46
chr1	5681207	5681377	171	5681323	19	19.4757	10.4078	15.8624	ROSA_SMC3-Acetyl_P-8_peak_47
chr1	5697327	5697539	213	5697448	44	58.0372	23.4018	53.0295	ROSA_SMC3-Acetyl_P-8_peak_48
chr1	5805918	5806159	242	5806034	47	49.2612	16.9539	44.5263	ROSA_SMC3-Acetyl_P-8_peak_49
chr1	5953839	5954018	180	5953946	32	30.3219	12.3762	26.2728	ROSA_SMC3-Acetyl_P-8_peak_50
chr1	6168983	6169226	244	6169077	39	31.5213	10.6757	27.4287	ROSA_SMC3-Acetyl_P-8_peak_51
chr1	6231661	6231881	221	6231765	44	45.0322	15.8943	40.4405	ROSA_SMC3-Acetyl_P-8_peak_52
chr1	6305220	6305373	154	6305313	34	38.3284	16.2514	33.9879	ROSA_SMC3-Acetyl_P-8_peak_53
chr1	6306793	6307166	374	6306929	58	76.9719	27.3952	71.3517	ROSA_SMC3-Acetyl_P-8_peak_54
chr1	6403543	6403775	233	6403655	24	24.3533	11.748	20.5397	ROSA_SMC3-Acetyl_P-8_peak_55
chr1	6408125	6408408	284	6408178	34	24.8229	8.86468	20.9995	ROSA_SMC3-Acetyl_P-8_peak_56
chr1	6423153	6423421	269	6423289	66	77.7419	23.6648	72.0939	ROSA_SMC3-Acetyl_P-8_peak_57
chr1	6464797	6465000	204	6464889	33	30.309	12.009	26.2614	ROSA_SMC3-Acetyl_P-8_peak_58
chr1	6498145	6498335	191	6498213	21	18.3527	9.1285	14.7906	ROSA_SMC3-Acetyl_P-8_peak_59
chr1	6505281	6505500	220	6505373	32	23.6137	8.80747	19.8282	ROSA_SMC3-Acetyl_P-8_peak_60
chr1	6535609	6535820	212	6535754	24	15.3645	6.67233	11.9532	ROSA_SMC3-Acetyl_P-8_peak_61
chr1	6546594	6546823	230	6546710	40	49.0822	19.9891	44.3559	ROSA_SMC3-Acetyl_P-8_peak_62
chr1	6780071	6780386	316	6780255	45	53.3248	20.1591	48.4592	ROSA_SMC3-Acetyl_P-8_peak_63
chr1	6950036	6950227	192	6950124	23	18.2493	8.47693	14.6939	ROSA_SMC3-Acetyl_P-8_peak_64
chr1	7130561	7130769	209	7130677	33	36.846	15.7871	32.558	ROSA_SMC3-Acetyl_P-8_peak_65
chr1	7707316	7707603	288	7707509	42	50.6012	19.966	45.8269	ROSA_SMC3-Acetyl_P-8_peak_66
chr1	7727662	7727967	306	7727832	72	101.268	33.6952	94.9071	ROSA_SMC3-Acetyl_P-8_peak_67
chr1	7729643	7729864	222	7729726	31	18.9193	6.86338	15.3425	ROSA_SMC3-Acetyl_P-8_peak_68
chr1	7812930	7813138	209	7813039	35	26.9322	9.60815	23.0097	ROSA_SMC3-Acetyl_P-8_peak_69
chr1	7815613	7815795	183	7815711	31	27.1435	10.9485	23.2158	ROSA_SMC3-Acetyl_P-8_peak_70
chr1	7962893	7963103	211	7962996	37	38.2624	14.9711	33.9248	ROSA_SMC3-Acetyl_P-8_peak_71
chr1	8035439	8035578	140	8035480	20	11.6283	5.60475	8.41135	ROSA_SMC3-Acetyl_P-8_peak_72
chr1	8225818	8225963	146	8225890	26	17.3368	7.20611	13.8238	ROSA_SMC3-Acetyl_P-8_peak_73
chr1	8409004	8409386	383	8409171	41	40.8891	14.8346	36.4566	ROSA_SMC3-Acetyl_P-8_peak_74
chr1	8411830	8412015	186	8411907	28	24.0951	10.243	20.2906	ROSA_SMC3-Acetyl_P-8_peak_75
chr1	8434956	8435137	182	8435065	30	29.8817	12.8629	25.8482	ROSA_SMC3-Acetyl_P-8_peak_76
chr1	8621207	8621394	188	8621308	27	24.5148	10.8129	20.6999	ROSA_SMC3-Acetyl_P-8_peak_77
chr1	8731467	8731669	203	8731564	25	13.4753	5.5765	10.1529	ROSA_SMC3-Acetyl_P-8_peak_78
chr1	8909000	8909266	267	8909138	69	62.1822	15.0136	57.0358	ROSA_SMC3-Acetyl_P-8_peak_79
chr1	9065268	9065446	179	9065343	28	28.357	12.709	24.3786	ROSA_SMC3-Acetyl_P-8_peak_80
chr1	9170901	9171096	196	9170966	30	17.9762	6.6489	14.4495	ROSA_SMC3-Acetyl_P-8_peak_81
chr1	9202385	9202524	140	9202480	21	21.236	10.8616	17.5543	ROSA_SMC3-Acetyl_P-8_peak_82
chr1	9241422	9241593	172	9241541	30	26.5399	10.9494	22.6314	ROSA_SMC3-Acetyl_P-8_peak_83
chr1	9256554	9256724	171	9256672	16	15.531	8.84659	12.1009	ROSA_SMC3-Acetyl_P-8_peak_84
chr1	9327186	9327455	270	9327383	23	22.7833	11.1438	19.0383	ROSA_SMC3-Acetyl_P-8_peak_85
chr1	9349129	9349359	231	9349222	32	35.3761	15.3227	31.1498	ROSA_SMC3-Acetyl_P-8_peak_86
chr1	9515854	9516226	373	9516009	49	52.1256	17.6603	47.2972	ROSA_SMC3-Acetyl_P-8_peak_87
chr1	9551177	9551404	228	9551305	48	32.3574	8.78446	28.2376	ROSA_SMC3-Acetyl_P-8_peak_88
chr1	9555342	9555572	231	9555466	27	28.1003	12.9242	24.1323	ROSA_SMC3-Acetyl_P-8_peak_89
chr1	9675778	9675925	148	9675831	24	25.3454	12.3428	21.4863	ROSA_SMC3-Acetyl_P-8_peak_90
chr1	9687000	9687359	360	9687211	72	74.7922	19.4832	69.2305	ROSA_SMC3-Acetyl_P-8_peak_91
chr1	9785159	9785390	232	9785265	47	49.2612	16.9539	44.5263	ROSA_SMC3-Acetyl_P-8_peak_92
chr1	9927596	9927843	248	9927709	34	25.8137	9.34126	21.9419	ROSA_SMC3-Acetyl_P-8_peak_93
chr1	9935009	9935283	275	9935128	45	53.1314	20.0465	48.2697	ROSA_SMC3-Acetyl_P-8_peak_94
chr1	10002501	10002640	140	10002578	20	14.5414	7.18496	11.1618	ROSA_SMC3-Acetyl_P-8_peak_95
chr1	10010475	10010638	164	10010548	32	23.6137	8.80747	19.8282	ROSA_SMC3-Acetyl_P-8_peak_96
chr1	10270297	10270521	225	10270396	33	30.309	12.009	26.2614	ROSA_SMC3-Acetyl_P-8_peak_97
chr1	10437537	10437755	219	10437628	51	46.2573	13.8784	41.6356	ROSA_SMC3-Acetyl_P-8_peak_98
chr1	10488104	10488344	241	10488243	24	15.3645	6.67233	11.9532	ROSA_SMC3-Acetyl_P-8_peak_99
chr1	10490279	10490616	338	10490435	60	68.4607	21.5455	63.0994	ROSA_SMC3-Acetyl_P-8_peak_100
chr1	10567586	10567754	169	10567666	30	28.7641	12.2133	24.7778	ROSA_SMC3-Acetyl_P-8_peak_101
chr1	10970043	10970183	141	10970120	19	16.7588	8.76482	13.2874	ROSA_SMC3-Acetyl_P-8_peak_102
chr1	11001928	11002309	382	11002185	31	22.5329	8.54058	18.7974	ROSA_SMC3-Acetyl_P-8_peak_103
chr1	11097773	11097927	155	11097816	31	22.5329	8.54058	18.7974	ROSA_SMC3-Acetyl_P-8_peak_104
chr1	11380349	11380517	169	11380403	21	16.0299	7.77052	12.5789	ROSA_SMC3-Acetyl_P-8_peak_105
chr1	11397631	11397927	297	11397758	47	63.1869	24.9786	58.001	ROSA_SMC3-Acetyl_P-8_peak_106
chr1	11538790	11538971	182	11538885	23	25.0272	12.4893	21.1847	ROSA_SMC3-Acetyl_P-8_peak_107
chr1	11705797	11706004	208	11705896	24	12.6215	5.36202	9.34647	ROSA_SMC3-Acetyl_P-8_peak_108
chr1	11710539	11710804	266	11710668	51	55.0243	18.3667	50.1006	ROSA_SMC3-Acetyl_P-8_peak_109
chr1	11779904	11780145	242	11780020	21	20.0635	10.1547	16.4354	ROSA_SMC3-Acetyl_P-8_peak_110
chr1	11809320	11809557	238	11809426	22	23.6108	11.9689	19.8282	ROSA_SMC3-Acetyl_P-8_peak_111
chr1	11898795	11899040	246	11898915	51	40.1502	11.153	35.7315	ROSA_SMC3-Acetyl_P-8_peak_112
chr1	11954066	11954313	248	11954178	55	51.4489	14.946	46.6389	ROSA_SMC3-Acetyl_P-8_peak_113
chr1	11967764	11968004	241	11967898	40	39.5281	14.4814	35.1464	ROSA_SMC3-Acetyl_P-8_peak_114
chr1	12061733	12061875	143	12061785	21	17.4271	8.58083	13.9136	ROSA_SMC3-Acetyl_P-8_peak_115
chr1	12166976	12167124	149	12167071	23	22.7833	11.1438	19.0383	ROSA_SMC3-Acetyl_P-8_peak_116
chr1	12178737	12178978	242	12178844	48	54.2747	19.3049	49.3796	ROSA_SMC3-Acetyl_P-8_peak_117
chr1	12184891	12185206	316	12185062	54	59.4339	19.4263	54.3759	ROSA_SMC3-Acetyl_P-8_peak_118
chr1	12268884	12269259	376	12269094	79	99.3072	28.6268	93.0094	ROSA_SMC3-Acetyl_P-8_peak_119
chr1	12335519	12335724	206	12335627	36	36.9982	14.6511	32.6956	ROSA_SMC3-Acetyl_P-8_peak_120
chr1	12679916	12680131	216	12680018	43	24.2003	6.77586	20.392	ROSA_SMC3-Acetyl_P-8_peak_121
chr1	12718861	12719333	473	12719175	44	32.2628	9.65163	28.1526	ROSA_SMC3-Acetyl_P-8_peak_122
chr1	12841770	12841930	161	12841838	24	18.8942	8.55352	15.3189	ROSA_SMC3-Acetyl_P-8_peak_123
chr1	12844058	12844231	174	12844151	20	11.6283	5.60475	8.41135	ROSA_SMC3-Acetyl_P-8_peak_124
chr1	13106632	13106790	159	13106673	21	16.0299	7.77052	12.5789	ROSA_SMC3-Acetyl_P-8_peak_125
chr1	13370800	13371022	223	13370910	30	26.5399	10.9494	22.6314	ROSA_SMC3-Acetyl_P-8_peak_126
chr1	13382722	13382882	161	13382787	18	18.1382	9.88736	14.5929	ROSA_SMC3-Acetyl_P-8_peak_127
chr1	13460127	13460362	236	13460247	22	21.2555	10.5538	17.5735	ROSA_SMC3-Acetyl_P-8_peak_128
chr1	13681042	13681200	159	13681103	19	14.0476	7.15669	10.7003	ROSA_SMC3-Acetyl_P-8_peak_129
chr1	13992263	13992485	223	13992370	38	41.0864	16.1823	36.6481	ROSA_SMC3-Acetyl_P-8_peak_130
chr1	14137793	14137958	166	14137876	24	25.2159	12.2651	21.3699	ROSA_SMC3-Acetyl_P-8_peak_131
chr1	14155418	14155630	213	14155524	53	58.4142	19.3231	53.3823	ROSA_SMC3-Acetyl_P-8_peak_132
chr1	14286941	14287175	235	14287051	42	42.2602	15.1878	37.7761	ROSA_SMC3-Acetyl_P-8_peak_133
chr1	15131274	15131445	172	15131344	23	21.351	10.2866	17.6687	ROSA_SMC3-Acetyl_P-8_peak_134
chr1	15354084	15354247	164	15354183	27	21.6083	9.17745	17.9157	ROSA_SMC3-Acetyl_P-8_peak_135
chr1	15373109	15373280	172	15373174	27	18.3468	7.47301	14.787	ROSA_SMC3-Acetyl_P-8_peak_136
chr1	15426933	15427123	191	15427010	29	17.0468	6.43442	13.5551	ROSA_SMC3-Acetyl_P-8_peak_137
chr1	15455042	15455359	318	15455192	60	68.4607	21.5455	63.0994	ROSA_SMC3-Acetyl_P-8_peak_138
chr1	15478923	15479138	216	15479024	34	25.8137	9.34126	21.9419	ROSA_SMC3-Acetyl_P-8_peak_139
chr1	15631269	15631505	237	15631389	34	31.591	12.3622	27.4899	ROSA_SMC3-Acetyl_P-8_peak_140
chr1	15650092	15650315	224	15650209	46	46.8854	16.0806	42.2313	ROSA_SMC3-Acetyl_P-8_peak_141
chr1	15757672	15757876	205	15757797	31	27.7831	11.3026	23.8371	ROSA_SMC3-Acetyl_P-8_peak_142
chr1	15828004	15828213	210	15828091	32	27.5079	10.8163	23.5734	ROSA_SMC3-Acetyl_P-8_peak_143
chr1	16118650	16118827	178	16118741	27	15.2309	6.00546	11.8261	ROSA_SMC3-Acetyl_P-8_peak_144
chr1	16321110	16321326	217	16321234	43	36.2817	11.7433	32.0163	ROSA_SMC3-Acetyl_P-8_peak_145
chr1	16335604	16335838	235	16335722	43	41.569	14.4217	37.1128	ROSA_SMC3-Acetyl_P-8_peak_146
chr1	16359393	16359596	204	16359497	28	30.3233	13.8784	26.274	ROSA_SMC3-Acetyl_P-8_peak_147
chr1	16382591	16382869	279	16382750	39	20.6409	6.15988	16.9895	ROSA_SMC3-Acetyl_P-8_peak_148
chr1	16400131	16400281	151	16400227	16	13.9681	7.89353	10.6229	ROSA_SMC3-Acetyl_P-8_peak_149
chr1	16405402	16405795	394	16405536	49	37.8529	10.724	33.5338	ROSA_SMC3-Acetyl_P-8_peak_150
chr1	16408865	16409144	280	16409015	56	62.8975	20.3966	57.7244	ROSA_SMC3-Acetyl_P-8_peak_151
chr1	16514188	16514594	407	16514416	88	117.195	33.3783	110.426	ROSA_SMC3-Acetyl_P-8_peak_152
chr1	16918317	16918532	216	16918430	67	37.6334	7.35894	33.3181	ROSA_SMC3-Acetyl_P-8_peak_153
chr1	16947561	16947751	191	16947643	31	21.0963	7.84999	17.4211	ROSA_SMC3-Acetyl_P-8_peak_154
chr1	16951485	16951665	181	16951567	49	37.8529	10.724	33.5338	ROSA_SMC3-Acetyl_P-8_peak_155
chr1	16983145	16983293	149	16983200	35	25.2993	8.83124	21.4529	ROSA_SMC3-Acetyl_P-8_peak_156
chr1	17029700	17029955	256	17029836	51	57.0839	19.5019	52.0974	ROSA_SMC3-Acetyl_P-8_peak_157
chr1	17033917	17034056	140	17033960	20	14.9485	7.41732	11.5511	ROSA_SMC3-Acetyl_P-8_peak_158
chr1	17036372	17036563	192	17036472	36	20.6263	6.63316	16.9751	ROSA_SMC3-Acetyl_P-8_peak_159
chr1	17077078	17077295	218	17077200	70	56.9812	12.7285	52.0006	ROSA_SMC3-Acetyl_P-8_peak_160
chr1	17278276	17278473	198	17278375	32	14.8331	5.0819	11.4455	ROSA_SMC3-Acetyl_P-8_peak_161
chr1	17290053	17290336	284	17290160	27	22.8945	9.88976	19.1391	ROSA_SMC3-Acetyl_P-8_peak_162
chr1	17372687	17372888	202	17372779	25	20.5393	9.18334	16.8894	ROSA_SMC3-Acetyl_P-8_peak_163
chr1	17386240	17386446	207	17386324	20	18.507	9.52408	14.9431	ROSA_SMC3-Acetyl_P-8_peak_164
chr1	17402051	17402199	149	17402121	27	21.6083	9.17745	17.9157	ROSA_SMC3-Acetyl_P-8_peak_165
chr1	17452258	17452618	361	17452437	58	43.1158	10.5772	38.6066	ROSA_SMC3-Acetyl_P-8_peak_166
chr1	17563409	17563851	443	17563668	72	87.2548	25.784	81.3006	ROSA_SMC3-Acetyl_P-8_peak_167
chr1	17600778	17601006	229	17600878	35	33.1856	12.882	29.0306	ROSA_SMC3-Acetyl_P-8_peak_168
chr1	17662657	17662895	239	17662794	47	41.198	12.8109	36.7513	ROSA_SMC3-Acetyl_P-8_peak_169
chr1	17732765	17732958	194	17732835	30	21.4654	8.27369	17.7757	ROSA_SMC3-Acetyl_P-8_peak_170
chr1	17820861	17821004	144	17820905	22	10.965	4.93306	7.76853	ROSA_SMC3-Acetyl_P-8_peak_171
chr1	17828866	17829181	316	17829010	56	62.413	20.1327	57.2516	ROSA_SMC3-Acetyl_P-8_peak_172
chr1	17933377	17933606	230	17933516	30	29.8817	12.8629	25.8482	ROSA_SMC3-Acetyl_P-8_peak_173
chr1	17980342	17980547	206	17980438	17	16.8229	9.36698	13.3348	ROSA_SMC3-Acetyl_P-8_peak_174
chr1	17988177	17988377	201	17988274	23	25.0272	12.4893	21.1847	ROSA_SMC3-Acetyl_P-8_peak_175
chr1	18152661	18152967	307	18152783	43	43.6414	15.541	39.1064	ROSA_SMC3-Acetyl_P-8_peak_176
chr1	18311081	18311277	197	18311165	23	25.0272	12.4893	21.1847	ROSA_SMC3-Acetyl_P-8_peak_177
chr1	18427102	18427261	160	18427156	23	25.0272	12.4893	21.1847	ROSA_SMC3-Acetyl_P-8_peak_178
chr1	18543996	18544173	178	18544078	29	33.8739	15.6116	29.6974	ROSA_SMC3-Acetyl_P-8_peak_179
chr1	18629404	18629627	224	18629524	22	23.6108	11.9689	19.8282	ROSA_SMC3-Acetyl_P-8_peak_180
chr1	18923952	18924211	260	18924114	23	18.2493	8.47693	14.6939	ROSA_SMC3-Acetyl_P-8_peak_181
chr1	19147250	19147667	418	19147448	41	40.8891	14.8346	36.4566	ROSA_SMC3-Acetyl_P-8_peak_182
chr1	19201775	19201923	149	19201817	15	12.798	7.4292	9.51876	ROSA_SMC3-Acetyl_P-8_peak_183
chr1	19210712	19210893	182	19210796	23	25.0132	12.4809	21.1847	ROSA_SMC3-Acetyl_P-8_peak_184
chr1	19233607	19233936	330	19233686	17	13.6992	7.46878	10.368	ROSA_SMC3-Acetyl_P-8_peak_185
chr1	19239593	19239853	261	19239725	48	62.4262	24.0397	57.2645	ROSA_SMC3-Acetyl_P-8_peak_186
chr1	19596046	19596226	181	19596141	31	35.5022	15.7987	31.2555	ROSA_SMC3-Acetyl_P-8_peak_187
chr1	19670933	19671182	250	19671067	23	17.7788	8.21138	14.2574	ROSA_SMC3-Acetyl_P-8_peak_188
chr1	19717884	19718113	230	19718005	36	40.0044	16.3992	35.6039	ROSA_SMC3-Acetyl_P-8_peak_189
chr1	19908833	19909010	178	19908894	32	29.0396	11.6558	25.0415	ROSA_SMC3-Acetyl_P-8_peak_190
chr1	19977674	19977960	287	19977810	33	37.3303	16.0741	33.0215	ROSA_SMC3-Acetyl_P-8_peak_191
chr1	19980138	19980431	294	19980340	20	20.4656	10.7067	16.825	ROSA_SMC3-Acetyl_P-8_peak_192
chr1	19986426	19986583	158	19986514	25	21.5354	9.75096	17.8445	ROSA_SMC3-Acetyl_P-8_peak_193
[truncated: 11,412 more rows]

## Sheet: sgDCAF15#2 SMC3-Acetyl P8 Peaks
# This file is generated by MACS version 2.2.7.1
[truncated: 1,737 more rows]
