# Supplementary material for: DCAF15 control of cohesin dynamics sustains acute myeloid leukemia
Source: Nat Commun. 2024 Jul 3;15:5604. doi: 10.1038/s41467-024-49882-x (PMC11222469; doi:10.1038/s41467-024-49882-x)
Supplement: Supplementary file 9 — Source Data [file 41467_2024_49882_MOESM9_ESM.xlsx]

## Sheet: 1c
Essentiality Score (ES)		AML		Non-AML
average[log2(final sgRNA abundance + 1 / initial sgRNA abundance)]	Gene	MOLM-13	MV4-11	Jurkat	U-2932	OPM-1	Hep-G2
AML-Biased	FBXO11	-2.18886	-4.32571	0.464971	-0.154579	0.326056	-1.54671
	DCAF15	-2.43701	-1.4127	-1.10585	-0.44786	-0.229499	0.0890758
	FBXO22	-0.823421	-1.2318	0.278139	0.0763992	0.241336	-0.0952972
	RHOBTB2	-1.14647	-0.547008	0.101585	0.119152	0.078075	0.49193
	KLHL38	-1.89165	-0.263591	0.161937	-0.0331314	-0.354708	0.0766709
	FBXL6	-1.11805	-1.05851	0.319665	-0.159349	-0.495704	0.0677166
Pan-Essential	DDB1	-3.5931	-2.50104	-1.69125	-2.79315	-2.77678	-2.02717
	PCNA	-9.63053	-1.35303	-4.48861	-5.03971	-3.15201	-5.77417
	CDK1	-6.60841	-2.80379	-4.19896	-3.48171	-3.67008	-1.15015
	CDK9	-3.95048	-1.49214	-3.98568	-3.66969	-1.86708	-3.90642
	RPA3	-4.43628	-2.25351	-2.15968	-2.47261	-3.28921	-3.04614
	POLR2A	-6.06689	-3.28946	-4.90334	-2.79624	-3.42878	-5.44689
Non-Targeted		0.516195	0.521443	0.704413	0.485179	0.484203	0.446849

## Sheet: 1d
Survival Plot
http://gepia.cancer-pku.cn/index.html
https://www.cancer.gov/tcga
DCAF15
Overall Survival
Cutoff-High(%): 75
Cutoff-Low(%): 75
Hazards Ratio (HR)- Calculate the haxards ratio based on Cox PH Model: Yes
95% Confidence Interval- Add the 95% CI as dotted line: Yes
Axis Units: Months
High Group: Red
Low Group: Blue
Datasets: LAML (TCGA)
Plot
Overall Survival
Low DCAF15 TPM (Transcripts Per Million)
High DCAF15 TPM (Transcripts Per Million)
Logrank p=0.0069 (**=p<0.01)
HR(high)=2.3
p(HR)=0.0081
n(high)=27
n(low)=79
n(total)=106

## Sheet: 1e
log2(DCAF15 Expression)			Column B	AML
Patient Cell Type			vs.	vs.
HSC	AML		Column A	HSC
4.11475	6.1268
4.93487	4.88762		Unpaired t test with Welch's correction
4.99595	6.78031		P value	0.0193
5.4733	5.61669		P value summary	*
5.46953	5.58768		Significantly different (P < 0.05)?	Yes
5.85956	6.66296		One- or two-tailed P value?	Two-tailed
	4.60947		Welch-corrected t, df	t=3.341, df=5.216
	5.97157
	5.88081		How big is the difference?
	6.4625		Mean of column A	5.141
	5.17595		Mean of column B	5.98
	4.92563		Difference between means (B - A) ± SEM	0.8388 ± 0.2511
	6.09467		95% confidence interval	0.2014 to 1.476
	6.5393		R squared (eta squared)	0.6815
	5.17463
	4.74515		F test to compare variances
	6.0177		F, DFn, Dfd	1.113, 5, 251
	6.48121		P value	0.7075
	5.41452		P value summary	ns
	5.00669		Significantly different (P < 0.05)?	No
	5.27544
	5.58924		Data analyzed
	5.46273		Sample size, column A	6
	5.63974		Sample size, column B	252
	6.43514
	7.01452
	4.79954
	4.89486
	5.08288
	6.04809
	6.71272
	5.89905
	6.54524
	5.09684
	5.83097
	4.56329
	6.65721
	6.63977
	5.3243
	6.46411
	5.96725
	6.25594
	7.16193
	5.15015
	6.68596
	5.30882
	6.09451
	6.57165
	5.80284
	6.69643
	6.13455
	6.72376
	4.81965
	4.97134
	6.17532
	5.33939
	5.71713
	6.48855
	5.40537
	5.7295
	5.66776
	5.7973
	5.34369
	5.5437
	5.44177
	6.19294
	6.45425
	6.20196
	5.72841
	5.79966
	6.3965
	6.37165
	5.59216
	6.89294
	5.51074
	5.93187
	5.46002
	6.09078
	5.59033
	6.37654
	5.91159
	6.12457
	6.47249
	5.87571
	6.00781
	6.11725
	6.24252
	5.47859
	5.18739
	6.14709
	6.13467
	5.66795
	5.974
	6.47606
	6.29031
	5.62136
	5.83401
	6.71065
	5.99168
	6.29368
	5.56888
	6.48784
	5.82213
	6.43067
	6.81428
	6.23047
	5.90832
	6.3271
	6.38913
	5.29939
	6.32383
	6.53788
	5.93225
	6.91043
	5.72147
	6.48099
	5.69608
	5.15069
	6.62563
	5.81031
	5.74177
	5.66652
	6.17981
	6.72956
	5.22526
	6.49106
	6.18613
	5.6459
	7.03841
	5.23762
	5.53405
	5.20448
	4.77011
	6.20402
	5.47583
	6.36766
	6.20354
	6.10994
	5.87386
	5.97937
	7.03503
	4.973
	5.71047
	6.61604
	5.52112
	6.01313
	5.53475
	5.95563
	5.57172
	5.69975
	6.77387
	6.12293
	7.10477
	6.90756
	5.17925
	6.18908
	5.58565
	5.08012
	6.22426
	6.08941
	5.89736
	6.58906
	5.42747
	5.61975
	5.28156
	6.46721
	5.42758
	6.6911
	6.69886
	5.70051
	6.46962
	6.14778
	5.8128
	5.82423
	5.44124
	5.44794
	6.08734
	6.44365
	5.40871
	6.21332
	7.03605
	4.93205
	6.51171
	6.90677
	6.59299
	6.24183
	5.32311
	5.6771
	6.30982
	5.4308
	5.72055
	6.03498
	6.25551
	6.22711
	6.24393
	6.3947
	6.13179
	5.16372
	6.4017
	5.72278
	6.48171
	6.55478
	6.04517
	6.17911
	6.76156
	5.8738
	5.20819
	8.02508
	6.53299
	6.00245
	5.84362
	5.83145
	6.8691
	6.25676
	6.02485
	5.1554
	6.06199
	5.99958
	6.0937
	5.17358
	7.01967
	5.98819
	6.27557
	5.35024
	6.15872
	5.21212
	5.30279
	6.49838
	5.88906
	5.83953
	6.26993
	5.64917
	6.23742
	6.38632
	5.6448
	5.78712
	6.86641
	6.42831
	5.14315
	5.94391
	5.20687
	7.06016
	6.82747
	6.30241
	5.66407
	6.43644
	6.38725
	5.4825
	6.82727
	6.26993
	6.57827
	6.22545

## Sheet: 1f
Relative mCherry+ (sgRNA+) Proportion (Normalized to Day 3 Post-sgRNA-Infection)
Biologically Independent Replicate #	1	2	3	1	2	3	1	2	3	1	2	3	1	2	3
Day Post-sgRNA-Infection	sgROSA26			sgPCNA			sgDCAF15#1			sgDCAF15#2			sgDCAF15#3
3	1	1	1	1	1	1	1	1	1	1	1	1	1	1	1
5	1.03704	1.03415	1.02696	0.154494	0.174863	0.142308	0.742972	0.807087	0.692308	0.612903	0.602094	0.588542	0.96875	0.948905	0.832215
9	0.992593	0.970732	0.985294	0.041573	0.0469945	0.0406593	0.441767	0.401575	0.399595	0.303763	0.302094	0.290625	0.585938	0.50365	0.42953
13	1.06667	1.00732	1.04412	0.0219101	0.0278689	0.0296703	0.264257	0.272835	0.275304	0.17957	0.171728	0.133333	0.53125	0.430657	0.348993
16	1.04938	0.995122	1.02206	0.0179775	0.0245902	0.0252747	0.212048	0.206693	0.21417	0.112903	0.117801	0.0796875	0.414062	0.379562	0.42953
21	1.01481	0.931707	0.958333	0.0151685	0.0191257	0.028022	0.15502	0.130315	0.151822	0.0397849	0.0434555	0.0260417	0.171875	0.160584	0.255034
23	1.0642	1.02927	1.05637	0.0106742	0.0114754	0.0247253	0.159839	0.129921	0.157085	0.0306452	0.0277487	0.025	0.257812	0.131387	0.241611

## Sheet: 1h
Relative mCherry+ (sgRNA+) Proportion (Normalized to Day 6 Post-sgRNA-Infection and Corresponding sgROSA26 Negative-Control)
Biologically Independent Replicate #	1	2	3	1	2	3
Day Post-sgRNA-Infection	O/E: EV; sgDCAF15#2			O/E: DCAF15(ntG207C); sgDCAF15#2
6	1	1	1	1	1	1
10	0.725352	0.783638	0.62691	0.805105	0.893421	0.678464
13	0.469093	0.502767	0.494099	0.744438	0.806451	0.610679
17	0.246449	0.233595	0.340237	0.761415	0.775353	0.537053
20	0.151978	0.138955	0.276454	0.6952	0.678189	0.492442
24	0.0906894	0.084213	0.21165	0.635771	0.678347	0.420138
ANOVA table	SS	DF	MS	F (DFn, DFd)	P value
Interaction	0.2862	5	0.05724	F (5, 24) = 7.444	P=0.0002
Row Factor	1.774	5	0.3547	F (5, 24) = 46.13	P<0.0001
Column Factor	0.6497	1	0.6497	F (1, 24) = 84.50	P<0.0001
Residual	0.1845	24	0.007689
Bonferroni's multiple comparisons test	Mean Diff.	95.00% CI of diff.	Below threshold?	Summary	Adjusted P Value
O/E: EV; sgDCAF15#2 - O/E: DCAF15(ntG207C); sgDCAF15#2
Day 6	0	-0.2058 to 0.2058	No	ns	>0.9999
Day 10	-0.08036	-0.2862 to 0.1255	No	ns	>0.9999
Day 13	-0.2319	-0.4377 to -0.02602	Yes	*	0.021
Day 17	-0.4178	-0.6237 to -0.2120	Yes	****	<0.0001
Day 20	-0.4328	-0.6387 to -0.2270	Yes	****	<0.0001
Day 24	-0.4492	-0.6551 to -0.2434	Yes	****	<0.0001

## Sheet: 2b
Genes upregulated in MV4-11 sgDCAF15#2/sgROSA26 with padj<0.05								Top enriched terms from MSigDB_Hallmark_2020 pathways gene set library using Enrichr
Gene	baseMean	log2FoldChange	lfcSE	stat	pvalue	padj		Term	Overlap	P-value	Adjusted P-value	Odds Ratio	Combined Score	Genes
CD36	785.603	0.67956	0.114106	5.9555	2.59279e-09	1.11568e-05		p53 Pathway	4/200	8.81427e-05	0.00101364	20.1837	188.446	CDKN1A;FDXR;ADA;PHLDA3
CDKN1A	5479.09	0.716368	0.125399	5.71271	1.11194e-08	3.58851e-05		Myogenesis	4/200	8.81427e-05	0.00101364	20.1837	188.446	CDKN1A;TPM2;GAA;CD36
SERINC2	1878.47	0.497938	0.0998982	4.98446	6.21356e-07	0.00133685		Interferon Gamma Response	3/200	0.00170767	0.0130921	14.343	91.4026	CDKN1A;HLA-B;HLA-DRB1
FDXR	1662.4	0.434869	0.0936446	4.64383	3.4201e-06	0.00490557		Apoptosis	2/161	0.0158261	0.0683357	11.3305	46.9772	CDKN1A;FDXR
MTCO1P12	2782.51	0.426572	0.0916275	4.6555	3.23198e-06	0.00490557		Hypoxia	2/200	0.0237689	0.0683357	9.08081	33.9566	CDKN1A;GAA
GRN	9654.27	0.38184	0.0841697	4.53655	5.71818e-06	0.0073816		Apical Junction	2/200	0.0237689	0.0683357	9.08081	33.9566	MAPK11;ITGA3
ATP6V0A1	427.434	0.69349	0.157615	4.39989	1.08307e-05	0.00932093		mTORC1 Signaling	2/200	0.0237689	0.0683357	9.08081	33.9566	CDKN1A;FDXR
HLA-B	3983.78	0.470939	0.106738	4.41209	1.02377e-05	0.00932093		Epithelial Mesenchymal Transition	2/200	0.0237689	0.0683357	9.08081	33.9566	TPM2;FLNA
HLA-DRB1	152.77	1.28635	0.29927	4.29831	1.72104e-05	0.0130688		IL-6/JAK/STAT3 Signaling	1/87	0.0993943	0.214431	10.0556	23.215	CD36
CST3	7563.6	0.528323	0.123522	4.27715	1.89304e-05	0.0135762		PI3K/AKT/mTOR Signaling	1/105	0.118742	0.214431	8.30769	17.7021	CDKN1A
ITGA3	296.453	0.821458	0.194718	4.21871	2.45702e-05	0.0158588		Bile Acid Metabolism	1/112	0.126157	0.214431	7.78104	16.1085	FDXR
PHLDA3	1570.64	0.461329	0.113064	4.08025	4.49874e-05	0.0263974		DNA Repair	1/150	0.165383	0.214431	5.78553	10.411	ADA
AZU1	16579.8	0.20075	0.04971	4.03842	5.38114e-05	0.0289438		Fatty Acid Metabolism	1/158	0.173423	0.214431	5.48851	9.61598	CD36
CTSZ	7167.64	0.328999	0.0818687	4.01862	5.85408e-05	0.0290655		Mitotic Spindle	1/199	0.213478	0.214431	4.343	6.70655	FLNA
FGD2	221.527	0.661442	0.168447	3.9267	8.61198e-05	0.0397043		IL-2/STAT5 Signaling	1/199	0.213478	0.214431	4.343	6.70655	CTSZ
MAPK11	875.169	0.466114	0.121386	3.83993	0.00012307	0.0460623		Xenobiotic Metabolism	1/200	0.214431	0.214431	4.32095	6.65326	CD36
ADA	1956.53	0.382893	0.099229	3.85868	0.000114001	0.0460623		TNF-alpha Signaling via NF-kB	1/200	0.214431	0.214431	4.32095	6.65326	CDKN1A
TPM2	210.779	0.841039	0.21897	3.84089	0.000122591	0.0460623		heme Metabolism	1/200	0.214431	0.214431	4.32095	6.65326	ATP6V0A1
MT-ND5	76363.4	0.321058	0.0833732	3.85085	0.000117708	0.0460623		Adipogenesis	1/200	0.214431	0.214431	4.32095	6.65326	CD36
RHBDF1	252.342	0.684312	0.179858	3.80473	0.00014196	0.0469632		Allograft Rejection	1/200	0.214431	0.214431	4.32095	6.65326	FLNA
ARSA	1448.73	0.442348	0.116543	3.79556	0.000147311	0.0469632		Complement	1/200	0.214431	0.214431	4.32095	6.65326	CD36
GAA	1774.5	0.405191	0.106841	3.79247	0.000149159	0.0469632		E2F Targets	1/200	0.214431	0.214431	4.32095	6.65326	CDKN1A
FLNA	41788.2	0.283563	0.0745994	3.80114	0.000144032	0.0469632		Inflammatory Response	1/200	0.214431	0.214431	4.32095	6.65326	CDKN1A
GAS6-AS1	604.518	0.668734	0.175075	3.81969	0.000133621	0.0469632

## Sheet: 2c
Genes upregulated in MV4-11 sgDCAF15#2/sgROSA26 with padj<0.05							# TP53 transcription factor binding sites
Gene	baseMean	log2FoldChange	lfcSE	stat	pvalue	padj	cisbp_M3698_TP53
CD36	785.603	0.67956	0.114106	5.9555	2.59279e-09	1.11568e-05	0
CDKN1A	5479.09	0.716368	0.125399	5.71271	1.11194e-08	3.58851e-05	3
SERINC2	1878.47	0.497938	0.0998982	4.98446	6.21356e-07	0.00133685	3
FDXR	1662.4	0.434869	0.0936446	4.64383	3.4201e-06	0.00490557	1
MTCO1P12	2782.51	0.426572	0.0916275	4.6555	3.23198e-06	0.00490557	0
GRN	9654.27	0.38184	0.0841697	4.53655	5.71818e-06	0.0073816	0
ATP6V0A1	427.434	0.69349	0.157615	4.39989	1.08307e-05	0.00932093	0
HLA-B	3983.78	0.470939	0.106738	4.41209	1.02377e-05	0.00932093	6
HLA-DRB1	152.77	1.28635	0.29927	4.29831	1.72104e-05	0.0130688	0
CST3	7563.6	0.528323	0.123522	4.27715	1.89304e-05	0.0135762	1
ITGA3	296.453	0.821458	0.194718	4.21871	2.45702e-05	0.0158588	1
PHLDA3	1570.64	0.461329	0.113064	4.08025	4.49874e-05	0.0263974	2
AZU1	16579.8	0.20075	0.04971	4.03842	5.38114e-05	0.0289438	0
CTSZ	7167.64	0.328999	0.0818687	4.01862	5.85408e-05	0.0290655	0
FGD2	221.527	0.661442	0.168447	3.9267	8.61198e-05	0.0397043	8
MAPK11	875.169	0.466114	0.121386	3.83993	0.00012307	0.0460623	0
ADA	1956.53	0.382893	0.099229	3.85868	0.000114001	0.0460623	4
TPM2	210.779	0.841039	0.21897	3.84089	0.000122591	0.0460623	0
MT-ND5	76363.4	0.321058	0.0833732	3.85085	0.000117708	0.0460623	0
RHBDF1	252.342	0.684312	0.179858	3.80473	0.00014196	0.0469632	7
ARSA	1448.73	0.442348	0.116543	3.79556	0.000147311	0.0469632	0
GAA	1774.5	0.405191	0.106841	3.79247	0.000149159	0.0469632	0
FLNA	41788.2	0.283563	0.0745994	3.80114	0.000144032	0.0469632	4
GAS6-AS1	604.518	0.668734	0.175075	3.81969	0.000133621	0.0469632	0

## Sheet: 2f
Relative mCherry+ (sgRNA+) Proportion (Normalized to Day 3 Post-sgRNA-Infection and Corresponding sgROSA26 Negative-Control)
Biologically Independent Replicate #	1	2	3	1	2	3	1	2	3	1	2	3	1	2	3	1	2	3
Day Post-sgRNA-Infection	sgROSA26; sgDCAF15#1			sgROSA26; sgDCAF15#2			sgTP53#4; sgDCAF15#1			sgTP53#4; sgDCAF15#2			sgTP53#6; sgDCAF15#1			sgTP53#6; sgDCAF15#2
3	1	1	1	1	1	1	1	1	1	1	1	1	1	1	1	1	1	1
7	0.699893	0.677868	0.698024	0.570965	0.560468	0.620908	0.940823	0.936774	0.939437	0.931254	0.914138	0.931938	0.941456	0.885769	0.922449	0.863972	0.859315	0.879469
11	0.513854	0.511733	0.517383	0.37204	0.346322	0.417935	0.822389	0.802636	0.820069	0.805822	0.793058	0.788403	0.814753	0.792274	0.779021	0.734496	0.701705	0.742998
15	0.346626	0.353409	0.354896	0.205606	0.209576	0.248567	0.731981	0.730486	0.768725	0.707519	0.701872	0.707973	0.741223	0.709524	0.703653	0.613291	0.578569	0.628968
18	0.258281	0.272839	0.270022	0.142757	0.131431	0.181703	0.651226	0.688141	0.715859	0.635673	0.63742	0.627889	0.687341	0.621177	0.630248	0.530763	0.476338	0.568229
21	0.216437	0.236877	0.238641	0.0912538	0.0805488	0.125986	0.590675	0.62347	0.642806	0.568943	0.578143	0.565629	0.652748	0.561721	0.588335	0.469747	0.421247	0.529489
25	0.149538	0.161688	0.165193	0.058691	0.0414426	0.0708578	0.514196	0.565585	0.58046	0.499664	0.518084	0.485987	0.593674	0.482989	0.498983	0.385571	0.350626	0.451816

## Sheet: 2g
Pacific-Blue_AnnexinV+ %
Biologically Independent Replicate #	1	2	3	1	2	3
LRCherry2.1-sgRNA	LRG2.1-sgROSA26			LRG2.1-sgTP53#6
sgROSA26	1.79	1.81	1.72	1.51	1.49	1.7
sgDCAF15#2	3.39	3.36	3.5	1.69	1.79	2.03
ANOVA table	SS	DF	MS	F (DFn, DFd)	P value
Interaction	1.415	1	1.415	F (1, 8) = 109.6	P<0.0001
Row Factor	2.746	1	2.746	F (1, 8) = 212.7	P<0.0001
Column Factor	2.394	1	2.394	F (1, 8) = 185.5	P<0.0001
Residual	0.1033	8	0.01291
Tukey's multiple comparisons test	Mean Diff.	95.00% CI of diff.	Below threshold?	Summary	Adjusted P Value
LRCherry2.1-sgROSA26:LRG2.1-sgROSA26 vs. LRCherry2.1-sgROSA26:LRG2.1-sgTP53#6	0.2067	-0.09040 to 0.5037	No	ns	0.1953
LRCherry2.1-sgROSA26:LRG2.1-sgROSA26 vs. LRCherry2.1-sgDCAF15#2:LRG2.1-sgROSA26	-1.643	-1.940 to -1.346	Yes	****	<0.0001
LRCherry2.1-sgROSA26:LRG2.1-sgROSA26 vs. LRCherry2.1-sgDCAF15#2:LRG2.1-sgTP53#6	-0.06333	-0.3604 to 0.2337	No	ns	0.9008
LRCherry2.1-sgROSA26:LRG2.1-sgTP53#6 vs. LRCherry2.1-sgDCAF15#2:LRG2.1-sgROSA26	-1.85	-2.147 to -1.553	Yes	****	<0.0001
LRCherry2.1-sgROSA26:LRG2.1-sgTP53#6 vs. LRCherry2.1-sgDCAF15#2:LRG2.1-sgTP53#6	-0.27	-0.5671 to 0.02707	No	ns	0.0755
LRCherry2.1-sgDCAF15#2:LRG2.1-sgROSA26 vs. LRCherry2.1-sgDCAF15#2:LRG2.1-sgTP53#6	1.58	1.283 to 1.877	Yes	****	<0.0001

## Sheet: 2h
Relative mCherry+ (DCAF15#2-sgRNA+) Proportion (Normalized to Day 3 Post-sgRNA-Infection)
Biologically Independent Replicate #	1	2	3	1	2	3	1	2	3	1	2	3	1	2	3	1	2	3	1	2	3
Day Post-sgRNA-Infection	HEL			THP-1			MOLM-13			U-937			SET-2			OCI-AML3			MV-411
3	1	1	1	1	1	1	1	1	1	1	1	1	1	1	1	1	1	1	1	1	1
6	0.891509	0.891641	0.861801	1.05699	1.0404	1.04932	0.836257	0.904	0.94831	0.888889	0.910515	0.883669	0.984202	0.9776	0.993506	0.816794	0.767089	0.02716049*	0.384914	0.439331	0.428017
9	0.783019	0.791022	0.756211	1.09499	1.01852	0.979592	0.750487	0.74	0.870775	0.823129	0.791946	0.800895	0.903633	0.8496	0.974026	0.666667	0.622785	0.679012	0.2875	0.246862	0.273276
13	0.734277	0.727554	0.703416	1.11572	1.02525	1.0017	0.623782	0.528	0.713718	0.721088	0.729306	0.709172	0.902054	0.9168	0.88961	0.442748	0.453165	0.555556	0.1625	0.0983264	0.0952586
16	0.716981	0.726006	0.684783	1.11572	0.998317	1.03912	0.493177	0.378	0.560636	0.659864	0.677852	0.635347	0.911532	0.896	0.845779	0.338422	0.437975	0.518519	0.0818965	0.0393305	0.154741
20	0.710692	0.736842	0.695652	1.03627	0.991582	1.04932	0.341131	0.262	0.326044	0.609977	0.651007	0.565996	0.827804	0.9152	0.836039	0.154962	0.367089	0.362963	0.0215517	0.0288703	0.024569
24	0.715409	0.75387	0.694099	1.01727	0.924242	1.02891	0.235867	0.1896	0.18827	0.573696	0.604027	0.501119	0.71406	1.048	0.727273	0.0290076	0.286076	0.2	0.00948276	0.0138075	0.0112069
																* = value excluded due to technical issue (clog) on flow cytometer

[truncated: 51 more sheets: 2i, 3c, 3d, 3e, 3f, 3g, 4a, 4b, 4c, 4d, 4e, 5a, 5b, 5c, 5d, 7b, 7c, 7d, 7e, S-1a …]
